# Supplementary material for: A sequential MAP kinase cascade regulates mechanical signalling
Source: Nat Commun. 2026 Jul 1;17:5729. doi: 10.1038/s41467-026-74994-x (PMC13324856; doi:10.1038/s41467-026-74994-x)
Supplement: Supplementary file 3 — Supplementary Data 1 [file 41467_2026_74994_MOESM3_ESM.xlsx]

## Sheet: S1A. camta123 RNA-seq
Gene id	gene_name	ColT1R1	ColT1R2	ColT1R3	ColT1R4	ColT2R1	ColT2R2	ColT2R3	ColT2R4	camtaT1R1	camtaT1R2	camta1R3	camtaT1R4	camtaT2R1	camtaT2R2	camtaT2R3	camtaT2R4	log2FC camUT-ColUT	FC	FC calc	padj	log2FCCol-22min-camt22min	FC	FC calc.	padj	Col-l UT-Col 22 min	FC Col	FC calcol Col	padj colTvs UT	AVG_Col-0_UT	AVG_Col-0_22m	AVG_cam_UT	AVG_cam_22m	Average Col-UTset 1	Average Col-22 min set 1	Average camt-UTset 1	Average camt-22 min set 1	Col-UT	Col-22min	cam-UT	cam-22min
AT1G01010	NAC001	247.261	227.692	254.928	234.687	214.914	237.522	254.423	265.047	329.212	272.295	237.625	314.463	310.904	304.716	329.357	295.184	0.262129	1.19925	1.19597	0.108975	0.351686	1.27605	1.27601	0.00673478	0.0104778	1.00729	1.00761	1	241.142	242.976	288.399	310.04	241.142	242.976	288.399	310.04	1	1.00761	1.19597	1.28572
AT1G01020	ARV1	290.787	353.605	301.963	380.986	285.876	294.244	267.144	281.552	304.043	311.664	310.651	342.719	320.806	293.834	271.879	230.798	-0.061253	0.958431	0.956105	0.934781	-0.0150772	0.989604	0.989813	1	-0.232118	0.851384	0.850434	0.114985	331.835	282.204	317.269	279.329	331.835	282.204	317.269	279.329	1	0.850434	0.956105	0.841771
AT1G01030	NGA3	84.2725	97.5824	89.366	78.2291	71.9758	64.9937	77.3869	76.6986	108.731	94.0458	88.0952	101.175	70.3	63.1198	76.637	74.2913	0.171628	1.12633	1.1219	0.627468	-0.0333836	0.977126	0.976957	1	-0.258802	0.835782	0.832895	0.233747	87.3625	72.7638	98.0117	71.087	87.3625	72.7638	98.0117	71.087	1	0.832895	1.1219	0.813702
AT1G01040	DCL1	941.815	898.178	904.948	873.727	969.139	900.458	935.003	1022.32	937.297	942.645	943.545	986.23	1025.79	1064.33	989.895	897.439	0.0743967	1.05292	1.0528	0.650335	0.0534959	1.03778	1.03933	0.785575	0.0817202	1.05828	1.05755	0.441981	904.667	956.731	952.429	994.363	904.667	956.731	952.429	994.363	1	1.05755	1.0528	1.09915
AT1G01046	MIR838A	1.85214	2.09855	2.82208	3.04789	1.01374	0	0	0.970869	1.00676	0	0	0.911488	2.97042	0	0	0.99055	-2.25127	0.210039	0.195328	0.387338	0.920455	1.89271	1.99584	0.885302	-2.22684	0.213626	0.202085	0.261397	2.45516	0.496153	0.479563	0.990244	2.45516	0.496153	0.479563	0.990244	1	0.202085	0.195328	0.403331
AT1G01050	PPA1	1818.81	1751.24	1736.52	1694.62	1814.6	1704.02	1690.85	1712.61	1618.88	1782.5	1680.76	1953.32	1715.91	1704.23	1745.32	1669.08	0.00791465	1.0055	1.00489	1	-0.0184365	0.987302	0.987354	1	-0.0163799	0.988711	0.988701	0.96925	1750.3	1730.52	1758.86	1708.64	1750.3	1730.52	1758.86	1708.64	1	0.988701	1.00489	0.976198
AT1G01060	LHY	368.577	353.605	272.801	336.283	182.474	154.803	193.997	170.873	313.104	343.377	419.611	860.444	150.501	287.304	160.573	157.498	0.5419	1.45589	1.45466	0.329599	0.104567	1.07517	1.07652	0.989784	-0.922529	0.527583	0.527428	0.0102423	332.817	175.537	484.134	188.969	332.817	175.537	484.134	188.969	1	0.527428	1.45466	0.567787
AT1G01070	AT1G01070	253.744	233.988	356.523	277.358	262.559	200.89	278.805	315.532	304.043	300.728	293.264	340.896	330.707	256.832	287.389	339.759	0.143611	1.10467	1.1046	0.744085	0.196966	1.14629	1.14833	0.512206	-0.082465	0.944443	0.943094	0.83729	280.403	264.447	309.733	303.672	280.403	264.447	309.733	303.672	1	0.943094	1.1046	1.08298
AT1G01073	AT1G01073	0	0	0	0	0	0	0	0	0	0	0	0	0	0	0	0	NA	#VALUE!	#DIV/0!	NA	NA	#VALUE!	#DIV/0!	NA	NA	#VALUE!	#DIV/0!	NA	0	0	0	0	1	1	1	1	1	1	1	1
AT1G01080	AT1G01080	2637.45	2733.36	2498.48	2714.65	2442.11	2792.37	2465.78	2260.18	2383.01	2521.74	2828.32	2485.63	2282.28	2298.43	2352.03	2165.34	-0.051139	0.965174	0.96549	0.83935	-0.129638	0.914061	0.913421	0.203509	-0.0883239	0.940615	0.941089	0.392101	2645.99	2490.11	2554.67	2274.52	2645.99	2490.11	2554.67	2274.52	1	0.941089	0.96549	0.859611
AT1G01090	PDH-E1	4602.58	3851.88	4783.43	4221.32	4423.98	3938.62	4335.79	4839.78	4053.23	4644.33	4452.28	4328.65	4345.73	3852.48	4344.59	4558.51	0.00119031	1.00083	1.0011	1	-0.0365617	0.974976	0.975092	0.94653	0.00660224	1.00459	1.00452	1	4364.8	4384.54	4369.63	4275.33	4364.8	4384.54	4369.63	4275.33	1	1.00452	1.0011	0.979501
AT1G01100	RPP1A	5251.75	4915.84	5612.18	5486.19	5637.43	4913.52	4477.84	5212.59	5252.29	4564.5	5015.63	5117.09	4694.26	4247.53	5044.36	5532.22	-0.0921553	0.93812	0.938095	0.72174	-0.0524316	0.96431	0.96428	0.903229	-0.0711766	0.951861	0.95182	0.710706	5316.49	5060.35	4987.38	4879.59	5316.49	5060.35	4987.38	4879.59	1	0.95182	0.938095	0.917821
AT1G01110	IQD18	103.72	79.7447	99.7136	99.5643	184.501	135.896	137.812	171.844	124.839	89.6716	104.323	85.6798	216.841	163.241	181.557	190.186	0.0758878	1.05401	1.05688	0.972875	0.25241	1.1912	1.19327	0.353238	0.720128	1.64733	1.64615	4.18497e-05	95.6857	157.513	101.128	187.956	95.6857	157.513	101.128	187.956	1	1.64615	1.05688	1.96431
AT1G01115	AT1G01115	0	0	0	0	0	0	0	0	0	0	0	0	0	0	0	0	NA	#VALUE!	#DIV/0!	NA	NA	#VALUE!	#DIV/0!	NA	NA	#VALUE!	#DIV/0!	NA	0	0	0	0	1	1	1	1	1	1	1	1
AT1G01120	KCS1	1266.87	984.218	954.805	1122.64	2014.31	2769.91	2254.82	2179.6	825.547	940.458	1033.96	1130.24	1634.72	1447.4	1353.92	1212.43	-0.139224	0.908007	0.907978	0.645003	-0.706346	0.61287	0.612724	1.35026e-08	1.08996	2.12868	2.12974	9.59141e-21	1082.13	2304.66	982.552	1412.12	1082.13	2304.66	982.552	1412.12	1	2.12974	0.907978	1.30494
AT1G01130	AT1G01130	14.8172	9.44346	5.64417	13.2075	20.2749	12.9987	20.1418	18.4465	10.0676	4.37422	9.27317	10.0264	4.95071	9.79445	6.38642	9.9055	-0.34257	0.788635	0.78264	0.832959	-1.22874	0.426689	0.431899	0.0176296	0.743976	1.67478	1.66685	0.150742	10.7781	17.9655	8.43535	7.75927	10.7781	17.9655	8.43535	7.75927	1	1.66685	0.78264	0.719913
AT1G01140	CIPK9	1032.57	1109.08	918.118	984.467	3113.21	3773.18	4066.52	2960.18	988.642	1074.97	1262.31	1398.22	3859.57	4676.31	3210.54	3186.6	0.224568	1.16843	1.16812	0.471741	0.102037	1.07329	1.07331	0.855919	1.7825	3.44021	3.44023	1.74577e-34	1011.06	3478.27	1181.04	3733.26	1011.06	3478.27	1181.04	3733.26	1	3.44023	1.16812	3.69242
AT1G01150	AT1G01150	1.85214	3.14782	2.82208	2.03192	6.08246	1.1817	6.36057	2.91261	3.02029	6.56134	4.63659	0	1.98028	2.17654	1.82469	0.99055	0.488543	1.40303	1.44289	0.917603	-1.26492	0.416123	0.421596	0.433117	0.765679	1.70017	1.67824	0.607617	2.46349	4.13433	3.55455	1.74302	2.46349	4.13433	3.55455	1.74302	1	1.67824	1.44289	0.707539
AT1G01160	GIF2	610.281	597.036	618.036	631.928	695.428	560.128	596.833	697.084	646.343	672.537	652.6	566.945	652.503	626.845	597.586	686.451	0.0450711	1.03173	1.03302	0.949468	0.00524599	1.00364	1.00546	1	0.0553854	1.03914	1.03752	0.793742	614.321	637.368	634.606	640.846	614.321	637.368	634.606	640.846	1	1.03752	1.03302	1.04318
AT1G01170	AT1G01170	1266.87	1417.57	1313.21	1367.48	1271.23	1377.87	1298.62	1195.14	1379.27	1179.95	1253.04	1398.22	1123.81	1153.57	1301.92	1126.26	-0.0405562	0.97228	0.971174	0.94231	-0.126701	0.915923	0.914969	0.33551	-0.061449	0.958301	0.958571	0.696176	1341.28	1285.71	1302.62	1176.39	1341.28	1285.71	1302.62	1176.39	1	0.958571	0.971174	0.877062
AT1G01180	AT1G01180	182.436	123.814	146.748	151.378	110.498	152.44	117.67	153.397	193.299	136.695	201.692	166.802	142.58	125.151	164.222	136.696	0.205463	1.15306	1.15571	0.574254	0.0946875	1.06783	1.06488	0.902031	-0.18234	0.881272	0.883564	0.516239	151.094	133.501	174.622	142.162	151.094	133.501	174.622	142.162	1	0.883564	1.15571	0.940886
AT1G01183	MIR165A	0	0	0	0	0	0	0	0	0	0	0	0	0	0	0	0	NA	#VALUE!	#DIV/0!	NA	NA	#VALUE!	#DIV/0!	NA	NA	#VALUE!	#DIV/0!	NA	0	0	0	0	1	1	1	1	1	1	1	1
AT1G01190	CYP78A8	47.2297	18.8869	42.3313	60.9577	37.5085	42.5413	28.6226	34.9513	53.3585	21.8711	35.9335	11.8493	60.3986	31.5599	46.5296	34.6693	-0.46962	0.722155	0.726142	0.594776	0.274004	1.20916	1.20563	0.827192	-0.242174	0.84547	0.84781	0.781537	42.3514	35.9059	30.7531	43.2893	42.3514	35.9059	30.7531	43.2893	1	0.84781	0.726142	1.02215
AT1G01200	RABA3	58.3425	72.3998	62.0858	41.6544	53.7284	48.4499	50.8845	48.5434	64.4329	36.0874	67.2305	63.8041	57.4282	46.7957	47.442	47.5464	-0.0142234	0.99019	0.987514	1	-0.0176379	0.987849	0.988126	1	-0.216592	0.860596	0.859792	0.564738	58.6207	50.4016	57.8887	49.8031	58.6207	50.4016	57.8887	49.8031	1	0.859792	0.987514	0.849582
AT1G01210	AT1G01210	290.787	250.776	257.75	261.102	256.477	255.248	228.98	256.309	247.664	281.044	212.124	260.685	234.663	245.95	218.963	221.883	-0.0810398	0.945376	0.944458	0.803813	-0.115965	0.922765	0.924218	0.580931	-0.0902697	0.939347	0.940212	0.609042	265.104	249.254	250.379	230.365	265.104	249.254	250.379	230.365	1	0.940212	0.944458	0.868961
AT1G01220	FKGP	795.496	727.146	735.623	691.87	650.823	680.661	621.215	672.812	797.357	750.18	769.673	705.491	741.616	714.995	718.928	698.338	0.0324293	1.02273	1.0246	0.937829	0.130878	1.09496	1.0946	0.143965	-0.169791	0.888971	0.889963	0.0180022	737.534	656.378	755.675	718.469	737.534	656.378	755.675	718.469	1	0.889963	1.0246	0.974151
AT1G01225	AT1G01225	120.389	132.208	126.994	144.267	113.539	145.35	109.19	115.533	128.866	131.227	107.801	77.4764	144.561	149.093	104.007	124.809	-0.238321	0.847731	0.850172	0.512747	0.111696	1.0805	1.08035	0.866001	-0.117849	0.921561	0.923174	0.756165	130.965	120.903	111.342	130.618	130.965	120.903	111.342	130.618	1	0.923174	0.850172	0.997352
AT1G01230	AT1G01230	682.515	738.688	662.249	785.339	616.356	716.112	685.881	632.036	780.242	722.841	716.353	589.732	596.065	681.258	645.94	629.99	-0.0311748	0.978623	0.979217	0.992622	-0.0528717	0.964016	0.963352	0.883675	-0.114799	0.923511	0.923868	0.386432	717.198	662.596	702.292	638.314	717.198	662.596	702.292	638.314	1	0.923868	0.979217	0.890011
AT1G01240	AT1G01240	688.071	741.836	632.147	878.807	446.047	547.129	500.365	509.706	728.897	719.56	824.153	492.203	407.938	463.604	581.164	424.946	-0.090246	0.939363	0.940137	0.919105	-0.0921347	0.938134	0.937305	0.894764	-0.553999	0.68113	0.681177	0.00107921	735.215	500.812	691.203	469.413	735.215	500.812	691.203	469.413	1	0.681177	0.940137	0.63847
AT1G01250	ERF023	38.895	51.4144	58.3231	34.5427	33.4535	35.4511	32.8629	33.9804	34.23	37.1809	41.7293	32.8136	29.7042	52.2371	44.7049	45.5653	-0.333193	0.793778	0.796799	0.601003	0.341722	1.26727	1.26861	0.552485	-0.433607	0.740408	0.741083	0.274555	45.7938	33.937	36.4884	43.0529	45.7938	33.937	36.4884	43.0529	1	0.741083	0.796799	0.940147
AT1G01260	BHLH13	396.359	431.251	351.82	364.73	429.827	437.23	521.566	408.736	375.523	406.803	385.996	399.232	686.168	562.637	540.108	479.426	0.0224336	1.01567	1.01515	1	0.336091	1.26233	1.26204	0.0170476	0.219219	1.1641	1.16397	0.156881	386.04	449.34	391.888	567.085	386.04	449.34	391.888	567.085	1	1.16397	1.01515	1.46898
AT1G01270	AT1G01270	0	0	0	0	0	0	0	0	0	0	0	0	0	0	0	0	NA	#VALUE!	#DIV/0!	NA	NA	#VALUE!	#DIV/0!	NA	NA	#VALUE!	#DIV/0!	NA	0	0	0	0	1	1	1	1	1	1	1	1
AT1G01280	CYP703A2	0	0	0	0	0	0	0	0	0	0	0	0	0	0	0	0	NA	#VALUE!	#DIV/0!	NA	NA	#VALUE!	#DIV/0!	NA	NA	#VALUE!	#DIV/0!	NA	0	0	0	0	1	1	1	1	1	1	1	1
AT1G01290	CNX3	367.651	387.182	352.76	341.363	320.343	308.425	329.689	325.241	355.388	323.693	354.699	356.392	298.032	335.188	299.249	334.806	-0.0581831	0.960473	0.959429	0.861573	-0.0216559	0.985101	0.987207	1	-0.1731	0.886935	0.885947	0.0997903	362.239	320.924	347.543	316.819	362.239	320.924	347.543	316.819	1	0.885947	0.959429	0.874613
AT1G01300	AT1G01300	1453.93	1197.22	1645.27	1393.9	2104.53	2116.43	2243.16	2307.76	1539.34	1491.61	1597.3	1529.48	1788.19	1671.59	1623.06	1998.93	0.11317	1.0816	1.08214	0.634398	-0.308955	0.807226	0.807327	0.00776665	0.623914	1.54105	1.54154	9.17881e-11	1422.58	2192.97	1539.43	1770.44	1422.58	2192.97	1539.43	1770.44	1	1.54154	1.08214	1.24453
AT1G01305	AT1G01305	0	0	0.940694	0	0	0	0	0	0	0	0	0	0	0	0	0	-0.640096	0.64167	0	1	0	1	#DIV/0!	1	-0.619098	0.651078	0	1	0.235174	0	0	0	0.235174	1	1	1	1	4.25218	4.25218	4.25218
AT1G01310	AT1G01310	0.926072	0	0	1.01596	0	0	2.12019	0	4.02706	2.18711	0	0.911488	0	0	0.912345	0	1.87153	3.65922	3.66917	0.659971	-0.822265	0.565553	0.430313	0.959355	0.120299	1.08696	1.09174	1	0.485508	0.530047	1.78141	0.228086	0.485508	0.530047	1.78141	0.228086	1	1.09174	3.66917	0.469789
AT1G01320	AT1G01320	7904.95	7249.43	8013.78	7355.56	9334.55	8465.73	9203.74	9151.41	7494.35	7647.24	7810.33	9248.86	9684.57	8244.75	8539.55	9138.82	0.077289	1.05503	1.05494	0.728114	-0.0220722	0.984817	0.984851	1	0.244282	1.1845	1.1845	0.00575821	7630.93	9038.86	8050.2	8901.92	7630.93	9038.86	8050.2	8901.92	1	1.1845	1.05494	1.16656
AT1G01340	CNGC10	101.868	111.223	94.0694	135.123	113.539	164.257	186.577	145.63	192.292	185.905	210.965	233.341	265.358	257.921	265.492	317.967	0.900043	1.86612	1.85967	2.08934e-08	0.863018	1.81884	1.81431	2.16179e-09	0.46359	1.37897	1.37921	0.00724317	110.571	152.501	205.626	276.684	110.571	152.501	205.626	276.684	1	1.37921	1.85967	2.50233
AT1G01350	AT1G01350	454.701	544.573	517.382	548.619	541.339	486.862	556.55	494.172	535.599	450.545	464.818	520.459	519.824	417.897	498.141	530.935	-0.0634554	0.956969	0.954556	0.868171	-0.0788092	0.946839	0.946065	0.751849	0.0113315	1.00789	1.00661	1	516.319	519.731	492.855	491.699	516.319	519.731	492.855	491.699	1	1.00661	0.954556	0.952317
AT1G01355	AT1G01355	0	0	0.940694	0	0	0	1.06009	0.970869	1.00676	0	0	0	0	1.08827	0.912345	0.99055	0.0812105	1.05791	1.07023	1	0.50778	1.42186	1.47278	1	0.816659	1.76132	2.159	0.913695	0.235174	0.507741	0.251691	0.747792	0.235174	0.507741	0.251691	0.747792	1	2.159	1.07023	3.17974
AT1G01360	PYL9	262.078	273.86	225.767	257.038	198.694	173.71	167.495	185.436	272.833	250.424	236.466	240.633	140.6	198.066	166.959	163.441	-0.0244444	0.983199	0.981951	1	-0.121702	0.919103	0.922423	0.67107	-0.486862	0.713575	0.71199	3.96134e-05	254.686	181.334	250.089	167.266	254.686	181.334	250.089	167.266	1	0.71199	0.981951	0.656756
AT1G01370	HTR12	139.837	119.617	156.155	160.522	171.323	146.531	162.194	137.863	149.001	150.911	142.575	123.051	177.235	193.712	155.099	160.469	-0.0318527	0.978163	0.981613	1	0.148574	1.10847	1.11103	0.601379	0.0995981	1.07147	1.07252	0.719877	144.033	154.478	141.384	171.629	144.033	154.478	141.384	171.629	1	1.07252	0.981613	1.1916
AT1G01380	ETC1	25.0039	18.8869	28.2208	29.4629	28.3848	16.5439	18.0216	26.2135	26.1759	21.8711	18.5463	30.9906	27.724	23.942	31.9321	24.7638	-0.048043	0.967248	0.960712	1	0.27508	1.21006	1.21531	0.75811	-0.180132	0.882622	0.877815	0.827743	25.3936	22.2909	24.396	27.0904	25.3936	22.2909	24.396	27.0904	1	0.877815	0.960712	1.06682
AT1G01390	UGT72B2	96.3115	99.6809	79.959	114.804	68.9345	81.5376	57.2451	60.1939	68.46	90.7652	106.641	63.8041	48.5169	62.0315	84.8481	48.537	-0.252218	0.839605	0.843676	0.618333	-0.126778	0.915874	0.910502	0.905702	-0.547206	0.684344	0.685624	0.0363726	97.6888	66.9778	82.4177	60.9834	97.6888	66.9778	82.4177	60.9834	1	0.685624	0.843676	0.624262
AT1G01400	AT1G01400	0	0	0	0	0	0	0	0	0	0	0	0	0	0	0.912345	0	0	1	#DIV/0!	1	0.636238	1.55427	#DIV/0!	1	0	1	#DIV/0!	1	0	0	0	0.228086	1	1	1	0.228086	1	1	1	0.228086
AT1G01410	APUM22	0	0	0	0	0	0	0	0	0	0	0	0	0	0	0	0	NA	#VALUE!	#DIV/0!	NA	NA	#VALUE!	#DIV/0!	NA	NA	#VALUE!	#DIV/0!	NA	0	0	0	0	1	1	1	1	1	1	1	1
AT1G01420	UGT72B3	229.666	260.22	236.114	238.751	198.694	199.708	180.216	190.29	293.975	260.266	252.694	302.614	111.886	198.066	137.764	132.734	0.2057	1.15325	1.15009	0.363316	-0.411402	0.751892	0.754901	0.0109804	-0.326853	0.797274	0.797002	0.0307753	241.188	192.227	277.387	145.112	241.188	192.227	277.387	145.112	1	0.797002	1.15009	0.601657
AT1G01430	TBL25	1450.23	1196.17	1237.95	1320.75	877.902	1042.26	996.489	1120.38	1258.46	1345.07	1546.3	1488.46	884.196	917.414	1003.58	860.788	0.114947	1.08294	1.08322	0.703059	-0.138822	0.90826	0.908087	0.558046	-0.366884	0.775456	0.775592	0.00350131	1301.28	1009.26	1409.57	916.494	1301.28	1009.26	1409.57	916.494	1	0.775592	1.08322	0.704304
AT1G01440	AT1G01440	411.176	330.521	313.251	315.964	385.222	411.233	384.814	353.396	451.03	393.68	424.248	389.205	433.682	445.103	451.611	417.022	0.272081	1.20755	1.20953	0.0378944	0.189321	1.14023	1.13863	0.180725	0.159132	1.11661	1.11945	0.241333	342.728	383.666	414.541	436.854	342.728	383.666	414.541	436.854	1	1.11945	1.20953	1.27464
AT1G01448	AT1G01448	265.783	267.565	252.106	264.15	267.628	219.797	256.543	258.251	271.826	270.108	255.012	317.198	268.328	250.303	290.126	271.411	0.0902563	1.06456	1.06149	0.812997	0.107	1.07699	1.07778	0.699939	-0.0634892	0.956947	0.954855	0.820506	262.401	250.555	278.536	270.042	262.401	250.555	278.536	270.042	1	0.954855	1.06149	1.02912
AT1G01450	AT1G01450	0	0	0	0	0	0	0	0	0	0	0	0	0	0	0	0.99055	0	1	#DIV/0!	1	0.636238	1.55427	#DIV/0!	1	0	1	#DIV/0!	1	0	0	0	0.247638	1	1	1	0.247638	1	1	1	0.247638
AT1G01453	AT1G01453	8.33465	9.44346	11.2883	4.06385	12.1649	18.9073	12.7211	4.85434	15.1015	12.0291	5.79573	1.82298	2.97042	2.17654	9.12345	4.95275	0.0539508	1.0381	1.04887	1	-1.29619	0.407201	0.395151	0.114312	0.533849	1.44779	1.46837	0.578178	8.28257	12.1619	8.68732	4.80579	8.28257	12.1619	8.68732	4.80579	1	1.46837	1.04887	0.58023
AT1G01460	PIP5K10	0	3.14782	0	0	0	0	0	0	0	0	0	0	0	0	0	0	-2.03756	0.243576	0	0.992573	0	1	#DIV/0!	1	-2.01656	0.247147	0	0.929909	0.786955	0	0	0	0.786955	1	1	1	1	1.27072	1.27072	1.27072
AT1G01470	LEA14	1503.01	1353.56	1619.88	1211.03	3256.14	3347.77	3396.54	3087.36	1347.05	1266.34	1233.33	1135.71	3460.54	3955.87	2951.44	2946.89	-0.191657	0.875599	0.876036	0.315445	0.0245716	1.01718	1.01734	1	1.2018	2.30027	2.30116	1.08299e-32	1421.87	3271.95	1245.61	3328.68	1421.87	3271.95	1245.61	3328.68	1	2.30116	0.876036	2.34106
AT1G01471	AT1G01471	0	0	0	0	0	0	0	0	0	0	0	0	0	0	0	0	NA	#VALUE!	#DIV/0!	NA	NA	#VALUE!	#DIV/0!	NA	NA	#VALUE!	#DIV/0!	NA	0	0	0	0	1	1	1	1	1	1	1	1
AT1G01480	ACS2	28.7082	30.4289	34.8057	30.4789	51.7009	59.0852	51.9446	57.2813	96.6494	80.9232	57.9573	65.6271	84.162	90.3266	74.8123	62.4047	1.27656	2.42261	2.42045	1.87899e-06	0.501465	1.41565	1.41677	0.106666	0.820661	1.76621	1.76828	0.00266225	31.1054	55.003	75.2892	77.9264	31.1054	55.003	75.2892	77.9264	1	1.76828	2.42045	2.50524
AT1G01490	AT1G01490	1113.14	1212.96	1204.09	1107.4	911.355	828.374	960.446	1071.84	1135.63	1164.64	1293.61	1530.39	999.052	932.649	1039.16	1052.96	0.144824	1.1056	1.10494	0.517082	0.0925758	1.06627	1.06676	0.75509	-0.296936	0.813979	0.813357	0.0163788	1159.4	943.004	1281.07	1005.95	1159.4	943.004	1281.07	1005.95	1	0.813357	1.10494	0.867654
AT1G01500	AT1G01500	367.651	345.211	407.321	367.778	404.484	342.694	313.788	442.716	466.132	408.99	409.179	444.806	368.333	481.016	473.507	484.379	0.217099	1.16239	1.16207	0.312965	0.262792	1.1998	1.20187	0.131377	0.0168199	1.01173	1.01057	1	371.99	375.92	432.277	451.809	371.99	375.92	432.277	451.809	1	1.01057	1.16207	1.21457
AT1G01510	AN	698.258	668.387	829.693	684.758	854.586	745.655	872.458	837.86	809.438	730.496	725.626	751.066	786.172	800.968	799.215	877.628	0.0659556	1.04678	1.04704	0.794141	-0.0217553	0.985034	0.985931	1	0.200629	1.1492	1.14906	0.0257037	720.274	827.64	754.156	815.996	720.274	827.64	754.156	815.996	1	1.14906	1.04704	1.1329
AT1G01520	RVE3	25.0039	38.8231	15.9918	33.5267	30.4123	5.90852	18.0216	17.4756	24.1623	31.7131	34.7744	60.1582	8.91127	17.4124	10.0358	12.8772	0.422752	1.34048	1.33052	0.705955	-0.565818	0.675572	0.685574	0.563718	-0.64057	0.64146	0.63362	0.320612	28.3364	17.9545	37.702	12.3091	28.3364	17.9545	37.702	12.3091	1	0.63362	1.33052	0.434393
AT1G01530	AGL28	0	0	0	1.01596	0	0	0	0	1.00676	0	1.15915	3.64595	0.990141	3.26482	0.912345	0	2.30736	4.94976	5.72055	0.681873	2.72176	6.59679	#DIV/0!	0.53984	-0.619143	0.651057	0	0.969085	0.25399	0	1.45297	1.29183	0.25399	1	1.45297	1.29183	1	3.93716	5.72055	5.08612
AT1G01540	AT1G01540	1546.54	1326.28	1350.84	1374.6	1550.01	1802.1	1558.34	1533.97	1292.69	1365.85	1321.43	1379.08	1779.28	1632.41	1640.4	1645.3	-0.0633201	0.957059	0.957271	0.786549	0.0566768	1.04007	1.03925	0.793508	0.201467	1.14987	1.15115	0.0153161	1399.56	1611.11	1339.76	1674.35	1399.56	1611.11	1339.76	1674.35	1	1.15115	0.957271	1.19634
AT1G01550	BPS1	3636.68	3729.12	3314.07	3761.09	4814.27	5855.34	5592	4907.74	3621.33	3843.85	4069.76	4020.57	4937.83	5366.27	5048.01	4338.61	0.107345	1.07724	1.07718	0.492121	-0.104221	0.930307	0.930152	0.463507	0.551604	1.46571	1.46592	6.4506e-14	3610.24	5292.34	3888.88	4922.68	3610.24	5292.34	3888.88	4922.68	1	1.46592	1.07718	1.36353
AT1G01560	MPK11	9.26072	14.6898	9.40694	17.2714	285.876	1003.27	707.083	268.931	56.3788	36.0874	26.6604	40.1055	201.989	201.33	176.083	199.101	1.66104	3.16245	3.14508	0.0187125	-1.54038	0.343796	0.343686	0.00637112	5.48833	44.8903	44.7404	1.55539e-28	12.6572	566.289	39.808	194.626	12.6572	566.289	39.808	194.626	1	44.7404	3.14508	15.3767
AT1G01570	AT1G01570	56.4904	35.6753	61.1451	46.7342	96.3056	76.8107	86.9277	70.8734	43.2909	53.5843	35.9335	61.0697	75.2507	87.0618	72.9876	73.3007	-0.0423416	0.971078	0.969173	1	-0.103172	0.930984	0.932561	0.935951	0.72029	1.64751	1.65421	0.00344973	50.0113	82.7294	48.4696	77.1502	50.0113	82.7294	48.4696	77.1502	1	1.65421	0.969173	1.54266
AT1G01580	FRO2	1775.28	1935.91	1806.13	1288.24	2114.67	803.559	1780.96	1797.08	1515.18	1976.06	1905.64	1977.93	1742.65	2074.25	1967.02	1601.72	0.115873	1.08363	1.08364	0.998555	0.1849	1.13674	1.1369	0.914542	-0.0669156	0.954677	0.954552	0.997825	1701.39	1624.07	1843.7	1846.41	1701.39	1624.07	1843.7	1846.41	1	0.954552	1.08364	1.08523
AT1G01590	FRO1	7.40858	1.04927	0	1.01596	2.02749	1.1817	1.06009	0	0	0	0	2.73446	0	1.08827	0	0	-1.69403	0.309062	0.288634	0.625185	-1.81307	0.284584	0.254907	0.63834	-1.17831	0.44187	0.450641	0.652406	2.36845	1.06732	0.683616	0.272068	2.36845	1.06732	0.683616	0.272068	1	0.450641	0.288634	0.114872
AT1G01600	CYP86A4	252.818	186.771	223.885	236.719	256.477	329.695	269.264	261.164	222.495	224.179	242.262	275.269	240.604	289.48	273.704	271.411	0.0993758	1.07131	1.07111	0.820648	-0.0517991	0.964733	0.962922	0.95737	0.305328	1.2357	1.2404	0.0366845	225.048	279.15	241.051	268.8	225.048	279.15	241.051	268.8	1	1.2404	1.07111	1.19441
AT1G01610	GPAT4	834.391	728.195	880.49	770.099	763.349	876.824	765.388	977.665	796.35	777.518	907.612	1074.64	697.059	717.171	750.86	819.185	0.146839	1.10714	1.10673	0.530766	-0.181035	0.88207	0.88208	0.322143	0.0739886	1.05262	1.05292	0.761892	803.294	845.806	889.031	746.069	803.294	845.806	889.031	746.069	1	1.05292	1.10673	0.928762
AT1G01620	PIP1-3	6327.85	4865.48	5620.65	5809.27	5436.71	4856.8	4759.82	5903.85	5406.32	5217.36	6018.29	4098.05	4863.57	4782.96	5651.98	5496.56	-0.125771	0.916514	0.916757	0.661352	-0.0112495	0.992233	0.992265	1	-0.110309	0.92639	0.926356	0.593846	5655.81	5239.3	5185	5198.77	5655.81	5239.3	5185	5198.77	1	0.926356	0.916757	0.91919
AT1G01630	AT1G01630	1327.99	1246.54	1233.25	1417.27	1190.13	1189.98	1293.32	1174.75	1429.61	1418.34	1467.48	1616.07	1283.22	1419.11	1281.85	1322.38	0.18363	1.13574	1.13521	0.150007	0.129952	1.09426	1.09455	0.366228	-0.108016	0.927863	0.927874	0.404305	1306.26	1212.04	1482.87	1326.64	1306.26	1212.04	1482.87	1326.64	1	0.927874	1.13521	1.0156
AT1G01640	AT1G01640	166.693	145.849	160.859	166.618	157.13	196.163	154.774	153.397	183.231	150.911	115.915	115.759	170.304	145.828	177.907	163.441	-0.178392	0.883687	0.884061	0.59619	-0.0024595	0.998297	0.993978	1	0.042636	1.02999	1.03351	0.957848	160.005	165.366	141.454	164.37	160.005	165.366	141.454	164.37	1	1.03351	0.884061	1.02728
AT1G01650	SPPL4	538.048	516.242	594.519	533.38	739.019	1003.27	928.643	791.258	604.058	567.556	565.664	575.149	897.068	892.383	779.143	829.091	0.0833675	1.05949	1.05968	0.806275	-0.0259132	0.982199	0.98137	1	0.663441	1.58386	1.58657	3.93583e-12	545.547	865.547	578.107	849.421	545.547	865.547	578.107	849.421	1	1.58657	1.05968	1.55701
AT1G01660	PUB55	18.5214	19.9362	13.1697	37.5906	13.1787	27.1792	11.661	22.33	25.1691	19.684	23.1829	10.9379	18.8127	14.1475	29.1951	11.8866	-0.18	0.882703	0.88518	0.970217	0.0103224	1.00718	0.995871	1	-0.264322	0.83259	0.83334	0.777298	22.3045	18.5872	19.7435	18.5105	22.3045	18.5872	19.7435	18.5105	1	0.83334	0.88518	0.829899
AT1G01670	PUB56	20.3736	20.9855	24.4581	8.1277	18.2474	21.2707	26.5024	22.33	40.2706	21.8711	16.2281	20.9642	27.724	21.7654	22.8086	21.7921	0.427168	1.34459	1.34335	0.637096	0.0918842	1.06576	1.06497	1	0.251573	1.1905	1.19482	0.767096	18.4862	22.0876	24.8335	23.5225	18.4862	22.0876	24.8335	23.5225	1	1.19482	1.34335	1.27244
AT1G01680	PUB54	2.77822	2.09855	0	9.14366	6.08246	5.90852	8.48076	4.85434	14.0947	17.4969	22.0238	8.20339	15.8423	34.8247	24.6333	19.811	2.14743	4.43036	4.4092	0.0108527	1.90868	3.75465	3.75547	0.00543689	0.869296	1.82677	1.80637	0.433755	3.5051	6.33152	15.4547	23.7778	3.5051	6.33152	15.4547	23.7778	1	1.80637	4.4092	6.78377
AT1G01690	ATPRD3	143.541	146.898	167.444	161.538	212.886	171.347	172.795	199.999	166.116	180.437	184.304	162.245	188.127	193.712	160.573	200.091	0.158635	1.11623	1.11895	0.564301	-0.0340035	0.976706	0.980814	1	0.292749	1.22497	1.22215	0.0495329	154.855	189.257	173.275	185.626	154.855	189.257	173.275	185.626	1	1.22215	1.11895	1.19871
AT1G01695	AT1G01695	5.55643	12.5913	8.46625	17.2714	13.1787	21.2707	8.48076	14.563	12.0812	3.28067	10.4323	10.0264	6.93099	11.971	10.0358	7.9244	-0.272731	0.827751	0.81623	0.930581	-0.636517	0.643264	0.641158	0.492112	0.392972	1.3131	1.31008	0.663952	10.9713	14.3733	8.95513	9.21555	10.9713	14.3733	8.95513	9.21555	1	1.31008	0.81623	0.839966
AT1G01700	ROPGEF2	28.7082	37.7738	25.3988	42.6704	37.5085	31.906	29.6826	32.0387	37.2503	34.9938	32.4561	26.4331	33.6648	40.2661	26.458	28.726	-0.0348321	0.976145	0.974598	1	-0.0313134	0.978529	0.984589	1	-0.0286853	0.980313	0.974616	1	33.6378	32.784	32.7833	32.2787	33.6378	32.784	32.7833	32.2787	1	0.974616	0.974598	0.959596
AT1G01710	AT1G01710	902.92	940.149	917.177	980.403	867.764	831.919	886.239	881.549	963.473	950.3	965.569	1031.8	905.979	1044.74	959.787	946.966	0.0661477	1.04692	1.04558	0.66205	0.151875	1.11101	1.11247	0.0592006	-0.107946	0.927908	0.926971	0.193247	935.162	866.868	977.787	964.369	935.162	866.868	977.787	964.369	1	0.926971	1.04558	1.03123
AT1G01720	NAC002	517.674	392.428	588.875	460.231	873.847	686.57	997.549	947.568	633.255	636.45	536.685	747.42	841.62	1025.15	763.633	792.44	0.382597	1.30369	1.30349	0.0632382	-0.0359619	0.975381	0.976412	1	0.839051	1.78887	1.78926	5.78624e-09	489.802	876.383	638.452	855.711	489.802	876.383	638.452	855.711	1	1.78926	1.30349	1.74706
AT1G01725	AT1G01725	144.467	156.342	148.63	181.857	163.213	186.709	119.791	141.747	161.082	174.969	168.076	181.386	171.294	227.449	133.202	116.885	0.120291	1.08695	1.08588	0.895669	0.0838707	1.05986	1.06112	0.952378	-0.0474913	0.967617	0.968578	0.974656	157.824	152.865	171.378	162.208	157.824	152.865	171.378	162.208	1	0.968578	1.08588	1.02778
AT1G01730	AT1G01730	447.293	347.309	460	402.321	500.789	391.144	453.72	494.172	444.99	469.136	467.136	468.505	447.544	442.927	462.559	531.926	0.156915	1.1149	1.11639	0.488919	0.0330449	1.02317	1.02453	0.999412	0.151509	1.11073	1.11039	0.366563	414.231	459.956	462.442	471.239	414.231	459.956	462.442	471.239	1	1.11039	1.11639	1.13762
AT1G01740	AT1G01740	143.541	140.603	109.121	157.474	130.773	113.444	112.37	136.893	150.008	135.601	136.779	154.953	147.531	127.328	114.043	131.743	0.0739053	1.05256	1.0483	0.929497	0.0716813	1.05094	1.05505	0.919756	-0.151963	0.900025	0.896032	0.502924	137.685	123.37	144.335	130.161	137.685	123.37	144.335	130.161	1	0.896032	1.0483	0.945359
AT1G01750	ADF10	206.514	186.771	174.969	233.671	135.842	251.703	188.697	136.893	144.974	134.507	97.3683	73.8305	110.896	80.5322	127.728	92.1212	-0.833065	0.561336	0.561998	0.00783456	-0.787932	0.579174	0.576719	0.00762412	-0.172544	0.887277	0.889277	0.740625	200.481	178.283	112.67	102.819	200.481	178.283	112.67	102.819	1	0.889277	0.561998	0.512863
AT1G01760	AT1G01760	81.4943	65.0549	54.5603	70.1014	61.8383	66.1754	73.1465	58.2521	60.4058	55.7714	60.2756	53.7778	78.2212	63.1198	73.9	60.4236	-0.239824	0.846849	0.848899	0.540528	0.0934885	1.06695	1.06265	0.919598	-0.0681353	0.95387	0.956497	0.919647	67.8027	64.8531	57.5577	68.9161	67.8027	64.8531	57.5577	68.9161	1	0.956497	0.848899	1.01642
AT1G01770	AT1G01770	436.18	436.498	446.83	392.161	431.855	369.873	431.458	509.706	401.699	457.106	463.659	466.682	438.633	441.839	489.929	478.436	0.0628941	1.04456	1.04526	0.861405	0.0820528	1.05852	1.06079	0.714463	0.0297093	1.02081	1.01824	0.941005	427.917	435.723	447.286	462.209	427.917	435.723	447.286	462.209	1	1.01824	1.04526	1.08014
AT1G01780	PLIM2B	235.222	199.362	235.174	255.006	201.735	238.704	222.62	229.125	217.461	209.963	199.373	232.429	217.831	164.329	223.525	204.053	-0.10389	0.930521	0.92913	0.762239	-0.134007	0.911297	0.907591	0.583091	-0.0544165	0.962984	0.964769	0.869761	231.191	223.046	214.807	202.435	231.191	223.046	214.807	202.435	1	0.964769	0.92913	0.875616
AT1G01790	KEA1	4052.49	4275.79	3567.11	3930.76	3910.01	4037.88	3980.65	3678.62	4002.89	4322.83	4201.91	4124.48	3940.76	4470.62	4050.81	3496.64	0.0734385	1.05222	1.05219	0.77101	0.0321283	1.02252	1.02253	0.969374	-0.0201259	0.986147	0.986163	0.97548	3956.54	3901.79	4163.03	3989.71	3956.54	3901.79	4163.03	3989.71	1	0.986163	1.05219	1.00838
AT1G01800	AT1G01800	1456.71	1601.19	1424.21	1439.62	1351.32	1535.03	1460.81	1370.87	1566.52	1570.35	1684.24	1736.38	1538.68	1669.41	1558.29	1603.7	0.148031	1.10806	1.10736	0.113404	0.156496	1.11458	1.11403	0.0590943	-0.0511293	0.965181	0.965601	0.683738	1480.43	1429.51	1639.37	1592.52	1480.43	1429.51	1639.37	1592.52	1	0.965601	1.10736	1.07571
AT1G01810	AT1G01810	2.77822	9.44346	14.1104	13.2075	15.2061	15.3621	8.48076	7.76695	7.04735	4.37422	6.95488	8.20339	12.8718	6.52963	7.29876	8.91495	-0.555187	0.680569	0.672234	0.651786	-0.382388	0.767167	0.760748	0.776757	0.240468	1.18138	1.18403	0.845654	9.8849	11.704	6.64496	8.9038	9.8849	11.704	6.64496	8.9038	1	1.18403	0.672234	0.900747
AT1G01820	PEX11C	1073.32	1116.43	1134.48	1207.98	1105.99	1237.24	1195.79	1165.04	1234.29	1173.39	1160.31	1162.15	1160.45	1182.95	1181.49	1176.77	0.0623543	1.04417	1.04367	0.673922	0.000324295	1.00022	0.999488	1	0.0531038	1.03749	1.03792	0.619427	1133.05	1176.02	1182.53	1175.41	1133.05	1176.02	1182.53	1175.41	1	1.03792	1.04367	1.03739
AT1G01830	AT1G01830	320.421	312.683	325.48	330.188	388.264	444.321	404.956	399.027	364.449	375.09	397.587	421.107	386.155	494.076	462.559	415.041	0.274919	1.20993	1.20908	0.0218044	0.104126	1.07484	1.0741	0.572122	0.34245	1.26791	1.26987	0.000367494	322.193	409.142	389.558	439.458	322.193	409.142	389.558	439.458	1	1.26987	1.20908	1.36396
AT1G01840	AT1G01840	45.3775	44.0695	41.3906	56.8939	45.6184	36.6328	37.1033	23.3009	40.2706	44.8358	44.0476	30.9906	25.7437	29.3834	35.5815	39.622	-0.234734	0.849841	0.853051	0.799379	-0.12445	0.917354	0.913604	0.958037	-0.39811	0.758852	0.759891	0.342609	46.9329	35.6639	40.0361	32.5826	46.9329	35.6639	40.0361	32.5826	1	0.759891	0.853051	0.694239
AT1G01860	PFC1	371.355	370.393	353.701	400.289	332.508	296.608	318.028	333.979	345.32	334.628	414.975	310.817	327.737	362.395	276.441	340.749	-0.0934429	0.937283	0.93983	0.740831	0.0240961	1.01684	1.02045	1	-0.220933	0.85801	0.856515	0.0711709	373.935	320.281	351.435	326.83	373.935	320.281	351.435	326.83	1	0.856515	0.93983	0.874031
AT1G01870	AT1G01870	0	0	0	0	0	0	0	0	0	0	0	0	0	0	0	0	NA	#VALUE!	#DIV/0!	NA	NA	#VALUE!	#DIV/0!	NA	NA	#VALUE!	#DIV/0!	NA	0	0	0	0	1	1	1	1	1	1	1	1
AT1G01880	GEN1	41.6732	53.5129	63.9672	67.0535	98.3331	44.9047	68.9061	66.99	53.3585	77.6425	83.4586	56.5122	61.3888	71.826	56.5654	56.4614	0.254132	1.19262	1.19789	0.656009	-0.190996	0.876001	0.882163	0.768461	0.312138	1.24155	1.23398	0.369654	56.5517	69.7835	67.7429	61.5604	56.5517	69.7835	67.7429	61.5604	1	1.23398	1.19789	1.08857
AT1G01890	AT1G01890	0	0	0	0	0	0	0	0	0	0	0	0	0	0	0	0	NA	#VALUE!	#DIV/0!	NA	NA	#VALUE!	#DIV/0!	NA	NA	#VALUE!	#DIV/0!	NA	0	0	0	0	1	1	1	1	1	1	1	1
AT1G01900	SBTI1.1	238.927	216.15	298.2	239.767	308.178	345.057	271.384	329.125	262.765	218.711	257.331	268.889	249.516	312.334	318.409	350.655	0.0209825	1.01465	1.01475	1	-0.0257138	0.982334	0.98179	1	0.333988	1.26049	1.26253	0.0312872	248.261	313.436	251.924	307.728	248.261	313.436	251.924	307.728	1	1.26253	1.01475	1.23954
AT1G01910	AT1G01910	1408.56	1280.11	1202.21	1273	1208.38	1127.35	1226.53	1187.37	1208.12	1272.9	1263.47	1058.24	1251.54	1207.98	1215.24	1170.83	-0.107008	0.928512	0.930062	0.374439	0.0283195	1.01982	1.0202	0.956218	-0.120327	0.919979	0.91978	0.166663	1290.97	1187.41	1200.68	1211.4	1290.97	1187.41	1200.68	1211.4	1	0.91978	0.930062	0.938364
AT1G01920	AT1G01920	418.585	384.034	431.779	437.88	432.868	381.69	438.879	461.163	422.841	424.3	404.542	395.586	422.79	477.752	405.994	426.927	-0.0231266	0.984098	0.985045	1	0.0106869	1.00744	1.011	1	0.0381821	1.02682	1.02531	0.884408	418.069	428.65	411.817	433.366	418.069	428.65	411.817	433.366	1	1.02531	0.985045	1.03659
AT1G01930	AT1G01930	392.654	317.93	317.014	343.395	275.738	288.336	301.067	323.299	343.307	382.745	334.993	308.083	328.727	361.306	374.062	333.815	-0.00592743	0.9959	0.998639	1	0.233294	1.17552	1.17626	0.067034	-0.206342	0.866732	0.866846	0.0873517	342.748	297.11	342.282	349.478	342.748	297.11	342.282	349.478	1	0.866846	0.998639	1.01963
AT1G01940	CYP18-1	342.647	315.831	378.159	321.044	302.095	256.43	365.733	378.639	378.543	381.651	301.378	345.454	345.559	352.6	330.269	349.664	0.0515045	1.03635	1.03635	0.966877	0.0766827	1.05459	1.05771	0.855206	-0.056898	0.961329	0.959649	0.862058	339.42	325.724	351.757	344.523	339.42	325.724	351.757	344.523	1	0.959649	1.03635	1.01503
AT1G01950	ARK2	520.452	515.193	549.366	596.37	1094.84	1194.7	1221.23	1024.27	582.916	551.152	518.139	517.725	569.331	593.108	621.307	553.718	-0.00738787	0.994892	0.994752	1	-0.955198	0.515771	0.515423	2.25874e-23	1.05531	2.07816	2.07898	2.63158e-29	545.345	1133.76	542.483	584.366	545.345	1133.76	542.483	584.366	1	2.07898	0.994752	1.07155
AT1G01960	BIG3	2196.64	1945.35	2156.07	2013.64	2330.6	2349.23	2403.23	2474.74	2252.13	2306.31	2242.95	2290.57	2484.26	2364.82	2402.21	2534.82	0.12848	1.09314	1.09387	0.0287208	0.0338252	1.02372	1.02389	0.797993	0.200818	1.14935	1.14992	7.49491e-06	2077.93	2389.45	2272.99	2446.53	2077.93	2389.45	2272.99	2446.53	1	1.14992	1.09387	1.17739
AT1G01970	AT1G01970	791.791	820.531	721.513	774.163	744.088	664.117	736.766	687.375	731.918	781.893	854.291	861.356	665.375	765.055	688.821	725.083	0.0559052	1.03951	1.03908	0.85563	0.00437001	1.00303	1.00423	1	-0.132742	0.912096	0.911309	0.213966	777	708.086	807.364	711.083	777	708.086	807.364	711.083	1	0.911309	1.03908	0.915166
AT1G01980	AT1G01980	0	0	0	0	0	1.1817	0	0	0	0	0	0	1.98028	0	0	1.9811	0	1	#DIV/0!	1	1.63247	3.10044	3.35226	0.9494	0.823513	1.76971	#DIV/0!	0.986433	0	0.295426	0	0.990346	1	0.295426	1	0.990346	1	0.295426	1	0.990346
AT1G01990	AT1G01990	369.503	343.112	359.345	346.443	379.14	339.149	349.831	387.377	373.509	340.096	380.2	385.559	324.766	342.806	354.902	354.617	0.0608976	1.04311	1.04298	0.847607	-0.0821459	0.944652	0.946132	0.682949	0.0389515	1.02737	1.02615	0.87388	354.601	363.874	369.841	344.273	354.601	363.874	369.841	344.273	1	1.02615	1.04298	0.970874
AT1G02000	GAE2	204.662	198.313	216.36	221.48	246.34	261.157	220.5	222.329	185.245	182.624	184.304	197.793	210.9	195.889	189.768	180.28	-0.162897	0.89323	0.891952	0.367427	-0.288168	0.818941	0.817444	0.0139207	0.173002	1.1274	1.13024	0.172948	210.203	237.581	187.491	194.209	210.203	237.581	187.491	194.209	1	1.13024	0.891952	0.923911
AT1G02010	SEC1A	294.491	285.402	260.572	297.677	226.065	199.708	232.161	256.309	292.968	298.541	243.421	272.535	250.506	297.098	242.684	245.657	-0.0374491	0.974376	0.973046	0.991029	0.172913	1.12733	1.13312	0.31859	-0.311247	0.805945	0.803276	0.00779213	284.536	228.561	276.866	258.986	284.536	228.561	276.866	258.986	1	0.803276	0.973046	0.910206
AT1G02020	AT1G02020	275.969	231.889	326.421	255.006	286.889	290.699	256.543	288.348	338.273	323.693	289.787	312.64	256.447	278.598	301.074	342.73	0.2135	1.1595	1.16075	0.276802	0.071554	1.05085	1.05022	0.878139	0.0406769	1.0286	1.03047	0.933653	272.322	280.62	316.098	294.712	272.322	280.62	316.098	294.712	1	1.03047	1.16075	1.08222
AT1G02030	ZAT1	21.2997	16.7884	13.1697	16.2554	26.3573	15.3621	9.54085	15.5339	24.1623	14.2162	15.0689	5.46893	9.90141	25.0303	11.8605	14.8583	-0.20645	0.866667	0.872666	0.967559	-0.130237	0.913681	0.92299	1	-0.0125639	0.991329	0.989352	1	16.8783	16.6986	14.7291	15.4126	16.8783	16.6986	14.7291	15.4126	1	0.989352	0.872666	0.913162
AT1G02040	AT1G02040	1.85214	0	0	0	0	1.1817	0	0	1.00676	0	0	0.911488	0	0	0.912345	0	0.0765721	1.05451	1.03569	1	-0.0851001	0.942719	0.772059	1	-0.594389	0.662325	0.638019	0.994005	0.463036	0.295426	0.479563	0.228086	0.463036	0.295426	0.479563	0.228086	1	0.638019	1.03569	0.492589
AT1G02050	PKSA	102.794	102.829	98.7729	102.612	117.594	70.9022	99.6489	111.65	108.731	90.7652	100.846	123.051	129.708	105.562	106.744	103.017	0.0638807	1.04527	1.04026	0.975302	0.145146	1.10584	1.11315	0.697496	-0.0156943	0.98918	0.982279	1	101.752	99.9488	105.848	111.258	101.752	99.9488	105.848	111.258	1	0.982279	1.04026	1.09343
AT1G02060	AT1G02060	102.794	71.3506	102.536	83.3089	110.498	122.897	100.709	123.3	95.6426	82.0167	110.119	89.3258	105.945	91.4149	110.394	105.989	0.0578911	1.04094	1.04754	0.993186	-0.14137	0.906658	0.904544	0.729371	0.339338	1.26518	1.27061	0.0878599	89.9973	114.351	94.276	103.436	89.9973	114.351	94.276	103.436	1	1.27061	1.04754	1.14932
AT1G02065	SPL8	26.8561	19.9362	39.5092	26.415	34.4673	27.1792	27.5625	45.6308	30.2029	32.8067	27.8195	30.0791	25.7437	29.3834	31.0197	44.5748	0.0955947	1.06851	1.07268	1	-0.0525841	0.964208	0.969458	1	0.26098	1.19829	1.19627	0.636751	28.1791	33.7099	30.2271	32.6804	28.1791	33.7099	30.2271	32.6804	1	1.19627	1.07268	1.15974
AT1G02070	AT1G02070	0.926072	4.19709	2.82208	3.04789	5.06872	7.09022	2.12019	5.82521	1.00676	1.09356	5.79573	3.64595	1.98028	4.35309	2.73704	0	0.0733788	1.05218	1.04993	1	-1.15945	0.447683	0.451167	0.441453	0.882862	1.84403	1.82881	0.500327	2.74828	5.02609	2.8855	2.2676	2.74828	5.02609	2.8855	2.2676	1	1.82881	1.04993	0.825098
AT1G02074	AT1G02074	0	0	0	0	0	0	0	0	0	0	0	0	0	0	0	0	NA	#VALUE!	#DIV/0!	NA	NA	#VALUE!	#DIV/0!	NA	NA	#VALUE!	#DIV/0!	NA	0	0	0	0	1	1	1	1	1	1	1	1
AT1G02080	AT1G02080	2906.01	2817.3	2886.99	2781.7	3038.19	2921.17	3057.31	3083.48	2847.13	2977.75	2985.96	2883.95	3214.99	3301.82	3272.58	3079.62	0.0368478	1.02587	1.02658	0.731788	0.0881506	1.06301	1.06354	0.0841971	0.0872645	1.06235	1.06216	0.0607655	2848	3025.04	2923.7	3217.25	2848	3025.04	2923.7	3217.25	1	1.06216	1.02658	1.12965
AT1G02090	CSN7	920.515	869.847	901.185	873.727	996.51	765.744	932.883	942.714	878.905	877.032	933.113	916.045	887.167	1020.8	886.8	1038.1	0.0155916	1.01087	1.01117	1	0.0726135	1.05162	1.05361	0.746143	0.030617	1.02145	1.02036	0.925205	891.319	909.463	901.274	958.216	891.319	909.463	901.274	958.216	1	1.02036	1.01117	1.07505
AT1G02100	AT1G02100	660.289	605.43	662.249	641.072	687.318	683.025	684.821	661.162	646.343	613.485	682.737	659.006	564.38	572.431	647.765	563.623	0.0169956	1.01185	1.01266	1	-0.208079	0.865689	0.864477	0.0130241	0.0790736	1.05634	1.05733	0.481604	642.26	679.081	650.393	587.05	642.26	679.081	650.393	587.05	1	1.05733	1.01266	0.914038
AT1G02110	AT1G02110	389.876	294.846	409.202	337.299	472.404	414.778	393.295	520.386	403.712	329.16	421.929	388.294	432.692	380.895	430.627	494.285	0.10684	1.07687	1.07817	0.824782	-0.0516382	0.96484	0.96537	0.971486	0.331192	1.25805	1.25827	0.0386828	357.806	450.216	385.774	434.625	357.806	450.216	385.774	434.625	1	1.25827	1.07817	1.21469
AT1G02120	VAD1	1539.13	1546.63	1427.03	1565.6	1494.26	1435.77	1473.53	1604.85	1835.33	1827.33	1844.2	1709.04	1597.1	1743.41	1796.41	1727.52	0.247103	1.18682	1.18714	0.000206519	0.191348	1.14183	1.14247	0.00410838	-0.015361	0.989409	0.988486	0.968373	1519.6	1502.1	1803.98	1716.11	1519.6	1502.1	1803.98	1716.11	1	0.988486	1.18714	1.12932
AT1G02130	RABD2A	1145.55	1140.56	1127.89	1198.84	1164.79	1103.71	1141.72	1046.6	1114.49	1149.33	1148.71	1152.12	1070.34	1133.98	1105.76	1014.32	-0.0150138	0.989647	0.989553	1	-0.0435787	0.970245	0.97029	0.829153	-0.0496849	0.966147	0.966178	0.676249	1153.21	1114.21	1141.16	1081.1	1153.21	1114.21	1141.16	1081.1	1	0.966178	0.989553	0.937472
AT1G02136	AT1G02136	0	0	0	0	0	0	0	0	0	0	0	0	0	0	0	0	NA	#VALUE!	#DIV/0!	NA	NA	#VALUE!	#DIV/0!	NA	NA	#VALUE!	#DIV/0!	NA	0	0	0	0	1	1	1	1	1	1	1	1
AT1G02140	MEE63	2111.44	2103.79	2088.34	2159.93	2057.9	2293.69	2213.48	2098.05	2136.35	1907.16	2055.17	2203.07	2011.97	2065.54	1915.01	1972.19	-0.0265711	0.981751	0.980887	0.942162	-0.12087	0.919633	0.919382	0.0799686	0.0327489	1.02296	1.02358	0.778286	2115.88	2165.78	2075.44	1991.18	2115.88	2165.78	2075.44	1991.18	1	1.02358	0.980887	0.941064
AT1G02145	ALG12	556.569	547.72	573.824	631.928	551.476	582.58	533.228	561.162	515.463	598.175	587.687	601.582	605.966	621.404	579.339	534.897	-0.00442787	0.996936	0.996912	1	0.0712655	1.05064	1.05078	0.71995	-0.0522762	0.964414	0.964678	0.758317	577.51	557.111	575.727	585.402	577.51	557.111	575.727	585.402	1	0.964678	0.996912	1.01366
AT1G02150	AT1G02150	2906.01	2440.61	2789.16	2717.7	2897.28	2606.84	2834.69	3072.8	2756.52	2682.49	3007.99	2671.57	2749.62	2549.82	2652.19	2792.36	0.0340176	1.02386	1.02442	0.959719	-0.0873964	0.94122	0.941497	0.55013	0.0725154	1.05155	1.05142	0.561545	2713.37	2852.9	2779.64	2686	2713.37	2852.9	2779.64	2686	1	1.05142	1.02442	0.989912
AT1G02160	AT1G02160	323.199	322.127	323.599	337.299	263.573	256.43	291.526	283.494	290.955	265.734	285.15	288.03	258.427	255.744	314.759	284.288	-0.208094	0.86568	0.864989	0.154093	0.0254403	1.01779	1.01662	1	-0.252761	0.839288	0.838311	0.0231636	326.556	273.756	282.467	278.304	326.556	273.756	282.467	278.304	1	0.838311	0.864989	0.852241
AT1G02170	AMC1	401.915	423.906	439.304	421.624	574.792	743.292	573.511	605.822	506.402	529.281	530.889	483.088	560.42	622.492	614.921	723.102	0.279937	1.21414	1.21515	0.029573	0.0158603	1.01105	1.00942	1	0.563927	1.47829	1.48061	1.81507e-09	421.687	624.354	512.415	630.234	421.687	624.354	512.415	630.234	1	1.48061	1.21515	1.49455
AT1G02180	AT1G02180	133.354	145.849	125.112	135.123	134.828	114.625	95.4085	135.922	122.825	138.882	124.029	130.343	110.896	137.122	110.394	146.601	-0.0622532	0.957767	0.956695	0.968403	0.0634841	1.04499	1.0504	0.950052	-0.160346	0.89481	0.891266	0.489998	134.86	120.196	129.02	126.253	134.86	120.196	129.02	126.253	1	0.891266	0.956695	0.936183
AT1G02190	AT1G02190	3.70429	14.6898	7.52556	5.07981	17.2336	2.36341	3.18028	5.82521	11.0744	10.9356	10.4323	2.73446	10.8916	10.8827	18.2469	19.811	0.17791	1.13124	1.13475	1	1.04994	2.07045	2.09185	0.269361	-0.0852162	0.942643	0.922678	1	7.74987	7.15063	8.79419	14.958	7.74987	7.15063	8.79419	14.958	1	0.922678	1.13475	1.9301
AT1G02205	CER1	1294.65	1553.97	2113.74	1353.26	1912.93	2054.98	1621.94	1556.3	1475.92	1317.74	1365.47	1330.77	1513.93	1942.57	1654.08	1747.33	-0.202224	0.86921	0.869257	0.622389	-0.0593176	0.959718	0.959662	0.984491	0.177931	1.13126	1.13151	0.554136	1578.91	1786.54	1372.47	1714.48	1578.91	1786.54	1372.47	1714.48	1	1.13151	0.869257	1.08586
AT1G02210	AT1G02210	0	0	0	0	0	0	0	0	0	0	0	0	0	0	0	0	NA	#VALUE!	#DIV/0!	NA	NA	#VALUE!	#DIV/0!	NA	NA	#VALUE!	#DIV/0!	NA	0	0	0	0	1	1	1	1	1	1	1	1
AT1G02220	NAC003	269.487	355.704	266.217	300.725	291.958	440.775	298.947	267.96	398.679	400.242	391.792	465.77	362.392	405.926	348.516	312.023	0.477076	1.39192	1.38951	0.0184207	0.139545	1.10156	1.09942	0.733116	0.122399	1.08854	1.09018	0.696362	298.033	324.91	414.12	357.214	298.033	324.91	414.12	357.214	1	1.09018	1.38951	1.19857
AT1G02228	AT1G02228	0	0	0	0	0	0	0	0	0	0	0	0	0	0	0	0	NA	#VALUE!	#DIV/0!	NA	NA	#VALUE!	#DIV/0!	NA	NA	#VALUE!	#DIV/0!	NA	0	0	0	0	1	1	1	1	1	1	1	1
AT1G02230	NAC004	25.93	28.3304	17.8732	28.4469	24.3298	92.1729	30.7427	33.9804	50.3382	51.3971	56.7982	51.0433	65.3493	41.3543	77.5494	55.4708	1.06074	2.08601	2.08367	0.057564	0.417271	1.3354	1.32279	0.63037	0.840897	1.79116	1.8018	0.100452	25.1451	45.3065	52.3942	59.931	25.1451	45.3065	52.3942	59.931	1	1.8018	2.08367	2.3834
AT1G02250	NAC005	2.77822	1.04927	0.940694	1.01596	0	0	1.06009	0	6.04058	2.18711	2.31829	6.38041	1.98028	5.44136	3.64938	3.9622	1.55665	2.9417	2.92634	0.394561	3.54842	11.6999	14.181	0.0374262	-2.19446	0.218475	0.183276	0.283871	1.44604	0.265024	4.2316	3.75831	1.44604	0.265024	4.2316	3.75831	1	0.183276	2.92634	2.59904
AT1G02260	AT1G02260	483.41	492.109	489.161	501.885	495.72	562.491	459.021	427.182	645.336	615.672	614.348	482.177	591.114	603.991	613.096	647.82	0.259259	1.19686	1.19881	0.0402789	0.340056	1.26581	1.26312	0.00115219	-0.019084	0.986859	0.988737	0.99398	491.641	486.104	589.383	614.005	491.641	486.104	589.383	614.005	1	0.988737	1.19881	1.24889
AT1G02270	AT1G02270	758.453	922.311	714.928	761.971	1096.87	1410.95	1366.46	1019.41	808.432	802.67	790.538	794.817	832.709	1133.98	754.51	764.705	0.0181642	1.01267	1.01229	1	-0.489748	0.712149	0.712325	0.000866454	0.631771	1.54947	1.54978	2.22527e-06	789.416	1223.42	799.114	871.476	789.416	1223.42	799.114	871.476	1	1.54978	1.01229	1.10395
AT1G02280	TOC33	2173.49	2190.88	2154.19	2413.93	2088.31	1899	2151.99	2181.54	1730.63	1965.12	2205.86	1948.76	1946.62	1727.09	1936.91	1936.53	-0.186914	0.878483	0.878855	0.0893391	-0.140938	0.906929	0.907016	0.228363	-0.101615	0.931989	0.931526	0.376119	2233.12	2080.21	1962.59	1886.79	2233.12	2080.21	1962.59	1886.79	1	0.931526	0.878855	0.844909
AT1G02290	AT1G02290	285.23	312.683	323.599	300.725	271.683	268.247	270.324	262.135	286.928	363.061	299.06	328.136	253.476	270.98	259.106	303.108	0.063912	1.0453	1.04496	0.867184	0.0186937	1.01304	1.01332	1	-0.188558	0.877483	0.877398	0.116508	305.559	268.097	319.296	271.668	305.559	268.097	319.296	271.668	1	0.877398	1.04496	0.889083
AT1G02300	AT1G02300	502.857	589.691	546.544	562.843	393.332	365.146	416.617	388.348	711.782	668.163	603.915	491.292	416.849	515.841	459.822	432.871	0.168153	1.12362	1.12408	0.487011	0.222111	1.16644	1.16754	0.244981	-0.492871	0.71061	0.710032	0.000105108	550.484	390.861	618.788	456.346	550.484	390.861	618.788	456.346	1	0.710032	1.12408	0.828991
AT1G02305	AT1G02305	1951.23	2034.54	1913.37	1982.14	1573.33	2063.25	1764	1657.27	2103.13	2075.57	2084.15	2072.72	1786.21	2037.25	1926.87	1831.53	0.081018	1.05776	1.05764	0.65087	0.104499	1.07512	1.07424	0.436571	-0.160465	0.894737	0.89552	0.0793476	1970.32	1764.46	2083.89	1895.47	1970.32	1764.46	2083.89	1895.47	1	0.89552	1.05764	0.962008
AT1G02310	MAN1	13.8911	8.39418	7.52556	10.1596	14.1924	24.8158	21.2019	16.5048	13.0879	3.28067	2.31829	21.8757	25.7437	9.79445	14.5975	17.8299	0.0583549	1.04128	1.01481	1	-0.166041	0.891285	0.885951	0.988315	0.931718	1.90755	1.91929	0.186718	9.99261	19.1787	10.1406	16.9914	9.99261	19.1787	10.1406	16.9914	1	1.91929	1.01481	1.7004
AT1G02320	AT1G02320	0	0	0	0	0	0	0	0	0	0	0	0	0	0	0	0	NA	#VALUE!	#DIV/0!	NA	NA	#VALUE!	#DIV/0!	NA	NA	#VALUE!	#DIV/0!	NA	0	0	0	0	1	1	1	1	1	1	1	1
AT1G02330	AT1G02330	638.064	691.471	646.257	703.046	611.287	623.94	645.598	591.259	692.654	678.005	638.69	735.571	656.464	617.05	633.168	641.877	0.0392078	1.02755	1.02467	0.909761	0.0452434	1.03186	1.03094	0.850072	-0.11552	0.92305	0.92282	0.200214	669.709	618.021	686.23	637.14	669.709	618.021	686.23	637.14	1	0.92282	1.02467	0.951367
AT1G02335	GL22	488.966	470.074	472.229	395.209	474.432	412.415	404.956	471.842	432.909	401.335	375.564	382.825	401.997	440.75	435.189	394.239	-0.198014	0.87175	0.871969	0.245293	-0.0787174	0.946899	0.948136	0.804832	-0.049584	0.966215	0.965599	0.867272	456.62	440.911	398.158	418.044	456.62	440.911	398.158	418.044	1	0.965599	0.871969	0.915519
AT1G02340	HFR1	75.9379	90.2375	87.4846	79.245	47.6459	36.6328	41.3437	35.9221	51.345	55.7714	66.0714	56.5122	39.6056	26.1185	44.7049	25.7543	-0.538217	0.688621	0.689986	0.0455192	-0.237144	0.848423	0.843008	0.667338	-1.04028	0.486233	0.485257	7.15493e-07	83.2262	40.3861	57.425	34.0459	83.2262	40.3861	57.425	34.0459	1	0.485257	0.689986	0.409076
AT1G02350	AT1G02350	15.7432	15.7391	21.636	21.3352	14.1924	7.09022	10.6009	5.82521	21.142	19.684	13.9098	11.8493	6.93099	7.61791	9.12345	6.93385	-0.164557	0.892202	0.894319	0.988086	-0.300726	0.811844	0.811646	0.89124	-0.97875	0.507419	0.506474	0.0927896	18.6134	9.4272	16.6463	7.65155	18.6134	9.4272	16.6463	7.65155	1	0.506474	0.894319	0.411078
AT1G02360	AT1G02360	310.234	250.776	275.623	343.395	328.453	449.047	302.127	357.28	371.496	276.67	297.901	307.171	502.992	310.158	509.089	417.022	0.0872936	1.06238	1.06204	0.959719	0.27812	1.21261	1.21042	0.37426	0.282637	1.21642	1.21769	0.278706	295.007	359.227	313.309	434.815	295.007	359.227	313.309	434.815	1	1.21769	1.06204	1.47391
AT1G02370	AT1G02370	174.102	205.657	201.309	213.352	206.804	204.435	207.779	184.465	187.258	226.366	205.169	216.023	200.009	173.035	182.469	221.883	0.0732463	1.05208	1.05085	0.899813	-0.0454193	0.969008	0.967534	0.9724	0.0169343	1.01181	1.01141	1	198.605	200.87	208.704	194.349	198.605	200.87	208.704	194.349	1	1.01141	1.05085	0.978571
AT1G02380	AT1G02380	95.3854	78.6955	51.7382	61.9737	80.0857	82.7193	61.4855	57.2813	58.3923	63.4263	68.3897	60.1582	62.3789	51.1488	61.1271	66.3669	-0.204346	0.867932	0.869954	0.757201	-0.218014	0.859748	0.855987	0.689839	-0.0362914	0.975158	0.978384	1	71.9482	70.3929	62.5916	60.2554	71.9482	70.3929	62.5916	60.2554	1	0.978384	0.869954	0.837484
AT1G02390	GPAT2	31.4864	45.1187	40.4499	33.5267	175.378	205.616	166.435	158.252	29.1962	31.7131	28.9787	28.2561	68.3197	106.651	85.7605	85.1873	-0.348345	0.785485	0.784584	0.454773	-1.02932	0.489941	0.490191	1.82519e-09	2.22921	4.68877	4.68636	2.87889e-34	37.6454	176.42	29.536	86.4796	37.6454	176.42	29.536	86.4796	1	4.68636	0.784584	2.29721
AT1G02391	AT1G02391	0	0	0	0	0	0	0	0	0	0	0	0	0	0	0	0	NA	#VALUE!	#DIV/0!	NA	NA	#VALUE!	#DIV/0!	NA	NA	#VALUE!	#DIV/0!	NA	0	0	0	0	1	1	1	1	1	1	1	1
AT1G02400	GA2OX6	146.319	132.208	169.325	149.346	534.243	679.48	745.246	641.744	110.744	130.133	120.551	102.087	621.809	642.081	439.75	419.993	-0.370336	0.773602	0.776148	0.174887	-0.293163	0.816111	0.816558	0.194959	2.12092	4.34971	4.35485	2.15546e-45	149.3	650.178	115.879	530.908	149.3	650.178	115.879	530.908	1	4.35485	0.776148	3.55599
AT1G02405	AT1G02405	0.926072	1.04927	0.940694	3.04789	6.08246	7.09022	1.06009	1.94174	3.02029	0	1.15915	0	0	3.26482	1.82469	3.9622	-0.510149	0.70215	0.700787	0.984789	-0.834035	0.560958	0.559628	0.781067	1.43727	2.70808	2.71206	0.389438	1.49098	4.04363	1.04486	2.26293	1.49098	4.04363	1.04486	2.26293	1	2.71206	0.700787	1.51774
AT1G02410	COX11	605.651	652.648	598.282	616.689	597.095	711.386	596.833	566.017	630.234	611.298	592.324	665.386	626.759	713.907	645.94	636.924	0.0176523	1.01231	1.0105	1	0.0882534	1.06308	1.06159	0.604446	-0.00353565	0.997552	0.999216	1	618.317	617.833	624.811	655.883	618.317	617.833	624.811	655.883	1	0.999216	1.0105	1.06075
AT1G02420	AT1G02420	78.7161	98.6317	86.5439	104.644	109.484	55.5401	75.2667	92.2325	91.6155	80.9232	82.2994	85.6798	84.162	67.4729	77.5494	70.3291	-0.109677	0.926795	0.923975	0.912406	-0.158286	0.896089	0.900728	0.769511	-0.135966	0.91006	0.902283	0.726437	92.1339	83.1309	85.1295	74.8783	92.1339	83.1309	85.1295	74.8783	1	0.902283	0.923975	0.812712
AT1G02430	ATARFD1B	2.77822	14.6898	4.70347	8.1277	9.12369	15.3621	11.661	6.79608	6.04058	8.74845	2.31829	7.2919	8.91127	5.44136	6.38642	6.93385	-0.27395	0.827052	0.805276	0.957867	-0.616505	0.652249	0.644411	0.593395	0.51175	1.42578	1.4173	0.590091	7.5748	10.7357	6.09981	6.91823	7.5748	10.7357	6.09981	6.91823	1	1.4173	0.805276	0.913321
AT1G02440	ATARFD1A	0	2.09855	1.88139	2.03192	2.02749	2.36341	0	0.970869	5.03382	1.09356	2.31829	1.82298	2.97042	1.08827	0	3.9622	0.794483	1.73446	1.70807	0.873536	0.592298	1.50765	1.49594	0.934031	-0.165927	0.891355	0.891864	1	1.50296	1.34044	2.56716	2.00522	1.50296	1.34044	2.56716	2.00522	1	0.891864	1.70807	1.33418
AT1G02450	NIMIN-1	16.6693	24.1333	21.636	12.1915	84.1407	179.619	99.6489	80.5821	38.257	24.0582	34.7744	20.9642	298.032	280.774	322.058	290.231	0.660202	1.5803	1.58185	0.618386	1.42538	2.68586	2.68271	0.0287712	2.5716	5.94467	5.94922	4.32151e-06	18.6575	110.998	29.5135	297.774	18.6575	110.998	29.5135	297.774	1	5.94922	1.58185	15.96
AT1G02460	AT1G02460	75.0118	78.6955	94.0694	66.0375	94.2781	101.627	99.6489	87.3782	97.6561	94.0458	86.936	94.7947	113.866	78.3556	118.605	99.055	0.250733	1.18981	1.18998	0.481212	0.105964	1.07621	1.07038	0.87666	0.282739	1.2165	1.22025	0.252603	78.4536	95.7329	93.3582	102.47	78.4536	95.7329	93.3582	102.47	1	1.22025	1.18998	1.30613
AT1G02470	AT1G02470	27.7822	14.6898	69.6114	30.4789	13.1787	21.2707	31.8028	27.1843	14.0947	31.7131	13.9098	23.6987	17.8225	21.7654	18.2469	16.8394	-0.776021	0.583975	0.585122	0.344005	-0.3257	0.797911	0.799198	0.842139	-0.613681	0.653527	0.655408	0.369168	35.6406	23.3591	20.8541	18.6686	35.6406	23.3591	20.8541	18.6686	1	0.655408	0.585122	0.523801
AT1G02475	AT1G02475	1352.99	1530.89	1273.7	1445.71	1100.93	1288.06	1189.43	1062.13	1257.45	1399.75	1382.86	1679.87	1057.47	1142.69	1126.75	1128.24	0.0311754	1.02184	1.02082	0.99413	-0.0578099	0.960721	0.960048	0.868669	-0.272552	0.827854	0.82818	0.00696828	1400.82	1160.13	1429.98	1113.79	1400.82	1160.13	1429.98	1113.79	1	0.82818	1.02082	0.795093
AT1G02480	AT1G02480	0	0	0	0	0	0	0	0	0	0	0	0	0	0	0	0	NA	#VALUE!	#DIV/0!	NA	NA	#VALUE!	#DIV/0!	NA	NA	#VALUE!	#DIV/0!	NA	0	0	0	0	1	1	1	1	1	1	1	1
AT1G02490	AT1G02490	0	0	0	0	0	0	0	0	0	0	0	0	0	0	0	0	NA	#VALUE!	#DIV/0!	NA	NA	#VALUE!	#DIV/0!	NA	NA	#VALUE!	#DIV/0!	NA	0	0	0	0	1	1	1	1	1	1	1	1
AT1G02500	SAM1	6266.73	5286.24	6538.77	5684.31	7557.46	6309.12	6937.26	7489.28	6509.74	6190.62	6035.68	6230.02	6795.34	6219.48	7009.55	7925.39	0.0703627	1.04998	1.05005	0.836615	-0.0176936	0.987811	0.987864	1	0.250961	1.19	1.18998	0.0180022	5944.01	7073.28	6241.51	6987.44	5944.01	7073.28	6241.51	6987.44	1	1.18998	1.05005	1.17554
AT1G02510	TPK4	0	0	0	0	0	0	0	0	0	0	0	0	0	0	0	0	NA	#VALUE!	#DIV/0!	NA	NA	#VALUE!	#DIV/0!	NA	NA	#VALUE!	#DIV/0!	NA	0	0	0	0	1	1	1	1	1	1	1	1
AT1G02520	ABCB11	271.339	256.023	207.893	256.022	288.917	300.153	320.149	306.795	246.657	254.799	219.079	311.729	396.056	204.595	333.006	281.316	0.0616183	1.04364	1.04135	0.989635	0.000996706	1.00069	0.999146	1	0.295114	1.22698	1.22671	0.173253	247.819	304.003	258.066	303.744	247.819	304.003	258.066	303.744	1	1.22671	1.04135	1.22566
AT1G02530	ABCB12	9.26072	2.09855	3.76278	6.09577	10.1374	1.1817	6.36057	15.5339	4.02706	5.46778	5.79573	9.11488	5.94085	10.8827	7.29876	8.91495	0.201182	1.14964	1.15023	1	-0.0425472	0.970939	0.994691	1	0.662206	1.5825	1.56536	0.529941	5.30445	8.3034	6.10136	8.25932	5.30445	8.3034	6.10136	8.25932	1	1.56536	1.15023	1.55705
AT1G02540	AT1G02540	0	0	0	0	0	0	0	0	0	0	0	0	0	0	0	0	NA	#VALUE!	#DIV/0!	NA	NA	#VALUE!	#DIV/0!	NA	NA	#VALUE!	#DIV/0!	NA	0	0	0	0	1	1	1	1	1	1	1	1
AT1G02550	AT1G02550	0	0	0	0	0	0	0	0	0	0	0	0	0	0	0	0	NA	#VALUE!	#DIV/0!	NA	NA	#VALUE!	#DIV/0!	NA	NA	#VALUE!	#DIV/0!	NA	0	0	0	0	1	1	1	1	1	1	1	1
AT1G02560	CLPP5	8728.23	8693.23	8009.07	8472.11	7999.45	8568.53	8531.64	8336.85	7857.79	8464.12	8812.99	8036.59	8313.23	8514.64	7956.56	8038.32	-0.0318087	0.978193	0.978434	0.846498	-0.0267536	0.981627	0.981645	0.873905	-0.0200616	0.986191	0.98625	0.874743	8475.66	8359.12	8292.87	8205.69	8475.66	8359.12	8292.87	8205.69	1	0.98625	0.978434	0.968147
AT1G02570	AT1G02570	12.965	9.44346	15.0511	16.2554	16.2199	18.9073	10.6009	21.3591	10.0676	6.56134	6.95488	0.911488	5.94085	1.08827	10.9481	7.9244	-1.16023	0.447441	0.456025	0.157848	-1.34577	0.393444	0.386089	0.0401946	0.319508	1.2479	1.24895	0.751164	13.4287	16.7718	6.12384	6.47542	13.4287	16.7718	6.12384	6.47542	1	1.24895	0.456025	0.482206
AT1G02575	AT1G02575	1.85214	2.09855	1.88139	1.01596	0	4.72681	0	0	1.00676	2.18711	0	0	3.96056	0	0	3.9622	-1.12627	0.458099	0.466393	0.832734	0.84292	1.79368	1.67613	0.874481	-0.631842	0.645352	0.690243	0.879338	1.71201	1.1817	0.798469	1.98069	1.71201	1.1817	0.798469	1.98069	1	0.690243	0.466393	1.15694
AT1G02580	MEA	2.77822	4.19709	1.88139	4.06385	2.02749	9.45363	1.06009	3.88348	5.03382	9.84201	0	9.11488	6.93099	2.17654	8.21111	5.9433	0.913977	1.88423	1.85679	0.729915	0.533074	1.44701	1.41628	0.896704	0.331884	1.25866	1.27121	0.937108	3.23014	4.10617	5.99768	5.81549	3.23014	4.10617	5.99768	5.81549	1	1.27121	1.85679	1.80038
AT1G02590	AT1G02590	0	0	0	0	0	0	0	0	0	0	0	0	0	0	0	0	NA	#VALUE!	#DIV/0!	NA	NA	#VALUE!	#DIV/0!	NA	NA	#VALUE!	#DIV/0!	NA	0	0	0	0	1	1	1	1	1	1	1	1
AT1G02600	AT1G02600	0	0	0	0	0	0	0	0	0	0	0	0	0	0	0	0	NA	#VALUE!	#DIV/0!	NA	NA	#VALUE!	#DIV/0!	NA	NA	#VALUE!	#DIV/0!	NA	0	0	0	0	1	1	1	1	1	1	1	1
AT1G02610	AT1G02610	70.3815	73.4491	58.3231	71.1173	31.426	43.723	34.9831	67.9608	44.2976	63.4263	92.7317	47.3974	47.5268	35.913	49.2666	39.622	-0.150391	0.901006	0.906986	0.91733	-0.0485183	0.966929	0.967632	1	-0.611841	0.654361	0.651709	0.0607069	68.3177	44.5233	61.9632	43.0821	68.3177	44.5233	61.9632	43.0821	1	0.651709	0.906986	0.630614
AT1G02620	AT1G02620	1.85214	0	0	1.01596	0	2.36341	3.18028	1.94174	2.01353	0	1.15915	2.73446	0.990141	0	0.912345	0	1.05704	2.08066	2.0596	0.832959	-1.90634	0.266769	0.254159	0.509622	1.34335	2.5374	2.60989	0.565492	0.717026	1.87136	1.47678	0.475622	0.717026	1.87136	1.47678	0.475622	1	2.60989	2.0596	0.663325
AT1G02630	ETN8	2.77822	4.19709	3.76278	8.1277	3.04123	3.54511	5.30047	6.79608	0	1.09356	1.15915	0.911488	4.95071	5.44136	2.73704	4.95275	-2.59091	0.165981	0.167721	0.097389	-0.0694283	0.953016	0.967829	1	0.0076404	1.00531	0.990306	1	4.71645	4.67072	0.791048	4.52046	4.71645	4.67072	0.791048	4.52046	1	0.990306	0.167721	0.958447
AT1G02640	BXL2	318.569	183.623	212.597	296.661	241.271	235.159	261.843	359.221	218.468	219.805	311.81	163.156	184.166	173.035	228.999	282.307	-0.151116	0.900554	0.902902	0.881848	-0.337916	0.791183	0.791354	0.397429	0.118343	1.08549	1.08507	0.844566	252.862	274.374	228.31	217.127	252.862	274.374	228.31	217.127	1	1.08507	0.902902	0.858676
AT1G02650	AT1G02650	18.5214	11.542	14.1104	17.2714	12.1649	17.7256	26.5024	4.85434	12.0812	12.0291	17.3872	14.5838	15.8423	15.2358	9.12345	13.8677	-0.139306	0.907956	0.912704	0.993946	-0.170599	0.888474	0.882804	0.958611	-0.0256098	0.982405	0.996777	1	15.3613	15.3118	14.0203	13.5173	15.3613	15.3118	14.0203	13.5173	1	0.996777	0.912704	0.879958
AT1G02660	AT1G02660	133.354	139.553	124.172	120.899	1757.83	1946.27	2481.68	1866.01	111.751	141.069	172.713	150.395	2328.81	2331.08	1887.64	1540.31	0.151386	1.11064	1.11188	0.840882	0.00636293	1.00442	1.00448	1	3.95854	15.5467	15.5446	5.75068e-113	129.495	2012.95	143.982	2021.96	129.495	2012.95	143.982	2021.96	1	15.5446	1.11188	15.6142
AT1G02670	AT1G02670	38.895	34.626	32.9243	36.5746	52.7146	38.9962	48.7643	32.0387	42.2841	32.8067	39.411	32.8136	31.6845	60.9433	41.9679	38.6315	0.0396731	1.02788	1.03003	1	-0.00123127	0.999147	1.00413	1	0.269429	1.20533	1.20622	0.506473	35.755	43.1285	36.8288	43.3068	35.755	43.1285	36.8288	43.3068	1	1.20622	1.03003	1.21121
AT1G02680	TAF13	236.148	228.741	254.928	244.847	244.312	204.435	235.341	218.445	245.65	261.36	237.625	247.925	248.525	261.185	255.457	226.836	0.0406177	1.02855	1.02892	0.978867	0.133631	1.09705	1.09913	0.478001	-0.0945882	0.93654	0.935593	0.595797	241.166	225.633	248.14	248.001	241.166	225.633	248.14	248.001	1	0.935593	1.02892	1.02834
AT1G02681	AT1G02681	0.926072	0	0	3.04789	1.01374	0	0	0	0	0	0	0	0.990141	2.17654	0	0	-2.37706	0.192501	0	0.897182	1.29858	2.45986	3.12376	0.984313	-1.63472	0.322032	0.255097	0.893529	0.993489	0.253436	0	0.791671	0.993489	0.253436	1	0.791671	1	0.255097	1.00655	0.79686
AT1G02690	IMPA6	558.421	536.178	778.895	629.896	675.153	509.314	655.138	674.754	578.889	621.14	577.255	516.813	700.03	533.253	560.18	742.913	-0.127247	0.915577	0.916396	0.746579	0.0115373	1.00803	1.00876	1	0.00705903	1.0049	1.00438	1	625.848	628.59	573.524	634.094	625.848	628.59	573.524	634.094	1	1.00438	0.916396	1.01318
AT1G02700	AT1G02700	4.63036	7.34491	8.46625	6.09577	7.0962	2.36341	6.36057	7.76695	7.04735	6.56134	4.63659	8.20339	6.93099	5.44136	10.0358	6.93385	0.0119509	1.00832	0.99666	1	0.303107	1.2338	1.24398	0.913538	-0.144704	0.904565	0.88883	0.972504	6.63432	5.89678	6.61217	7.3355	6.63432	5.89678	6.61217	7.3355	1	0.88883	0.99666	1.10569
AT1G02710	AT1G02710	0	0	0	0	0	0	0	0	0	0	0	0	1.98028	0	0	0	0	1	#DIV/0!	1	1.37897	2.60082	#DIV/0!	1	0	1	#DIV/0!	1	0	0	0	0.495071	1	1	1	0.495071	1	1	1	0.495071
AT1G02720	GATL5	286.156	278.057	307.607	316.98	359.879	327.332	332.87	324.27	275.853	286.512	304.856	309.906	404.968	365.66	367.675	361.551	-0.0139827	0.990355	0.99018	1	0.157479	1.11534	1.11567	0.202996	0.177708	1.13109	1.13085	0.0969246	297.2	336.088	294.282	374.963	297.2	336.088	294.282	374.963	1	1.13085	0.99018	1.26165
AT1G02730	CSLD5	1642.85	1712.41	2033.78	1667.19	2146.09	1865.91	2182.73	2178.63	1701.43	1833.89	1860.43	1494.84	2193.16	1937.12	2005.34	2134.64	-0.0353154	0.975818	0.976525	0.990971	-0.01821	0.987457	0.987686	1	0.247158	1.18687	1.18666	0.0267211	1764.06	2093.34	1722.65	2067.56	1764.06	2093.34	1722.65	2067.56	1	1.18666	0.976525	1.17205
AT1G02740	MRG2	198.179	220.347	227.648	215.384	258.505	276.519	268.204	251.455	229.542	219.805	188.941	205.996	232.683	216.566	222.612	187.214	-0.0266107	0.981724	0.97995	1	-0.293536	0.8159	0.814535	0.0144285	0.290598	1.22315	1.22416	0.00928759	215.39	263.671	211.071	214.769	215.39	263.671	211.071	214.769	1	1.22416	0.97995	0.997118
AT1G02750	DI19-2	242.631	261.269	220.123	265.166	200.721	259.975	240.641	195.145	216.454	244.957	248.057	251.571	246.545	300.363	288.301	250.609	-0.0401022	0.972586	0.971543	0.992062	0.281223	1.21522	1.2112	0.0497067	-0.145683	0.903951	0.90628	0.393685	247.297	224.121	240.26	271.455	247.297	224.121	240.26	271.455	1	0.90628	0.971543	1.09769
AT1G02760	AT1G02760	0	0	0	0	0	0	0	0	0	0	0	0	0	0	0	0	NA	#VALUE!	#DIV/0!	NA	NA	#VALUE!	#DIV/0!	NA	NA	#VALUE!	#DIV/0!	NA	0	0	0	0	1	1	1	1	1	1	1	1
AT1G02770	AT1G02770	12.965	12.5913	17.8732	9.14366	8.10995	7.09022	9.54085	7.76695	12.0812	14.2162	17.3872	8.20339	11.8817	8.70618	12.7728	8.91495	-0.0445616	0.969584	0.986968	1	0.38426	1.30519	1.30047	0.763373	-0.696869	0.61691	0.618338	0.266347	13.1433	8.12699	12.972	10.5689	13.1433	8.12699	12.972	10.5689	1	0.618338	0.986968	0.804131
AT1G02780	RPL19A	17609.3	15098	18162	16936.1	17108.9	15463.8	16227.9	17576.6	16278.4	15920	17075.4	16950	16808.6	15061.7	16169.5	18043.9	-0.0341079	0.976635	0.976675	0.961217	-0.00643588	0.995549	0.995577	1	-0.0306953	0.978948	0.978939	0.899139	16951.3	16594.3	16555.9	16520.9	16951.3	16594.3	16555.9	16520.9	1	0.978939	0.976675	0.974609
AT1G02790	PGA3	0	0	0	0	0	0	0	0	0	0	0	0	0	0	0	0	NA	#VALUE!	#DIV/0!	NA	NA	#VALUE!	#DIV/0!	NA	NA	#VALUE!	#DIV/0!	NA	0	0	0	0	1	1	1	1	1	1	1	1
AT1G02800	CEL2	123.168	95.4838	189.08	120.899	264.587	139.441	181.276	199.999	160.075	141.069	118.233	149.484	198.028	203.507	189.768	245.657	0.105504	1.07587	1.0761	0.984131	0.0899739	1.06435	1.06578	0.982807	0.571056	1.48561	1.48554	0.0808315	132.158	196.326	142.215	209.24	132.158	196.326	142.215	209.24	1	1.48554	1.0761	1.58326
AT1G02810	PME7	376.911	305.338	310.429	285.485	370.016	440.775	418.737	501.939	238.603	191.372	176.19	186.855	222.782	204.595	232.648	215.94	-0.688348	0.620564	0.620437	1.08487e-05	-0.982218	0.506201	0.505909	2.87137e-13	0.437044	1.35383	1.35465	0.00266441	319.541	432.867	198.255	218.991	319.541	432.867	198.255	218.991	1	1.35465	0.620437	0.685331
AT1G02813	AT1G02813	11.1129	6.29564	6.58486	2.03192	8.10995	8.27193	10.6009	6.79608	7.04735	6.56134	9.27317	4.55744	7.92113	9.79445	4.56173	2.97165	0.0445316	1.03135	1.05433	1	-0.433003	0.740718	0.747477	0.794267	0.358394	1.282	1.29793	0.769551	6.50632	8.44472	6.85982	6.31224	6.50632	8.44472	6.85982	6.31224	1	1.29793	1.05433	0.97017
AT1G02816	AT1G02816	312.086	359.901	318.895	306.82	254.45	297.789	307.427	313.591	288.941	298.541	306.015	388.294	257.437	257.921	321.146	272.401	-0.0141572	0.990235	0.987738	1	-0.0793391	0.946491	0.94515	0.878139	-0.144874	0.904458	0.904103	0.488526	324.426	293.314	320.448	277.226	324.426	293.314	320.448	277.226	1	0.904103	0.987738	0.854513
AT1G02820	AT1G02820	130.576	114.371	120.409	143.251	98.3331	90.9912	119.791	99.9995	94.6358	101.701	112.437	164.979	79.2113	80.5322	69.3382	82.2157	-0.0955176	0.935936	0.931473	0.933507	-0.397307	0.759274	0.760905	0.135557	-0.313067	0.804929	0.804383	0.19325	127.152	102.279	118.438	77.8243	127.152	102.279	118.438	77.8243	1	0.804383	0.931473	0.612059
AT1G02830	RPL22A	0.926072	1.04927	0.940694	0	0	0	0	0	0	1.09356	0	2.73446	0	0	0	0	0.41601	1.33423	1.31275	1	0	1	#DIV/0!	1	-1.91456	0.265253	0	0.707161	0.72901	0	0.957005	0	0.72901	1	0.957005	1	1	1.37172	1.31275	1.37172
AT1G02840	SR34	1671.56	1471.08	1695.13	1611.32	1940.3	1484.22	1784.14	1911.64	1794.05	1722.35	1799	1740.03	1737.7	1723.82	1793.67	1875.11	0.129042	1.09357	1.09402	0.337617	0.000819584	1.00057	1.0014	1	0.14372	1.10475	1.10408	0.143351	1612.27	1780.08	1763.86	1782.58	1612.27	1780.08	1763.86	1782.58	1	1.10408	1.09402	1.10563
AT1G02850	BGLU11	738.079	778.56	1001.84	829.025	616.356	725.566	891.539	749.511	1082.27	1331.95	1188.13	2606.85	968.358	1485.49	917.819	940.032	0.89159	1.85522	1.85488	0.050765	0.531345	1.44528	1.44544	0.336541	-0.166391	0.891069	0.891103	0.857396	836.876	745.743	1552.3	1077.93	836.876	745.743	1552.3	1077.93	1	0.891103	1.85488	1.28803
AT1G02860	BAH1	285.23	296.944	269.039	280.405	266.614	324.969	341.35	308.736	226.522	289.792	296.742	271.623	264.368	300.363	264.58	226.836	-0.0633207	0.957059	0.95852	0.90948	-0.23372	0.850439	0.850586	0.1095	0.132876	1.09648	1.09725	0.41207	282.905	310.417	271.17	264.037	282.905	310.417	271.17	264.037	1	1.09725	0.95852	0.933307
AT1G02870	AT1G02870	463.036	412.364	494.805	461.247	558.573	440.775	518.386	499.997	450.024	453.826	394.11	453.009	436.652	426.603	432.452	503.2	-0.0642656	0.956432	0.956055	0.872606	-0.167395	0.890449	0.891549	0.245788	0.140553	1.10233	1.10171	0.288979	457.863	504.433	437.742	449.727	457.863	504.433	437.742	449.727	1	1.10171	0.956055	0.982229
AT1G02880	TPK1	495.448	593.888	556.891	535.412	621.425	710.204	689.061	582.521	591.977	568.649	554.072	654.448	943.605	964.209	900.485	788.478	0.122073	1.0883	1.08595	0.524316	0.467877	1.38307	1.38167	2.47528e-07	0.253909	1.19243	1.19324	0.0141715	545.41	650.803	592.287	899.194	545.41	650.803	592.287	899.194	1	1.19324	1.08595	1.64866
AT1G02890	AT1G02890	2069.77	1929.61	1792.02	1840.92	1880.49	1953.36	2018.42	1975.72	1939.03	1965.12	2029.67	2029.88	1942.66	1980.66	2048.22	1786.95	0.0611118	1.04327	1.04342	0.646106	-0.0126218	0.991289	0.991121	1	0.0362485	1.02544	1.02564	0.766794	1908.08	1957	1990.92	1939.62	1908.08	1957	1990.92	1939.62	1	1.02564	1.04342	1.01653
AT1G02900	RALF1	340.794	350.457	292.556	323.076	330.48	348.603	303.187	339.804	240.617	208.869	205.169	156.776	274.269	213.301	268.23	233.77	-0.690059	0.619829	0.62089	7.30016e-06	-0.41571	0.74965	0.748498	0.0101492	0.0168704	1.01176	1.01162	1	326.721	330.519	202.858	247.392	326.721	330.519	202.858	247.392	1	1.01162	0.62089	0.757198
AT1G02910	LPA1	1446.52	1335.72	1277.46	1402.03	1217.51	1198.25	1203.21	1326.21	1309.8	1307.89	1446.62	1375.43	1223.81	1197.1	1244.44	1212.43	-0.00642565	0.995556	0.995973	1	-0.0204104	0.985952	0.986374	0.984239	-0.142485	0.905957	0.90542	0.0439845	1365.43	1236.29	1359.94	1219.45	1365.43	1236.29	1359.94	1219.45	1	0.90542	0.995973	0.893083
AT1G02920	GSTF7	828.834	795.349	1125.07	1077.94	725.84	1044.63	1380.24	1056.31	3640.46	3387.84	3835.62	7628.24	4014.03	3474.85	3363.82	2970.66	2.2726	4.83194	4.83178	3.40492e-07	1.71627	3.28586	3.28579	0.000107653	0.136459	1.0992	1.09924	0.941332	956.797	1051.75	4623.04	3455.84	956.797	1051.75	4623.04	3455.84	1	1.09924	4.83178	3.61188
AT1G02930	GSTF6	1232.6	3095.36	3134.39	1834.83	1146.54	2316.14	2831.51	1416.5	6448.32	4767.9	5090.97	15942.8	4651.68	6356.6	3722.37	5508.45	1.7945	3.46895	3.4688	0.00354087	1.39226	2.62489	2.62481	0.0241701	-0.269973	0.829335	0.829358	0.835374	2324.29	1927.67	8062.51	5059.78	2324.29	1927.67	8062.51	5059.78	1	0.829358	3.4688	2.17691
AT1G02940	GSTF5	8.33465	25.1825	15.0511	6.09577	2.02749	14.1804	16.9615	8.73782	25.1691	21.8711	11.5915	71.096	26.7338	39.1778	21.8963	17.8299	1.26196	2.39821	2.37318	0.169402	1.34074	2.5328	2.52075	0.113157	-0.388508	0.763919	0.766633	0.788882	13.666	10.4768	32.4319	26.4095	13.666	10.4768	32.4319	26.4095	1	0.766633	2.37318	1.93249
AT1G02950	GSTF4	269.487	272.811	234.233	255.006	270.669	210.343	203.538	235.921	224.508	248.237	221.397	194.147	258.427	236.155	226.262	157.498	-0.217509	0.860049	0.861132	0.412652	-0.0700916	0.952577	0.954229	0.929844	-0.161899	0.893848	0.89233	0.476103	257.884	230.118	222.072	219.585	257.884	230.118	222.072	219.585	1	0.89233	0.861132	0.851488
AT1G02952	AT1G02952	0	0	0	0	0	0	0	0	0	0	0	0	0	0	0	0	NA	#VALUE!	#DIV/0!	NA	NA	#VALUE!	#DIV/0!	NA	NA	#VALUE!	#DIV/0!	NA	0	0	0	0	1	1	1	1	1	1	1	1
AT1G02960	AT1G02960	538.048	583.396	468.466	477.502	430.841	408.869	492.944	450.483	493.314	509.597	511.184	501.318	465.366	421.161	445.225	405.135	-0.036296	0.975155	0.974849	0.977218	-0.0384057	0.97373	0.974063	0.95557	-0.21139	0.863705	0.862498	0.0450979	516.853	445.784	503.853	434.222	516.853	445.784	503.853	434.222	1	0.862498	0.974849	0.840127
AT1G02965	AT1G02965	0	0	0	0	0	0	0	0	0	0	0	0	0	0	0	0	NA	#VALUE!	#DIV/0!	NA	NA	#VALUE!	#DIV/0!	NA	NA	#VALUE!	#DIV/0!	NA	0	0	0	0	1	1	1	1	1	1	1	1
AT1G02970	WEE1	144.467	124.863	126.053	123.947	163.213	100.445	121.911	112.621	132.893	130.133	128.665	109.379	121.787	91.4149	124.991	121.838	-0.0560566	0.96189	0.964837	0.992062	-0.114932	0.923426	0.923407	0.819053	-0.0571802	0.961141	0.95929	0.923028	129.833	124.547	125.267	115.008	129.833	124.547	125.267	115.008	1	0.95929	0.964837	0.885815
AT1G02980	CUL2	2.77822	10.4927	1.88139	1.01596	0	4.72681	5.30047	3.88348	3.02029	1.09356	4.63659	4.55744	3.96056	3.26482	0.912345	3.9622	-0.257844	0.836337	0.823084	1	-0.200207	0.870426	0.869825	1	-0.211526	0.863623	0.860373	0.98059	4.04207	3.47769	3.32697	3.02498	4.04207	3.47769	3.32697	3.02498	1	0.860373	0.823084	0.748374
AT1G02990	AT1G02990	536.196	629.564	547.484	590.274	531.201	569.581	613.795	497.085	538.619	553.339	608.552	599.759	551.509	617.05	583.901	503.2	-0.000887705	0.999385	0.99859	1	0.029242	1.02048	1.01989	0.991657	-0.0588775	0.960011	0.960124	0.772928	575.879	552.916	575.067	563.915	575.879	552.916	575.067	563.915	1	0.960124	0.99859	0.979224
AT1G03000	PEX6	780.679	758.624	724.335	793.466	741.046	692.478	763.268	775.724	720.843	879.219	778.947	721.898	756.468	804.233	776.406	747.866	0.018833	1.01314	1.01433	1	0.0520361	1.03673	1.03783	0.851443	-0.0391195	0.973249	0.972331	0.855541	764.276	743.129	775.227	771.243	764.276	743.129	775.227	771.243	1	0.972331	1.01433	1.00912
AT1G03010	AT1G03010	21.2997	18.8869	9.40694	36.5746	14.1924	24.8158	20.1418	27.1843	13.0879	18.5905	16.2281	17.3183	26.7338	13.0593	14.5975	15.8488	-0.39656	0.759668	0.756947	0.697323	-0.294492	0.815359	0.813575	0.803168	0.00741456	1.00515	1.00193	1	21.542	21.5836	16.3062	17.5599	21.542	21.5836	16.3062	17.5599	1	1.00193	0.756947	0.815144
AT1G03020	GRXS1	4.63036	3.14782	0.940694	4.06385	3.04123	1.1817	5.30047	4.85434	2.01353	2.18711	2.31829	7.2919	0.990141	6.52963	1.82469	0.99055	0.152511	1.1115	1.08043	1	-0.535161	0.690081	0.71882	0.866479	0.191878	1.14225	1.12478	0.978748	3.19568	3.59444	3.45271	2.58375	3.19568	3.59444	3.45271	2.58375	1	1.12478	1.08043	0.808515
AT1G03022	AT1G03022	0	0	0	0	0	0	0	0	0	0	0	0	0	0	0	0	NA	#VALUE!	#DIV/0!	NA	NA	#VALUE!	#DIV/0!	NA	NA	#VALUE!	#DIV/0!	NA	0	0	0	0	1	1	1	1	1	1	1	1
AT1G03030	AT1G03030	498.227	481.616	520.204	530.332	511.94	499.861	516.266	470.871	543.653	529.281	530.889	648.979	491.11	573.52	518.212	531.926	0.153407	1.11219	1.10955	0.244119	0.0805356	1.05741	1.05795	0.676742	-0.0233431	0.98395	0.984515	0.959303	507.595	499.735	563.201	528.692	507.595	499.735	563.201	528.692	1	0.984515	1.10955	1.04156
AT1G03040	BHLH7	894.585	754.427	866.38	815.817	847.489	719.658	813.092	874.753	937.297	926.242	901.816	996.256	819.837	824.91	838.445	862.769	0.175221	1.12914	1.1292	0.0817114	0.037513	1.02634	1.02795	0.916923	-0.0323709	0.977812	0.97712	0.881537	832.802	813.748	940.403	836.491	832.802	813.748	940.403	836.491	1	0.97712	1.1292	1.00443
AT1G03050	AT1G03050	0	0	0	0	0	1.1817	0	0	0	0	0	0	0.990141	0	0	0	0	1	#DIV/0!	1	-0.0850993	0.94272	0.837893	1	0.823499	1.76969	#DIV/0!	1	0	0.295426	0	0.247535	1	0.295426	1	0.247535	1	0.295426	1	0.247535
AT1G03055	D27	136.133	157.391	106.298	108.708	118.608	120.534	115.55	99.9995	83.5614	110.449	108.96	158.599	91.093	128.416	90.3222	91.1306	-0.133845	0.911399	0.907654	0.880701	-0.183612	0.880496	0.881833	0.732024	-0.161751	0.893939	0.894129	0.682903	127.132	113.673	115.392	100.24	127.132	113.673	115.392	100.24	1	0.894129	0.907654	0.788473
AT1G03060	SPI	1372.44	1347.27	1332.96	1369.52	1426.34	1585.85	1468.23	1404.85	1378.26	1462.08	1482.55	1421.01	1357.48	1564.94	1473.44	1434.32	0.0824022	1.05878	1.05933	0.453127	-0.0127441	0.991205	0.99064	1	0.116779	1.08431	1.0854	0.098328	1355.55	1471.32	1435.98	1457.54	1355.55	1471.32	1435.98	1457.54	1	1.0854	1.05933	1.07524
AT1G03070	AT1G03070	22.2257	28.3304	34.8057	29.4629	28.3848	37.8145	10.6009	19.4174	34.23	29.526	22.0238	27.3446	23.7634	21.7654	21.8963	30.7071	-0.0168144	0.988413	0.985192	1	0.0417997	1.0294	1.0199	1	-0.267461	0.83078	0.837953	0.665076	28.7062	24.0544	28.2811	24.533	28.7062	24.0544	28.2811	24.533	1	0.837953	0.985192	0.854626
AT1G03080	NET1D	1664.15	2112.19	1780.73	1882.58	1831.83	1826.91	1825.48	1711.64	1889.7	1794.53	1894.05	1956.05	1984.24	2053.57	1841.11	1685.92	0.0192713	1.01345	1.01273	1	0.0719386	1.05113	1.05128	0.701128	-0.0475654	0.967568	0.967233	0.783666	1859.91	1798.97	1883.58	1891.21	1859.91	1798.97	1883.58	1891.21	1	0.967233	1.01273	1.01683
AT1G03090	MCCA	707.519	650.549	684.826	699.998	587.971	641.665	693.302	717.472	734.938	851.88	820.676	745.597	670.326	671.464	670.574	653.763	0.199836	1.14857	1.14955	0.252106	0.0136002	1.00947	1.00974	1	-0.054831	0.962707	0.962637	0.847437	685.723	660.103	788.273	666.532	685.723	660.103	788.273	666.532	1	0.962637	1.14955	0.972013
AT1G03100	AT1G03100	78.7161	78.6955	104.417	76.1971	95.2919	89.8095	101.769	88.3491	75.5073	79.8296	78.822	92.9717	87.1324	88.1501	92.1469	109.951	-0.0456594	0.968847	0.967768	1	0.00910537	1.00633	1.00576	1	0.14767	1.10778	1.11003	0.599639	84.5065	93.8049	81.7827	94.3451	84.5065	93.8049	81.7827	94.3451	1	1.11003	0.967768	1.11642
AT1G03103	AT1G03103	0	0	0	0	0	0	0	0	0	0	0	0	0	0	0	0	NA	#VALUE!	#DIV/0!	NA	NA	#VALUE!	#DIV/0!	NA	NA	#VALUE!	#DIV/0!	NA	0	0	0	0	1	1	1	1	1	1	1	1
AT1G03106	AT1G03106	2.77822	3.14782	3.76278	2.03192	1.01374	1.1817	2.12019	0.970869	0	4.37422	1.15915	2.73446	0	2.17654	4.56173	1.9811	-0.505788	0.704275	0.705402	0.938598	0.746889	1.67817	1.64936	0.843414	-1.15736	0.448331	0.451039	0.50831	2.93018	1.32163	2.06696	2.17984	2.93018	1.32163	2.06696	2.17984	1	0.451039	0.705402	0.743927
AT1G03110	TRM82	406.546	354.654	461.881	365.746	395.36	336.786	375.273	375.726	455.057	446.171	365.131	403.789	401.007	372.189	378.623	396.22	0.0709706	1.05042	1.05118	0.85681	0.0602134	1.04262	1.04375	0.883675	-0.0995976	0.933293	0.933484	0.567378	397.207	370.786	417.537	387.01	397.207	370.786	417.537	387.01	1	0.933484	1.05118	0.974329
AT1G03120	ATRAB28	7.40858	5.24636	7.52556	7.11173	4.05497	11.817	5.30047	0.970869	3.02029	5.46778	6.95488	3.64595	4.95071	2.17654	2.73704	3.9622	-0.54253	0.686566	0.699426	0.789448	-0.630479	0.645962	0.624408	0.720748	-0.35072	0.784193	0.811343	0.819776	6.82306	5.53584	4.77223	3.45662	6.82306	5.53584	4.77223	3.45662	1	0.811343	0.699426	0.506609
AT1G03130	PSAD2	23926.9	24286.5	22336.8	23972.6	18847.5	23384.7	19210	19424.2	22920	23407.6	23996.7	19131.2	18778	20074.3	21791.4	19920	-0.0795653	0.946343	0.94639	0.7435	-0.00530966	0.996326	0.996256	1	-0.225192	0.855481	0.855522	0.0210925	23630.7	20216.6	22363.9	20140.9	23630.7	20216.6	22363.9	20140.9	1	0.855522	0.94639	0.852319
AT1G03140	AT1G03140	889.029	884.537	858.854	978.371	953.932	817.739	820.513	840.772	913.135	917.494	930.795	926.983	827.758	822.734	866.728	919.231	0.0311467	1.02182	1.0215	0.959619	0.00098852	1.00069	1.00102	1	-0.0713026	0.951778	0.950749	0.521667	902.698	858.239	922.102	859.113	902.698	858.239	922.102	859.113	1	0.950749	1.0215	0.951717
AT1G03150	AT1G03150	456.553	504.7	445.889	513.061	452.129	443.139	398.596	402.911	450.024	436.329	430.043	453.009	415.859	367.836	455.26	376.409	-0.115408	0.923121	0.921467	0.51678	-0.0672422	0.954461	0.952021	0.800659	-0.177872	0.884006	0.883643	0.100625	480.051	424.194	442.351	403.841	480.051	424.194	442.351	403.841	1	0.883643	0.921467	0.841247
AT1G03160	FZL	1470.6	1574.96	1605.77	1464	1738.57	1633.11	1654.81	1635.91	1571.56	1623.93	1690.04	1616.98	1658.49	1708.59	1632.19	1600.73	0.0881579	1.06301	1.06331	0.483744	-0.0140755	0.990291	0.990632	1	0.123853	1.08964	1.08946	0.121327	1528.83	1665.6	1625.63	1650	1528.83	1665.6	1625.63	1650	1	1.08946	1.06331	1.07925
AT1G03170	FAF2	5.55643	4.19709	10.3476	8.1277	13.1787	14.1804	32.8629	30.0969	9.06088	10.9356	6.95488	17.3183	31.6845	18.5006	21.8963	24.7638	0.661583	1.58182	1.56824	0.57028	0.0964447	1.06914	1.07226	1	1.67761	3.19897	3.19953	0.00183713	7.05721	22.5797	11.0674	24.2113	7.05721	22.5797	11.0674	24.2113	1	3.19953	1.56824	3.43072
AT1G03180	AT1G03180	103.72	102.829	111.002	100.58	99.3468	87.4461	102.829	97.0869	119.805	101.701	115.915	95.7062	116.837	95.768	111.306	101.036	0.0462027	1.03254	1.03586	0.999198	0.13618	1.09899	1.09888	0.700396	-0.110988	0.925954	0.924851	0.699806	104.533	96.6772	108.282	106.237	104.533	96.6772	108.282	106.237	1	0.924851	1.03586	1.0163
AT1G03190	UVH6	314.864	292.747	282.208	277.358	311.219	335.604	301.067	286.406	280.887	330.254	301.378	288.03	303.973	339.541	296.512	314.004	0.0372076	1.02613	1.02859	0.976417	0.0235835	1.01648	1.01599	1	0.0767245	1.05462	1.05751	0.64494	291.794	308.574	300.137	313.508	291.794	308.574	300.137	313.508	1	1.05751	1.02859	1.07441
AT1G03200	AT1G03200	33.3386	35.6753	33.865	28.4469	42.5772	30.7243	23.3221	36.893	21.142	26.2453	26.6604	27.3446	21.7831	25.0303	20.9839	26.7449	-0.373911	0.771688	0.772068	0.503754	-0.507673	0.703356	0.708093	0.226403	0.029885	1.02093	1.01668	1	32.8315	33.3792	25.3481	23.6355	32.8315	33.3792	25.3481	23.6355	1	1.01668	0.772068	0.719906
AT1G03210	AT1G03210	300.973	297.994	292.556	310.884	322.37	369.873	296.826	319.416	377.537	396.961	410.338	323.578	331.697	319.952	358.552	371.456	0.323653	1.2515	1.25449	0.0160088	0.0820092	1.05849	1.05592	0.791714	0.119927	1.08668	1.08822	0.485167	300.602	327.121	377.103	345.414	300.602	327.121	377.103	345.414	1	1.08822	1.25449	1.14908
AT1G03220	AT1G03220	3229.21	2839.33	3046.91	3140.34	3954.61	5166.41	3936.13	4732.01	3770.33	2907.77	3451.94	3066.24	5490.33	4114.76	5715.84	5156.81	0.106549	1.07665	1.07674	0.74046	0.203414	1.15142	1.15114	0.237507	0.5373	1.45125	1.45149	2.0217e-06	3063.95	4447.29	3299.07	5119.43	3063.95	4447.29	3299.07	5119.43	1	1.45149	1.07674	1.67086
AT1G03230	AT1G03230	468.592	309.536	455.296	429.752	759.294	789.378	643.477	894.17	522.511	495.381	591.165	584.264	1178.27	835.793	1207.95	1297.62	0.397957	1.31764	1.31875	0.0497453	0.550623	1.46472	1.46441	0.000503276	0.890919	1.85436	1.85568	4.95848e-10	415.794	771.58	548.33	1129.91	415.794	771.58	548.33	1129.91	1	1.85568	1.31875	2.71747
AT1G03240	AT1G03240	0	2.09855	0.940694	0	0	0	2.12019	0	2.01353	2.18711	1.15915	1.82298	0	7.61791	0	6.93385	1.27076	2.41289	2.36334	0.824382	2.75812	6.76514	6.86343	0.312012	-0.486302	0.713852	0.697605	0.969085	0.75981	0.530047	1.79569	3.63794	0.75981	0.530047	1.79569	3.63794	1	0.697605	2.36334	4.78796
AT1G03250	AT1G03250	741.784	779.61	682.944	737.588	696.442	719.658	717.684	689.317	670.505	744.712	736.058	813.047	703	762.879	694.295	713.196	0.0134004	1.00933	1.00761	1	0.0249286	1.01743	1.01781	0.972772	-0.0592561	0.959759	0.959609	0.619474	735.481	705.775	741.08	718.343	735.481	705.775	741.08	718.343	1	0.959609	1.00761	0.976697
AT1G03260	AT1G03260	225.962	186.771	209.775	210.304	217.955	222.16	249.122	211.649	208.4	196.84	213.283	223.314	223.772	200.242	199.804	218.912	0.015256	1.01063	1.01084	1	-0.0954799	0.935961	0.935444	0.799992	0.110985	1.07997	1.08174	0.624175	208.203	225.222	210.459	210.682	208.203	225.222	210.459	210.682	1	1.08174	1.01084	1.01191
AT1G03270	CBSDUF4	93.5333	91.2867	111.002	83.3089	109.484	107.535	116.61	98.0578	108.731	67.8005	113.596	95.7062	94.0634	84.8852	101.27	96.0834	0.0230447	1.0161	1.01768	1	-0.194637	0.873793	0.871701	0.603427	0.184222	1.1362	1.13862	0.529336	94.7827	107.922	96.4584	94.0756	94.7827	107.922	96.4584	94.0756	1	1.13862	1.01768	0.99254
AT1G03280	AT1G03280	861.247	888.734	855.091	872.711	995.496	878.006	996.489	925.238	909.108	854.067	934.272	886.877	1028.76	967.474	1031.86	982.626	0.0434811	1.0306	1.03063	0.846949	0.0792496	1.05647	1.05678	0.459284	0.12766	1.09252	1.09128	0.077733	869.446	948.807	896.081	1002.68	869.446	948.807	896.081	1002.68	1	1.09128	1.03063	1.15324
AT1G03290	AT1G03290	539.9	819.482	597.341	626.848	577.834	841.373	718.744	576.696	860.783	787.36	818.358	875.028	785.182	1008.83	881.326	829.091	0.37256	1.29465	1.29338	0.0511066	0.369714	1.2921	1.29093	0.0342746	0.0707672	1.05028	1.05073	0.853593	645.893	678.662	835.382	876.107	645.893	678.662	835.382	876.107	1	1.05073	1.29338	1.35643
AT1G03300	ATDUF1	110.203	103.878	84.6625	116.836	81.0995	86.2644	78.447	96.116	113.764	139.975	108.96	127.608	101.985	103.386	79.374	99.055	0.241509	1.18223	1.17982	0.389725	0.160985	1.11805	1.12246	0.675797	-0.27828	0.824573	0.822773	0.19325	103.895	85.4817	122.577	95.9499	103.895	85.4817	122.577	95.9499	1	0.822773	1.17982	0.92353
AT1G03310	ISA2	2355	2969.44	2411	2345.86	2130.89	2513.48	2432.92	1999.99	2487.71	2490.03	2457.39	2744.49	2235.74	2708.71	2144.01	2258.45	0.0146028	1.01017	1.00975	1	0.0423422	1.02978	1.0297	0.948117	-0.151635	0.90023	0.900408	0.24861	2520.32	2269.32	2544.91	2336.73	2520.32	2269.32	2544.91	2336.73	1	0.900408	1.00975	0.927154
AT1G03320	AT1G03320	10.1868	10.4927	11.2883	14.2235	6.08246	4.72681	10.6009	4.85434	5.03382	8.74845	9.27317	3.64595	4.95071	3.26482	10.9481	8.91495	-0.816077	0.567984	0.578061	0.434149	0.114738	1.08278	1.06907	1	-0.812208	0.56951	0.568604	0.296638	11.5478	6.56614	6.67535	7.01966	11.5478	6.56614	6.67535	7.01966	1	0.568604	0.578061	0.607877
AT1G03330	LSM2	848.282	837.32	807.116	793.466	789.706	803.559	795.071	712.618	809.438	795.015	777.787	789.348	759.438	753.084	804.689	732.017	-0.0510486	0.965235	0.965128	0.812581	-0.0218767	0.984951	0.98332	0.983044	-0.0853976	0.942525	0.943634	0.365229	821.546	775.238	792.897	762.307	821.546	775.238	792.897	762.307	1	0.943634	0.965128	0.927893
AT1G03340	AT1G03340	103.72	133.258	96.8915	109.724	96.3056	88.6278	111.31	103.883	119.805	117.011	108.96	93.8832	146.541	141.475	131.378	126.79	-0.0122945	0.991514	0.99113	1	0.44497	1.36129	1.36503	0.0105179	-0.141724	0.906435	0.902012	0.596	110.898	100.032	109.915	136.546	110.898	100.032	109.915	136.546	1	0.902012	0.99113	1.23127
AT1G03350	AT1G03350	926.072	1020.94	870.142	1019.01	942.781	951.271	926.523	891.258	999.717	994.043	1020.05	956.151	974.299	1019.71	1013.62	943.995	0.0500097	1.03527	1.03488	0.821367	0.0908938	1.06503	1.0646	0.424983	-0.046764	0.968105	0.967589	0.720943	959.042	927.958	992.49	987.905	959.042	927.958	992.49	987.905	1	0.967589	1.03488	1.0301
AT1G03360	ATRRP4	329.682	327.373	390.388	356.603	386.236	329.695	323.329	347.571	295.989	368.528	301.378	306.26	347.54	319.952	321.146	388.296	-0.144294	0.904822	0.906064	0.475034	-0.0116064	0.991987	0.992863	1	-0.0170249	0.988269	0.98774	1	351.011	346.708	318.039	344.233	351.011	346.708	318.039	344.233	1	0.98774	0.906064	0.98069
AT1G03365	RF4	523.231	570.804	451.533	507.981	492.679	496.316	544.889	533.978	530.565	554.433	520.457	582.441	494.08	581.137	519.124	518.058	0.0948186	1.06793	1.06542	0.582861	0.0283715	1.01986	1.02154	0.976195	0.0124366	1.00866	1.00697	1	513.387	516.965	546.974	528.1	513.387	516.965	546.974	528.1	1	1.00697	1.06542	1.02866
AT1G03370	AT1G03370	598.242	706.161	599.222	657.327	1031.99	1592.94	1262.57	1074.75	854.743	826.728	816.039	737.393	1233.72	1318.99	1189.7	1146.07	0.337276	1.26337	1.26316	0.0291799	-0.0203545	0.98599	0.985131	1	0.953504	1.93657	1.93766	2.9119e-18	640.238	1240.56	808.726	1222.12	640.238	1240.56	808.726	1222.12	1	1.93766	1.26316	1.90885
AT1G03380	ATG18G	949.224	887.685	847.566	916.398	806.94	729.111	782.35	831.064	929.243	1055.28	952.819	905.107	767.359	815.116	834.796	711.215	0.092637	1.06632	1.06709	0.619431	-0.0108112	0.992534	0.993339	1	-0.192029	0.875374	0.874639	0.0474307	900.218	787.366	960.613	782.122	900.218	787.366	960.613	782.122	1	0.874639	1.06709	0.868814
AT1G03390	AT1G03390	0	0	0	0	1.01374	0	0	0	0	0	0	1.82298	0	0	0	0	1.44889	2.72999	#DIV/0!	1	-0.806437	0.571792	0	1	0.82349	1.76968	#DIV/0!	1	0	0.253436	0.455744	0	1	0.253436	0.455744	1	1	0.253436	0.455744	1
AT1G03400	AT1G03400	288.934	351.506	270.92	331.204	263.573	548.311	376.334	266.989	562.781	497.568	543.64	447.54	433.682	592.02	551.057	536.878	0.723681	1.65139	1.65104	0.00338759	0.541315	1.4553	1.45247	0.0307607	0.225629	1.16929	1.17113	0.498982	310.641	363.802	512.882	528.409	310.641	363.802	512.882	528.409	1	1.17113	1.65104	1.70103
AT1G03410	2A6	196.327	179.426	142.986	153.41	134.828	158.348	180.216	161.164	192.292	186.998	201.692	158.599	131.689	145.828	181.557	165.422	0.134945	1.09805	1.10032	0.79543	-0.0203431	0.985998	0.984146	1	-0.0837995	0.943569	0.944071	0.846833	168.037	158.639	184.895	156.124	168.037	158.639	184.895	156.124	1	0.944071	1.10032	0.929104
AT1G03420	Sadhu4-2	519.526	335.767	430.838	416.544	410.566	353.329	365.733	449.512	413.78	405.709	376.723	333.604	372.293	367.836	394.133	342.73	-0.157826	0.896375	0.898478	0.533644	-0.098118	0.934251	0.935314	0.776218	-0.10864	0.927462	0.927446	0.616594	425.669	394.785	382.454	369.248	425.669	394.785	382.454	369.248	1	0.927446	0.898478	0.867454
AT1G03430	AHP5	331.534	399.773	381.922	400.289	370.016	439.594	448.42	376.697	412.773	395.867	391.792	378.267	406.948	430.956	474.42	369.475	0.0619178	1.04385	1.04307	0.903476	0.0440807	1.03103	1.02879	0.950352	0.110356	1.07949	1.08008	0.508451	378.379	408.682	394.675	420.45	378.379	408.682	394.675	420.45	1	1.08008	1.04307	1.11119
AT1G03440	AT1G03440	358.39	217.199	256.81	230.623	327.439	304.88	308.488	332.037	284.914	336.815	293.264	336.339	287.141	256.832	256.369	262.496	0.233234	1.17547	1.17715	0.388523	-0.260792	0.83463	0.835011	0.251273	0.25782	1.19567	1.19738	0.186554	265.756	318.211	312.833	265.71	265.756	318.211	312.833	265.71	1	1.19738	1.17715	0.999827
AT1G03445	BSU1	2.77822	4.19709	0.940694	1.01596	6.08246	3.54511	2.12019	3.88348	6.04058	2.18711	0	4.55744	4.95071	2.17654	1.82469	7.9244	0.573415	1.48804	1.43139	0.882469	0.103504	1.07438	1.07966	1	0.826318	1.77315	1.75003	0.581043	2.23299	3.90781	3.19628	4.21909	2.23299	3.90781	3.19628	4.21909	1	1.75003	1.43139	1.88943
AT1G03457	BRN2	150.95	126.962	142.986	123.947	252.422	180.801	293.646	227.183	143.967	137.788	125.188	129.431	190.107	178.477	152.362	167.403	-0.024354	0.983261	0.984454	1	-0.475195	0.71937	0.7215	0.00344549	0.808568	1.75147	1.75105	1.41353e-08	136.211	238.513	134.094	172.087	136.211	238.513	134.094	172.087	1	1.75105	0.984454	1.26338
AT1G03470	NET3A	172.249	160.539	203.19	137.155	237.216	177.256	267.144	185.436	133.9	182.624	161.121	162.245	205.949	157.799	161.485	208.016	-0.0757926	0.948821	0.950614	0.973874	-0.242402	0.845336	0.845682	0.447527	0.364462	1.2874	1.28808	0.0975185	168.283	216.763	159.972	183.312	168.283	216.763	159.972	183.312	1	1.28808	0.950614	1.08931
AT1G03475	CPX1	6521.4	6690.16	6123.92	6509.27	6316.63	7024.05	6387.07	6242.69	6292.28	6226.71	6997.77	5783.39	6291.36	6399.04	6432.03	6693.15	-0.0311129	0.978665	0.978928	0.938511	-0.00832462	0.994246	0.994037	1	0.00679278	1.00472	1.00486	1	6461.19	6492.61	6325.04	6453.9	6461.19	6492.61	6325.04	6453.9	1	1.00486	0.978928	0.998871
AT1G03490	NAC006	0	0	0	0	0	0	0	0	0	0	0	0	0	0	0	0	NA	#VALUE!	#DIV/0!	NA	NA	#VALUE!	#DIV/0!	NA	NA	#VALUE!	#DIV/0!	NA	0	0	0	0	1	1	1	1	1	1	1	1
AT1G03495	3AT2	53.7122	112.272	142.986	74.1652	121.649	122.897	130.392	57.2813	216.454	127.946	85.7769	459.39	189.117	323.217	114.043	233.77	1.21702	2.32466	2.32181	0.134896	0.992944	1.99024	1.99007	0.230035	0.173289	1.12763	1.12811	0.94701	95.7838	108.055	222.392	215.037	95.7838	108.055	222.392	215.037	1	1.12811	2.32181	2.24502
AT1G03502	AT1G03502	0	0	0	0	0	0	0	0	0	0	0	0.911488	0	2.17654	0	0	0.802481	1.7441	#DIV/0!	1	1.45751	2.74633	#DIV/0!	1	0	1	#DIV/0!	1	0	0	0.227872	0.544136	1	1	0.227872	0.544136	1	1	0.227872	0.544136
AT1G03506	AT1G03506	0.926072	0	0	0	0	0	0	0	0	0	0	0	0	0	0	0	-0.640115	0.641662	0	1	0	1	#DIV/0!	1	-0.619118	0.651069	0	1	0.231518	0	0	0	0.231518	1	1	1	1	4.31932	4.31932	4.31932
AT1G03510	PCMP-E3	26.8561	41.9709	36.6871	43.6864	51.7009	47.2681	56.185	53.3978	38.257	33.9002	30.1378	46.4859	33.6648	46.7957	29.1951	32.6882	0.0142535	1.00993	0.997188	1	-0.562289	0.677227	0.682534	0.0771946	0.49154	1.40595	1.3978	0.0986903	37.3001	52.138	37.1952	35.5859	37.3001	52.138	37.1952	35.5859	1	1.3978	0.997188	0.954044
AT1G03515	AT1G03515	0	0	0	0	0	0	0	0	0	0	0	0	0	0	0	0	NA	#VALUE!	#DIV/0!	NA	NA	#VALUE!	#DIV/0!	NA	NA	#VALUE!	#DIV/0!	NA	0	0	0	0	1	1	1	1	1	1	1	1
AT1G03520	AT1G03520	275.043	272.811	229.529	260.086	286.889	284.791	306.367	295.144	229.542	211.056	271.24	257.951	237.634	229.625	233.56	196.129	-0.0964472	0.935334	0.934764	0.747048	-0.387571	0.764416	0.764537	0.000685703	0.178636	1.13181	1.13082	0.184831	259.368	293.298	242.447	224.237	259.368	293.298	242.447	224.237	1	1.13082	0.934764	0.864554
AT1G03530	ATNAF1	313.938	258.121	357.464	268.214	345.686	315.515	348.771	374.755	292.968	331.348	336.153	332.693	334.668	291.657	338.48	428.908	0.107863	1.07763	1.07967	0.787573	0.00895226	1.00622	1.00649	1	0.20855	1.15553	1.15612	0.221959	299.434	346.182	323.29	348.428	299.434	346.182	323.29	348.428	1	1.15612	1.07967	1.16362
AT1G03540	PCMP-E4	18.5214	22.0347	15.9918	23.3671	21.2886	21.2707	25.4423	42.7182	27.1826	25.1518	34.7744	21.8757	32.6747	22.8537	24.6333	44.5748	0.442787	1.35923	1.36375	0.466005	0.16107	1.11812	1.1266	0.902031	0.488348	1.40284	1.38547	0.253975	19.9788	27.6799	27.2461	31.1841	19.9788	27.6799	27.2461	31.1841	1	1.38547	1.36375	1.56086
AT1G03545	AT1G03545	20.3736	14.6898	15.0511	29.4629	23.3161	23.6341	14.8413	15.5339	12.0812	18.5905	15.0689	21.8757	20.793	20.6772	24.6333	24.7638	-0.224596	0.855835	0.849691	0.876795	0.243216	1.18363	1.17513	0.806625	-0.0468799	0.968028	0.9717	1	19.8944	19.3313	16.9041	22.7168	19.8944	19.3313	16.9041	22.7168	1	0.9717	0.849691	1.14187
AT1G03550	SCAMP2	205.588	223.495	215.419	209.288	207.817	206.798	206.718	190.29	208.4	223.085	165.758	240.633	153.472	181.741	216.226	173.346	-0.0201239	0.986148	0.981361	1	-0.159478	0.895349	0.893006	0.478862	-0.0734935	0.950334	0.950613	0.782809	213.448	202.906	209.469	181.196	213.448	202.906	209.469	181.196	1	0.950613	0.981361	0.848903
AT1G03560	AT1G03560	222.257	260.22	224.826	235.703	216.941	190.254	204.598	263.105	208.4	255.892	219.079	232.429	250.506	233.979	213.489	221.883	-0.0408684	0.97207	0.97115	0.995393	0.0665471	1.04721	1.05139	0.903779	-0.101774	0.931887	0.927777	0.652162	235.752	218.725	228.95	229.964	235.752	218.725	228.95	229.964	1	0.927777	0.97115	0.975451
AT1G03570	AT1G03570	0	0	0	0	0	0	0	0	0	0	0	0	0	0	0	0	NA	#VALUE!	#DIV/0!	NA	NA	#VALUE!	#DIV/0!	NA	NA	#VALUE!	#DIV/0!	NA	0	0	0	0	1	1	1	1	1	1	1	1
AT1G03580	AT1G03580	7.40858	6.29564	4.70347	8.1277	4.05497	2.36341	5.30047	5.82521	6.04058	10.9356	17.3872	14.5838	1.98028	4.35309	6.38642	0	0.881064	1.84173	1.8446	0.45804	-0.468098	0.722917	0.725019	0.873507	-0.579692	0.669107	0.661158	0.651578	6.63385	4.38602	12.2368	3.17995	6.63385	4.38602	12.2368	3.17995	1	0.661158	1.8446	0.479352
AT1G03590	PPC6-6	457.48	483.715	491.043	507.981	492.679	525.858	507.785	478.638	476.199	488.82	501.911	496.761	519.824	472.31	565.654	469.521	0.0177227	1.01236	1.0121	1	0.0198355	1.01384	1.01115	1	0.0464508	1.03272	1.03337	0.807298	485.054	501.24	490.923	506.827	485.054	501.24	490.923	506.827	1	1.03337	1.0121	1.04489
AT1G03600	PSB27-1	7993.85	6903.17	8307.27	7211.3	7757.16	6859.79	6696.62	7553.36	7506.43	6336.06	7304.94	6637.45	6619.09	5543.66	7303.32	6727.82	-0.130665	0.91341	0.913508	0.434712	-0.140081	0.907468	0.907402	0.329687	-0.0753957	0.949082	0.949083	0.643097	7603.9	7216.73	6946.22	6548.47	7603.9	7216.73	6946.22	6548.47	1	0.949083	0.913508	0.8612
AT1G03610	AT1G03610	533.417	587.593	498.568	531.348	712.661	839.01	892.6	729.123	440.963	501.942	541.322	429.311	575.272	586.579	666.012	531.926	-0.17117	0.888122	0.889634	0.32033	-0.425244	0.744713	0.743617	2.48581e-05	0.560666	1.47495	1.47536	2.23897e-09	537.732	793.348	478.384	589.947	537.732	793.348	478.384	589.947	1	1.47536	0.889634	1.0971
AT1G03620	AT1G03620	51.86	16.7884	48.9161	46.7342	53.7284	56.7218	55.1249	59.223	23.1556	25.1518	30.1378	40.1055	53.4676	48.9723	30.1074	28.726	-0.470975	0.721477	0.721555	0.438915	-0.484208	0.714889	0.717414	0.326905	0.44566	1.36194	1.36823	0.298173	41.0747	56.1995	29.6377	40.3183	41.0747	56.1995	29.6377	40.3183	1	1.36823	0.721555	0.981585
AT1G03630	PORC	7976.26	8840.12	7572.59	7806.65	7320.24	7884.33	7298.75	6835.89	7846.72	8184.17	8126.78	7724.86	7859.74	8370.99	7688.33	7323.14	-0.0140962	0.990277	0.990275	1	0.0907523	1.06493	1.06486	0.54006	-0.13412	0.911226	0.911279	0.166641	8048.91	7334.8	7970.63	7810.55	8048.91	7334.8	7970.63	7810.55	1	0.911279	0.990275	0.970387
AT1G03640	AT1G03640	0	0	0	0	0	0	0	0	0	0	0	0	0	0	0	0	NA	#VALUE!	#DIV/0!	NA	NA	#VALUE!	#DIV/0!	NA	NA	#VALUE!	#DIV/0!	NA	0	0	0	0	1	1	1	1	1	1	1	1
AT1G03650	AT1G03650	41.6732	29.3796	51.7382	40.6385	55.7559	42.5413	45.5841	44.66	36.2435	47.0229	44.0476	41.9284	62.3789	47.884	54.7407	65.3763	0.0399429	1.02807	1.03557	1	0.288383	1.22127	1.22191	0.455618	0.2023	1.15053	1.15365	0.608393	40.8574	47.1353	42.3106	57.595	40.8574	47.1353	42.3106	57.595	1	1.15365	1.03557	1.40966
AT1G03660	AT1G03660	6.4825	5.24636	9.40694	8.1277	26.3573	11.817	12.7211	7.76695	6.04058	16.4033	3.47744	7.2919	18.8127	11.971	11.8605	13.8677	0.175606	1.12944	1.13497	0.996498	-0.056245	0.961764	0.96334	1	1.00139	2.00192	2.00463	0.100762	7.31588	14.6656	8.30332	14.128	7.31588	14.6656	8.30332	14.128	1	2.00463	1.13497	1.93114
AT1G03670	AT1G03670	0	0	0	0	0	0	0	0	0	0	1.15915	0	0	0	0	0	0.802502	1.74412	#DIV/0!	1	0	1	#DIV/0!	1	0	1	#DIV/0!	1	0	0	0.289787	0	1	1	0.289787	1	1	1	0.289787	1
AT1G03680	ATHM1	7857.72	6961.93	7467.23	7216.38	7162.1	7925.69	7251.05	7547.53	7371.53	7717.23	7899.58	7415.86	7443.88	7468.81	7540.53	7629.22	0.04295	1.03022	1.03054	0.787439	0.00965939	1.00672	1.00656	1	0.0181945	1.01269	1.01299	0.925479	7375.81	7471.59	7601.05	7520.61	7375.81	7471.59	7601.05	7520.61	1	1.01299	1.03054	1.01963
AT1G03687	AT1G03687	374.133	315.831	366.871	348.475	322.37	309.606	313.788	358.251	329.212	288.699	352.381	342.719	331.697	324.305	307.46	358.579	-0.0991796	0.933564	0.934321	0.697924	0.0172008	1.01199	1.01382	1	-0.107625	0.928115	0.92792	0.50482	351.327	326.004	328.253	330.511	351.327	326.004	328.253	330.511	1	0.92792	0.934321	0.940748
AT1G03700	AT1G03700	25.0039	6.29564	15.9918	13.2075	12.1649	15.3621	10.6009	9.70869	7.04735	8.74845	10.4323	11.8493	12.8718	15.2358	8.21111	14.8583	-0.676755	0.625571	0.629391	0.48004	0.0978034	1.07014	1.06983	1	-0.359142	0.779628	0.790704	0.700131	15.1247	11.9592	9.51936	12.7943	15.1247	11.9592	9.51936	12.7943	1	0.790704	0.629391	0.845917
AT1G03710	AT1G03710	5.55643	9.44346	11.2883	13.2075	4.05497	10.6353	5.30047	6.79608	9.06088	2.18711	2.31829	2.73446	5.94085	2.17654	2.73704	8.91495	-1.25722	0.418349	0.412722	0.206866	-0.419175	0.747852	0.738025	0.852585	-0.57161	0.672865	0.678222	0.568256	9.87393	6.69672	4.07519	4.94235	9.87393	6.69672	4.07519	4.94235	1	0.678222	0.412722	0.500545
AT1G03720	AT1G03720	0	0	0	0	0	0	0	0	0	0	0	0	0	0	0	0	NA	#VALUE!	#DIV/0!	NA	NA	#VALUE!	#DIV/0!	NA	NA	#VALUE!	#DIV/0!	NA	0	0	0	0	1	1	1	1	1	1	1	1
AT1G03730	AT1G03730	109.276	104.927	124.172	123.947	238.23	249.339	186.577	219.416	107.724	111.543	125.188	104.821	349.52	306.893	340.305	268.439	-0.0459474	0.968654	0.971779	1	0.503898	1.41804	1.41586	0.000359014	0.948639	1.93005	1.93277	3.51945e-12	115.581	223.391	112.319	316.289	115.581	223.391	112.319	316.289	1	1.93277	0.971779	2.73652
AT1G03740	AT1G03740	981.636	998.908	881.431	996.659	1326.99	1955.72	1774.6	1641.74	1184.96	1217.13	1184.65	1152.12	2422.88	2366.99	2310.97	2380.29	0.296551	1.2282	1.22812	0.013282	0.502092	1.41627	1.4153	4.94506e-08	0.79516	1.73527	1.73612	1.17884e-19	964.658	1674.76	1184.71	2370.28	964.658	1674.76	1184.71	2370.28	1	1.73612	1.22812	2.45712
AT1G03743	AT1G03743	0	0	0	1.01596	0	0	0	0	0	0	0	0	0	0	0	0	-0.640096	0.64167	0	1	0	1	#DIV/0!	1	-0.619098	0.651078	0	1	0.25399	0	0	0	0.25399	1	1	1	1	3.93716	3.93716	3.93716
AT1G03746	AT1G03746	0	0	0	0	0	0	0	0	0	0	0	0	0	0	0	0	NA	#VALUE!	#DIV/0!	NA	NA	#VALUE!	#DIV/0!	NA	NA	#VALUE!	#DIV/0!	NA	0	0	0	0	1	1	1	1	1	1	1	1
AT1G03750	SWI2	148.172	179.426	168.384	169.666	181.46	146.531	152.654	147.572	180.211	178.25	201.692	180.475	128.718	143.652	180.644	152.545	0.153998	1.11265	1.11264	0.590973	-0.0509668	0.965289	0.963934	0.969374	-0.0799582	0.946085	0.943769	0.788008	166.412	157.054	185.157	151.39	166.412	157.054	185.157	151.39	1	0.943769	1.11264	0.90973
AT1G03760	AT1G03760	212.997	235.037	229.529	200.144	217.955	248.158	233.221	233.009	177.19	238.395	206.328	234.252	199.018	193.712	212.576	261.505	-0.0348201	0.976153	0.975457	1	-0.102268	0.931567	0.929715	0.737567	0.0857943	1.06127	1.06225	0.716572	219.427	233.085	214.042	216.703	219.427	233.085	214.042	216.703	1	1.06225	0.975457	0.987587
AT1G03770	RING1B	162.063	116.469	160.859	131.059	178.419	168.984	184.456	176.698	162.089	153.098	156.485	170.448	226.742	239.42	220.788	211.978	0.167564	1.12316	1.12564	0.495927	0.341019	1.26665	1.26867	0.0112145	0.307832	1.23785	1.2421	0.0267722	142.612	177.139	160.53	224.732	142.612	177.139	160.53	224.732	1	1.2421	1.12564	1.57582
AT1G03780	TPX2	478.779	445.941	565.357	540.492	706.579	428.958	713.444	638.832	464.118	591.614	528.571	447.54	606.957	608.344	543.758	576.5	-0.000821437	0.999431	1.00063	1	-0.0931551	0.93747	0.9388	0.857045	0.294343	1.22633	1.22518	0.10001	507.642	621.953	507.961	583.89	507.642	621.953	507.961	583.89	1	1.22518	1.00063	1.1502
AT1G03790	SOM	8.33465	1.04927	2.82208	2.03192	6.08246	2.36341	9.54085	2.91261	1.00676	3.28067	0	0	0.990141	0	1.82469	0.99055	-1.78892	0.289388	0.301128	0.378149	-2.41634	0.187331	0.182082	0.108389	0.536802	1.45075	1.46786	0.783094	3.55948	5.22483	1.07186	0.951346	3.55948	5.22483	1.07186	0.951346	1	1.46786	0.301128	0.267271
AT1G03800	ERF10	8.33465	7.34491	9.40694	9.14366	2.02749	7.09022	4.24038	3.88348	9.06088	5.46778	10.4323	16.4068	6.93099	3.26482	3.64938	1.9811	0.287326	1.22038	1.20852	0.933229	-0.0960155	0.935613	0.917915	1	-1.01622	0.49441	0.503695	0.226337	8.55754	4.31039	10.3419	3.95657	8.55754	4.31039	10.3419	3.95657	1	0.503695	1.20852	0.462349
AT1G03810	AT1G03810	0	0	0	0	0	0	0	0	0	0	0	0	0	0	0	0	NA	#VALUE!	#DIV/0!	NA	NA	#VALUE!	#DIV/0!	NA	NA	#VALUE!	#DIV/0!	NA	0	0	0	0	1	1	1	1	1	1	1	1
AT1G03820	AT1G03820	539.9	526.735	665.071	485.63	566.682	616.849	605.314	648.54	482.24	473.51	409.179	409.258	612.897	417.897	501.79	466.549	-0.322364	0.799758	0.800143	0.123703	-0.285249	0.8206	0.820196	0.155994	0.135941	1.09881	1.09924	0.578669	554.334	609.347	443.547	499.783	554.334	609.347	443.547	499.783	1	1.09924	0.800143	0.901592
AT1G03830	AT1G03830	299.121	302.191	286.912	268.214	352.783	283.609	308.488	326.212	300.016	336.815	290.946	293.499	317.835	281.863	329.357	360.56	0.0778101	1.05541	1.05607	0.856046	0.020098	1.01403	1.01457	1	0.138705	1.10092	1.09914	0.401298	289.109	317.773	305.319	322.404	289.109	317.773	305.319	322.404	1	1.09914	1.05607	1.11516
AT1G03840	MGP	83.3465	59.8086	89.366	70.1014	75.017	80.3559	69.9662	61.1647	62.4194	47.0229	60.2756	64.7156	89.1127	78.3556	62.9518	76.2724	-0.369133	0.774248	0.774674	0.199964	0.0999186	1.07171	1.07047	0.8992	-0.0898487	0.939621	0.946737	0.851555	75.6556	71.626	58.6084	76.6731	75.6556	71.626	58.6084	76.6731	1	0.946737	0.774674	1.01345
AT1G03850	GRXS13	274.117	285.402	214.478	300.725	196.666	282.427	222.62	286.406	331.225	302.915	333.834	232.429	427.741	322.129	382.273	306.08	0.15852	1.11614	1.11694	0.783324	0.542781	1.45678	1.45551	0.0130111	-0.121082	0.919498	0.919418	0.766507	268.681	247.03	300.101	359.556	268.681	247.03	300.101	359.556	1	0.919418	1.11694	1.33823
AT1G03860	PHB2	1791.95	1599.09	1879.51	1768.79	1682.81	1665.02	1691.91	1829.12	1640.02	1793.43	1992.57	2049.02	1824.83	1752.12	1566.5	1923.65	0.086416	1.06173	1.0619	0.733662	0.0405133	1.02848	1.02886	0.948028	-0.0354025	0.975759	0.975782	0.913395	1759.83	1717.22	1868.76	1766.77	1759.83	1717.22	1868.76	1766.77	1	0.975782	1.0619	1.00394
AT1G03870	FLA9	1124.25	524.636	944.457	857.472	977.248	1358.96	1264.69	1350.48	897.027	741.431	832.267	1335.33	1299.07	689.965	1125.83	1313.47	0.141553	1.10309	1.10294	0.918015	-0.160723	0.894577	0.894364	0.857889	0.520396	1.43435	1.43484	0.0896163	862.704	1237.84	951.514	1107.08	862.704	1237.84	951.514	1107.08	1	1.43484	1.10294	1.28327
AT1G03880	CRB	0	0	0	0	0	0	0	0	0	0	0	0	0	0	0	0	NA	#VALUE!	#DIV/0!	NA	NA	#VALUE!	#DIV/0!	NA	NA	#VALUE!	#DIV/0!	NA	0	0	0	0	1	1	1	1	1	1	1	1
AT1G03890	CRD	0	0	0	0	0	0	0	0	0	0	0	0	0	0	0	0	NA	#VALUE!	#DIV/0!	NA	NA	#VALUE!	#DIV/0!	NA	NA	#VALUE!	#DIV/0!	NA	0	0	0	0	1	1	1	1	1	1	1	1
AT1G03900	ATNAP4	1603.96	1556.07	1706.42	1541.21	1528.72	1501.95	1460.81	1587.37	1675.26	1611.9	1639.03	1405.51	1394.12	1537.73	1626.71	1520.49	-0.0186125	0.987182	0.988146	1	-2.68951e-05	0.999981	1.00003	1	-0.0760049	0.948681	0.948685	0.513357	1601.92	1519.71	1582.93	1519.76	1601.92	1519.71	1582.93	1519.76	1	0.948685	0.988146	0.948716
AT1G03905	ABCI19	87.0508	87.0896	88.4253	90.4206	110.498	90.9912	108.13	94.1743	105.71	110.449	85.7769	101.175	113.866	128.416	117.693	103.017	0.194474	1.14431	1.142	0.556016	0.19381	1.14378	1.14661	0.490731	0.196009	1.14552	1.14393	0.399295	88.2466	100.948	100.778	115.748	88.2466	100.948	100.778	115.748	1	1.14393	1.142	1.31164
AT1G03910	CTN	1110.36	1204.57	1125.07	1159.21	1123.23	1102.53	1204.27	1131.06	1158.79	1141.67	1214.79	1186.76	1197.08	1161.19	1187.87	1146.07	0.0326165	1.02287	1.02235	0.893811	0.0408352	1.02871	1.02875	0.790548	-0.0107203	0.992597	0.991711	0.991408	1149.8	1140.27	1175.5	1173.05	1149.8	1140.27	1175.5	1173.05	1	0.991711	1.02235	1.02022
AT1G03920	AT1G03920	81.4943	84.9911	94.0694	92.4525	63.8658	89.8095	84.8076	66.99	73.4938	61.2391	63.7531	78.3879	88.1226	71.826	81.1987	80.2346	-0.342031	0.78893	0.784329	0.16401	0.0845275	1.06034	1.05208	0.91587	-0.217294	0.860178	0.865344	0.352772	88.2519	76.3682	69.2185	80.3455	88.2519	76.3682	69.2185	80.3455	1	0.865344	0.784329	0.910411
AT1G03930	ADK1	1139.07	1232.9	1098.73	1062.7	985.358	1009.17	972.107	1020.38	1104.42	1112.15	1160.31	1101.99	1017.87	1038.21	1104.85	948.947	-0.017638	0.987849	0.987971	1	0.044348	1.03122	1.03081	0.827789	-0.184748	0.879803	0.879479	0.0073183	1133.35	996.756	1119.72	1027.47	1133.35	996.756	1119.72	1027.47	1	0.879479	0.987971	0.906578
AT1G03935	AT1G03935	0	0	0	0	1.01374	0	0	0	0	0	0	0	1.98028	0	0	0	0	1	#DIV/0!	1	0.657629	1.57749	1.95344	1	0.823489	1.76968	#DIV/0!	1	0	0.253436	0	0.495071	1	0.253436	1	0.495071	1	0.253436	1	0.495071
AT1G03940	3AT1	72.2336	94.4346	143.926	42.6704	75.017	68.5388	77.3869	36.893	194.305	121.385	83.4586	431.134	116.837	220.919	83.9358	194.148	1.23415	2.35243	2.35031	0.114467	1.2562	2.38866	2.3885	0.0769377	-0.455752	0.72913	0.729865	0.652897	88.3162	64.4589	207.571	153.96	88.3162	64.4589	207.571	153.96	1	0.729865	2.35031	1.74328
AT1G03950	VPS2.3	376.911	360.95	314.192	423.656	339.604	356.875	334.99	342.717	380.557	380.558	419.611	367.33	351.5	371.101	349.428	299.146	0.068091	1.04833	1.04902	0.852778	-0.00332309	0.997699	0.99781	1	-0.102378	0.931496	0.931203	0.521076	368.927	343.546	387.014	342.794	368.927	343.546	387.014	342.794	1	0.931203	1.04902	0.929164
AT1G03960	B''EPSILON	348.203	348.359	391.329	355.587	423.745	343.876	407.076	387.377	381.564	400.242	372.086	392.851	381.204	411.367	386.834	401.173	0.0996097	1.07148	1.07154	0.571768	0.0128312	1.00893	1.01185	1	0.116169	1.08385	1.08216	0.311961	360.869	390.518	386.686	395.145	360.869	390.518	386.686	395.145	1	1.08216	1.07154	1.09498
AT1G03970	GBF4	471.371	466.926	451.533	492.742	613.315	694.842	634.997	575.725	465.125	429.768	461.34	471.239	387.145	429.868	444.312	453.672	-0.0413108	0.971772	0.970732	0.936798	-0.551304	0.682403	0.680857	1.82646e-13	0.417695	1.33579	1.338	1.93018e-08	470.643	629.72	456.868	428.749	470.643	629.72	456.868	428.749	1	1.338	0.970732	0.910986
AT1G03980	PCS2	37.9689	13.6405	17.8732	14.2235	30.4123	22.4524	31.8028	15.5339	29.1962	19.684	19.7055	19.1412	22.7732	14.1475	18.2469	30.7071	0.058985	1.04173	1.04803	1	-0.218354	0.859545	0.857022	0.903544	0.247834	1.18742	1.19706	0.781537	20.9265	25.0504	21.9317	21.4687	20.9265	25.0504	21.9317	21.4687	1	1.19706	1.04803	1.02591
AT1G03982	RIC8	0	0	0	0	0	0	0	0	2.01353	0	0	0	0	0	0	0	1.53304	2.89394	#DIV/0!	1	0	1	#DIV/0!	1	0	1	#DIV/0!	1	0	0	0.503382	0	1	1	0.503382	1	1	1	0.503382	1
AT1G03990	FAO1	0	1.04927	1.88139	1.01596	3.04123	0	2.12019	1.94174	3.02029	2.18711	0	3.64595	1.98028	4.35309	5.47407	0	1.20657	2.30788	2.24327	0.728343	0.708352	1.63394	1.66228	0.86423	0.882195	1.84318	1.79981	0.748029	0.986656	1.77579	2.21334	2.95186	0.986656	1.77579	2.21334	2.95186	1	1.79981	2.24327	2.99178
AT1G04000	AT1G04000	170.397	160.539	181.554	160.522	155.103	166.62	170.675	190.29	179.204	162.94	197.055	189.589	167.334	176.3	212.576	189.195	0.113766	1.08205	1.08288	0.797105	0.127776	1.09261	1.09187	0.70219	0.0206116	1.01439	1.01438	1	168.253	170.672	182.197	186.351	168.253	170.672	182.197	186.351	1	1.01438	1.08288	1.10757
AT1G04010	PSAT	200.958	258.121	239.877	233.671	236.202	250.521	239.581	217.475	290.955	230.74	222.556	226.96	258.427	302.54	249.983	258.534	0.0620704	1.04396	1.04137	0.929133	0.180011	1.13289	1.13319	0.32927	0.0171513	1.01196	1.01196	1	233.157	235.945	242.803	267.371	233.157	235.945	242.803	267.371	1	1.01196	1.04137	1.14674
AT1G04020	BARD1	402.841	495.257	474.11	407.401	424.758	374.6	454.781	437.862	434.922	464.761	435.839	363.684	471.307	433.132	423.328	509.143	-0.0684205	0.953682	0.95482	0.895457	0.116975	1.08446	1.08564	0.62883	-0.0706821	0.952188	0.950771	0.771544	444.902	423	424.802	459.228	444.902	423	424.802	459.228	1	0.950771	0.95482	1.0322
AT1G04030	AT1G04030	186.14	186.771	242.699	198.113	185.515	196.163	203.538	182.523	194.305	169.501	184.304	154.953	191.097	182.83	194.33	173.346	-0.215198	0.861428	0.864009	0.298009	-0.0476797	0.967491	0.965957	0.968542	-0.0868579	0.941571	0.94349	0.724869	203.431	191.935	175.766	185.401	203.431	191.935	175.766	185.401	1	0.94349	0.864009	0.91137
AT1G04040	AT1G04040	3301.45	3051.29	2613.25	3304.92	2223.14	3345.4	2602.53	2456.3	2591.41	2639.84	2861.93	2398.12	1879.29	1610.64	2355.68	2147.51	-0.226259	0.854849	0.854975	0.28673	-0.409976	0.752636	0.752126	0.00463916	-0.207919	0.865785	0.866063	0.223089	3067.73	2656.84	2622.83	1998.28	3067.73	2656.84	2622.83	1998.28	1	0.866063	0.854975	0.651388
AT1G04050	SUVR1	97.2376	90.2375	117.587	111.756	99.3468	66.1754	98.5888	91.2617	96.6494	118.104	121.71	102.998	100.004	103.386	87.5852	108.961	0.0702723	1.04991	1.05433	0.968969	0.161435	1.1184	1.1254	0.685331	-0.224771	0.855731	0.852586	0.355957	104.204	88.8432	109.865	99.984	104.204	88.8432	109.865	99.984	1	0.852586	1.05433	0.959498
AT1G04070	TOM9-1	127.798	135.356	159.918	124.963	137.869	107.535	131.452	133.98	144.974	112.636	127.506	143.104	125.748	103.386	135.027	150.564	-0.0499787	0.965951	0.963843	0.993946	0.0103793	1.00722	1.00761	1	-0.0981943	0.934202	0.932122	0.75291	137.009	127.709	132.055	128.681	137.009	127.709	132.055	128.681	1	0.932122	0.963843	0.939218
AT1G04080	PRP39	2200.35	1956.89	2151.37	2190.41	2423.86	2261.78	2457.3	2521.35	2100.11	2184.93	2266.13	2157.49	2405.05	2288.64	2235.25	2412.98	0.0342688	1.02404	1.02467	0.911112	-0.0496934	0.966142	0.966643	0.749811	0.185599	1.13729	1.13711	0.00329638	2124.76	2416.07	2177.16	2335.48	2124.76	2416.07	2177.16	2335.48	1	1.13711	1.02467	1.09918
AT1G04090	AT1G04090	19.4475	23.084	23.5174	20.3192	17.2336	16.5439	22.262	16.5048	23.1556	18.5905	30.1378	16.4068	16.8324	17.4124	25.5457	19.811	0.0185293	1.01293	1.02226	1	0.142037	1.10346	1.09728	0.951831	-0.250858	0.840396	0.839942	0.694449	21.592	18.1361	22.0727	19.9004	21.592	18.1361	22.0727	19.9004	1	0.839942	1.02226	0.921653
AT1G04100	IAA10	86.1247	98.6317	111.943	98.5483	114.553	70.9022	89.0479	107.766	91.6155	100.607	105.482	81.1224	101.985	93.5914	104.92	71.3196	-0.0664966	0.954954	0.958457	0.989134	-0.0459688	0.968639	0.972652	1	-0.0404536	0.972349	0.967166	0.98142	98.8118	95.5674	94.7069	92.9538	98.8118	95.5674	94.7069	92.9538	1	0.967166	0.958457	0.940716
AT1G04110	SBT1.2	293.565	308.486	261.513	258.054	257.491	252.885	302.127	285.435	262.765	290.886	277.036	257.04	259.417	290.569	250.895	294.193	-0.0458606	0.968712	0.969783	0.96797	-0.0072443	0.994991	0.997392	1	-0.0286597	0.980331	0.978887	0.963114	280.405	274.484	271.932	273.769	280.405	274.484	271.932	273.769	1	0.978887	0.969783	0.976334
AT1G04120	ABCC5	2154.97	2154.16	2141.02	2198.54	2084.26	2309.05	2313.13	2175.72	2188.71	2264.75	2124.72	2392.65	2200.09	2248.37	2060.99	2072.23	0.0538576	1.03804	1.03725	0.688264	-0.0495436	0.966242	0.966172	0.698676	0.0377862	1.02654	1.02699	0.725397	2162.17	2220.54	2242.71	2145.42	2162.17	2220.54	2242.71	2145.42	1	1.02699	1.03725	0.992253
AT1G04130	TPR2	225.035	196.214	281.268	201.16	263.573	251.703	256.543	223.3	217.461	234.021	260.808	261.597	249.516	245.95	242.684	252.59	0.104413	1.07506	1.07769	0.745528	-0.00532327	0.996317	0.995599	1	0.134268	1.09754	1.10119	0.445077	225.919	248.78	243.472	247.685	225.919	248.78	243.472	247.685	1	1.10119	1.07769	1.09634
AT1G04140	AT1G04140	2206.83	2056.57	2130.67	2052.24	2120.75	2132.98	2248.46	2341.74	2114.2	2237.42	2312.5	2215.83	2404.06	2503.03	2330.13	2335.72	0.0712451	1.05062	1.05134	0.50592	0.113232	1.08165	1.08243	0.114732	0.0664941	1.04717	1.04707	0.406074	2111.58	2210.98	2219.99	2393.23	2111.58	2210.98	2219.99	2393.23	1	1.04707	1.05134	1.13339
AT1G04150	AT1G04150	5.55643	3.14782	1.88139	0	14.1924	9.45363	8.48076	6.79608	5.03382	5.46778	10.4323	1.82298	5.94085	6.52963	6.38642	6.93385	1.04335	2.06101	2.14979	0.446643	-0.593678	0.662652	0.662612	0.640401	1.85794	3.62489	3.67695	0.0149463	2.64641	9.73072	5.68922	6.44769	2.64641	9.73072	5.68922	6.44769	1	3.67695	2.14979	2.43639
AT1G04160	XI-B	300.047	307.437	272.801	298.693	302.095	310.788	355.132	343.688	223.502	258.079	260.808	248.836	286.151	300.363	297.425	289.241	-0.251228	0.840181	0.840749	0.0870191	-0.162156	0.893689	0.894394	0.318599	0.155703	1.11396	1.11258	0.262982	294.745	327.926	247.806	293.295	294.745	327.926	247.806	293.295	1	1.11258	0.840749	0.995081
AT1G04170	EIF2	3186.61	2977.84	3111.82	3038.74	3069.61	2879.81	3258.73	3094.16	2967.94	3005.09	3137.81	3025.23	3067.46	3107.02	2898.52	3160.85	-0.0216756	0.985088	0.98547	0.972875	-0.00884234	0.99389	0.994434	1	-0.00131959	0.999086	0.998969	1	3078.75	3075.58	3034.02	3058.46	3078.75	3075.58	3034.02	3058.46	1	0.998969	0.98547	0.993409
AT1G04171	AT1G04171	0	0	0	0	0	0	0	0	0	0	0	0	0	0	0	0	NA	#VALUE!	#DIV/0!	NA	NA	#VALUE!	#DIV/0!	NA	NA	#VALUE!	#DIV/0!	NA	0	0	0	0	1	1	1	1	1	1	1	1
AT1G04180	YUC9	58.3425	48.2666	47.9754	46.7342	44.6047	49.6316	36.0432	34.9513	49.3314	52.4907	35.9335	28.2561	69.3099	22.8537	46.5296	49.5275	-0.284989	0.820748	0.824622	0.674731	0.199375	1.1482	1.13914	0.817041	-0.291507	0.817048	0.820742	0.516288	50.3297	41.3077	41.503	47.0552	50.3297	41.3077	41.503	47.0552	1	0.820742	0.824622	0.934939
AT1G04190	TPR3	861.247	857.256	775.132	948.908	839.379	776.379	926.523	833.005	846.689	819.074	806.766	876.851	829.738	815.116	816.549	860.788	-0.0375315	0.974321	0.972937	0.937869	-0.0236641	0.983731	0.984269	0.98792	-0.0268566	0.981557	0.980463	0.919679	860.636	843.822	837.345	830.548	860.636	843.822	837.345	830.548	1	0.980463	0.972937	0.96504
AT1G04200	AT1G04200	743.636	786.955	793.946	806.674	1063.42	1185.25	1134.3	1015.53	805.411	811.419	773.151	731.013	819.837	790.086	782.792	817.204	-0.00529558	0.996336	0.996737	1	-0.452838	0.730604	0.729777	8.33154e-12	0.489044	1.40351	1.40473	2.79184e-14	782.803	1099.62	780.248	802.48	782.803	1099.62	780.248	802.48	1	1.40473	0.996737	1.02514
AT1G04210	AT1G04210	1303.91	1361.96	1291.57	1338.02	1849.07	1782.01	1942.09	1790.28	1288.66	1358.2	1357.36	1375.43	1449.57	1399.52	1378.55	1244.13	0.0231436	1.01617	1.0159	0.988395	-0.428623	0.74297	0.743098	2.78352e-13	0.476119	1.391	1.39052	6.23261e-17	1323.87	1840.86	1344.91	1367.94	1323.87	1840.86	1344.91	1367.94	1	1.39052	1.0159	1.03329
AT1G04220	KCS17	246.335	202.51	335.828	215.384	222.01	256.43	224.74	252.426	184.238	158.566	212.124	194.147	195.058	177.388	209.839	166.412	-0.419835	0.74751	0.749032	0.0357369	-0.349878	0.784651	0.78348	0.0798942	-0.0688258	0.953414	0.955551	0.873645	250.014	238.901	187.269	187.175	250.014	238.901	187.269	187.175	1	0.955551	0.749032	0.748656
AT1G04230	AT1G04230	247.261	280.156	250.225	255.006	282.834	320.242	265.024	273.785	241.623	269.015	255.012	272.535	269.318	278.598	241.772	249.619	0.00987199	1.00687	1.00536	1	-0.135079	0.91062	0.910167	0.502698	0.143792	1.10481	1.10578	0.351167	258.162	285.471	259.546	259.827	258.162	285.471	259.546	259.827	1	1.10578	1.00536	1.00645
AT1G04240	IAA3	625.099	682.027	575.705	632.944	971.166	1101.35	944.544	863.102	643.322	529.281	548.276	594.29	1302.04	1173.16	1238.05	933.099	-0.118335	0.92125	0.920261	0.699842	0.261068	1.19837	1.19746	0.0845014	0.624681	1.54187	1.54233	3.48965e-08	628.944	970.04	578.792	1161.59	628.944	970.04	578.792	1161.59	1	1.54233	0.920261	1.84688
AT1G04250	IAA17	1102.03	1014.65	986.789	973.291	916.424	1052.9	796.131	811.646	970.521	848.6	912.248	875.028	919.841	788.997	870.377	853.854	-0.177039	0.884516	0.884625	0.366462	-0.0576632	0.960819	0.959736	0.914915	-0.190052	0.876574	0.877438	0.188153	1019.19	894.275	901.599	858.268	1019.19	894.275	901.599	858.268	1	0.877438	0.884625	0.842109
AT1G04260	PRA1D	238.927	204.608	241.758	200.144	265.601	212.707	216.259	254.368	252.698	234.021	261.967	249.748	208.92	228.537	236.297	312.023	0.17143	1.12617	1.12762	0.59814	0.0530046	1.03742	1.03883	0.973915	0.100531	1.07217	1.07171	0.740316	221.359	237.234	249.608	246.444	221.359	237.234	249.608	246.444	1	1.07171	1.12762	1.11332
AT1G04270	RPS15A	9319.06	8760.38	9546.17	9437.27	9189.58	8815.51	8664.15	9178.59	8191.03	8640.19	8471.04	8799.5	8729.08	7916.09	8205.63	8663.35	-0.120159	0.920086	0.920106	0.0910277	-0.0971422	0.934883	0.934901	0.18015	-0.0480713	0.967229	0.967217	0.579371	9265.72	8961.96	8525.44	8378.54	9265.72	8961.96	8525.44	8378.54	1	0.967217	0.920106	0.904252
AT1G04280	AT1G04280	724.188	580.248	663.19	731.493	610.273	666.481	626.516	705.822	780.242	768.77	965.569	838.569	817.857	803.145	876.764	649.801	0.311694	1.24116	1.24231	0.0273572	0.270942	1.2066	1.20638	0.0498145	-0.0494108	0.966331	0.966646	0.879654	674.78	652.273	838.287	786.892	674.78	652.273	838.287	786.892	1	0.966646	1.24231	1.16615
AT1G04290	AT1G04290	522.305	570.804	547.484	555.731	492.679	593.215	457.961	404.852	512.443	554.433	481.046	533.22	471.307	552.842	469.858	462.587	-0.0765775	0.948305	0.947557	0.842285	0.00796803	1.00554	1.00405	1	-0.175606	0.885396	0.887259	0.207802	549.081	487.177	520.286	489.149	549.081	487.177	520.286	489.149	1	0.887259	0.947557	0.890849
AT1G04295	AT1G04295	9.26072	12.5913	15.9918	15.2394	13.1787	11.817	6.36057	7.76695	14.0947	18.5905	8.11403	11.8493	5.94085	14.1475	9.12345	9.9055	-0.00825081	0.994297	0.991811	1	-0.00464769	0.996784	0.99985	1	-0.443586	0.735305	0.737017	0.592019	13.2708	9.7808	13.1621	9.77934	13.2708	9.7808	13.1621	9.77934	1	0.737017	0.991811	0.736906
AT1G04300	AT1G04300	1336.32	1229.75	1303.8	1222.2	1338.14	1263.24	1434.31	1349.51	1348.06	1456.62	1498.78	1417.36	1395.11	1475.7	1468.88	1402.62	0.166179	1.12208	1.12347	0.0259193	0.0918013	1.0657	1.06631	0.321368	0.0806701	1.05751	1.05756	0.333903	1273.02	1346.3	1430.2	1435.58	1273.02	1346.3	1430.2	1435.58	1	1.05756	1.12347	1.12769
AT1G04310	ERS2	105.572	133.258	116.646	117.852	156.116	163.075	186.577	152.426	141.954	122.478	159.962	166.802	177.235	170.859	185.206	140.658	0.32465	1.25236	1.24902	0.225016	0.0357365	1.02508	1.02395	1	0.476851	1.3917	1.39057	0.00959572	118.332	164.549	147.799	168.49	118.332	164.549	147.799	168.49	1	1.39057	1.24902	1.42387
AT1G04320	AT1G04320	0	0	0	0	0	0	0	0	0	0	0	0	0	0	0	0	NA	#VALUE!	#DIV/0!	NA	NA	#VALUE!	#DIV/0!	NA	NA	#VALUE!	#DIV/0!	NA	0	0	0	0	1	1	1	1	1	1	1	1
AT1G04330	AT1G04330	16.6693	15.7391	30.1022	14.2235	22.3024	20.089	20.1418	25.2426	21.142	17.4969	18.5463	19.1412	13.862	18.5006	21.8963	23.7732	-0.0127192	0.991222	0.994689	1	-0.171236	0.888081	0.888994	0.926944	0.191054	1.1416	1.14389	0.824149	19.1835	21.9439	19.0816	19.508	19.1835	21.9439	19.0816	19.508	1	1.14389	0.994689	1.01692
AT1G04340	AT1G04340	603.799	559.262	575.705	566.907	552.49	556.582	552.309	493.201	554.727	555.527	475.25	495.849	491.11	551.754	552.881	544.803	-0.148116	0.902428	0.902709	0.208668	-0.00788726	0.994548	0.993486	1	-0.100139	0.932943	0.93447	0.361108	576.418	538.646	520.338	535.137	576.418	538.646	520.338	535.137	1	0.93447	0.902709	0.928383
AT1G04350	AT1G04350	1497.46	1672.54	1402.58	1410.16	1254	1257.33	1174.58	959.218	1344.03	1467.55	1506.89	1825.71	1025.79	1347.28	1087.52	901.401	0.0390626	1.02745	1.02699	1	-0.0908044	0.938999	0.939043	0.823879	-0.36546	0.776221	0.776424	0.00904418	1495.68	1161.28	1536.05	1090.5	1495.68	1161.28	1536.05	1090.5	1	0.776424	1.02699	0.729096
AT1G04360	ATL1	109.276	68.2027	81.8404	76.1971	86.1682	70.9022	69.9662	85.4365	74.5005	76.5489	84.6177	88.4143	112.876	87.0618	118.605	75.2818	-0.0526257	0.96418	0.965917	1	0.333771	1.2603	1.26035	0.39707	-0.103374	0.930853	0.931319	0.881142	83.8792	78.1183	81.0204	98.4562	83.8792	78.1183	81.0204	98.4562	1	0.931319	0.965917	1.17379
AT1G04370	ERF14	1.85214	0	0.940694	0	0	0	1.06009	0.970869	3.02029	0	3.47744	6.38041	0	2.17654	0.912345	0.99055	2.17808	4.52551	4.61113	0.530476	0.941076	1.91996	2.00862	0.925108	-0.451403	0.731331	0.727204	0.979993	0.69821	0.507741	3.21954	1.01986	0.69821	0.507741	3.21954	1.01986	1	0.727204	4.61113	1.46068
AT1G04380	AT1G04380	2.77822	2.09855	0.940694	4.06385	0	7.09022	6.36057	2.91261	4.02706	1.09356	3.47744	0.911488	3.96056	8.70618	4.56173	1.9811	-0.0675481	0.954258	0.962377	1	0.245968	1.18589	1.17394	0.993102	0.706657	1.63202	1.656	0.668249	2.47033	4.09085	2.37739	4.80239	2.47033	4.09085	2.37739	4.80239	1	1.656	0.962377	1.94403
AT1G04390	AT1G04390	206.514	205.657	202.249	220.464	150.034	173.71	165.375	168.931	216.454	199.027	210.965	201.439	169.314	210.037	176.995	187.214	-0.0120255	0.991699	0.991616	1	0.17459	1.12864	1.12994	0.352012	-0.344493	0.787585	0.788193	0.00430739	208.721	164.513	206.971	185.89	208.721	164.513	206.971	185.89	1	0.788193	0.991616	0.890614
AT1G04400	CRY2	3215.32	3417.48	3142.86	3270.38	2753.33	3093.7	2695.82	2971.83	3164.26	3312.38	3377.75	2392.65	2753.58	2963.37	3104.71	2930.05	-0.0919377	0.938262	0.938756	0.675626	0.0296403	1.02076	1.02059	0.984239	-0.180204	0.882578	0.882618	0.0988944	3261.51	2878.67	3061.76	2937.93	3261.51	2878.67	3061.76	2937.93	1	0.882618	0.938756	0.900787
AT1G04410	MDH1	24737.2	23176.3	25082.7	25010.9	21251.1	26680.5	22840.8	22966.9	23351.9	23997	25364.4	22576.6	22808.9	23112.7	23547.6	23733.6	-0.0406243	0.972234	0.972275	0.942113	-0.0082029	0.99433	0.994277	1	-0.0643191	0.956397	0.956453	0.674696	24501.8	23434.8	23822.5	23300.7	24501.8	23434.8	23822.5	23300.7	1	0.956453	0.972275	0.95098
AT1G04420	AT1G04420	3796.89	3693.44	3278.32	3631.05	2990.54	3470.66	3018.09	3038.82	3011.23	3320.04	3458.89	2828.35	3117.95	3048.25	3001.62	3096.46	-0.191278	0.875829	0.876303	0.0454971	-0.0290655	0.980055	0.979723	0.962037	-0.202474	0.869059	0.869331	0.0104216	3599.93	3129.53	3154.63	3066.07	3599.93	3129.53	3154.63	3066.07	1	0.869331	0.876303	0.851704
AT1G04425	AT1G04425	86.1247	89.1882	127.934	105.66	141.924	75.629	117.67	132.038	103.697	117.011	85.7769	67.4501	100.004	106.651	108.569	100.046	-0.134465	0.911007	0.914472	0.878259	-0.17646	0.884871	0.88873	0.731287	0.197849	1.14699	1.14271	0.561545	102.227	116.815	93.4835	103.817	102.227	116.815	93.4835	103.817	1	1.14271	0.914472	1.01556
AT1G04430	AT1G04430	2983.8	2758.54	2591.61	2806.09	3146.66	3709.37	3725.17	3295.13	2515.9	2648.59	2518.83	2526.64	2892.2	2981.87	2799.08	2833.96	-0.12593	0.916413	0.916511	0.236189	-0.269769	0.829452	0.829262	0.000100088	0.316266	1.2451	1.24563	1.00675e-06	2785.01	3469.08	2552.49	2876.78	2785.01	3469.08	2552.49	2876.78	1	1.24563	0.916511	1.03295
AT1G04440	CKL13	1739.16	1716.61	1707.36	1744.41	1807.5	1946.27	1946.33	1894.17	1626.93	1828.43	1787.4	1797.45	1724.83	1727.09	1848.41	1623.51	0.0271428	1.01899	1.01921	0.949617	-0.132409	0.912307	0.911719	0.0650167	0.136304	1.09909	1.09942	0.0341258	1726.89	1898.57	1760.05	1730.96	1726.89	1898.57	1760.05	1730.96	1	1.09942	1.01921	1.00236
AT1G04445	AT1G04445	0.926072	1.04927	2.82208	0	0	1.1817	0	0	0	0	0	0	0	0	0.912345	1.9811	-2.66487	0.157686	0	0.412233	1.20274	2.30176	2.44854	0.855206	-1.92253	0.263792	0.24632	0.496365	1.19936	0.295426	0	0.723362	1.19936	0.295426	1	0.723362	1	0.24632	0.83378	0.603124
AT1G04450	RIC3	0	0	0	0	0	0	0	0	0	0	0	0	0	0	0	0	NA	#VALUE!	#DIV/0!	NA	NA	#VALUE!	#DIV/0!	NA	NA	#VALUE!	#DIV/0!	NA	0	0	0	0	1	1	1	1	1	1	1	1
AT1G04457	AT1G04457	0	0	0	0	0	0	0	0	0	0	0	0	0	0	0.912345	0	0	1	#DIV/0!	1	0.636238	1.55427	#DIV/0!	1	0	1	#DIV/0!	1	0	0	0	0.228086	1	1	1	0.228086	1	1	1	0.228086
AT1G04470	AT1G04470	0	0	0	0	1.01374	0	0	0	0	1.09356	3.47744	0	0	0	0.912345	0.99055	2.62565	6.17162	#DIV/0!	0.627067	0.621066	1.53801	1.8771	1	0.823534	1.76974	#DIV/0!	0.938004	0	0.253436	1.14275	0.475724	1	0.253436	1.14275	0.475724	1	0.253436	1.14275	0.475724
AT1G04480	RPL23C	3249.59	2883.4	3471.16	3077.35	3268.31	3033.43	2921.62	3073.77	2958.88	2917.61	3010.3	2982.39	2927.85	2740.27	2765.32	3253.96	-0.0958099	0.935747	0.935944	0.579269	-0.0734329	0.950374	0.950416	0.701169	-0.0445902	0.969565	0.969691	0.812937	3170.37	3074.28	2967.29	2921.85	3170.37	3074.28	2967.29	2921.85	1	0.969691	0.935944	0.92161
AT1G04490	AT1G04490	37.9689	30.4289	38.5685	32.5108	42.5772	124.079	89.0479	92.2325	9.06088	17.4969	4.63659	22.7872	23.7634	17.4124	16.4222	11.8866	-1.34474	0.393726	0.387028	0.00358832	-2.32089	0.200144	0.199705	1.298e-11	1.31247	2.48367	2.49458	6.72088e-05	34.8693	86.9841	13.4954	17.3711	34.8693	86.9841	13.4954	17.3711	1	2.49458	0.387028	0.498179
AT1G04500	AT1G04500	3.70429	4.19709	10.3476	5.07981	4.05497	1.1817	8.48076	1.94174	6.04058	3.28067	6.95488	0.911488	12.8718	4.35309	8.21111	1.9811	-0.470286	0.721822	0.736755	0.907131	0.808504	1.75139	1.75087	0.656524	-0.573987	0.671758	0.671237	0.727138	5.83221	3.91479	4.29691	6.85428	5.83221	3.91479	4.29691	6.85428	1	0.671237	0.736755	1.17525
AT1G04501	AT1G04501	0	0	0	0	0	0	0	0	0	0	0	0	0	0	0	0	NA	#VALUE!	#DIV/0!	NA	NA	#VALUE!	#DIV/0!	NA	NA	#VALUE!	#DIV/0!	NA	0	0	0	0	1	1	1	1	1	1	1	1
AT1G04510	PRP19A	1671.56	1615.88	1647.16	1725.1	1719.31	1622.48	1726.89	1668.92	1517.19	1700.48	1751.47	1554.09	1839.68	1670.5	1661.38	1786.95	-0.0317796	0.978213	0.979508	0.911088	0.046149	1.03251	1.03279	0.749883	0.0171449	1.01195	1.0117	0.946739	1664.92	1684.4	1630.81	1739.63	1664.92	1684.4	1630.81	1739.63	1	1.0117	0.979508	1.04487
AT1G04520	CRRSP3	588.056	584.445	616.155	588.242	608.246	583.762	579.872	545.628	591.977	538.03	515.82	648.979	635.671	573.52	537.371	610.179	-0.0480283	0.967257	0.965463	0.946611	0.0241684	1.01689	1.01693	1	-0.0370384	0.974654	0.975014	0.914245	594.224	579.377	573.702	589.185	594.224	579.377	573.702	589.185	1	0.975014	0.965463	0.99152
AT1G04530	TPR4	1497.46	1691.43	1262.41	1562.55	1173.91	1284.51	1343.14	1226.21	1489	1599.87	1655.26	1647.97	1325.8	1451.76	1457.02	1264.93	0.0886938	1.06341	1.0629	0.64076	0.129788	1.09413	1.09382	0.324008	-0.258008	0.836242	0.836033	0.0030465	1503.46	1256.94	1598.03	1374.88	1503.46	1256.94	1598.03	1374.88	1	0.836033	1.0629	0.914473
AT1G04540	AT1G04540	1.85214	6.29564	3.76278	3.04789	3.04123	4.72681	5.30047	3.88348	1.00676	7.65489	2.31829	0	4.95071	0	3.64938	0	-0.473633	0.720149	0.73403	0.961527	-0.948946	0.518011	0.50732	0.716548	0.185205	1.13698	1.13327	0.998544	3.73961	4.238	2.74499	2.15002	3.73961	4.238	2.74499	2.15002	1	1.13327	0.73403	0.574932
AT1G04550	IAA12	563.978	561.361	540.899	596.37	543.366	512.859	486.583	526.211	508.416	497.568	559.868	576.06	491.11	504.958	529.16	508.152	-0.0777187	0.947555	0.946656	0.72055	-0.0251864	0.982694	0.982775	0.994116	-0.127937	0.915139	0.91444	0.24767	565.652	517.255	535.478	508.345	565.652	517.255	535.478	508.345	1	0.91444	0.946656	0.898689
AT1G04555	AT1G04555	170.397	158.44	110.061	144.267	138.883	140.623	136.752	122.329	163.096	138.882	146.052	160.422	145.551	159.976	157.836	171.365	0.0651633	1.0462	1.04336	0.959719	0.238767	1.17998	1.17851	0.281072	-0.11575	0.922902	0.923558	0.6705	145.791	134.647	152.113	158.682	145.791	134.647	152.113	158.682	1	0.923558	1.04336	1.08842
AT1G04560	AT1G04560	0	0	0	0	0	0	0	0	0	0	0	0	0	0	10.0358	0	0	1	#DIV/0!	1	3.69616	12.9615	#DIV/0!	0.857889	0	1	#DIV/0!	1	0	0	0	2.50895	1	1	1	2.50895	1	1	1	2.50895
AT1G04570	AT1G04570	39.8211	41.9709	71.4928	31.4948	52.7146	30.7243	39.2235	42.7182	63.4261	50.3036	41.7293	43.7514	31.6845	62.0315	34.6691	26.7449	0.106123	1.07633	1.0781	0.99268	-0.105833	0.929268	0.938018	0.982933	-0.158191	0.896148	0.895016	0.844054	46.1949	41.3452	49.8026	38.7825	46.1949	41.3452	49.8026	38.7825	1	0.895016	1.0781	0.839541
AT1G04580	AAO4	1.85214	3.14782	0.940694	4.06385	3.04123	0	2.12019	1.94174	2.01353	1.09356	1.15915	0.911488	0	1.08827	1.82469	4.95275	-0.935133	0.522994	0.517539	0.786167	0.121372	1.08777	1.10735	1	-0.444802	0.734685	0.709996	0.889835	2.50113	1.77579	1.29443	1.96643	2.50113	1.77579	1.29443	1.96643	1	0.709996	0.517539	0.786217
AT1G04590	AT1G04590	547.309	480.567	548.425	543.54	521.064	434.867	552.309	485.434	534.592	484.445	456.704	557.83	506.952	552.842	501.79	518.058	-0.0575172	0.960916	0.959304	0.879007	0.0581004	1.04109	1.04312	0.84995	-0.0877893	0.940964	0.940484	0.553566	529.96	498.419	508.393	519.911	529.96	498.419	508.393	519.911	1	0.940484	0.959304	0.981037
AT1G04600	XI-A	14.8172	19.9362	24.4581	16.2554	34.4673	27.1792	14.8413	17.4756	21.142	17.4969	12.7506	11.8493	19.8028	15.2358	13.6852	18.8205	-0.256831	0.836924	0.83797	0.8539	-0.474137	0.719897	0.718836	0.452066	0.312524	1.24188	1.2451	0.604966	18.8667	23.4909	15.8097	16.8861	18.8667	23.4909	15.8097	16.8861	1	1.2451	0.83797	0.89502
AT1G04610	YUC3	72.2336	52.4636	58.3231	60.9577	49.6734	47.2681	29.6826	60.1939	44.2976	44.8358	52.1616	31.9021	58.4183	50.0605	79.374	42.5937	-0.507361	0.703508	0.709888	0.164839	0.304583	1.23506	1.23353	0.508302	-0.383083	0.766797	0.765717	0.237176	60.9945	46.7045	43.2993	57.6116	60.9945	46.7045	43.2993	57.6116	1	0.765717	0.709888	0.944538
AT1G04620	HCAR	560.274	521.489	441.186	516.109	589.999	495.134	573.511	528.153	503.382	566.462	519.298	471.239	529.726	606.168	513.65	615.132	0.0132498	1.00923	1.01046	1	0.0478445	1.03372	1.03561	0.913538	0.102324	1.0735	1.07245	0.486119	509.764	546.699	515.095	566.169	509.764	546.699	515.095	566.169	1	1.07245	1.01046	1.11065
AT1G04625	AT1G04625	0	0	0	0	1.01374	0	0	0	0	0	0	0	0.990141	0	0	0	0	1	#DIV/0!	1	-0.0850993	0.94272	0.976718	1	0.823499	1.76969	#DIV/0!	1	0	0.253436	0	0.247535	1	0.253436	1	0.247535	1	0.253436	1	0.247535
AT1G04630	MEE4	637.137	629.564	728.098	639.04	791.733	694.842	744.186	893.199	813.465	714.092	722.148	757.446	771.32	575.696	761.808	902.391	0.191398	1.14187	1.14174	0.360234	-0.0531242	0.963847	0.96391	0.943686	0.247051	1.18678	1.18609	0.0861611	658.46	780.99	751.788	752.804	658.46	780.99	751.788	752.804	1	1.18609	1.14174	1.14328
AT1G04635	EMB1687	88.9029	86.0404	79.959	105.66	76.0307	64.9937	67.846	85.4365	71.4803	86.3909	79.9811	74.742	57.4282	60.9433	55.6531	74.2913	-0.207573	0.865993	0.866963	0.610803	-0.251959	0.839755	0.843731	0.473805	-0.28608	0.820128	0.816244	0.24767	90.1406	73.5767	78.1486	62.0789	90.1406	73.5767	78.1486	62.0789	1	0.816244	0.866963	0.68869
AT1G04640	LIP2	811.239	881.389	781.717	838.169	718.744	804.74	711.323	724.268	743.999	731.589	800.97	859.533	723.793	701.936	694.295	687.442	-0.0762425	0.948525	0.94674	0.615893	-0.0741557	0.949898	0.948764	0.607997	-0.163555	0.892822	0.893302	0.0348646	828.128	739.769	784.023	701.866	828.128	739.769	784.023	701.866	1	0.893302	0.94674	0.847533
AT1G04645	AT1G04645	0	0	0	0	1.01374	0	1.06009	2.91261	0	0	0	0	0	0	2.73704	4.95275	0	1	#DIV/0!	1	0.618561	1.53534	1.54214	1	2.79773	6.95346	#DIV/0!	0.59753	0	1.24661	0	1.92245	1	1.24661	1	1.92245	1	1.24661	1	1.92245
AT1G04650	AT1G04650	122.241	114.371	160.859	130.043	104.416	92.1729	96.4686	108.737	119.805	104.981	97.3683	94.7947	114.856	85.9735	91.2345	116.885	-0.341833	0.789038	0.790404	0.118087	0.0230781	1.01613	1.01781	1	-0.391618	0.762274	0.761675	0.0226453	131.879	100.449	104.237	102.237	131.879	100.449	104.237	102.237	1	0.761675	0.790404	0.775239
AT1G04660	AT1G04660	11.1129	9.44346	5.64417	18.2873	4.05497	15.3621	10.6009	7.76695	8.05411	4.37422	10.4323	7.2919	2.97042	6.52963	10.9481	10.8961	-0.560176	0.67822	0.677771	0.661164	-0.238714	0.8475	0.829542	0.945462	-0.251097	0.840257	0.849334	0.856549	11.122	9.44625	7.53814	7.83606	11.122	9.44625	7.53814	7.83606	1	0.849334	0.677771	0.704558
AT1G04670	AT1G04670	0	0	0	1.01596	0	0	0	0.970869	0	0	0	0	0	0	1.82469	0	-0.640142	0.64165	0	1	0.589753	1.50499	1.87944	1	0.102198	1.07341	0.955615	1	0.25399	0.242717	0	0.456173	0.25399	0.242717	1	0.456173	1	0.955615	3.93716	1.79602
AT1G04680	AT1G04680	2002.17	1862.46	1902.08	1792.16	2614.44	3016.89	2544.23	2818.43	1711.5	1674.23	1693.51	1424.66	2004.05	1925.15	2001.69	2018.74	-0.218198	0.859638	0.860433	0.0254049	-0.467233	0.723351	0.723088	1.23282e-10	0.539821	1.45379	1.45445	1.1096e-14	1889.72	2748.5	1625.98	1987.41	1889.72	2748.5	1625.98	1987.41	1	1.45445	0.860433	1.0517
AT1G04684	AT1G04684	0	0	0	0	0	0	0	0	0	0	0	0	0	0	0	0	NA	#VALUE!	#DIV/0!	NA	NA	#VALUE!	#DIV/0!	NA	NA	#VALUE!	#DIV/0!	NA	0	0	0	0	1	1	1	1	1	1	1	1
AT1G04690	KAB1	2705.06	2779.52	2791.04	2654.71	2739.13	2704.92	2742.46	2713.58	2905.52	3063.05	2817.89	2671.57	2822.89	2957.92	2834.66	2875.57	0.0671535	1.04765	1.04828	0.415014	0.0757761	1.05393	1.05421	0.270543	-0.00394539	0.997269	0.997234	1	2732.58	2725.02	2864.51	2872.76	2732.58	2725.02	2864.51	2872.76	1	0.997234	1.04828	1.0513
AT1G04700	AT1G04700	76.864	109.124	80.8997	77.2131	78.0582	96.8997	66.786	97.0869	85.5749	76.5489	71.8671	66.5386	74.2606	76.1791	71.1629	52.4992	-0.192869	0.874864	0.873376	0.690488	-0.306103	0.808824	0.808964	0.32622	-0.0196911	0.986444	0.984684	1	86.0253	84.7077	75.1324	68.5254	86.0253	84.7077	75.1324	68.5254	1	0.984684	0.873376	0.796573
AT1G04710	KAT1	663.068	622.219	632.147	634.976	599.122	538.857	604.254	595.143	670.505	641.917	634.053	719.164	579.233	644.257	593.024	599.283	0.0642449	1.04554	1.04436	0.806726	0.045208	1.03183	1.03355	0.897865	-0.125946	0.916403	0.915753	0.252322	638.102	584.344	666.41	603.949	638.102	584.344	666.41	603.949	1	0.915753	1.04436	0.946477
AT1G04720	AT1G04720	0	0	0	0	0	0	0	0	0	0	0	0	0	0	0	0	NA	#VALUE!	#DIV/0!	NA	NA	#VALUE!	#DIV/0!	NA	NA	#VALUE!	#DIV/0!	NA	0	0	0	0	1	1	1	1	1	1	1	1
AT1G04730	CTF18	233.37	213.002	268.098	263.134	297.027	257.611	285.165	247.572	218.468	275.576	217.92	192.324	242.585	236.155	244.509	245.657	-0.118273	0.92129	0.925003	0.668686	-0.166244	0.89116	0.891049	0.369889	0.152686	1.11164	1.11229	0.337293	244.401	271.844	226.072	242.226	244.401	271.844	226.072	242.226	1	1.11229	0.925003	0.991101
AT1G04750	VAMP721	2128.11	2309.45	2182.41	2174.16	2176.51	2531.21	2162.59	2059.21	2248.1	2031.83	2125.88	2096.42	2205.04	2281.02	2265.35	2097.99	-0.048273	0.967093	0.966807	0.821847	-0.0117374	0.991897	0.991028	1	0.0210018	1.01466	1.0154	0.933916	2198.53	2232.38	2125.56	2212.35	2198.53	2232.38	2125.56	2212.35	1	1.0154	0.966807	1.00628
AT1G04760	VAMP726	31.4864	46.168	55.501	38.6066	71.9758	47.2681	61.4855	60.1939	42.2841	43.7422	53.3207	47.3974	62.3789	43.5309	46.5296	58.4425	0.119141	1.08609	1.08723	0.950446	-0.195952	0.872997	0.875307	0.754559	0.493905	1.40825	1.40266	0.0938034	42.9405	60.2308	46.6861	52.7205	42.9405	60.2308	46.6861	52.7205	1	1.40266	1.08723	1.22776
AT1G04770	AT1G04770	658.437	720.85	578.527	699.998	505.858	491.589	541.708	483.493	843.668	1029.04	862.405	935.186	495.071	712.818	510.913	548.765	0.466334	1.38159	1.38095	0.000727784	0.163088	1.11968	1.12109	0.467231	-0.393373	0.761348	0.76102	0.00239687	664.453	505.662	917.574	566.892	664.453	505.662	917.574	566.892	1	0.76102	1.38095	0.853171
AT1G04778	AT1G04778	2.77822	5.24636	0.940694	2.03192	4.05497	1.1817	3.18028	0	3.02029	1.09356	0	0	0.990141	0	0	0	-1.40516	0.377576	0.374081	0.746499	-2.80458	0.143132	0.117636	0.321137	-0.378336	0.769325	0.765373	0.965422	2.7493	2.10424	1.02846	0.247535	2.7493	2.10424	1.02846	0.247535	1	0.765373	0.374081	0.0900358
AT1G04780	AT1G04780	1009.42	1037.73	964.212	993.611	1210.41	1455.86	1412.05	1291.26	980.588	1026.85	1025.84	1051.86	1186.19	1256.95	1165.98	1144.09	0.0291556	1.02041	1.02002	0.964577	-0.174996	0.88577	0.885212	0.0213855	0.421774	1.33957	1.34073	3.419e-12	1001.24	1342.39	1021.28	1188.3	1001.24	1342.39	1021.28	1188.3	1	1.34073	1.02002	1.18683
AT1G04790	AT1G04790	598.242	554.016	606.748	612.625	561.614	569.581	574.571	589.317	583.923	633.169	559.868	602.493	601.016	610.521	578.427	592.349	0.00469188	1.00326	1.0033	1	0.0527093	1.03721	1.03801	0.810329	-0.0477073	0.967473	0.967723	0.753995	592.908	573.771	594.863	595.578	592.908	573.771	594.863	595.578	1	0.967723	1.0033	1.0045
AT1G04800	AT1G04800	3873.76	3764.79	3410.96	3407.54	3673.81	3170.51	3182.4	3907.75	3114.93	3316.76	3450.78	3177.45	2840.72	2954.66	3468.74	3226.22	-0.146782	0.903263	0.90336	0.523838	-0.157941	0.896303	0.896363	0.423548	-0.0528605	0.964023	0.963853	0.867899	3614.26	3483.62	3264.98	3122.58	3614.26	3483.62	3264.98	3122.58	1	0.963853	0.90336	0.863962
AT1G04810	RPN2B	1645.63	1403.93	1563.43	1500.58	1504.39	1444.04	1447.03	1574.75	1510.15	1540.82	1669.17	1483.9	1542.64	1566.02	1539.13	1491.77	0.0193592	1.01351	1.0148	1	0.0395808	1.02782	1.02836	0.880828	-0.0343758	0.976454	0.976552	0.842265	1528.39	1492.55	1551.01	1534.89	1528.39	1492.55	1551.01	1534.89	1	0.976552	1.0148	1.00425
AT1G04820	TUBA4	11786.1	9372.11	11667.4	10745.8	12215.6	10230	11493.5	12239.7	11050.2	11113.8	11232.1	9112.14	11547	11590.1	11661.6	12887.1	-0.035894	0.975427	0.9756	0.975035	0.0462115	1.03255	1.03263	0.909519	0.0838686	1.05986	1.05984	0.573499	10892.9	11544.7	10627.1	11921.4	10892.9	11544.7	10627.1	11921.4	1	1.05984	0.9756	1.09443
AT1G04830	AT1G04830	406.546	387.182	389.448	376.922	385.222	388.781	402.836	407.765	424.854	412.271	456.704	403.789	409.918	374.366	415.117	365.513	0.118624	1.0857	1.08815	0.41907	-0.0169562	0.988316	0.987575	1	0.0223721	1.01563	1.01571	0.959923	390.024	396.151	424.404	391.229	390.024	396.151	424.404	391.229	1	1.01571	1.08815	1.00309
AT1G04840	PCMP-H64	16.6693	31.4782	29.1615	23.3671	34.4673	20.089	24.3822	36.893	23.1556	22.9647	18.5463	23.6987	27.724	26.1185	20.0716	36.6504	-0.176674	0.88474	0.877718	0.913344	-0.0836693	0.943655	0.954529	1	0.220973	1.16552	1.15054	0.707985	25.169	28.9579	22.0913	27.6411	25.169	28.9579	22.0913	27.6411	1	1.15054	0.877718	1.09822
AT1G04850	AT1G04850	2353.15	2388.15	2219.1	2404.78	2154.2	2109.34	2205	2140.77	2432.34	2412.38	2241.79	2398.12	2262.47	2456.23	2222.47	2291.14	0.0190865	1.01332	1.01276	0.99268	0.100032	1.0718	1.07236	0.22224	-0.12099	0.919556	0.91929	0.0662511	2341.29	2152.33	2371.16	2308.08	2341.29	2152.33	2371.16	2308.08	1	0.91929	1.01276	0.985814
AT1G04860	UBP2	820.5	696.717	814.641	778.227	839.379	859.099	858.677	877.665	743.999	793.922	788.22	859.533	904.989	800.968	846.656	820.176	0.0343315	1.02408	1.0243	0.948725	-0.0257972	0.982278	0.981941	0.972772	0.141902	1.10336	1.10441	0.100066	777.521	858.705	796.418	843.197	777.521	858.705	796.418	843.197	1	1.10441	1.0243	1.08447
AT1G04870	PRMT10	733.449	667.338	709.284	706.094	760.307	644.029	709.203	739.802	617.146	777.518	667.669	711.872	683.197	664.934	729.876	780.554	-0.0225611	0.984483	0.985101	1	0.00164254	1.00114	1.00183	1	0.0201526	1.01407	1.0132	0.969085	704.041	713.335	693.551	714.64	704.041	713.335	693.551	714.64	1	1.0132	0.985101	1.01506
AT1G04880	HMGB15	10.1868	10.4927	8.46625	13.2075	11.1512	4.72681	6.36057	16.5048	7.04735	14.2162	4.63659	13.6723	6.93099	8.70618	4.56173	8.91495	-0.0802194	0.945914	0.934343	1	-0.44641	0.733867	0.751454	0.754354	-0.101587	0.932007	0.914766	0.992168	10.5883	9.68583	9.89312	7.27846	10.5883	9.68583	9.89312	7.27846	1	0.914766	0.934343	0.687405
AT1G04890	AT1G04890	0	0	0	0	0	0	0	0	0	0	0	0	0	0	0	0	NA	#VALUE!	#DIV/0!	NA	NA	#VALUE!	#DIV/0!	NA	NA	#VALUE!	#DIV/0!	NA	0	0	0	0	1	1	1	1	1	1	1	1
AT1G04900	AT1G04900	278.748	351.506	346.176	341.363	337.576	349.784	381.634	338.833	302.029	322.599	308.333	322.667	345.559	323.217	319.321	386.315	-0.0672791	0.954436	0.952827	0.858688	-0.0339924	0.976714	0.976264	0.976536	0.0966064	1.06926	1.06832	0.544606	329.448	351.957	313.907	343.603	329.448	351.957	313.907	343.603	1	1.06832	0.952827	1.04296
AT1G04910	AT1G04910	825.13	832.073	872.964	895.062	734.964	841.373	749.487	773.782	881.925	836.57	832.267	865.913	744.586	882.589	841.182	751.828	-0.00273129	0.998109	0.997503	1	0.0558876	1.0395	1.0389	0.785449	-0.145495	0.904069	0.904934	0.0961516	856.308	774.902	854.169	805.046	856.308	774.902	854.169	805.046	1	0.904934	0.997503	0.940137
AT1G04920	SPS3	83.3465	76.5969	85.6032	64.0056	68.9345	73.2656	62.5456	76.6986	54.3653	68.894	78.822	92.0602	66.3395	75.0908	83.0234	78.2535	-0.0727575	0.950819	0.950216	0.987867	0.106068	1.07629	1.07555	0.904553	-0.139451	0.907864	0.909198	0.724163	77.388	70.3611	73.5354	75.6768	77.388	70.3611	73.5354	75.6768	1	0.909198	0.950216	0.977887
AT1G04930	AT1G04930	90.755	74.4984	67.73	59.9418	81.0995	74.4473	65.7259	83.4947	59.3991	67.8005	73.0262	92.0602	76.2409	75.0908	89.4098	91.1306	-3.05317e-05	0.999979	0.997818	1	0.122998	1.089	1.08894	0.844349	0.0568408	1.04019	1.04043	0.95009	73.2313	76.1918	73.0715	82.968	73.2313	76.1918	73.0715	82.968	1	1.04043	0.997818	1.13296
AT1G04940	TIC20-I	2343.89	2099.6	2336.69	2222.92	2166.37	2170.79	2115.95	2070.86	1984.33	2327.09	2400.59	2003.45	2013.95	2173.28	1993.47	2214.87	-0.0485228	0.966926	0.968052	0.859413	-0.0220585	0.984826	0.984937	0.991601	-0.0794604	0.946412	0.946783	0.471303	2250.77	2130.99	2178.87	2098.89	2250.77	2130.99	2178.87	2098.89	1	0.946783	0.968052	0.932521
AT1G04945	AT1G04945	182.436	189.918	214.478	208.272	230.12	171.347	174.916	185.436	216.454	182.624	188.941	214.2	169.314	204.595	164.222	212.968	0.0163239	1.01138	1.00895	1	-0.0263015	0.981934	0.98593	1	-0.0587929	0.960067	0.958135	0.86996	198.776	190.455	200.555	187.775	198.776	190.455	200.555	187.775	1	0.958135	1.00895	0.944655
AT1G04950	TAF6	570.46	610.677	611.451	623.801	594.054	664.117	618.035	612.618	586.943	599.269	577.255	598.847	606.957	608.344	610.359	601.264	-0.0313234	0.978522	0.977622	0.962789	-0.0344903	0.976377	0.975129	0.922375	0.0415588	1.02923	1.02998	0.789157	604.097	622.206	590.579	606.731	604.097	622.206	590.579	606.731	1	1.02998	0.977622	1.00436
AT1G04960	AT1G04960	566.756	581.297	519.263	582.146	520.05	628.666	606.374	540.774	606.072	621.14	529.73	543.247	585.173	647.522	583.901	554.708	0.032761	1.02297	1.02255	0.988796	0.0477792	1.03367	1.03286	0.906161	0.027951	1.01956	1.02063	0.946143	562.366	573.966	575.047	592.826	562.366	573.966	575.047	592.826	1	1.02063	1.02255	1.05416
AT1G04970	AT1G04970	978.858	999.957	935.05	1005.8	844.448	933.546	942.424	866.986	1062.14	1059.66	996.866	1096.52	949.545	1080.65	1030.95	983.617	0.106404	1.07654	1.07539	0.394661	0.173746	1.12798	1.12749	0.0463795	-0.128489	0.914789	0.915232	0.146605	979.917	896.851	1053.79	1011.19	979.917	896.851	1053.79	1011.19	1	0.915232	1.07539	1.03192
AT1G04980	PDIL2-2	425.067	445.941	412.024	475.47	391.305	417.141	488.704	386.406	410.76	368.528	397.587	503.141	460.416	388.513	377.711	479.426	-0.0620503	0.957902	0.955368	0.931132	0.0199149	1.0139	1.01337	1	-0.0629699	0.957291	0.95738	0.826056	439.626	420.889	420.004	426.517	439.626	420.889	420.004	426.517	1	0.95738	0.955368	0.970181
AT1G04985	AT1G04985	633.433	621.17	627.443	587.226	638.658	690.115	717.684	595.143	628.221	673.631	679.26	727.367	716.862	847.764	664.187	662.678	0.133713	1.09711	1.09687	0.428303	0.129873	1.0942	1.0946	0.39765	0.0956074	1.06852	1.06979	0.517785	617.318	660.4	677.12	722.873	617.318	660.4	677.12	722.873	1	1.06979	1.09687	1.17099
AT1G04990	AT1G04990	683.441	729.245	813.701	654.279	744.088	769.289	756.907	727.181	762.12	797.202	769.673	674.501	803.995	948.973	796.477	814.232	0.0586229	1.04147	1.04264	0.901852	0.165687	1.1217	1.12217	0.262534	0.0565917	1.04001	1.04055	0.801457	720.166	749.366	750.874	840.92	720.166	749.366	750.874	840.92	1	1.04055	1.04264	1.16767
AT1G05000	AT1G05000	246.335	241.333	274.683	264.15	211.872	216.252	220.5	274.756	245.65	237.302	178.509	254.305	211.89	231.802	233.56	195.138	-0.160554	0.894681	0.892124	0.591312	-0.0842811	0.943254	0.94478	0.869927	-0.150816	0.900741	0.899541	0.482019	256.625	230.845	228.941	218.098	256.625	230.845	228.941	218.098	1	0.899541	0.892124	0.849869
AT1G05010	ACO4	5508.28	5561.15	5053.41	5388.66	4443.24	5097.87	5625.92	5285.41	5746.61	5713.83	5982.36	6474.3	5473.5	6828.91	5923.86	5758.07	0.153039	1.11191	1.11183	0.468265	0.229744	1.17263	1.17269	0.123043	-0.07283	0.950771	0.950768	0.751627	5377.87	5113.11	5979.27	5996.08	5377.87	5113.11	5979.27	5996.08	1	0.950768	1.11183	1.11495
AT1G05020	AP180	19.4475	12.5913	15.0511	15.2394	27.3711	41.3596	43.4639	40.7765	17.115	10.9356	12.7506	10.0264	20.793	21.7654	20.0716	29.7165	-0.303701	0.810171	0.815467	0.793005	-0.726548	0.604348	0.603686	0.0466336	1.28597	2.43846	2.45424	4.34597e-05	15.5823	38.2428	12.7069	23.0866	15.5823	38.2428	12.7069	23.0866	1	2.45424	0.815467	1.48159
AT1G05030	AT1G05030	372.281	403.97	342.413	392.161	401.442	389.962	411.317	407.765	501.369	445.077	522.775	474.885	458.435	540.871	500.878	430.889	0.364601	1.28753	1.28678	0.000284949	0.260114	1.19757	1.19906	0.0114055	0.0944816	1.06768	1.06596	0.523568	377.706	402.622	486.027	482.768	377.706	402.622	486.027	482.768	1	1.06596	1.28678	1.27816
AT1G05040	AT1G05040	0	0	0	0	1.01374	0	1.06009	0	1.00676	0	2.31829	0	1.98028	0	0	1.9811	2.15454	4.45226	#DIV/0!	0.64752	0.906496	1.87449	1.91017	0.935288	1.55093	2.93005	#DIV/0!	0.710004	0	0.518459	0.831264	0.990346	1	0.518459	0.831264	0.990346	1	0.518459	0.831264	0.990346
AT1G05055	ATGTF2H2	285.23	260.22	344.294	338.315	303.109	301.334	242.762	305.824	322.165	341.19	304.856	318.109	299.023	238.332	285.564	316.976	0.0662674	1.047	1.04744	0.937036	-0.0152103	0.989512	0.988609	1	-0.0914232	0.938596	0.938903	0.727147	307.015	288.257	321.58	284.974	307.015	288.257	321.58	284.974	1	0.938903	1.04744	0.928208
AT1G05060	AT1G05060	397.285	380.886	344.294	389.113	375.085	355.693	365.733	393.202	345.32	438.516	410.338	410.169	357.441	415.72	389.571	397.211	0.0849825	1.06067	1.06137	0.739794	0.0639728	1.04534	1.04714	0.830456	-0.0191164	0.986837	0.985534	0.990309	377.895	372.428	401.086	389.986	377.895	372.428	401.086	389.986	1	0.985534	1.06137	1.032
AT1G05061	AT1G05061	5.55643	6.29564	8.46625	10.1596	5.06872	9.45363	3.18028	5.82521	5.03382	4.37422	11.5915	6.38041	4.95071	6.52963	9.12345	7.9244	-0.167676	0.890276	0.898352	1	0.29968	1.23087	1.21253	0.924967	-0.38707	0.764681	0.771963	0.767117	7.61948	5.88196	6.84498	7.13205	7.61948	5.88196	6.84498	7.13205	1	0.771963	0.898352	0.936028
AT1G05065	CLE20	10.1868	14.6898	9.40694	17.2714	13.1787	8.27193	11.661	4.85434	24.1623	6.56134	5.79573	12.7608	9.90141	6.52963	7.29876	3.9622	-0.0402065	0.972516	0.955879	1	-0.451066	0.731502	0.72939	0.769195	-0.436853	0.738744	0.736418	0.644601	12.8887	9.49149	12.3201	6.923	12.8887	9.49149	12.3201	6.923	1	0.736418	0.955879	0.537136
AT1G05070	AT1G05070	387.098	401.872	383.803	400.289	497.748	393.507	419.797	417.474	355.388	342.283	390.632	316.286	345.559	359.13	381.36	352.636	-0.166337	0.891103	0.892902	0.312965	-0.265851	0.831708	0.832319	0.0205067	0.138254	1.10057	1.09883	0.300185	393.265	432.132	351.147	359.671	393.265	432.132	351.147	359.671	1	1.09883	0.892902	0.914576
AT1G05080	AT1G05080	0	0	0.940694	0	0	0	0	0	0	0	0	0	0	0	0	0	-0.640116	0.641661	0	1	0	1	#DIV/0!	1	-0.619119	0.651068	0	1	0.235174	0	0	0	0.235174	1	1	1	1	4.25218	4.25218	4.25218
AT1G05085	AT1G05085	0	0	0	0	0	0	0	0	0	0	0	0	0	0	0	0	NA	#VALUE!	#DIV/0!	NA	NA	#VALUE!	#DIV/0!	NA	NA	#VALUE!	#DIV/0!	NA	0	0	0	0	1	1	1	1	1	1	1	1
AT1G05090	AT1G05090	162.989	243.431	156.155	209.288	145.979	86.2644	151.594	129.126	195.312	199.027	205.169	109.379	125.748	168.682	142.326	168.394	-0.124552	0.917289	0.91841	0.934623	0.234733	1.17669	1.17972	0.680397	-0.585013	0.666643	0.664577	0.0348665	192.966	128.241	177.222	151.287	192.966	128.241	177.222	151.287	1	0.664577	0.91841	0.784011
AT1G05100	MAPKKK18	11.1129	4.19709	13.1697	9.14366	14.1924	21.2707	19.0817	17.4756	22.1488	12.0291	8.11403	8.20339	23.7634	22.8537	11.8605	28.726	0.414878	1.33319	1.34213	0.775368	0.275398	1.21033	1.21082	0.850072	0.918769	1.8905	1.91425	0.108992	9.40583	18.0051	12.6238	21.8009	9.40583	18.0051	12.6238	21.8009	1	1.91425	1.34213	2.31781
AT1G05120	AT1G05120	608.429	565.558	639.672	596.37	731.923	609.759	689.061	693.2	690.64	668.163	615.507	689.085	708.941	731.319	670.574	642.867	0.14503	1.10575	1.10513	0.212622	0.0124172	1.00864	1.01092	1	0.177796	1.13115	1.13025	0.0384099	602.507	680.986	665.849	688.425	602.507	680.986	665.849	688.425	1	1.13025	1.10513	1.1426
AT1G05135	AT1G05135	312.086	269.663	282.208	326.124	726.854	408.869	538.528	807.763	296.995	290.886	287.468	270.712	455.465	317.776	475.332	523.011	-0.0547883	0.962736	0.963011	1	-0.487048	0.713484	0.713768	0.0585422	1.06176	2.08747	2.08558	7.82296e-08	297.52	620.504	286.515	442.896	297.52	620.504	286.515	442.896	1	2.08558	0.963011	1.48862
AT1G05136	AT1G05136	0	0	0	0	0	0	0	0	0	0	0	0	0	0	0	0	NA	#VALUE!	#DIV/0!	NA	NA	#VALUE!	#DIV/0!	NA	NA	#VALUE!	#DIV/0!	NA	0	0	0	0	1	1	1	1	1	1	1	1
AT1G05140	ARASP2	1463.19	1697.72	1316.03	1493.46	1214.46	1250.24	1135.36	1160.19	1309.8	1361.48	1415.32	1507.6	1077.27	1164.45	1167.8	1143.1	-0.0924651	0.937919	0.936987	0.546316	-0.0638288	0.956722	0.956382	0.743749	-0.326396	0.797526	0.797308	8.12957e-06	1492.6	1190.06	1398.55	1138.16	1492.6	1190.06	1398.55	1138.16	1	0.797308	0.936987	0.762531
AT1G05150	AT1G05150	1035.35	1104.88	1002.78	1072.86	937.712	946.545	931.823	966.015	1010.79	1079.34	1076.85	926.983	984.2	955.503	978.034	1008.38	-0.0440822	0.969907	0.971084	0.857094	0.0540086	1.03815	1.03808	0.749375	-0.155678	0.89771	0.897109	0.0330025	1053.97	945.524	1023.49	981.529	1053.97	945.524	1023.49	981.529	1	0.897109	0.971084	0.931271
AT1G05160	KAO1	267.635	266.515	257.75	261.102	293.986	257.611	239.581	289.319	264.779	286.512	283.991	329.047	259.417	286.216	255.457	242.685	0.148298	1.10826	1.10572	0.403658	-0.054824	0.962712	0.966013	0.897724	0.0401689	1.02823	1.02611	0.899847	263.251	270.124	291.082	260.944	263.251	270.124	291.082	260.944	1	1.02611	1.10572	0.991236
AT1G05170	B3GALT2	383.394	562.41	410.143	394.193	342.645	359.238	304.247	333.979	537.612	465.855	463.659	558.742	384.175	490.811	445.225	376.409	0.214296	1.16014	1.15755	0.351186	0.340188	1.26592	1.26603	0.0412058	-0.384128	0.766242	0.765715	0.00882855	437.535	335.027	506.467	424.155	437.535	335.027	506.467	424.155	1	0.765715	1.15755	0.969419
AT1G05180	AXR1	977.932	1004.15	948.22	938.749	1003.61	1069.44	946.664	1069.9	986.629	1041.07	996.866	1000.81	1060.44	1054.54	950.664	1121.3	0.0570987	1.04037	1.0404	0.737	0.0331709	1.02326	1.0238	0.903698	0.0799651	1.05699	1.057	0.375634	967.264	1022.4	1006.34	1046.74	967.264	1022.4	1006.34	1046.74	1	1.057	1.0404	1.08216
AT1G05190	RPL6	13206.7	12996.3	12057.8	13357.9	11290.1	12294.4	11805.2	11493.1	11813.4	11954.8	13261.8	11052.7	10811.4	10556.2	11117.8	10597.9	-0.10262	0.93134	0.931496	0.279083	-0.121755	0.919069	0.918957	0.118506	-0.138914	0.908203	0.908254	0.0355582	12904.7	11720.7	12020.7	10770.8	12904.7	11720.7	12020.7	10770.8	1	0.908254	0.931496	0.834646
AT1G05200	GLR3.4	1252.05	1231.85	1040.41	1295.35	1010.7	889.823	921.222	1005.82	1200.06	1146.05	1275.06	1188.58	1124.8	1286.34	1053.76	992.532	-0.00290217	0.99799	0.997945	1	0.217902	1.16304	1.16456	0.065577	-0.331244	0.794851	0.794158	0.000487496	1204.91	956.892	1202.44	1114.36	1204.91	956.892	1202.44	1114.36	1	0.794158	0.997945	0.924844
AT1G05205	AT1G05205	524.157	496.306	559.713	523.22	481.528	525.858	526.867	544.657	477.206	528.188	485.682	485.823	469.327	451.633	491.754	564.614	-0.0905954	0.939135	0.939861	0.74046	-0.0714516	0.95168	0.951137	0.812549	-0.0175499	0.987909	0.988359	1	525.849	519.728	494.225	494.332	525.849	519.728	494.225	494.332	1	0.988359	0.939861	0.940064
AT1G05210	AT1G05210	243.557	202.51	224.826	222.496	236.202	228.069	178.096	204.853	214.441	235.115	236.466	186.855	200.009	213.301	230.823	234.76	-0.0393959	0.973062	0.97704	1	0.0546989	1.03864	1.03739	0.954355	-0.0789285	0.946761	0.948323	0.785236	223.347	211.805	218.219	219.723	223.347	211.805	218.219	219.723	1	0.948323	0.97704	0.983776
AT1G05220	AT1G05220	29.6343	19.9362	17.8732	22.3512	11.1512	28.3609	15.9014	22.33	20.1353	14.2162	9.27317	21.8757	25.7437	16.3241	27.3704	26.7449	-0.43543	0.739473	0.729445	0.560828	0.326239	1.25374	1.23718	0.684797	-0.222803	0.856899	0.86579	0.762496	22.4487	19.4359	16.3751	24.0457	22.4487	19.4359	16.3751	24.0457	1	0.86579	0.729445	1.07114
AT1G05230	HDG2	493.596	531.981	472.229	487.662	489.638	495.134	548.069	511.648	521.504	548.965	567.982	587.91	486.159	588.755	449.786	491.313	0.166135	1.12205	1.12133	0.344465	-0.0226901	0.984395	0.986072	1	0.0430362	1.03028	1.02973	0.89115	496.367	511.122	556.59	504.003	496.367	511.122	556.59	504.003	1	1.02973	1.12133	1.01538
AT1G05240	PER1	986.267	749.181	712.106	879.823	625.48	1115.53	707.083	578.638	559.761	555.527	593.483	287.119	492.1	333.011	568.391	435.842	-0.738426	0.599393	0.599839	0.042053	-0.725076	0.604965	0.604397	0.0299749	-0.137426	0.90914	0.909644	0.848467	831.844	756.682	498.972	457.336	831.844	756.682	498.972	457.336	1	0.909644	0.599839	0.549786
AT1G05250	PER1	87.9768	61.9071	66.7893	64.0056	32.4398	23.6341	32.8629	31.0678	44.2976	67.8005	69.5488	59.2467	7.92113	23.942	41.9679	6.93385	-0.2223	0.857198	0.858254	0.964243	-0.567698	0.674693	0.673015	0.618821	-1.2246	0.427917	0.427551	0.0376727	70.1697	30.0011	60.2234	20.1912	70.1697	30.0011	60.2234	20.1912	1	0.427551	0.858254	0.287748
AT1G05260	PER3	1375.22	1154.2	1105.32	1193.76	984.345	1500.76	1063.27	1041.74	900.047	804.857	756.923	560.565	882.216	583.314	864.903	751.828	-0.676655	0.625614	0.62595	0.000491251	-0.573073	0.672183	0.671498	0.00229734	-0.0739046	0.950063	0.950634	0.884408	1207.12	1147.53	755.598	770.565	1207.12	1147.53	755.598	770.565	1	0.950634	0.62595	0.638349
AT1G05270	AT1G05270	758.453	794.3	741.267	755.876	724.826	726.748	745.246	676.696	695.674	695.502	695.488	756.535	644.582	711.73	656.889	672.584	-0.0984428	0.934041	0.932228	0.348127	-0.0977554	0.934486	0.934668	0.31648	-0.0863639	0.941894	0.942169	0.30663	762.474	718.379	710.8	671.446	762.474	718.379	710.8	671.446	1	0.942169	0.932228	0.880615
AT1G05280	AT1G05280	50.934	35.6753	65.8486	52.83	58.7971	41.3596	57.2451	55.3395	41.2773	51.3971	33.6153	37.371	62.3789	46.7957	66.6012	64.3858	-0.334309	0.793164	0.797225	0.413538	0.173918	1.12812	1.12889	0.755164	0.0518249	1.03658	1.03631	0.9741	51.322	53.1853	40.9152	60.0404	51.322	53.1853	40.9152	60.0404	1	1.03631	0.797225	1.16988
AT1G05290	AT1G05290	0	0	0	0	0	0	0	0	0	0	0	0	0	0	0	0	NA	#VALUE!	#DIV/0!	NA	NA	#VALUE!	#DIV/0!	NA	NA	#VALUE!	#DIV/0!	NA	0	0	0	0	1	1	1	1	1	1	1	1
AT1G05291	AT1G05291	0	0	0	0	0	0	0	0	0	0	0	0	0	0	0	0	NA	#VALUE!	#DIV/0!	NA	NA	#VALUE!	#DIV/0!	NA	NA	#VALUE!	#DIV/0!	NA	0	0	0	0	1	1	1	1	1	1	1	1
AT1G05300	ZIP5	75.0118	115.42	116.646	87.3727	70.962	113.444	138.872	101.941	86.5817	117.011	96.2092	111.201	99.0141	75.0908	121.342	116.885	0.0610399	1.04322	1.04196	1	-0.03851	0.97366	0.969692	1	0.107263	1.07718	1.078	0.868696	98.6127	106.305	102.751	103.083	98.6127	106.305	102.751	103.083	1	1.078	1.04196	1.04533
AT1G05310	PME8	181.51	116.469	168.384	165.602	151.048	102.808	127.211	161.164	112.758	134.507	124.029	144.015	125.748	116.445	135.939	112.923	-0.295607	0.814729	0.815406	0.32033	-0.147077	0.903079	0.905619	0.756155	-0.21801	0.85975	0.858008	0.399959	157.991	135.558	128.827	122.764	157.991	135.558	128.827	122.764	1	0.858008	0.815406	0.777029
AT1G05320	AT1G05320	668.624	856.207	747.852	737.588	658.933	789.378	757.968	686.404	811.452	664.882	716.353	750.154	744.586	747.643	662.363	620.085	-0.0305244	0.979064	0.9776	0.997842	-0.059484	0.959607	0.959205	0.860642	-0.0578455	0.960698	0.960938	0.779531	752.568	723.171	735.71	693.669	752.568	723.171	735.71	693.669	1	0.960938	0.9776	0.921736
AT1G05330	AT1G05330	0.926072	0	0.940694	1.01596	3.04123	0	0	0	1.00676	0	0	0.911488	0	0	0	0	-0.508124	0.703136	0.665429	1	-2.07898	0.236681	0	0.6994	0.0876894	1.06267	1.05498	1	0.720682	0.760307	0.479563	0	0.720682	0.760307	0.479563	1	1	1.05498	0.665429	1.38757
AT1G05340	AT1G05340	46.3036	33.5767	49.8568	35.5587	77.0445	80.3559	99.6489	75.7278	19.1285	33.9002	11.5915	16.4068	34.6549	48.9723	31.0197	38.6315	-1.03676	0.487422	0.490194	0.00535663	-1.12429	0.458729	0.460604	4.60664e-05	1.00388	2.00538	2.01322	0.000171287	41.324	83.1942	20.2568	38.3196	41.324	83.1942	20.2568	38.3196	1	2.01322	0.490194	0.927298
AT1G05350	AT1G05350	783.457	764.92	713.987	777.211	787.678	853.19	905.321	781.549	742.992	769.864	790.538	717.341	950.536	1052.36	903.222	932.108	-0.0102772	0.992902	0.993802	1	0.205711	1.15325	1.1534	0.0177489	0.129746	1.0941	1.0948	0.1775	759.894	831.935	755.184	959.556	759.894	831.935	755.184	959.556	1	1.0948	0.993802	1.26275
AT1G05360	KMS2	414.88	465.877	449.652	412.481	499.775	337.967	451.6	384.464	425.861	427.58	441.635	389.205	478.238	444.015	457.997	426.927	-0.0505767	0.96555	0.966373	0.949982	0.108411	1.07804	1.07968	0.638961	-0.0554616	0.962287	0.960363	0.833636	435.722	418.452	421.07	451.794	435.722	418.452	421.07	451.794	1	0.960363	0.966373	1.03689
AT1G05370	AT1G05370	68.5293	53.5129	52.6789	55.8779	68.9345	53.1767	53.0047	75.7278	71.4803	45.9294	54.4799	61.9812	86.1423	71.826	90.3222	88.159	0.0238923	1.0167	1.01419	1	0.419718	1.33767	1.34127	0.151844	0.125799	1.09111	1.08779	0.80257	57.6498	62.7109	58.4677	84.1124	57.6498	62.7109	58.4677	84.1124	1	1.08779	1.01419	1.45902
AT1G05380	AT1G05380	835.317	870.896	827.811	838.169	847.489	836.646	874.578	867.957	837.628	854.067	902.975	872.294	882.216	1025.15	899.572	830.081	0.0398647	1.02802	1.0281	0.886902	0.0837121	1.05974	1.06139	0.461988	0.0240603	1.01682	1.01615	0.913576	843.048	856.668	866.741	909.256	843.048	856.668	866.741	909.256	1	1.01615	1.0281	1.07853
AT1G05385	PSB27-2	637.137	779.61	592.638	749.78	564.655	623.94	552.309	607.764	567.815	570.836	667.669	652.625	590.124	498.429	577.515	476.455	-0.164906	0.891987	0.891192	0.398665	-0.131148	0.913104	0.912229	0.53984	-0.231472	0.851765	0.851224	0.0731703	689.791	587.167	614.736	535.631	689.791	587.167	614.736	535.631	1	0.851224	0.891192	0.776511
AT1G05390	AT1G05390	0	0	0	0	0	0	0	0	0	0	0	0	0	0	0	0	NA	#VALUE!	#DIV/0!	NA	NA	#VALUE!	#DIV/0!	NA	NA	#VALUE!	#DIV/0!	NA	0	0	0	0	1	1	1	1	1	1	1	1
AT1G05400	AT1G05400	21.2997	10.4927	15.9918	16.2554	14.1924	27.1792	10.6009	16.5048	20.1353	21.8711	8.11403	9.11488	9.90141	10.8827	19.1593	22.7827	-0.122068	0.91887	0.92498	1	-0.105716	0.929344	0.916012	1	0.0768305	1.0547	1.0693	0.999028	16.0099	17.1193	14.8088	15.6815	16.0099	17.1193	14.8088	15.6815	1	1.0693	0.92498	0.979489
AT1G05410	AT1G05410	359.316	350.457	364.989	379.97	372.044	283.609	307.427	323.299	352.367	326.973	326.879	344.542	345.559	301.451	328.444	304.099	-0.105758	0.929316	0.92853	0.673198	-0.00953835	0.99341	0.994694	1	-0.17455	0.886044	0.884272	0.19283	363.683	321.595	337.691	319.889	363.683	321.595	337.691	319.889	1	0.884272	0.92853	0.87958
AT1G05420	OFP12	12.0389	11.542	17.8732	18.2873	24.3298	23.6341	12.7211	17.4756	18.1218	25.1518	20.8646	19.1412	3.96056	2.17654	9.12345	9.9055	0.473446	1.38842	1.394	0.53725	-1.60383	0.329003	0.321979	0.000912282	0.382654	1.30374	1.30832	0.535734	14.9354	19.5402	20.8199	6.29152	14.9354	19.5402	20.8199	6.29152	1	1.30832	1.394	0.42125
AT1G05430	AT1G05430	824.204	825.778	753.496	777.211	677.18	735.02	744.186	670.87	736.951	765.489	784.742	752.889	606.957	793.351	689.733	687.442	-0.0656333	0.955526	0.95579	0.818438	-0.0259326	0.982186	0.982395	0.994424	-0.170815	0.88834	0.888882	0.100372	795.172	706.814	760.018	694.371	795.172	706.814	760.018	694.371	1	0.888882	0.95579	0.873233
AT1G05440	AT1G05440	78.7161	95.4838	86.5439	79.245	108.471	81.5376	103.889	93.2034	72.487	98.4201	83.4586	82.9454	95.0536	83.797	88.4975	93.1117	-0.012345	0.99148	0.992124	1	-0.105412	0.92954	0.931178	0.866479	0.192456	1.14271	1.13857	0.475417	84.9972	96.7752	84.3278	90.1149	84.9972	96.7752	84.3278	90.1149	1	1.13857	0.992124	1.06021
AT1G05450	AT1G05450	10.1868	13.6405	6.58486	16.2554	5.06872	11.817	11.661	12.6213	15.1015	8.74845	5.79573	18.2298	16.8324	9.79445	12.7728	13.8677	0.0673255	1.04777	1.02588	1	0.378113	1.29964	1.2939	0.80947	-0.176292	0.884975	0.882156	0.933916	11.6669	10.292	11.9688	13.3168	11.6669	10.292	11.9688	13.3168	1	0.882156	1.02588	1.14142
AT1G05460	SDE3	350.981	393.477	347.116	323.076	386.236	298.971	401.776	337.862	390.624	450.545	381.359	350.923	358.431	384.16	422.416	395.23	0.152185	1.11125	1.11225	0.468698	0.129822	1.09416	1.09502	0.545819	0.012999	1.00905	1.00721	1	353.663	356.211	393.363	390.059	353.663	356.211	393.363	390.059	1	1.00721	1.11225	1.10291
AT1G05470	CVP2	380.616	345.211	367.812	383.018	407.525	294.244	318.028	371.843	357.401	379.464	391.792	392.851	441.603	366.748	395.046	385.324	0.0427298	1.03006	1.03037	0.996498	0.188997	1.13997	1.14162	0.391914	-0.0833157	0.943886	0.942427	0.767519	369.164	347.91	380.377	397.18	369.164	347.91	380.377	397.18	1	0.942427	1.03037	1.07589
AT1G05490	CLSY3	22.2257	18.8869	19.7546	23.3671	20.2749	15.3621	27.5625	38.8348	24.1623	21.8711	19.7055	12.7608	27.724	16.3241	17.3346	25.7543	-0.111278	0.925768	0.931921	1	-0.240206	0.846624	0.853997	0.824463	0.289654	1.22235	1.21131	0.642027	21.0586	25.5086	19.6249	21.7842	21.0586	25.5086	19.6249	21.7842	1	1.21131	0.931921	1.03446
AT1G05500	SYT5	1444.67	1651.56	1396.93	1418.28	1337.13	1498.4	1380.24	1289.31	1402.42	1417.25	1486.03	1374.52	1297.08	1359.25	1348.45	1250.07	-0.0575743	0.960878	0.960886	0.790578	-0.0659455	0.955319	0.954546	0.689839	-0.103319	0.930889	0.931259	0.280365	1477.86	1376.27	1420.06	1313.71	1477.86	1376.27	1420.06	1313.71	1	0.931259	0.960886	0.88893
AT1G05510	AT1G05510	2.77822	0	0	2.03192	0	0	0	0	0	0	0	0	0	0	0.912345	0	-2.65869	0.158363	0	0.709969	0.636245	1.55428	#DIV/0!	1	-2.63769	0.160685	0	0.571417	1.20253	0	0	0.228086	1.20253	1	1	0.228086	1	0.831577	0.831577	0.189671
AT1G05520	AT1G05520	1069.61	981.07	1164.58	1095.21	1046.18	1122.62	1106.74	1073.78	1098.38	1174.48	1152.19	1245.09	1190.15	1172.07	1158.68	1212.43	0.11553	1.08337	1.08344	0.244833	0.122737	1.0888	1.08829	0.158703	0.0112298	1.00781	1.00901	1	1077.62	1087.33	1167.54	1183.33	1077.62	1087.33	1167.54	1183.33	1	1.00901	1.08344	1.0981
AT1G05530	UGT75B2	38.895	39.8724	50.7975	31.4948	33.4535	22.4524	43.4639	39.8056	26.1759	45.9294	24.3421	28.2561	42.5761	20.6772	32.8444	20.8016	-0.374753	0.771238	0.774268	0.531702	-0.253186	0.839042	0.839942	0.745185	-0.204991	0.867544	0.864123	0.723377	40.2649	34.7938	31.1759	29.2248	40.2649	34.7938	31.1759	29.2248	1	0.864123	0.774268	0.725813
AT1G05540	AT1G05540	107.424	109.124	96.8915	107.692	97.3194	95.718	75.2667	66.99	98.6629	101.701	104.323	102.087	118.817	127.328	83.9358	60.4236	-0.0498456	0.96604	0.965904	1	0.218721	1.1637	1.16466	0.638961	-0.331647	0.794629	0.796173	0.243104	105.283	83.8235	101.693	97.626	105.283	83.8235	101.693	97.626	1	0.796173	0.965904	0.927272
AT1G05550	AT1G05550	3.70429	3.14782	5.64417	1.01596	7.0962	4.72681	1.06009	2.91261	1.00676	1.09356	2.31829	5.46893	3.96056	3.26482	2.73704	2.97165	-0.423469	0.74563	0.731747	0.952847	-0.289413	0.818235	0.818834	0.980896	0.211527	1.15791	1.16899	0.96959	3.37806	3.94893	2.47188	3.23352	3.37806	3.94893	2.47188	3.23352	1	1.16899	0.731747	0.957212
AT1G05560	UGT75B1	1218.71	1035.63	1055.46	1007.83	632.576	555.401	780.23	799.025	1019.85	1391	1057.14	1497.57	772.31	806.41	881.326	848.902	0.201899	1.15021	1.15007	0.692749	0.257471	1.19538	1.19576	0.500516	-0.641357	0.64111	0.640913	0.00284186	1079.41	691.808	1241.39	827.237	1079.41	691.808	1241.39	827.237	1	0.640913	1.15007	0.766379
AT1G05562	AT1G05562	217.627	245.53	193.783	218.432	180.446	137.078	109.19	151.456	191.285	186.998	216.76	194.147	152.482	118.622	161.485	118.866	-0.149461	0.901587	0.901549	0.700963	-0.0674338	0.954334	0.953795	0.95544	-0.594332	0.662351	0.660484	0.000176407	218.843	144.542	197.298	137.864	218.843	144.542	197.298	137.864	1	0.660484	0.901549	0.629966
AT1G05570	CALS1	1297.43	1266.47	1172.11	1334.97	1281.37	1455.86	1254.09	1611.64	1573.57	1560.5	1790.88	1473.88	1640.66	1595.41	1687.84	1586.86	0.33484	1.26124	1.26185	0.00166565	0.216613	1.162	1.16202	0.0599544	0.144288	1.10519	1.10491	0.240502	1267.74	1400.74	1599.71	1627.69	1267.74	1400.74	1599.71	1627.69	1	1.10491	1.26185	1.28393
AT1G05575	AT1G05575	26.8561	17.8376	22.5767	40.6385	140.91	255.248	303.187	299.998	37.2503	34.9938	41.7293	60.1582	736.665	509.311	606.71	434.852	0.696841	1.62095	1.61369	0.179594	1.19502	2.28948	2.28904	4.86324e-05	3.21132	9.26198	9.261	7.01728e-28	26.9772	249.836	43.5329	571.884	26.9772	249.836	43.5329	571.884	1	9.261	1.61369	21.1988
AT1G05577	AT1G05577	2.77822	7.34491	6.58486	4.06385	7.0962	7.09022	3.18028	1.94174	11.0744	6.56134	8.11403	10.0264	9.90141	6.52963	3.64938	7.9244	0.800498	1.7417	1.72234	0.510383	0.549202	1.46328	1.45039	0.737011	-0.116709	0.922289	0.929549	1	5.19296	4.82711	8.94403	7.00121	5.19296	4.82711	8.94403	7.00121	1	0.929549	1.72234	1.34821
AT1G05580	CHX23	0	0	0	0	0	0	0	0	0	0	0	0	0	0	0	0	0	1	#DIV/0!	1	0	1	#DIV/0!	1	0	1	#DIV/0!	1	0	0	0	0	1	1	1	1	1	1	1	1
AT1G05590	HEXO2	450.997	443.842	405.439	496.805	437.937	379.327	406.016	413.59	471.166	429.768	492.637	445.717	376.254	403.749	399.607	440.795	0.0333218	1.02337	1.02348	0.979621	-0.0167285	0.988472	0.989941	1	-0.131677	0.91277	0.910848	0.249973	449.271	409.218	459.822	405.101	449.271	409.218	459.822	405.101	1	0.910848	1.02348	0.901686
AT1G05600	AT1G05600	200.032	216.15	167.444	186.937	146.993	145.35	144.173	154.368	170.143	183.717	200.532	167.714	153.472	159.976	152.362	172.356	-0.0967061	0.935166	0.937116	0.777578	0.108929	1.07843	1.08002	0.708672	-0.379694	0.768601	0.766821	0.00198431	192.641	147.721	180.527	159.541	192.641	147.721	180.527	159.541	1	0.766821	0.937116	0.828181
AT1G05610	APS2	14.8172	18.8869	21.636	12.1915	15.2061	21.2707	19.0817	12.6213	13.0879	13.1227	10.4323	15.4953	18.8127	11.971	20.0716	9.9055	-0.364674	0.776644	0.772057	0.756221	-0.146887	0.903197	0.891184	0.972872	0.00222739	1.00155	1.0096	1	16.8829	17.045	13.0346	15.1902	16.8829	17.045	13.0346	15.1902	1	1.0096	0.772057	0.899739
AT1G05615	AT1G05615	0	0	0	0	0	0	0	0	0	0	0	0	0	0	0	0	NA	#VALUE!	#DIV/0!	NA	NA	#VALUE!	#DIV/0!	NA	NA	#VALUE!	#DIV/0!	NA	0	0	0	0	1	1	1	1	1	1	1	1
AT1G05620	URH2	559.347	496.306	589.815	524.236	551.476	540.039	624.396	596.113	556.741	527.094	493.797	500.407	657.454	531.077	582.076	650.792	-0.0634502	0.956973	0.957751	0.839561	0.0666975	1.04732	1.04731	0.782278	0.0911399	1.06521	1.06559	0.512572	542.426	578.006	519.509	605.35	542.426	578.006	519.509	605.35	1	1.06559	0.957751	1.116
AT1G05630	5PTASE13	451.923	414.463	428.957	435.848	653.864	753.927	634.997	617.473	516.47	523.813	540.162	494.026	990.141	1016.45	975.297	1000.46	0.258961	1.19662	1.19829	0.0241041	0.584052	1.49905	1.49697	2.08561e-13	0.616899	1.53358	1.53667	6.94935e-14	432.798	665.065	518.618	995.585	432.798	665.065	518.618	995.585	1	1.53667	1.19829	2.30035
AT1G05640	AT1G05640	50.934	74.4984	56.4417	35.5587	61.8383	59.0852	38.1634	59.223	54.3653	43.7422	60.2756	53.7778	75.2507	68.5612	86.6728	80.2346	-0.0336045	0.976976	0.975755	1	0.511159	1.42519	1.42329	0.0869919	0.00890064	1.00619	1.00403	1	54.3582	54.5775	53.0402	77.6798	54.3582	54.5775	53.0402	77.6798	1	1.00403	0.975755	1.42904
AT1G05650	AT1G05650	18.5214	10.4927	30.1022	9.14366	15.2061	29.5426	12.7211	13.5922	7.04735	9.84201	12.7506	16.4068	9.90141	3.26482	9.12345	7.9244	-0.571215	0.67305	0.674578	0.620348	-1.20853	0.432709	0.425179	0.0834399	0.0367026	1.02577	1.04105	1	17.065	17.7655	11.5117	7.55352	17.065	17.7655	11.5117	7.55352	1	1.04105	0.674578	0.442632
AT1G05660	AT1G05660	98.1636	65.0549	85.6032	77.2131	47.6459	80.3559	49.8244	66.99	56.3788	45.9294	42.8884	38.2825	59.4085	31.5599	79.374	47.5464	-0.833454	0.561184	0.562759	0.00694278	-0.153179	0.899267	0.89001	0.87528	-0.420968	0.746923	0.75089	0.189386	81.5087	61.204	45.8698	54.4722	81.5087	61.204	45.8698	54.4722	1	0.75089	0.562759	0.668299
AT1G05670	AT1G05670	229.666	279.107	187.198	208.272	226.065	191.436	206.718	231.067	208.4	220.898	228.352	199.616	245.555	216.566	224.437	169.384	-0.0770246	0.948011	0.948049	0.905114	-0.00140384	0.999027	1.00077	1	-0.0749444	0.949379	0.945859	0.802887	226.061	213.821	214.317	213.986	226.061	213.821	214.317	213.986	1	0.945859	0.948049	0.946585
AT1G05675	UGT74E1	1.85214	2.09855	5.64417	8.1277	153.075	211.525	245.942	299.998	16.1082	26.2453	27.8195	51.0433	843.6	568.078	541.021	461.596	2.78192	6.87769	6.83967	0.000118362	1.40662	2.65115	2.6515	0.0180182	5.68637	51.4955	51.3775	1.04471e-22	4.43064	227.635	30.3041	603.574	4.43064	227.635	30.3041	603.574	1	51.3775	6.83967	136.227
AT1G05680	UGT74E2	354.686	354.654	417.668	245.863	357.851	215.07	381.634	317.474	467.139	622.233	295.582	597.024	731.714	559.372	644.116	503.2	0.530058	1.44399	1.44367	0.336121	0.938245	1.9162	1.91694	0.0113238	-0.109656	0.926809	0.926547	0.931451	343.218	318.007	495.495	609.6	343.218	318.007	495.495	609.6	1	0.926547	1.44367	1.77613
AT1G05690	BT3	78.7161	92.336	74.3149	90.4206	69.9483	82.7193	77.3869	73.786	68.46	76.5489	107.801	117.582	51.4873	84.8852	61.1271	38.6315	0.145828	1.10637	1.10305	0.859124	-0.367584	0.77508	0.777155	0.289453	-0.144205	0.904878	0.904859	0.748514	83.9469	75.9601	92.5979	59.0328	83.9469	75.9601	92.5979	59.0328	1	0.904859	1.10305	0.703216
AT1G05700	AT1G05700	258.374	288.55	258.691	281.421	266.614	254.066	275.625	263.105	240.617	240.582	230.67	250.659	270.309	268.803	259.106	213.959	-0.173607	0.886623	0.885461	0.572601	-0.0665784	0.9549	0.955415	0.93563	-0.035836	0.975466	0.974586	0.969412	271.759	264.853	240.632	253.044	271.759	264.853	240.632	253.044	1	0.974586	0.885461	0.931134
AT1G05710	AT1G05710	292.639	268.614	305.726	274.31	428.813	458.501	429.338	449.512	284.914	263.547	234.148	263.42	289.121	240.508	269.142	259.524	-0.124653	0.917225	0.916534	0.538334	-0.736431	0.600223	0.599205	6.70295e-17	0.62763	1.54502	1.54752	3.55212e-13	285.322	441.541	261.507	264.574	285.322	441.541	261.507	264.574	1	1.54752	0.916534	0.927282
AT1G05720	AT1G05720	586.204	664.19	616.155	729.461	635.617	645.21	620.155	615.531	655.403	664.882	628.258	644.422	582.203	649.699	583.901	673.574	-7.8394e-07	0.999999	0.998827	1	-0.0161945	0.988838	0.989217	1	-0.0438742	0.970047	0.969378	0.82814	649.002	629.128	648.241	622.344	649.002	629.128	648.241	622.344	1	0.969378	0.998827	0.958925
AT1G05730	AT1G05730	41.6732	37.7738	44.2126	38.6066	44.6047	41.3596	33.923	42.7182	54.3653	45.9294	41.7293	49.2203	46.5366	43.5309	50.179	45.5653	0.23999	1.18098	1.17858	0.608649	0.193706	1.1437	1.14272	0.703029	0.00188151	1.00131	1.00209	1	40.5666	40.6514	47.8111	46.453	40.5666	40.6514	47.8111	46.453	1	1.00209	1.17858	1.1451
AT1G05740	AT1G05740	0	0	0.940694	0	1.01374	0	0	0	0	0	0	0	0.990141	0	0	0	-0.640131	0.641655	0	1	-0.0850998	0.942719	0.976718	1	0.102209	1.07342	1.07765	1	0.235174	0.253436	0	0.247535	0.235174	0.253436	1	0.247535	1	1.07765	4.25218	1.05256
AT1G05750	PDE247	123.168	121.716	147.689	139.187	127.732	135.896	119.791	145.63	137.927	138.882	134.461	127.608	140.6	136.034	124.991	153.535	0.016692	1.01164	1.01339	1	0.0672765	1.04774	1.04936	0.918618	-0.00733699	0.994927	0.994903	1	132.94	132.262	134.719	138.79	132.94	132.262	134.719	138.79	1	0.994903	1.01339	1.04401
AT1G05760	RTM1	131.502	132.208	122.29	121.915	138.883	134.714	132.512	111.65	120.812	129.04	120.551	99.3522	122.778	108.827	99.4456	95.0928	-0.117751	0.921623	0.924866	0.806317	-0.279965	0.823611	0.823054	0.192562	0.02541	1.01777	1.01938	1	126.979	129.44	117.439	106.536	126.979	129.44	117.439	106.536	1	1.01938	0.924866	0.839003
AT1G05770	JAL2	29.6343	32.5275	20.6953	30.4789	30.4123	37.8145	32.8629	32.0387	25.1691	33.9002	25.5012	24.6102	28.7141	25.0303	31.9321	24.7638	-0.0539547	0.963292	0.963338	1	-0.259501	0.835377	0.829576	0.67107	0.232255	1.17467	1.17464	0.61837	28.334	33.2821	27.2952	27.6101	28.334	33.2821	27.2952	27.6101	1	1.17464	0.963338	0.97445
AT1G05780	AT1G05780	135.207	157.391	158.037	140.203	125.704	139.441	152.654	121.359	154.035	153.098	125.188	126.697	119.807	130.593	114.956	100.046	-0.079575	0.946336	0.946145	0.94023	-0.211899	0.8634	0.8632	0.475204	-0.133717	0.91148	0.912532	0.641017	147.709	134.789	139.754	116.35	147.709	134.789	139.754	116.35	1	0.912532	0.946145	0.787698
AT1G05785	AT1G05785	156.506	153.194	153.333	187.953	138.883	225.705	163.255	139.805	151.015	150.911	187.782	191.412	167.334	124.063	180.644	130.753	0.0665483	1.04721	1.04629	0.982416	-0.137629	0.909012	0.902862	0.772052	0.0307696	1.02156	1.02559	1	162.747	166.912	170.28	150.698	162.747	166.912	170.28	150.698	1	1.02559	1.04629	0.92597
AT1G05790	AT1G05790	476.927	464.828	479.754	493.757	467.336	458.501	463.261	514.56	495.328	548.965	569.141	532.309	473.287	494.076	475.332	483.389	0.161806	1.11869	1.12034	0.128179	0.0143166	1.00997	1.01178	1	-0.00696372	0.995185	0.993939	1	478.817	475.915	536.436	481.521	478.817	475.915	536.436	481.521	1	0.993939	1.12034	1.00565
AT1G05800	DGL	0	0	0	1.01596	0	0	0	0	0	0	0	0	0	0	0	0	-0.640115	0.641662	0	1	0	1	#DIV/0!	1	-0.619118	0.651069	0	1	0.25399	0	0	0	0.25399	1	1	1	1	3.93716	3.93716	3.93716
AT1G05805	BHLH128	716.78	573.952	678.241	692.886	575.806	428.958	569.271	719.414	659.43	712.999	763.878	534.132	653.493	659.493	749.948	672.584	0.00241922	1.00168	1.00322	1	0.252451	1.19123	1.19275	0.222236	-0.213151	0.862651	0.861597	0.26584	665.465	573.362	667.61	683.879	665.465	573.362	667.61	683.879	1	0.861597	1.00322	1.02767
AT1G05810	ARA	144.467	134.307	115.705	140.203	87.1819	108.717	112.37	119.417	113.764	103.888	121.71	99.3522	94.0634	93.5914	93.0592	107.97	-0.28804	0.819014	0.820515	0.32634	-0.137971	0.908797	0.908808	0.785449	-0.321727	0.800111	0.799887	0.13666	133.671	106.921	109.679	97.171	133.671	106.921	109.679	97.171	1	0.799887	0.820515	0.726944
AT1G05820	SPPL5	47.2297	46.168	52.6789	55.8779	40.5497	35.4511	72.0864	51.456	54.3653	33.9002	45.2067	43.7514	49.5071	32.6482	47.442	37.6409	-0.18605	0.879009	0.877542	0.849389	-0.253626	0.838786	0.838104	0.680667	-0.0134533	0.990718	0.988061	1	50.4886	49.8858	44.3059	41.8095	50.4886	49.8858	44.3059	41.8095	1	0.988061	0.877542	0.828098
AT1G05830	ATX2	882.547	797.447	777.014	884.903	898.177	808.285	880.939	922.325	883.939	922.961	879.792	948.859	974.299	950.062	929.68	874.656	0.122336	1.0885	1.08787	0.227604	0.0850904	1.06075	1.06239	0.459817	0.0724687	1.05151	1.05022	0.474682	835.478	877.431	908.888	932.174	835.478	877.431	908.888	932.174	1	1.05022	1.08787	1.11574
AT1G05835	AT1G05835	299.121	225.594	352.76	306.82	438.951	255.248	356.192	306.795	356.394	370.716	293.264	317.198	356.451	472.31	322.97	343.721	0.1747	1.12873	1.12942	0.735969	0.137229	1.09979	1.10188	0.808512	0.196923	1.14625	1.14598	0.521874	296.074	339.296	334.393	373.863	296.074	339.296	334.393	373.863	1	1.14598	1.12942	1.26274
AT1G05840	AT1G05840	511.192	521.489	473.169	531.348	453.143	460.864	478.103	412.619	509.423	535.843	584.21	540.512	477.248	469.045	469.858	418.012	0.09043	1.06469	1.06518	0.598185	0.0249853	1.01747	1.01631	0.991601	-0.175553	0.885428	0.885888	0.0597717	509.299	451.182	542.497	458.541	509.299	451.182	542.497	458.541	1	0.885888	1.06518	0.900337
AT1G05850	CTL1	12130.6	11004.8	10583.8	11340.2	10240.8	11831.2	10207.6	10486.4	10953.6	10832.8	11286.6	9788.47	10067.8	11598.8	10523.9	10711.8	-0.0723141	0.951111	0.951223	0.700963	0.00464794	1.00323	1.00319	1	-0.0755223	0.948998	0.949106	0.531141	11264.8	10691.5	10715.4	10725.6	11264.8	10691.5	10715.4	10725.6	1	0.949106	0.951223	0.952129
AT1G05860	AT1G05860	175.028	189.918	190.961	176.777	177.405	171.347	192.937	191.261	185.245	179.343	204.01	196.881	180.206	219.831	216.226	185.233	0.0633535	1.04489	1.04476	0.912638	0.126422	1.09158	1.09352	0.573173	0.00298176	1.00207	1.00036	1	183.171	183.238	191.37	200.374	183.171	183.238	191.37	200.374	1	1.00036	1.04476	1.09392
AT1G05870	AT1G05870	729.745	854.108	844.744	732.509	564.655	502.224	500.365	571.842	907.094	815.793	784.742	810.312	495.071	677.994	611.271	576.5	0.0706274	1.05017	1.04961	0.833195	0.139863	1.1018	1.10367	0.41158	-0.561678	0.677514	0.676689	1.15135e-09	790.276	534.771	829.486	590.209	790.276	534.771	829.486	590.209	1	0.676689	1.04961	0.746839
AT1G05880	ARI12	3.70429	4.19709	0.940694	8.1277	14.1924	4.72681	4.24038	4.85434	18.1218	17.4969	11.5915	10.9379	19.8028	11.971	14.5975	14.8583	1.79103	3.46063	3.42656	0.0301758	1.12032	2.17395	2.18568	0.185725	0.748417	1.67995	1.65081	0.487023	4.24244	7.00349	14.537	15.3074	4.24244	7.00349	14.537	15.3074	1	1.65081	3.42656	3.60816
AT1G05890	ARI5	1193.71	1340.97	1162.7	1308.56	1332.06	1141.53	1332.54	1316.5	1357.12	1312.27	1346.93	1312.54	1323.82	1420.2	1284.58	1189.65	0.0909403	1.06506	1.06451	0.543875	0.0247462	1.0173	1.01867	0.980549	0.0353634	1.02481	1.02331	0.855086	1251.48	1280.66	1332.21	1304.56	1251.48	1280.66	1332.21	1304.56	1	1.02331	1.06451	1.04241
AT1G05894	AT1G05894	5.55643	8.39418	13.1697	7.11173	6.08246	4.72681	11.661	10.6796	5.03382	4.37422	15.0689	5.46893	13.862	6.52963	12.7728	4.95275	-0.223943	0.856222	0.87479	0.975239	0.200012	1.14871	1.14984	0.970587	-0.036066	0.975311	0.968386	1	8.55802	8.28747	7.48647	9.5293	8.55802	8.28747	7.48647	9.5293	1	0.968386	0.87479	1.11349
AT1G05900	NTH2	433.402	445.941	373.456	417.56	379.14	307.243	328.629	353.396	371.496	407.896	392.951	473.974	355.461	355.865	373.149	334.806	-0.0177865	0.987747	0.985607	1	0.0507341	1.03579	1.03718	0.933595	-0.284546	0.821	0.81923	0.0156031	417.59	342.102	411.579	354.82	417.59	342.102	411.579	354.82	1	0.81923	0.985607	0.849686
AT1G05910	AT1G05910	773.27	713.506	729.038	760.955	857.627	788.196	818.393	849.51	777.222	757.834	696.647	763.827	918.851	807.498	841.182	851.873	0.0102491	1.00713	1.0063	1	0.0444937	1.03132	1.03189	0.824503	0.155552	1.11385	1.1132	0.0345703	744.192	828.432	748.883	854.851	744.192	828.432	748.883	854.851	1	1.1132	1.0063	1.1487
AT1G05920	AT1G05920	0	0	0	0	0	0	0	0	0	0	0	0	0	0	0	0	NA	#VALUE!	#DIV/0!	NA	NA	#VALUE!	#DIV/0!	NA	NA	#VALUE!	#DIV/0!	NA	0	0	0	0	1	1	1	1	1	1	1	1
AT1G05925	AT1G05925	0	0	0	0	0	0	0	0	0	0	0	0	0	0	0	0	NA	#VALUE!	#DIV/0!	NA	NA	#VALUE!	#DIV/0!	NA	NA	#VALUE!	#DIV/0!	NA	0	0	0	0	1	1	1	1	1	1	1	1
AT1G05930	AT1G05930	0	0	0	0	0	0	0	0	0	0	0	0	0	0	0	0	NA	#VALUE!	#DIV/0!	NA	NA	#VALUE!	#DIV/0!	NA	NA	#VALUE!	#DIV/0!	NA	0	0	0	0	1	1	1	1	1	1	1	1
AT1G05940	CAT9	751.044	690.422	796.768	722.349	747.129	761.017	624.396	803.879	773.195	815.793	724.467	819.427	799.044	713.907	728.052	838.006	0.0817927	1.05833	1.0582	0.740906	0.0681996	1.04841	1.04856	0.791778	-0.0121678	0.991601	0.991839	1	740.146	734.105	783.22	769.752	740.146	734.105	783.22	769.752	1	0.991839	1.0582	1.04
AT1G05950	AT1G05950	117.611	145.849	172.147	141.219	185.515	133.533	186.577	165.048	193.299	170.595	186.623	173.183	186.147	211.125	181.557	206.034	0.327097	1.25449	1.25462	0.11305	0.221372	1.16584	1.17026	0.326765	0.221611	1.16604	1.16269	0.262764	144.206	167.668	180.925	196.216	144.206	167.668	180.925	196.216	1	1.16269	1.25462	1.36066
AT1G05960	AT1G05960	1257.61	1323.13	1269.94	1262.84	1355.37	1349.51	1392.96	1397.08	1316.85	1292.58	1293.61	1377.26	1501.05	1448.49	1478.91	1502.66	0.0481072	1.03391	1.03262	0.713336	0.110058	1.07927	1.07938	0.0865074	0.104675	1.07525	1.07459	0.0808144	1278.38	1373.73	1320.07	1482.78	1278.38	1373.73	1320.07	1482.78	1	1.07459	1.03262	1.15989
AT1G05970	AT1G05970	155.58	122.765	167.444	142.235	155.103	171.347	153.714	144.659	164.103	171.688	146.052	117.582	157.432	190.448	142.326	140.658	0.019613	1.01369	1.01939	1	0.0124311	1.00865	1.00967	1	0.0814926	1.05811	1.06258	0.808965	147.006	156.206	149.856	157.716	147.006	156.206	149.856	157.716	1	1.06258	1.01939	1.07286
AT1G05980	AT1G05980	0	0	0	0	0	0	0	0	0	0	0	0	0	0	0	0	NA	#VALUE!	#DIV/0!	NA	NA	#VALUE!	#DIV/0!	NA	NA	#VALUE!	#DIV/0!	NA	0	0	0	0	1	1	1	1	1	1	1	1
AT1G05990	CML7	4.63036	4.19709	1.88139	1.01596	1.01374	0	5.30047	3.88348	4.02706	2.18711	3.47744	0	0	5.44136	3.64938	2.97165	-0.304137	0.809927	0.82659	1	0.211226	1.15767	1.18286	1	-0.181316	0.881898	0.869754	1	2.9312	2.54942	2.4229	3.0156	2.9312	2.54942	2.4229	3.0156	1	0.869754	0.82659	1.02879
AT1G06000	UGT89C1	839.021	651.598	937.872	696.95	915.41	753.927	972.107	787.375	954.412	799.39	791.697	1060.06	1268.37	1149.22	979.859	1079.7	0.206548	1.15392	1.15362	0.426111	0.384292	1.30522	1.30574	0.019695	0.133092	1.09664	1.09707	0.577651	781.36	857.205	901.39	1119.29	781.36	857.205	901.39	1119.29	1	1.09707	1.15362	1.43248
AT1G06002	AT1G06002	57.4165	54.5622	90.3067	69.0854	105.429	87.4461	121.911	91.2617	88.5952	73.2683	71.8671	59.2467	130.699	97.9445	104.92	122.828	0.106089	1.07631	1.07962	0.957811	0.168402	1.12381	1.12398	0.779331	0.579934	1.49478	1.49628	0.0201914	67.8427	101.512	73.2443	114.098	67.8427	101.512	73.2443	114.098	1	1.49628	1.07962	1.6818
AT1G06010	AT1G06010	258.374	323.176	281.268	279.39	291.958	239.886	279.865	250.484	265.786	254.799	249.217	304.437	269.318	256.832	244.509	264.477	-0.0830764	0.944042	0.940493	0.849389	-0.0390999	0.973262	0.974527	0.984239	-0.101634	0.931977	0.929948	0.626733	285.552	265.548	268.559	258.784	285.552	265.548	268.559	258.784	1	0.929948	0.940493	0.906259
AT1G06020	AT1G06020	4.63036	7.34491	8.46625	4.06385	3.04123	8.27193	2.12019	12.6213	3.02029	5.46778	3.47744	3.64595	6.93099	6.52963	4.56173	2.97165	-0.656523	0.634406	0.637063	0.710966	-0.324616	0.798511	0.805768	0.91869	0.0942629	1.06752	1.06322	1	6.12634	6.51366	3.90287	5.2485	6.12634	6.51366	3.90287	5.2485	1	1.06322	0.637063	0.85671
AT1G06030	AT1G06030	0.926072	0	0.940694	0	1.01374	3.54511	0	1.94174	1.00676	3.28067	2.31829	0.911488	1.98028	2.17654	1.82469	0.99055	1.91309	3.76615	4.02686	0.537933	0.124898	1.09043	1.07253	1	1.70583	3.26217	3.48227	0.476391	0.466692	1.62515	1.8793	1.74302	0.466692	1.62515	1.8793	1.74302	1	3.48227	4.02686	3.73484
AT1G06040	BBX24	5573.1	5485.6	4933.94	5570.52	4792.98	4905.25	4651.69	4535.9	5081.14	5590.26	5297.3	5272.04	4721.98	5657.93	4929.4	4425.78	-0.0217538	0.985035	0.985048	1	0.0633259	1.04487	1.04497	0.705898	-0.191351	0.875785	0.875837	0.0119577	5390.79	4721.46	5310.19	4933.77	5390.79	4721.46	5310.19	4933.77	1	0.875837	0.985048	0.915223
AT1G06050	AT1G06050	150.024	141.652	105.358	121.915	124.69	119.352	160.074	123.3	129.873	122.478	133.302	131.254	141.59	181.741	141.414	146.601	-0.00491533	0.996599	0.996066	1	0.208789	1.15572	1.15913	0.38753	0.0242542	1.01695	1.01632	1	129.737	131.854	129.227	152.837	129.737	131.854	129.227	152.837	1	1.01632	0.996066	1.17805
AT1G06060	AT1G06060	464.888	445.941	480.695	431.784	423.745	402.961	419.797	409.707	439.956	451.639	455.545	452.098	349.52	392.866	402.344	363.532	-0.0206855	0.985764	0.986798	1	-0.135272	0.910498	0.910671	0.266215	-0.139296	0.907962	0.908354	0.159374	455.827	414.052	449.809	377.066	455.827	414.052	449.809	377.066	1	0.908354	0.986798	0.827212
AT1G06070	AT1G06070	468.592	508.897	476.932	481.566	528.16	434.867	496.124	503.881	451.03	487.726	431.203	493.115	527.745	471.222	498.141	519.048	-0.0526587	0.964158	0.962338	0.884919	0.0365442	1.02565	1.02706	0.944895	0.0235734	1.01647	1.01397	0.957848	483.997	490.758	465.768	504.039	483.997	490.758	465.768	504.039	1	1.01397	0.962338	1.04141
AT1G06080	ADS1	596.39	573.952	553.128	534.396	710.634	641.665	595.773	565.046	292.968	361.967	328.039	179.563	477.248	375.454	430.627	306.08	-0.961125	0.513656	0.514883	3.36857e-06	-0.660476	0.63267	0.632445	0.00154971	0.154329	1.1129	1.11305	0.660833	564.467	628.279	290.634	397.352	564.467	628.279	290.634	397.352	1	1.11305	0.514883	0.703943
AT1G06090	AT1G06090	397.285	311.634	391.329	388.097	276.752	310.788	239.581	282.523	294.982	299.634	206.328	205.085	315.855	195.889	254.544	278.345	-0.566247	0.675372	0.675938	0.00580276	-0.0849559	0.942813	0.941413	0.922866	-0.425083	0.744796	0.745556	0.0260839	372.086	277.411	251.507	261.158	372.086	277.411	251.507	261.158	1	0.745556	0.675938	0.701876
AT1G06100	AT1G06100	93.5333	113.321	106.298	113.788	156.116	177.256	129.332	103.883	103.697	91.8587	89.2543	49.2203	108.916	102.298	147.8	82.2157	-0.357953	0.780271	0.78238	0.492168	-0.355989	0.781334	0.778749	0.431024	0.406584	1.32554	1.32708	0.240529	106.735	141.647	83.5075	110.307	106.735	141.647	83.5075	110.307	1	1.32708	0.78238	1.03347
AT1G06110	SKIP16	872.36	864.601	854.151	913.35	792.747	830.738	795.071	831.064	932.264	851.88	940.068	891.435	872.314	1003.39	922.381	867.722	0.0450059	1.03169	1.03173	0.846713	0.172937	1.12735	1.12807	0.0216203	-0.108893	0.927299	0.927281	0.184831	876.115	812.405	903.912	916.451	876.115	812.405	903.912	916.451	1	0.927281	1.03173	1.04604
AT1G06120	AT1G06120	37.0429	27.2811	29.1615	35.5587	16.2199	24.8158	25.4423	20.3882	19.1285	18.5905	13.9098	4.55744	23.7634	11.971	18.2469	22.7827	-1.22161	0.428805	0.435403	0.00633578	-0.166818	0.890805	0.883704	0.940023	-0.578331	0.669738	0.673151	0.200015	32.261	21.7165	14.0465	19.191	32.261	21.7165	14.0465	19.191	1	0.673151	0.435403	0.594866
AT1G06130	GLX2-4	729.745	776.462	693.292	717.269	718.744	772.834	681.641	687.375	780.242	835.477	782.424	823.985	729.734	839.058	710.717	686.451	0.144726	1.10552	1.10469	0.19932	0.0518119	1.03657	1.03683	0.824543	-0.0288961	0.98017	0.980741	0.908325	729.192	715.149	805.532	741.49	729.192	715.149	805.532	741.49	1	0.980741	1.10469	1.01687
AT1G06135	AT1G06135	0	0	0	0	1.01374	0	3.18028	0	0	0	0	0	0	0	0	0.99055	0	1	#DIV/0!	1	-1.80056	0.287064	0.236181	0.896644	2.53898	5.81178	#DIV/0!	0.680707	0	1.04851	0	0.247638	1	1.04851	1	0.247638	1	1.04851	1	0.247638
AT1G06137	AT1G06137	0	0	0	0	0	0	0	0	0	0	0	0	0	0	0	0	NA	#VALUE!	#DIV/0!	NA	NA	#VALUE!	#DIV/0!	NA	NA	#VALUE!	#DIV/0!	NA	0	0	0	0	1	1	1	1	1	1	1	1
AT1G06140	PCMP-E61	26.8561	20.9855	24.4581	19.3033	26.3573	17.7256	20.1418	16.5048	23.1556	24.0582	18.5463	18.2298	34.6549	23.942	29.1951	17.8299	-0.132236	0.912416	0.916892	0.973955	0.388837	1.30934	1.30834	0.523844	-0.184929	0.879693	0.881298	0.804988	22.9007	20.1824	20.9975	26.4055	22.9007	20.1824	20.9975	26.4055	1	0.881298	0.916892	1.15304
AT1G06148	AT1G06148	2.77822	0	2.82208	2.03192	2.02749	0	0	7.76695	2.01353	3.28067	2.31829	6.38041	4.95071	1.08827	4.56173	1.9811	0.872016	1.83022	1.8334	0.815077	0.328902	1.25606	1.28459	0.994844	0.385944	1.30671	1.2833	0.933916	1.90806	2.44861	3.49823	3.14545	1.90806	2.44861	3.49823	3.14545	1	1.2833	1.8334	1.64851
AT1G06149	CPuORF8	408.398	436.498	428.016	484.614	410.566	392.326	450.54	420.386	422.841	454.919	448.59	411.992	457.445	462.516	427.89	415.041	-0.0168457	0.988391	0.989085	1	0.0723725	1.05144	1.05322	0.707067	-0.0677534	0.954123	0.952372	0.636066	439.381	418.455	434.586	440.723	439.381	418.455	434.586	440.723	1	0.952372	0.989085	1.00305
AT1G06150	EMB1444	580.647	618.022	581.349	637.008	574.792	514.041	560.79	553.395	586.943	649.572	657.236	578.795	619.828	639.904	575.69	598.292	0.0308169	1.02159	1.02297	0.968088	0.140602	1.10237	1.10472	0.170445	-0.130992	0.913203	0.911458	0.153933	604.257	550.755	618.137	608.429	604.257	550.755	618.137	608.429	1	0.911458	1.02297	1.0069
AT1G06160	ERF094	61.1207	56.6607	55.501	104.644	42.5772	83.901	115.55	63.1065	98.6629	99.5136	119.392	188.678	163.373	119.71	101.27	142.639	0.870021	1.82769	1.82151	0.0210607	0.791252	1.73058	1.72708	0.0258798	0.132927	1.09652	1.0979	0.882702	69.4816	76.2837	126.562	131.748	69.4816	76.2837	126.562	131.748	1	1.0979	1.82151	1.89616
AT1G06170	BHLH89	14.8172	17.8376	11.2883	4.06385	15.2061	17.7256	13.7812	19.4174	15.1015	13.1227	15.0689	7.2919	14.8521	19.5889	15.5099	15.8488	0.0597992	1.04232	1.0537	1	-0.0121052	0.991644	0.995001	1	0.462464	1.37789	1.37751	0.487609	12.0017	16.5326	12.6462	16.4499	12.0017	16.5326	12.6462	16.4499	1	1.37751	1.0537	1.37063
AT1G06180	ATMYB13	178.732	176.278	165.562	147.314	110.498	115.807	131.452	131.067	183.231	186.998	148.371	255.217	159.413	133.857	161.485	160.469	0.219214	1.1641	1.1586	0.45662	0.332678	1.25935	1.25858	0.137448	-0.449597	0.732248	0.731897	0.011197	166.972	122.206	193.454	153.806	166.972	122.206	193.454	153.806	1	0.731897	1.1586	0.921151
AT1G06190	RHON1	2263.32	2376.6	2189.94	2380.4	2236.32	2140.07	2357.65	2294.16	2043.73	2064.63	2281.2	2073.63	2033.75	1965.42	2004.42	2223.79	-0.122445	0.918629	0.918888	0.133477	-0.13433	0.911093	0.911298	0.0584405	-0.0278865	0.980856	0.980233	0.848467	2302.56	2257.05	2115.8	2056.84	2302.56	2257.05	2115.8	2056.84	1	0.980233	0.918888	0.893284
AT1G06200	AT1G06200	1264.09	1250.73	1133.54	1261.82	1250.96	1331.78	1266.81	1185.43	1220.2	1234.62	1271.58	1242.36	1187.18	1321.16	1233.49	1280.78	0.0172052	1.012	1.01193	1	-0.00287955	0.998006	0.997543	1	0.0352349	1.02472	1.02542	0.783294	1227.55	1258.75	1242.19	1255.65	1227.55	1258.75	1242.19	1255.65	1	1.02542	1.01193	1.0229
AT1G06210	AT1G06210	836.243	966.38	832.515	836.137	882.97	970.179	886.239	870.869	810.445	856.254	825.312	833.1	1053.51	1107.86	1011.79	857.817	-0.0613006	0.9584	0.957894	0.824704	0.159404	1.11683	1.11654	0.147973	0.0564265	1.03989	1.04004	0.726147	867.819	902.564	831.278	1007.74	867.819	902.564	831.278	1007.74	1	1.04004	0.957894	1.16124
AT1G06220	MEE5	1903.08	1662.05	1998.98	1776.92	2163.33	1982.9	2114.89	2212.61	1917.89	2131.34	1939.25	2193.95	2291.19	1917.54	2092.92	2274.3	0.156409	1.11451	1.11462	0.161352	0.0171228	1.01194	1.01206	1	0.206918	1.15422	1.1543	0.0117843	1835.25	2118.43	2045.61	2143.99	1835.25	2118.43	2045.61	2143.99	1	1.1543	1.11462	1.16822
AT1G06225	CLE3	0	0	0	0	0	0	0	0	0	0	0	0	0	0	0	0	NA	#VALUE!	#DIV/0!	NA	NA	#VALUE!	#DIV/0!	NA	NA	#VALUE!	#DIV/0!	NA	0	0	0	0	1	1	1	1	1	1	1	1
AT1G06230	GTE4	1177.96	1091.24	1149.53	1217.12	1345.24	1139.16	1359.04	1378.63	1289.66	1327.58	1220.58	1349	1428.77	1355.99	1394.06	1313.47	0.162497	1.11922	1.11885	0.154971	0.0715796	1.05087	1.05175	0.692265	0.172946	1.12736	1.12645	0.0556482	1158.96	1305.52	1296.71	1373.07	1158.96	1305.52	1296.71	1373.07	1	1.12645	1.11885	1.18474
AT1G06240	AT1G06240	403.767	348.359	364.989	320.028	338.59	341.512	328.629	324.27	330.219	347.751	361.654	370.064	327.737	350.424	316.584	348.674	-0.0298796	0.979502	0.980895	0.992193	0.0103994	1.00723	1.00781	1	-0.111888	0.925376	0.927536	0.374985	359.286	333.251	352.422	335.855	359.286	333.251	352.422	335.855	1	0.927536	0.980895	0.934784
AT1G06250	AT1G06250	3.70429	4.19709	2.82208	8.1277	1.01374	2.36341	5.30047	0	4.02706	5.46778	6.95488	4.55744	5.94085	4.35309	3.64938	2.97165	0.153687	1.11241	1.11437	1	0.992343	1.98941	1.94926	0.569885	-1.14258	0.452948	0.460323	0.354619	4.71279	2.16941	5.25179	4.22874	4.71279	2.16941	5.25179	4.22874	1	0.460323	1.11437	0.897291
AT1G06260	AT1G06260	0	0	0	1.01596	0	0	0	0	0	0	0	0	0	1.08827	0.912345	0	-0.640125	0.641657	0	1	1.33593	2.52438	#DIV/0!	1	-0.619128	0.651065	0	1	0.25399	0	0	0.500154	0.25399	1	1	0.500154	1	3.93716	3.93716	1.96919
AT1G06265	AT1G06265	172.249	148.997	158.977	153.41	142.938	126.442	146.293	158.252	136.92	127.946	148.371	133.989	121.787	158.888	153.274	133.724	-0.215037	0.861524	0.863631	0.354532	-0.0208893	0.985625	0.989108	1	-0.140422	0.907254	0.905767	0.510877	158.408	143.481	136.806	141.918	158.408	143.481	136.806	141.918	1	0.905767	0.863631	0.895902
AT1G06270	AT1G06270	91.6811	62.9564	117.587	105.66	97.3194	72.0839	107.07	112.621	100.676	90.7652	89.2543	102.998	107.925	97.9445	101.27	122.828	0.0214426	1.01497	1.01537	1	0.139474	1.1015	1.10505	0.837812	0.0440867	1.03103	1.02966	0.986986	94.4711	97.2734	95.9235	107.492	94.4711	97.2734	95.9235	107.492	1	1.02966	1.01537	1.13783
AT1G06280	LBD2	0	0	0	0	0	0	0	0	0	0	0	0	0	0	0	0	NA	#VALUE!	#DIV/0!	NA	NA	#VALUE!	#DIV/0!	NA	NA	#VALUE!	#DIV/0!	NA	0	0	0	0	1	1	1	1	1	1	1	1
AT1G06290	ACX3	1959.57	2041.89	1883.27	2038.02	1717.28	1889.54	1891.21	1809.7	2054.81	2156.49	2152.54	2077.28	2013.95	2051.39	2013.55	2045.49	0.09141	1.06541	1.06543	0.424405	0.15325	1.11207	1.11175	0.0479791	-0.116733	0.922274	0.922374	0.13323	1980.69	1826.93	2110.28	2031.09	1980.69	1826.93	2110.28	2031.09	1	0.922374	1.06543	1.02545
AT1G06310	ACX3.2	25.93	18.8869	19.7546	11.1756	28.3848	22.4524	19.0817	16.5048	17.115	27.3389	6.95488	20.9642	17.8225	28.2951	24.6333	28.726	-0.0610947	0.958537	0.955456	1	0.202657	1.15082	1.15104	0.888518	0.181338	1.13393	1.14095	0.850311	18.9368	21.6059	18.0932	24.8692	18.9368	21.6059	18.0932	24.8692	1	1.14095	0.955456	1.31328
AT1G06320	AT1G06320	9.26072	1.04927	14.1104	5.07981	5.06872	10.6353	6.36057	8.73782	4.02706	3.28067	3.47744	0.911488	9.90141	4.35309	1.82469	4.95275	-1.38285	0.383462	0.396494	0.227203	-0.550263	0.682896	0.682801	0.741634	0.0339221	1.02379	1.04414	1	7.37505	7.70061	2.92416	5.25799	7.37505	7.70061	2.92416	5.25799	1	1.04414	0.396494	0.712942
AT1G06330	AT1G06330	7.40858	4.19709	3.76278	3.04789	4.05497	3.54511	1.06009	6.79608	5.03382	5.46778	1.15915	5.46893	0.990141	1.08827	4.56173	2.97165	-0.0902624	0.939352	0.930135	1	-0.670611	0.628241	0.62187	0.749626	-0.24413	0.844325	0.839269	0.931451	4.60408	3.86407	4.28242	2.40295	4.60408	3.86407	4.28242	2.40295	1	0.839269	0.930135	0.521917
AT1G06340	AT1G06340	0.926072	0	0.940694	2.03192	0	1.1817	0	1.94174	0	0	2.31829	0	0	0	0.912345	0	-0.856532	0.552278	0.594634	0.993946	-1.37684	0.385061	0.292096	0.908364	-0.319198	0.801515	0.801151	1	0.974673	0.78086	0.579573	0.228086	0.974673	0.78086	0.579573	0.228086	1	0.801151	0.594634	0.234013
AT1G06350	AT1G06350	75.0118	68.2027	85.6032	76.1971	111.512	94.5363	114.49	106.796	76.5141	98.4201	55.639	58.3352	69.3099	92.5031	63.8642	79.244	-0.0827863	0.944232	0.947194	0.974979	-0.494151	0.709979	0.713543	0.0392064	0.486655	1.40119	1.40103	0.0267379	76.2537	106.833	72.2271	76.2303	76.2537	106.833	72.2271	76.2303	1	1.40103	0.947194	0.999693
AT1G06360	AT1G06360	1455.79	1375.6	1645.27	1240.49	2386.35	2025.44	2027.96	2088.34	1290.67	1551.76	1349.25	1175.82	1737.7	1946.92	1594.78	1586.86	-0.0919083	0.938281	0.938841	0.847842	-0.313155	0.80488	0.805134	0.0497912	0.576771	1.49151	1.49167	4.47368e-06	1429.29	2132.02	1341.87	1716.56	1429.29	2132.02	1341.87	1716.56	1	1.49167	0.938841	1.20099
AT1G06370	AT1G06370	66.6772	52.4636	67.73	77.2131	78.0582	67.3571	65.7259	71.8443	72.487	99.5136	66.0714	82.9454	85.1521	77.2673	78.4617	75.2818	0.281301	1.21529	1.21559	0.37089	0.157824	1.1156	1.11724	0.718939	0.100097	1.07185	1.07157	0.817906	66.021	70.7464	80.2543	79.0408	66.021	70.7464	80.2543	79.0408	1	1.07157	1.21559	1.19721
AT1G06380	AT1G06380	216.701	225.594	182.495	194.049	196.666	202.071	198.238	212.62	143.967	194.653	190.1	172.271	177.235	181.741	180.644	177.309	-0.226959	0.854434	0.856081	0.299404	-0.175969	0.885173	0.885541	0.451819	-0.0149966	0.989659	0.988713	1	204.709	202.399	175.248	179.232	204.709	202.399	175.248	179.232	1	0.988713	0.856081	0.875545
AT1G06390	ASK9	1497.46	1307.39	1341.43	1479.24	1429.38	1358.96	1473.53	1404.85	1374.23	1450.06	1490.66	1488.46	1443.63	1529.02	1388.59	1421.44	0.0444285	1.03127	1.03162	0.86705	0.0282042	1.01974	1.02046	0.95061	0.0105035	1.00731	1.00732	1	1406.38	1416.68	1450.85	1445.67	1406.38	1416.68	1450.85	1445.67	1	1.00732	1.03162	1.02794
AT1G06400	RABA1A	1108.51	1012.55	1087.44	1221.19	1168.85	1278.6	1284.83	1255.33	1226.24	1160.26	1266.95	1090.14	1174.31	1184.04	1198.82	1214.41	0.0974424	1.06988	1.07086	0.514853	-0.063422	0.956991	0.956686	0.738261	0.170648	1.12556	1.12595	0.0474282	1107.42	1246.9	1185.9	1192.9	1107.42	1246.9	1185.9	1192.9	1	1.12595	1.07086	1.07718
AT1G06410	TPS7	2870.82	2824.64	2657.46	3002.17	3288.58	3532.11	4047.44	3597.07	2572.28	2708.74	3035.81	2868.45	3404.11	3303.99	3144.85	3182.64	-0.0218342	0.98498	0.985045	1	-0.150178	0.901139	0.901169	0.248431	0.349295	1.27394	1.2739	5.68124e-05	2838.77	3616.3	2796.32	3258.9	2838.77	3616.3	2796.32	3258.9	1	1.2739	0.985045	1.148
AT1G06420	AT1G06420	65.7511	55.6115	74.3149	68.0694	96.3056	76.8107	61.4855	82.5239	91.6155	53.5843	64.9122	62.8926	87.1324	77.2673	84.8481	73.3007	0.0502185	1.03542	1.0351	1	0.0229775	1.01605	1.0171	1	0.266096	1.20255	1.20239	0.342609	65.9367	79.2814	68.2512	80.6372	65.9367	79.2814	68.2512	80.6372	1	1.20239	1.0351	1.22295
AT1G06430	FTSH8	2973.62	3222.32	2694.15	2898.54	2339.72	2623.38	2464.72	2188.34	2953.85	2742.64	3074.06	3451.8	2294.16	3034.1	2343.82	2408.03	0.0525864	1.03712	1.03679	0.934013	0.0678984	1.04819	1.04825	0.839754	-0.294118	0.815571	0.815715	0.00707729	2947.16	2404.04	3055.59	2520.03	2947.16	2404.04	3055.59	2520.03	1	0.815715	1.03679	0.855071
AT1G06440	AT1G06440	33.3386	36.7246	30.1022	41.6544	65.8933	76.8107	74.2066	74.7569	37.2503	52.4907	34.7744	32.8136	41.5859	39.1778	38.3185	62.4047	0.147454	1.10761	1.10936	0.888766	-0.683078	0.622835	0.622239	0.00322632	1.0432	2.0608	2.05661	8.63373e-07	35.455	72.9169	39.3322	45.3717	35.455	72.9169	39.3322	45.3717	1	2.05661	1.10936	1.2797
AT1G06450	CAF1-1	57.4165	28.3304	57.3824	53.846	53.7284	42.5413	51.9446	64.0773	49.3314	54.6778	46.3659	59.2467	44.5564	48.9723	56.5654	61.4141	0.0870318	1.06218	1.0642	0.988796	-0.0100555	0.993054	0.996309	1	0.107772	1.07756	1.07776	0.874801	49.2438	53.0729	52.4055	52.877	49.2438	53.0729	52.4055	52.877	1	1.07776	1.0642	1.07378
AT1G06460	ACD32.1	2257.76	2232.85	2218.16	2123.36	2896.26	3094.88	2717.02	2859.21	2265.22	2322.71	2114.28	1786.52	2667.44	2692.39	2889.4	2821.09	-0.0578275	0.96071	0.961119	0.900096	-0.0630738	0.957222	0.957029	0.844161	0.389006	1.30949	1.30969	4.34942e-05	2208.03	2891.84	2122.18	2767.58	2208.03	2891.84	2122.18	2767.58	1	1.30969	0.961119	1.25341
AT1G06470	AT1G06470	750.118	725.048	700.817	757.908	743.074	746.837	838.535	765.045	706.748	708.624	698.965	662.651	793.103	719.348	784.617	699.329	-0.080333	0.945839	0.946521	0.563203	-0.0449878	0.969298	0.968614	0.825401	0.0767358	1.05463	1.0544	0.435079	733.473	773.372	694.247	749.099	733.473	773.372	694.247	749.099	1	1.0544	0.946521	1.0213
AT1G06475	AT1G06475	46.3036	55.6115	75.2556	38.6066	81.0995	101.627	74.2066	63.1065	60.4058	59.052	47.525	61.0697	96.0437	76.1791	58.3901	120.847	0.0813445	1.058	1.05689	0.999201	0.138923	1.10108	1.09818	0.885302	0.561328	1.47563	1.48319	0.0546559	53.9443	80.0098	57.0131	87.865	53.9443	80.0098	57.0131	87.865	1	1.48319	1.05689	1.62881
AT1G06480	AT1G06480	0	0	0	0	0	0	0	0	0	0	0	0	0	0	0	0	NA	#VALUE!	#DIV/0!	NA	NA	#VALUE!	#DIV/0!	NA	NA	#VALUE!	#DIV/0!	NA	0	0	0	0	1	1	1	1	1	1	1	1
AT1G06490	CALS7	159.284	161.588	181.554	175.761	189.57	166.62	206.718	202.912	170.143	161.846	137.938	176.829	168.324	149.093	172.433	195.138	-0.0626878	0.957479	0.953654	0.937036	-0.162026	0.893769	0.894451	0.443882	0.178614	1.1318	1.12922	0.275739	169.547	191.455	161.689	171.247	169.547	191.455	161.689	171.247	1	1.12922	0.953654	1.01003
AT1G06500	AT1G06500	224.109	284.353	252.106	308.852	269.656	251.703	249.122	246.601	294.982	299.634	259.649	249.748	249.516	273.156	241.772	293.203	0.0479919	1.03382	1.03235	0.963229	0.0546306	1.03859	1.03988	0.919625	-0.0688685	0.953385	0.951058	0.768431	267.355	254.27	276.003	264.412	267.355	254.27	276.003	264.412	1	0.951058	1.03235	0.98899
AT1G06510	AT1G06510	620.468	752.329	624.621	692.886	513.968	679.48	636.057	536.89	592.984	612.391	667.669	642.599	528.735	549.578	655.064	537.869	-0.0960492	0.935592	0.935078	0.724596	-0.0555015	0.96226	0.959792	0.903698	-0.186406	0.878792	0.879601	0.147444	672.576	591.599	628.911	567.811	672.576	591.599	628.911	567.811	1	0.879601	0.935078	0.844234
AT1G06515	AT1G06515	482.483	498.405	452.474	467.342	446.047	453.774	409.196	444.658	489.287	459.294	455.545	473.974	455.465	436.397	416.029	381.362	-0.0156931	0.989181	0.988107	1	-0.0543787	0.963009	0.963265	0.861412	-0.115889	0.922814	0.922645	0.343508	475.176	438.419	469.525	422.313	475.176	438.419	469.525	422.313	1	0.922645	0.988107	0.888751
AT1G06520	GPAT1	45.3775	35.6753	40.4499	48.7662	58.7971	66.1754	84.8076	77.6695	25.1691	5.46778	33.6153	24.6102	32.6747	28.2951	18.2469	21.7921	-0.939011	0.52159	0.521894	0.0127607	-1.51629	0.349583	0.351396	8.32486e-08	0.755233	1.6879	1.68821	0.00912053	42.5672	71.8624	22.2156	25.2522	42.5672	71.8624	22.2156	25.2522	1	1.68821	0.521894	0.593231
AT1G06530	PMD2	851.986	844.665	856.032	837.153	800.857	803.559	778.109	795.142	849.709	800.483	785.901	855.887	891.127	824.91	918.732	861.779	-0.0405782	0.972265	0.971133	0.882769	0.139424	1.10147	1.10035	0.0963867	-0.0935693	0.937201	0.93741	0.287624	847.459	794.417	822.995	874.137	847.459	794.417	822.995	874.137	1	0.93741	0.971133	1.03148
AT1G06540	AT1G06540	4.63036	1.04927	0.940694	5.07981	6.08246	1.1817	2.12019	3.88348	5.03382	1.09356	2.31829	5.46893	4.95071	3.26482	3.64938	2.97165	0.278709	1.21311	1.18927	0.995311	0.137099	1.09969	1.11824	1	0.202595	1.15077	1.13399	0.974426	2.92503	3.31696	3.47865	3.70914	2.92503	3.31696	3.47865	3.70914	1	1.13399	1.18927	1.26807
AT1G06550	AT1G06550	1465.05	1535.09	1504.17	1366.47	1544.94	1354.23	1615.58	1522.32	1701.43	1557.22	1508.05	1919.59	1550.56	1652	1571.97	1665.12	0.189412	1.1403	1.13891	0.066873	0.092125	1.06594	1.06668	0.531869	0.0410639	1.02887	1.02833	0.825975	1467.69	1509.27	1671.57	1609.91	1467.69	1509.27	1671.57	1609.91	1	1.02833	1.13891	1.0969
AT1G06560	AT1G06560	315.791	351.506	330.184	295.645	407.525	301.334	377.394	410.678	319.144	320.412	306.015	346.365	371.303	316.687	355.815	412.069	0.000875466	1.00061	0.99908	1	-0.0426988	0.970837	0.972573	0.968542	0.215249	1.1609	1.15761	0.121624	323.281	374.233	322.984	363.968	323.281	374.233	322.984	363.968	1	1.15761	0.99908	1.12586
AT1G06570	PDS1	763.083	670.485	705.521	780.259	543.366	446.684	557.61	648.54	688.627	865.003	868.201	1061.88	559.43	882.589	612.184	582.444	0.255365	1.19364	1.19332	0.35027	0.261249	1.19852	1.20055	0.290399	-0.409437	0.752917	0.752291	0.0212247	729.837	549.05	870.928	659.162	729.837	549.05	870.928	659.162	1	0.752291	1.19332	0.903163
AT1G06580	AT1G06580	52.7861	65.0549	72.4335	64.0056	98.3331	83.901	67.846	87.3782	71.4803	55.7714	61.4348	61.0697	55.4479	50.0605	51.0913	59.433	-0.0227791	0.984335	0.982208	1	-0.645064	0.639465	0.640176	0.00177504	0.411626	1.33018	1.32711	0.0553584	63.57	84.3646	62.439	54.0082	63.57	84.3646	62.439	54.0082	1	1.32711	0.982208	0.849586
AT1G06590	APC5	296.343	275.959	283.149	282.437	329.467	334.422	293.646	299.028	293.975	335.722	310.651	291.676	324.766	323.217	315.671	257.543	0.11122	1.08014	1.08273	0.58661	-0.0399928	0.97266	0.971856	0.949852	0.140591	1.10236	1.10429	0.272804	284.472	314.141	308.006	305.299	284.472	314.141	308.006	305.299	1	1.10429	1.08273	1.07321
AT1G06610	AT1G06610	0	0	0	0	0	0	0	0	0	0	0	0	0	0	0	0	NA	#VALUE!	#DIV/0!	NA	NA	#VALUE!	#DIV/0!	NA	NA	#VALUE!	#DIV/0!	NA	0	0	0	0	1	1	1	1	1	1	1	1
AT1G06620	AT1G06620	209.292	147.947	196.605	151.378	151.048	210.343	286.226	229.125	203.366	189.185	173.872	187.766	548.538	251.391	232.648	307.071	0.0959885	1.0688	1.06943	0.986772	0.611832	1.5282	1.52798	0.0514134	0.312587	1.24193	1.24321	0.411159	176.306	219.185	188.548	334.912	176.306	219.185	188.548	334.912	1	1.24321	1.06943	1.89961
AT1G06630	AT1G06630	319.495	348.359	360.286	346.443	373.058	339.149	298.947	368.93	323.171	307.289	274.718	329.047	323.776	316.687	315.671	276.364	-0.152544	0.899663	0.897891	0.530766	-0.164451	0.892268	0.893061	0.429686	0.0072938	1.00507	1.004	1	343.646	345.021	308.556	308.125	343.646	345.021	308.556	308.125	1	1.004	0.897891	0.896635
AT1G06640	AT1G06640	2103.11	1991.52	2065.77	1854.13	2120.75	2186.15	2226.2	2233	1942.05	1635.96	1598.46	1592.37	1975.33	1784.77	1777.25	2087.09	-0.243733	0.844557	0.844572	0.0164894	-0.201288	0.869773	0.869764	0.0438633	0.129074	1.09359	1.09378	0.228807	2003.63	2191.52	1692.21	1906.11	2003.63	2191.52	1692.21	1906.11	1	1.09378	0.844572	0.951327
AT1G06645	AT1G06645	215.775	236.086	157.096	186.937	116.58	106.353	117.67	119.417	194.305	205.589	202.851	223.314	93.0733	146.917	136.852	111.932	0.0565841	1.04	1.0379	0.981307	0.0839542	1.05992	1.0625	0.911752	-0.787175	0.579478	0.577993	1.0542e-07	198.974	115.005	206.515	122.194	198.974	115.005	206.515	122.194	1	0.577993	1.0379	0.614119
AT1G06650	AT1G06650	1125.18	1230.8	1165.52	1129.75	1071.53	1188.79	1250.91	1047.57	1186.97	1165.73	1265.79	1300.69	1095.1	1299.4	1103.94	1096.54	0.0814327	1.05807	1.05761	0.693573	0.0113657	1.00791	1.00793	1	-0.0296264	0.979674	0.980125	0.921747	1162.81	1139.7	1229.8	1148.74	1162.81	1139.7	1229.8	1148.74	1	0.980125	1.05761	0.987901
AT1G06660	JASON	135.207	123.814	153.333	137.155	134.828	150.076	178.096	151.456	109.737	124.665	113.596	123.962	129.708	114.269	126.816	160.469	-0.220251	0.858416	0.858879	0.399375	-0.207483	0.866047	0.864606	0.37623	0.158585	1.11619	1.11819	0.466967	137.377	153.614	117.99	132.816	137.377	153.614	117.99	132.816	1	1.11819	0.858879	0.966795
AT1G06670	NIH	1343.73	1217.16	1268.06	1288.24	1461.82	1241.97	1420.53	1528.15	1274.56	1446.77	1322.59	1503.95	1467.39	1327.69	1347.53	1457.1	0.116919	1.08442	1.08417	0.399375	-0.0147704	0.989814	0.990668	1	0.144543	1.10538	1.1046	0.130416	1279.3	1413.12	1386.97	1399.93	1279.3	1413.12	1386.97	1399.93	1	1.1046	1.08417	1.0943
AT1G06680	PSBP1	133403	120766	114792	121059	112643	131788	110288	112896	125522	120941	133105	101836	108239	120655	123023	114525	-0.025616	0.982401	0.982416	0.999198	-0.00360769	0.997502	0.997493	1	-0.0675362	0.954266	0.954276	0.642997	122505	116904	120351	116611	122505	116904	120351	116611	1	0.954276	0.982416	0.951884
AT1G06690	AT1G06690	1801.21	1784.81	1665.97	1618.43	1612.87	1524.4	1551.98	1471.84	1661.16	1837.17	1722.49	1740.94	1411.94	1684.65	1489.86	1494.74	0.0188085	1.01312	1.0133	1	-0.0196065	0.986502	0.987033	0.99969	-0.157307	0.896697	0.896754	0.04697	1717.61	1540.27	1740.44	1520.3	1717.61	1540.27	1740.44	1520.3	1	0.896754	1.0133	0.885126
AT1G06700	PTI11	1765.09	1666.25	1598.24	1704.78	1591.58	1747.74	1664.35	1612.61	1721.57	1704.85	1773.49	1489.37	1589.18	1851.15	1592.95	1569.03	-0.0110003	0.992404	0.993306	1	-0.0032774	0.997731	0.99789	1	-0.0262085	0.981998	0.982465	0.916139	1683.59	1654.07	1672.32	1650.58	1683.59	1654.07	1672.32	1650.58	1	0.982465	0.993306	0.980392
AT1G06710	AT1G06710	150.95	174.179	139.223	165.602	159.158	158.348	186.577	173.786	171.15	160.753	137.938	175.917	163.373	156.711	124.991	179.29	0.0429062	1.03019	1.02509	1	-0.122244	0.918758	0.921072	0.730415	0.109291	1.0787	1.07606	0.681413	157.488	169.467	161.44	156.091	157.488	169.467	161.44	156.091	1	1.07606	1.02509	0.991129
AT1G06720	AT1G06720	863.099	801.644	877.668	855.44	915.41	798.832	982.708	933.976	765.141	828.916	732.581	918.78	984.2	844.499	839.358	950.928	-0.0644337	0.956321	0.955138	0.810993	-0.00609875	0.995782	0.996712	1	0.0966103	1.06926	1.06859	0.430598	849.463	907.731	811.354	904.746	849.463	907.731	811.354	904.746	1	1.06859	0.955138	1.06508
AT1G06730	AT1G06730	328.756	278.057	361.227	348.475	343.659	343.876	373.153	401.94	348.34	297.447	339.63	371.887	362.392	330.835	373.149	391.267	0.0450515	1.03172	1.03098	0.964236	-0.0052247	0.996385	0.996592	1	0.151812	1.11096	1.11098	0.270538	329.129	365.657	339.326	364.411	329.129	365.657	339.326	364.411	1	1.11098	1.03098	1.1072
AT1G06740	AT1G06740	125.946	122.765	126.053	120.899	166.254	134.714	137.812	125.242	109.737	108.262	115.915	116.67	125.748	102.298	106.744	97.0739	-0.137604	0.909028	0.909054	0.770982	-0.38495	0.765806	0.765686	0.0503596	0.18637	1.1379	1.13791	0.425288	123.916	141.006	112.646	107.966	123.916	141.006	112.646	107.966	1	1.13791	0.909054	0.871285
AT1G06750	AT1G06750	0	2.09855	4.70347	4.06385	3.04123	1.1817	0	5.82521	0	1.09356	3.47744	3.64595	5.94085	2.17654	4.56173	1.9811	-0.394561	0.760721	0.756216	0.988395	0.520982	1.43493	1.459	0.914192	-0.0757518	0.948848	0.924744	1	2.71647	2.51204	2.05424	3.66505	2.71647	2.51204	2.05424	3.66505	1	0.924744	0.756216	1.3492
AT1G06760	AT1G06760	3412.58	2801.56	3652.72	3078.36	3904.94	2927.08	3452.73	3814.54	4210.29	3790.27	3562.06	3418.08	3833.83	3491.18	4409.36	4891.34	0.210485	1.15708	1.15724	0.317891	0.237655	1.17907	1.17919	0.179233	0.123312	1.08923	1.08915	0.551692	3236.3	3524.82	3745.17	4156.43	3236.3	3524.82	3745.17	4156.43	1	1.08915	1.15724	1.28431
AT1G06770	DRIP1	171.323	203.559	173.088	187.953	195.652	168.984	188.697	199.999	218.468	224.179	163.44	240.633	177.235	213.301	189.768	147.592	0.208377	1.15539	1.15055	0.466707	-0.0532456	0.963766	0.966236	0.977248	0.0375615	1.02638	1.02366	0.970528	183.981	188.333	211.68	181.974	183.981	188.333	211.68	181.974	1	1.02366	1.15055	0.989093
AT1G06780	GAUT6	526.009	430.202	495.746	542.524	487.61	548.311	486.583	493.201	459.084	523.813	387.155	457.567	502.992	483.193	503.615	498.247	-0.125866	0.916454	0.916339	0.49861	-0.01801	0.987594	0.986278	1	0.0127567	1.00888	1.01064	1	498.62	503.926	456.905	497.012	498.62	503.926	456.905	497.012	1	1.01064	0.916339	0.996774
AT1G06790	AT1G06790	317.643	264.417	307.607	278.374	287.903	263.52	281.985	289.319	276.86	259.173	295.582	279.827	263.378	276.421	286.476	306.08	-0.0743081	0.949798	0.951544	0.856819	0.0111619	1.00777	1.00858	1	-0.0576728	0.960813	0.961206	0.825199	292.01	280.682	277.861	283.089	292.01	280.682	277.861	283.089	1	0.961206	0.951544	0.969449
AT1G06800	PLA-I{gamma}1	156.506	129.061	160.859	124.963	167.268	174.892	185.517	194.174	229.542	173.875	194.737	191.412	237.634	248.126	237.21	267.449	0.463926	1.37929	1.38184	0.00194666	0.45463	1.37043	1.37206	0.000466414	0.334292	1.26076	1.26333	0.0207842	142.847	180.463	197.392	247.605	142.847	180.463	197.392	247.605	1	1.26333	1.38184	1.73335
AT1G06810	AT1G06810	0	3.14782	0	0	0	1.1817	1.06009	0	1.00676	1.09356	1.15915	0.911488	0.990141	0	0.912345	0	0.444788	1.36111	1.32503	1	-0.12047	0.919888	0.848643	1	-0.512743	0.700889	0.712175	0.971397	0.786955	0.56045	1.04274	0.475622	0.786955	0.56045	1.04274	0.475622	1	0.712175	1.32503	0.604383
AT1G06820	CRTISO	1294.65	1332.58	1177.75	1253.7	1066.46	1330.6	1203.21	1108.73	1239.33	1269.62	1254.2	1167.62	1187.18	1231.92	1105.76	1179.75	-0.0374153	0.974399	0.974714	0.924972	-1.64133e-05	0.999989	0.999069	1	-0.105078	0.929755	0.930876	0.263699	1264.67	1177.25	1232.69	1176.15	1264.67	1177.25	1232.69	1176.15	1	0.930876	0.974714	0.930009
AT1G06830	GRXS11	178.732	129.061	113.824	110.74	186.529	154.803	168.555	195.145	186.251	158.566	129.824	142.192	181.196	163.241	187.943	239.713	0.211844	1.15817	1.15869	0.725735	0.13025	1.09448	1.09512	0.879414	0.405299	1.32436	1.32436	0.151514	133.089	176.258	154.208	193.023	133.089	176.258	154.208	193.023	1	1.32436	1.15869	1.45033
AT1G06840	AT1G06840	616.764	591.79	538.077	630.912	631.562	634.575	643.477	664.074	593.991	610.204	664.191	689.996	742.606	713.907	722.578	663.669	0.10724	1.07717	1.07606	0.421342	0.143055	1.10424	1.10455	0.145656	0.115457	1.08332	1.0825	0.230676	594.386	643.422	639.596	710.69	594.386	643.422	639.596	710.69	1	1.0825	1.07606	1.19567
AT1G06850	AtbZIP52	222.257	227.692	240.818	205.224	329.467	341.512	311.668	289.319	261.759	235.115	227.193	234.252	368.333	361.306	348.516	332.825	0.0973619	1.06982	1.06956	0.777845	0.151225	1.11051	1.10929	0.405011	0.50277	1.41693	1.41962	3.73574e-06	223.998	317.991	239.58	352.745	223.998	317.991	239.58	352.745	1	1.41962	1.06956	1.57477
AT1G06860	AT1G06860	0	0	0	0	0	0	0	0	0	0	0	0	0	0	0	0	NA	#VALUE!	#DIV/0!	NA	NA	#VALUE!	#DIV/0!	NA	NA	#VALUE!	#DIV/0!	NA	0	0	0	0	1	1	1	1	1	1	1	1
AT1G06870	TPP2	481.557	440.695	480.695	451.087	503.83	489.225	559.73	546.599	453.044	536.936	446.271	525.928	655.473	637.728	611.271	644.848	0.0823916	1.05877	1.05833	0.690488	0.278359	1.21281	1.21432	0.00124208	0.179441	1.13245	1.13233	0.0628901	463.508	524.846	490.545	637.33	463.508	524.846	490.545	637.33	1	1.13233	1.05833	1.37501
AT1G06880	AT1G06880	0	0	0	0	0	0	0	0	0	0	0	0	0	0	0	0	NA	#VALUE!	#DIV/0!	NA	NA	#VALUE!	#DIV/0!	NA	NA	#VALUE!	#DIV/0!	NA	0	0	0	0	1	1	1	1	1	1	1	1
AT1G06890	AT1G06890	1380.77	1389.24	1327.32	1354.28	1240.82	1362.5	1409.93	1328.15	1271.54	1295.86	1237.97	1241.45	1320.85	1451.76	1217.98	1406.58	-0.111284	0.925764	0.925749	0.2372	0.0140599	1.00979	1.01044	1	-0.029953	0.979452	0.979784	0.844158	1362.9	1335.35	1261.71	1349.29	1362.9	1335.35	1261.71	1349.29	1	0.979784	0.925749	0.990014
AT1G06900	AT1G06900	1342.8	1512	1344.25	1288.24	1441.54	1466.49	1420.53	1437.86	1273.56	1331.95	1339.97	1403.69	1457.49	1308.1	1351.18	1366.96	-0.0356089	0.97562	0.974828	0.903558	-0.0719813	0.951331	0.950977	0.533707	0.0720384	1.0512	1.05087	0.422648	1371.82	1441.61	1337.29	1370.93	1371.82	1441.61	1337.29	1370.93	1	1.05087	0.974828	0.99935
AT1G06910	TRFL7	135.207	164.736	133.579	151.378	138.883	155.985	135.692	132.038	153.028	149.817	147.212	132.166	147.531	133.857	142.326	120.847	-0.00580639	0.995983	0.995424	1	-0.0422657	0.971129	0.967941	0.98792	-0.0562546	0.961758	0.961872	0.887176	146.225	140.649	145.556	136.14	146.225	140.649	145.556	136.14	1	0.961872	0.995424	0.931035
AT1G06920	OFP4	0	0	0	0	0	0	0	0	0	0	0	0	0	1.08827	0.912345	0	0	1	#DIV/0!	1	1.33571	2.52399	#DIV/0!	1	0	1	#DIV/0!	1	0	0	0	0.500154	1	1	1	0.500154	1	1	1	0.500154
AT1G06923	AT1G06923	24.0779	15.7391	17.8732	25.399	13.1787	17.7256	20.1418	12.6213	18.1218	10.9356	10.4323	3.64595	8.91127	7.61791	9.12345	11.8866	-0.962087	0.513314	0.519148	0.105976	-0.751289	0.594073	0.589616	0.260702	-0.393369	0.76135	0.766252	0.546077	20.7723	15.9168	10.7839	9.38481	20.7723	15.9168	10.7839	9.38481	1	0.766252	0.519148	0.451794
AT1G06925	AT1G06925	0	0	0	0	2.02749	0	0	0	0	0	0	0.911488	0	0	0.912345	0	0.802494	1.74411	#DIV/0!	1	-0.799258	0.574644	0.449988	1	1.53765	2.90321	#DIV/0!	0.952871	0	0.506872	0.227872	0.228086	1	0.506872	0.227872	0.228086	1	0.506872	0.227872	0.228086
AT1G06930	AT1G06930	9.26072	8.39418	14.1104	6.09577	9.12369	18.9073	14.8413	15.5339	12.0812	14.2162	8.11403	10.9379	9.90141	9.79445	13.6852	12.8772	0.253658	1.19223	1.19778	0.900471	-0.318524	0.80189	0.792009	0.761189	0.604461	1.52041	1.54264	0.277867	9.46527	14.6015	11.3373	11.5645	9.46527	14.6015	11.3373	11.5645	1	1.54264	1.19778	1.22179
AT1G06950	TIC110	5128.59	4361.83	5244.37	5078.79	5371.83	4423.12	5657.72	5757.25	4465	4963.65	5511.74	4909.27	5244.78	4835.19	5021.55	5409.4	0.00229147	1.00159	1.00182	1	-0.0486047	0.966871	0.967044	0.911119	0.0984191	1.0706	1.07047	0.510346	4953.39	5302.48	4962.42	5127.73	4953.39	5302.48	4962.42	5127.73	1	1.07047	1.00182	1.03519
AT1G06960	AT1G06960	358.39	334.718	349.938	328.156	382.181	297.789	331.81	311.649	359.415	370.716	385.996	340.896	340.609	420.073	333.918	366.504	0.0844469	1.06028	1.06259	0.783706	0.138053	1.10042	1.10403	0.437259	-0.0501848	0.965813	0.96516	0.851028	342.8	330.857	364.256	365.276	342.8	330.857	364.256	365.276	1	0.96516	1.06259	1.06556
AT1G06970	CHX14	0	0	3.76278	1.01596	0	4.72681	0	0	0	4.37422	0	0.911488	0	4.35309	0	0.99055	0.128077	1.09284	1.10609	1	0.199127	1.148	1.13049	1	-0.0752256	0.949194	0.989134	1	1.19468	1.1817	1.32143	1.33591	1.19468	1.1817	1.32143	1.33591	1	0.989134	1.10609	1.11821
AT1G06980	AT1G06980	71.3075	87.0896	67.73	61.9737	42.5772	50.8133	12.7211	33.0095	96.6494	72.1747	71.8671	72.0075	15.8423	30.4716	32.8444	30.7071	0.119704	1.08651	1.08538	0.985816	-0.334423	0.793102	0.78971	0.689905	-1.05488	0.481338	0.48289	0.00278958	72.0252	34.7803	78.1747	27.4663	72.0252	34.7803	78.1747	27.4663	1	0.48289	1.08538	0.381343
AT1G06990	AT1G06990	0	0	0	0	0	0	0	0	0	0	0	0	0	0	0	0	0	1	#DIV/0!	1	0	1	#DIV/0!	1	0	1	#DIV/0!	1	0	0	0	0	1	1	1	1	1	1	1	1
AT1G07000	ATEXO70B2	149.098	166.834	144.867	168.65	750.17	1119.07	895.78	739.802	293.975	232.927	204.01	257.04	475.268	533.253	503.615	543.812	0.654023	1.57355	1.56955	0.00102984	-0.768505	0.587025	0.586605	1.14048e-06	2.47721	5.5682	5.56809	7.13345e-62	157.362	876.206	246.988	513.987	157.362	876.206	246.988	513.987	1	5.56809	1.56955	3.26627
AT1G07010	AT1G07010	1574.32	1610.63	1420.45	1425.39	1050.24	989.086	986.948	935.918	1424.57	1514.58	1475.59	2081.84	966.378	1362.52	995.369	1027.2	0.108317	1.07797	1.07723	0.760735	0.134359	1.09761	1.09825	0.605793	-0.606057	0.65699	0.656992	4.14816e-07	1507.7	990.547	1624.14	1087.87	1507.7	990.547	1624.14	1087.87	1	0.656992	1.07723	0.72154
AT1G07020	AT1G07020	281.526	261.269	290.675	266.182	303.109	387.599	362.552	300.969	302.029	270.108	310.651	257.951	271.299	317.776	311.11	306.08	0.0491789	1.03468	1.03737	0.963229	-0.163275	0.892995	0.890738	0.351801	0.295241	1.22709	1.23151	0.013415	274.913	338.557	285.185	301.566	274.913	338.557	285.185	301.566	1	1.23151	1.03737	1.09695
AT1G07025	AT1G07025	0	0	0	0	0	0	0	0	0	0	0	0	0	0	0	0	NA	#VALUE!	#DIV/0!	NA	NA	#VALUE!	#DIV/0!	NA	NA	#VALUE!	#DIV/0!	NA	0	0	0	0	1	1	1	1	1	1	1	1
AT1G07030	AT1G07030	551.013	477.419	571.002	487.662	539.311	450.229	485.523	563.104	544.659	491.007	435.839	560.565	585.173	608.344	558.355	632.962	-0.0368276	0.974796	0.973636	0.99093	0.223779	1.16779	1.17009	0.0993908	-0.0332537	0.977214	0.976557	0.941101	521.774	509.542	508.018	596.209	521.774	509.542	508.018	596.209	1	0.976557	0.973636	1.14266
AT1G07040	AT1G07040	620.468	675.732	654.723	626.848	578.847	619.213	660.439	599.026	636.275	743.618	665.35	658.094	623.789	696.494	682.434	737.96	0.0682169	1.04842	1.04871	0.845215	0.157677	1.11549	1.11522	0.282408	-0.0691097	0.953226	0.953352	0.715349	644.443	614.381	675.834	685.169	644.443	614.381	675.834	685.169	1	0.953352	1.04871	1.0632
AT1G07050	AT1G07050	20.3736	31.4782	34.8057	25.399	52.7146	70.9022	46.6442	76.6986	30.2029	63.4263	23.1829	10.0264	86.1423	107.739	81.1987	134.715	0.17001	1.12507	1.13192	0.979621	0.73008	1.65873	1.65936	0.197981	1.1409	2.20518	2.20388	0.0119967	28.0141	61.7399	31.7096	102.449	28.0141	61.7399	31.7096	102.449	1	2.20388	1.13192	3.65704
AT1G07051	MIR847A	0	0	0	0	0	0	0	0	0	0	0	0	0	0	0	0	NA	#VALUE!	#DIV/0!	NA	NA	#VALUE!	#DIV/0!	NA	NA	#VALUE!	#DIV/0!	NA	0	0	0	0	1	1	1	1	1	1	1	1
AT1G07060	AT1G07060	0	0	2.82208	5.07981	0	3.54511	3.18028	0	2.01353	4.37422	2.31829	1.82298	3.96056	0	2.73704	3.9622	0.409657	1.32837	1.33247	0.999201	0.717451	1.64427	1.58501	0.901697	-0.270542	0.829008	0.851112	0.991633	1.97547	1.68135	2.63226	2.66495	1.97547	1.68135	2.63226	2.66495	1	0.851112	1.33247	1.34902
AT1G07070	RPL35AA	805.683	694.619	728.098	679.679	653.864	653.482	665.739	655.336	644.329	650.666	592.324	678.147	620.819	491.899	636.817	661.688	-0.180378	0.882471	0.882186	0.208691	-0.12243	0.918639	0.917365	0.473032	-0.146753	0.903281	0.903835	0.23534	727.019	657.106	641.366	602.806	727.019	657.106	641.366	602.806	1	0.903835	0.882186	0.829147
AT1G07080	AT1G07080	1515.98	1257.03	1649.04	1528.01	1543.93	1600.03	1631.49	1529.12	1633.98	1579.1	1715.54	1747.32	1567.39	1777.15	1697.87	1726.53	0.165563	1.1216	1.122	0.185658	0.102584	1.07369	1.07366	0.508154	0.0825269	1.05887	1.05958	0.544702	1487.51	1576.14	1668.98	1692.24	1487.51	1576.14	1668.98	1692.24	1	1.05958	1.122	1.13763
AT1G07090	LSH6	230.592	222.446	253.047	268.214	188.556	170.165	164.315	244.659	268.806	218.711	261.967	301.702	166.344	201.33	218.963	257.543	0.111406	1.08028	1.07892	0.875598	0.134516	1.09772	1.09963	0.785747	-0.340831	0.789586	0.787947	0.108156	243.575	191.924	262.797	211.045	243.575	191.924	262.797	211.045	1	0.787947	1.07892	0.866449
AT1G07100	AT1G07100	0	0	0	0	0	0	0	0	0	0	0	0	0	0	0	0	NA	#VALUE!	#DIV/0!	NA	NA	#VALUE!	#DIV/0!	NA	NA	#VALUE!	#DIV/0!	NA	0	0	0	0	1	1	1	1	1	1	1	1
AT1G07110	FKFBP	2880.08	2662.01	2569.98	2819.29	2613.43	2639.93	2649.18	2715.52	2376.97	2662.81	2790.07	3000.62	2541.69	2633.62	2561.87	2371.38	-0.0131226	0.990945	0.99077	1	-0.0711604	0.951872	0.952016	0.603744	-0.0419195	0.971362	0.971339	0.764999	2732.84	2654.51	2707.62	2527.14	2732.84	2654.51	2707.62	2527.14	1	0.971339	0.99077	0.92473
AT1G07119	AT1G07119	11.1129	8.39418	14.1104	11.1756	14.1924	9.45363	6.36057	19.4174	8.05411	15.3098	16.2281	16.4068	20.793	15.2358	13.6852	13.8677	0.312858	1.24217	1.25017	0.82598	0.342638	1.26807	1.28645	0.738394	0.154672	1.11317	1.10339	0.918508	11.1983	12.356	13.9997	15.8954	11.1983	12.356	13.9997	15.8954	1	1.10339	1.25017	1.41945
AT1G07120	AT1G07120	23.1518	18.8869	17.8732	8.1277	8.10995	15.3621	15.9014	14.563	18.1218	6.56134	6.95488	12.7608	11.8817	23.942	13.6852	14.8583	-0.602333	0.658688	0.652543	0.53725	0.250837	1.1899	1.19339	0.904244	-0.34409	0.787805	0.792723	0.704836	17.0099	13.4841	11.0997	16.0918	17.0099	13.4841	11.0997	16.0918	1	0.792723	0.652543	0.946024
AT1G07128	AT1G07128	27.7822	22.0347	23.5174	23.3671	40.5497	31.906	41.3437	43.6891	32.2165	15.3098	25.5012	27.3446	46.5366	44.6192	54.7407	53.4897	0.0585415	1.04141	1.03796	1	0.337702	1.26374	1.26604	0.528356	0.705783	1.63103	1.62861	0.0428174	24.1753	39.3721	25.093	49.8466	24.1753	39.3721	25.093	49.8466	1	1.62861	1.03796	2.06188
AT1G07130	STN1	55.5643	47.2173	63.0265	44.7023	66.9071	47.2681	62.5456	60.1939	49.3314	36.0874	28.9787	42.8399	60.3986	51.1488	66.6012	50.5181	-0.414161	0.750456	0.746934	0.283682	-0.0521672	0.964486	0.965186	1	0.171335	1.1261	1.12543	0.686124	52.6276	59.2287	39.3093	57.1667	52.6276	59.2287	39.3093	57.1667	1	1.12543	0.746934	1.08625
AT1G07135	AT1G07135	48.1557	33.5767	43.2719	55.8779	3002.71	3976.43	3512.09	3751.44	50.3382	91.8587	75.3445	95.7062	4442.76	3229.99	3653.03	2697.27	0.791974	1.73144	1.73178	0.00620109	-0.0223082	0.984656	0.98458	1	6.29712	78.6362	78.74	4.48007e-227	45.2206	3560.67	78.3119	3505.76	45.2206	3560.67	78.3119	3505.76	1	78.74	1.73178	77.5258
AT1G07140	RANBP1A	2705.98	2736.5	2956.6	2873.14	2909.44	3327.68	3025.51	3044.64	2822.97	2450.66	2722.84	2749.96	3107.06	2652.12	3018.04	3070.71	-0.068612	0.953555	0.953354	0.642822	-0.0538734	0.963346	0.962677	0.740038	0.126168	1.09139	1.09182	0.101851	2818.06	3076.82	2686.6	2961.98	2818.06	3076.82	2686.6	2961.98	1	1.09182	0.953354	1.05107
AT1G07150	MAPKKK13	43.5254	31.4782	29.1615	33.5267	52.7146	106.353	94.3484	94.1743	47.3179	37.1809	34.7744	37.371	82.1817	42.4426	52.0037	61.4141	0.185972	1.13758	1.13764	0.889436	-0.541232	0.687184	0.684835	0.141379	1.33053	2.51496	2.52441	1.18799e-06	34.423	86.8977	39.1611	59.5105	34.423	86.8977	39.1611	59.5105	1	2.52441	1.13764	1.7288
AT1G07160	AT1G07160	5.55643	0	4.70347	3.04789	7.0962	4.72681	11.661	36.893	6.04058	2.18711	3.47744	11.8493	28.7141	26.1185	29.1951	24.7638	0.830234	1.77797	1.76998	0.667366	0.835762	1.7848	1.80187	0.459752	2.17134	4.50441	4.53697	0.00771848	3.32695	15.0943	5.88862	27.1979	3.32695	15.0943	5.88862	27.1979	1	4.53697	1.76998	8.17502
AT1G07170	AT1G07170	346.351	330.521	381.922	343.395	319.329	345.057	274.564	362.134	359.415	311.664	359.335	281.65	335.658	327.57	323.883	314.995	-0.0996518	0.933258	0.935725	0.743519	0.000712415	1.00049	1.00078	1	-0.108555	0.927516	0.927896	0.551309	350.547	325.271	328.016	325.526	350.547	325.271	328.016	325.526	1	0.927896	0.935725	0.928623
AT1G07175	AT1G07175	13.8911	10.4927	11.2883	10.1596	4.05497	9.45363	8.48076	7.76695	7.04735	2.18711	5.79573	7.2919	4.95071	4.35309	7.29876	5.9433	-1.02182	0.492495	0.487044	0.192081	-0.376683	0.770207	0.757683	0.827192	-0.639109	0.642109	0.649251	0.361572	11.4579	7.43908	5.58052	5.63647	11.4579	7.43908	5.58052	5.63647	1	0.649251	0.487044	0.491927
AT1G07180	NDA1	1653.04	1644.21	1268.06	1485.34	1121.2	1186.43	1108.86	933.005	1423.56	1504.73	1647.15	1884.04	1083.21	1542.08	1020.91	946.966	0.0947278	1.06786	1.06757	0.866855	0.07825	1.05574	1.05603	0.897981	-0.476624	0.718658	0.718848	0.00117107	1512.66	1087.37	1614.87	1148.29	1512.66	1087.37	1614.87	1148.29	1	0.718848	1.06757	0.759122
AT1G07190	AT1G07190	0	0	0	0	0	0	0	0	0	0	0	0	0	0	0	0	NA	#VALUE!	#DIV/0!	NA	NA	#VALUE!	#DIV/0!	NA	NA	#VALUE!	#DIV/0!	NA	0	0	0	0	1	1	1	1	1	1	1	1
AT1G07200	AT1G07200	514.896	504.7	494.805	492.742	397.387	340.331	358.312	398.056	552.713	534.749	545.958	519.548	365.362	350.424	364.938	381.362	0.100107	1.07185	1.07265	0.478904	-0.0342891	0.976513	0.978582	0.950308	-0.422261	0.746254	0.744384	8.04153e-09	501.786	373.522	538.242	365.521	501.786	373.522	538.242	365.521	1	0.744384	1.07265	0.728441
AT1G07210	AT1G07210	835.317	834.172	876.727	835.121	858.641	813.012	885.179	843.685	860.783	753.46	818.358	947.036	909.94	803.145	763.633	909.325	0.00159463	1.00111	0.999497	1	-0.00691523	0.995218	0.995744	1	0.00842052	1.00585	1.00567	1	845.334	850.129	844.909	846.511	845.334	850.129	844.909	846.511	1	1.00567	0.999497	1.00139
AT1G07220	AT1G07220	238	225.594	241.758	286.501	421.717	476.227	542.768	422.328	295.989	284.325	250.376	294.41	399.027	409.19	408.731	430.889	0.184602	1.1365	1.13434	0.396245	-0.175783	0.885287	0.884488	0.324627	0.908508	1.8771	1.87834	2.67606e-17	247.963	465.76	281.275	411.959	247.963	465.76	281.275	411.959	1	1.87834	1.13434	1.66137
AT1G07230	NPC1	694.554	692.52	693.292	686.79	654.878	701.932	684.821	699.026	778.229	692.221	774.31	715.518	581.213	736.76	702.506	698.338	0.0967541	1.06936	1.06979	0.542269	-0.0118217	0.991839	0.992031	1	-0.0143006	0.990137	0.990424	0.99843	691.789	685.164	740.069	679.704	691.789	685.164	740.069	679.704	1	0.990424	1.06979	0.982531
AT1G07240	UGT71C5	392.654	359.901	405.439	419.592	411.58	395.871	417.677	468.93	466.132	431.955	504.229	472.151	482.199	498.429	545.583	595.321	0.247671	1.18729	1.18819	0.0428185	0.323449	1.25132	1.25234	0.00110782	0.104221	1.07491	1.07383	0.480134	394.397	423.514	468.616	530.383	394.397	423.514	468.616	530.383	1	1.07383	1.18819	1.3448
AT1G07250	UGT71C4	633.433	564.509	629.325	549.635	483.556	460.864	413.437	509.706	634.261	529.281	557.55	524.105	459.426	485.369	537.371	556.689	-0.0833322	0.943875	0.94459	0.779695	0.126291	1.09148	1.09172	0.503287	-0.347797	0.785783	0.785713	0.000686708	594.226	466.891	561.299	509.714	594.226	466.891	561.299	509.714	1	0.785713	0.94459	0.857779
AT1G07260	UGT71C3	144.467	103.878	128.875	95.5004	119.622	133.533	117.67	131.067	120.812	125.759	112.437	124.874	115.847	90.3266	111.306	130.753	0.030071	1.02106	1.02361	1	-0.159168	0.895541	0.893084	0.643236	0.0802249	1.05718	1.06171	0.837092	118.18	125.473	120.97	112.058	118.18	125.473	120.97	112.058	1	1.06171	1.02361	0.948196
AT1G07270	CDC6B	47.2297	49.3158	46.094	35.5587	38.5222	38.9962	40.2836	38.8348	31.2097	44.8358	30.1378	26.4331	50.4972	46.7957	32.8444	38.6315	-0.435186	0.739598	0.744208	0.301058	0.102333	1.07351	1.07745	0.956708	-0.187163	0.878331	0.879003	0.692194	44.5495	39.1592	33.1541	42.1922	44.5495	39.1592	33.1541	42.1922	1	0.879003	0.744208	0.947085
AT1G07280	AT1G07280	1671.56	1669.39	1663.15	1603.19	1058.35	1218.34	1168.22	1328.15	1871.57	1678.61	1862.75	2190.3	899.048	1277.63	1175.1	1163.9	0.203124	1.15119	1.15073	0.241686	-0.0803864	0.945804	0.946077	0.810329	-0.469097	0.722417	0.722393	1.60386e-05	1651.82	1193.26	1900.81	1128.92	1651.82	1193.26	1900.81	1128.92	1	0.722393	1.15073	0.683439
AT1G07290	GONST2	44.4515	46.168	65.8486	59.9418	36.4948	33.0877	41.3437	37.8639	50.3382	63.4263	40.5701	45.5744	23.7634	31.5599	46.5296	26.7449	-0.116139	0.922654	0.923752	0.938598	-0.20454	0.867815	0.86429	0.76985	-0.53865	0.688415	0.687538	0.0534388	54.1025	37.1975	49.9772	32.1494	54.1025	37.1975	49.9772	32.1494	1	0.687538	0.923752	0.594233
AT1G07300	AT1G07300	67.6033	92.336	95.0101	92.4525	86.1682	92.1729	92.2282	78.6404	99.6696	94.0458	93.8909	81.1224	69.3099	76.1791	66.6012	84.1968	0.0858068	1.06128	1.06139	0.94613	-0.2364	0.848861	0.84845	0.472658	0.00739306	1.00514	1.0052	1	86.8505	87.3024	92.1822	74.0717	86.8505	87.3024	92.1822	74.0717	1	1.0052	1.06139	0.852865
AT1G07310	AT1G07310	632.507	413.414	539.018	480.55	664.002	594.397	591.533	637.861	601.038	621.14	620.143	523.194	582.203	564.813	674.223	717.159	0.19201	1.14235	1.14526	0.315899	0.0293395	1.02054	1.02034	1	0.266861	1.20319	1.20446	0.0403185	516.372	621.948	591.379	634.6	516.372	621.948	591.379	634.6	1	1.20446	1.14526	1.22896
AT1G07320	RPL4	10942.5	9723.61	10547.1	10828.1	10751.8	9572.98	9423.18	10458.2	9431.37	10123	10545.9	8196.1	9581.6	9103.4	9979.23	9694.52	-0.134906	0.910729	0.910925	0.328244	-0.0678899	0.954032	0.954052	0.748585	-0.0643434	0.95638	0.956349	0.671796	10510.3	10051.5	9574.11	9589.69	10510.3	10051.5	9574.11	9589.69	1	0.956349	0.910925	0.912407
AT1G07330	AT1G07330	0.926072	2.09855	2.82208	3.04789	2.02749	5.90852	1.06009	0	3.02029	2.18711	4.63659	2.73446	2.97042	0	2.73704	2.97165	0.496323	1.41061	1.41417	0.934239	0.0351815	1.02469	0.964764	1	-0.0385668	0.973622	1.01141	1	2.22365	2.24902	3.14461	2.16978	2.22365	2.24902	3.14461	2.16978	1	1.01141	1.41417	0.975774
AT1G07340	STP2	0	0	0	0	0	0	0	0	0	0	0	0	0	0	0	0	NA	#VALUE!	#DIV/0!	NA	NA	#VALUE!	#DIV/0!	NA	NA	#VALUE!	#DIV/0!	NA	0	0	0	0	1	1	1	1	1	1	1	1
AT1G07350	SR45A	701.036	600.184	833.455	675.615	723.813	670.026	812.032	737.86	862.797	781.893	784.742	916.957	926.772	848.852	776.406	850.883	0.252029	1.19088	1.19076	0.0765758	0.208147	1.1552	1.15599	0.144874	0.0663533	1.04707	1.04748	0.766641	702.573	735.933	836.597	850.728	702.573	735.933	836.597	850.728	1	1.04748	1.19076	1.21088
AT1G07360	AT1G07360	922.368	680.978	983.966	863.568	1100.93	821.284	902.14	1141.74	987.636	1086.99	940.068	996.256	916.871	913.06	883.15	1075.74	0.216211	1.16168	1.1623	0.315445	-0.0672129	0.95448	0.955303	0.909148	0.201122	1.14959	1.1493	0.23927	862.72	991.523	1002.74	947.205	862.72	991.523	1002.74	947.205	1	1.1493	1.1623	1.09793
AT1G07370	PCNA	697.332	673.633	697.055	687.806	712.661	596.76	631.816	648.54	710.775	703.157	657.236	607.051	729.734	580.049	635.905	825.129	-0.0420425	0.971279	0.971839	0.981426	0.09714	1.06965	1.0699	0.712195	-0.0889226	0.940225	0.939747	0.652786	688.957	647.445	669.555	692.704	688.957	647.445	669.555	692.704	1	0.939747	0.971839	1.00544
AT1G07380	AT1G07380	323.199	343.112	336.769	323.076	362.92	298.971	301.067	371.843	349.347	364.154	362.813	376.444	347.54	368.924	358.552	353.627	0.132504	1.09619	1.09547	0.442487	0.0931813	1.06672	1.0703	0.651159	0.0141345	1.00985	1.00652	1	331.539	333.7	363.19	357.161	331.539	333.7	363.19	357.161	1	1.00652	1.09547	1.07728
AT1G07390	AtRLP1	68.5293	81.8433	128.875	85.3408	65.8933	57.9035	95.4085	92.2325	80.5411	84.2038	78.822	137.635	73.2704	88.1501	68.4259	66.3669	0.0684704	1.0486	1.04557	1	-0.077138	0.947936	0.951115	1	-0.225187	0.855484	0.854217	0.679553	91.1471	77.8595	95.3004	74.0533	91.1471	77.8595	95.3004	74.0533	1	0.854217	1.04557	0.812459
AT1G07400	HSP17.8	26.8561	30.4289	32.9243	31.4948	38.5222	21.2707	26.5024	33.0095	34.23	31.7131	25.5012	41.9284	15.8423	32.6482	21.8963	38.6315	0.143022	1.10422	1.09588	0.954166	-0.145633	0.903983	0.913779	0.935951	-0.0186559	0.987152	0.980286	1	30.426	29.8262	33.3432	27.2545	30.426	29.8262	33.3432	27.2545	1	0.980286	1.09588	0.895764
AT1G07410	RABA2B	75.9379	76.5969	63.0265	56.8939	65.8933	68.5388	59.3653	58.2521	59.3991	53.5843	64.9122	49.2203	44.5564	53.3253	56.5654	73.3007	-0.268321	0.830285	0.83359	0.526881	-0.142646	0.905857	0.903584	0.83539	-0.115078	0.923333	0.925105	0.812042	68.1138	63.0124	56.779	56.937	68.1138	63.0124	56.779	56.937	1	0.925105	0.83359	0.835909
AT1G07420	SMO2-2	563.052	612.775	659.427	594.338	732.936	667.663	725.105	777.666	551.707	565.369	617.825	584.264	656.464	659.493	642.291	701.31	-0.0681625	0.953852	0.954549	0.701181	-0.129279	0.914289	0.916024	0.174344	0.259505	1.19707	1.195	0.000151417	607.398	725.842	579.791	664.889	607.398	725.842	579.791	664.889	1	1.195	0.954549	1.09465
AT1G07430	AIP1	26.8561	49.3158	39.5092	8.1277	29.3986	18.9073	14.8413	13.5922	60.4058	33.9002	19.7055	22.7872	18.8127	34.8247	22.8086	22.7827	0.146774	1.10709	1.10492	0.999951	0.366913	1.28959	1.29306	0.797582	-0.689317	0.620147	0.619821	0.306102	30.9522	19.1848	34.1997	24.8072	30.9522	19.1848	34.1997	24.8072	1	0.619821	1.10492	0.801467
AT1G07440	AT1G07440	991.823	1076.55	946.339	1001.74	815.05	1139.16	763.268	706.793	1096.37	968.891	913.408	921.514	792.113	856.47	751.773	852.864	-0.0419656	0.971331	0.97105	0.99268	-0.072202	0.951185	0.950047	0.880579	-0.232036	0.851432	0.852561	0.125996	1004.11	856.068	975.045	813.305	1004.11	856.068	975.045	813.305	1	0.852561	0.97105	0.809973
AT1G07450	AT1G07450	133.354	120.666	88.4253	90.4206	54.7421	76.8107	68.9061	55.3395	77.5208	68.894	75.3445	126.697	47.5268	60.9433	44.7049	40.6126	-0.304643	0.809643	0.804997	0.49761	-0.399826	0.75795	0.757579	0.310859	-0.764643	0.588599	0.590941	0.00180131	108.217	63.9496	87.114	48.4469	108.217	63.9496	87.114	48.4469	1	0.590941	0.804997	0.447684
AT1G07460	AT1G07460	0.926072	0	1.88139	0	0	1.1817	0	0	0	0	1.15915	0	0	0	0	0	-1.16749	0.445196	0.412881	0.993928	-0.806444	0.571789	0	1	-1.14649	0.451723	0.420915	0.933587	0.701865	0.295426	0.289787	0	0.701865	0.295426	0.289787	1	1	0.420915	0.412881	1.42477
AT1G07470	AT1G07470	494.522	452.237	537.137	514.077	600.136	579.035	523.687	628.152	567.815	543.497	550.595	538.689	575.272	632.286	550.144	650.792	0.138381	1.10067	1.10141	0.425576	0.0451658	1.0318	1.03324	0.924733	0.222449	1.16671	1.16669	0.0380453	499.493	582.752	550.149	602.124	499.493	582.752	550.149	602.124	1	1.16669	1.10141	1.20547
AT1G07473	AT1G07473	2.77822	0	0.940694	0	0	1.1817	2.12019	0.970869	2.01353	0	1.15915	0.911488	2.97042	1.08827	2.73704	1.9811	0.101196	1.07266	1.09821	1	1.06126	2.08676	2.05414	0.793508	0.141922	1.10337	1.14893	1	0.929728	1.06819	1.02104	2.19421	0.929728	1.06819	1.02104	2.19421	1	1.14893	1.09821	2.36005
AT1G07476	AT1G07476	0	0	0.940694	0	0	0	0	0.970869	0	0	0	0	0	0	0	0	-0.640105	0.641666	0	1	-0.806437	0.571792	0	1	0.10223	1.07343	1.03208	1	0.235174	0.242717	0	0	0.235174	0.242717	1	1	1	1.03208	4.25218	4.25218
AT1G07480	AT1G07480	477.853	441.744	511.738	464.295	510.927	528.222	455.841	554.366	463.111	500.849	514.661	501.318	512.893	450.545	455.26	522.02	0.0610541	1.04323	1.04448	0.872994	-0.0787807	0.946858	0.94699	0.739145	0.111833	1.0806	1.08109	0.41935	473.907	512.339	494.985	485.18	473.907	512.339	494.985	485.18	1	1.08109	1.04448	1.02379
AT1G07485	AT1G07485	11.1129	10.4927	15.9918	9.14366	17.2336	9.45363	9.54085	8.73782	13.0879	13.1227	11.5915	17.3183	4.95071	13.0593	13.6852	16.8394	0.241752	1.18243	1.17927	0.937033	0.106685	1.07675	1.07936	1	-0.0566551	0.961491	0.962022	1	11.6853	11.2415	13.7801	12.1336	11.6853	11.2415	13.7801	12.1336	1	0.962022	1.17927	1.03837
AT1G07490	RTFL3	50.0079	54.5622	49.8568	46.7342	57.7834	35.4511	26.5024	35.9221	44.2976	48.1165	49.8433	58.3352	72.2803	58.7667	59.3024	45.5653	-6.57482e-05	0.999954	0.997174	1	0.595336	1.51082	1.51559	0.0574397	-0.364654	0.776655	0.773803	0.297802	50.2903	38.9147	50.1482	58.9787	50.2903	38.9147	50.1482	58.9787	1	0.773803	0.997174	1.17277
AT1G07500	AT1G07500	0	0	0	0	0	0	0	0	0	0	0	0	0	0	0	0	NA	#VALUE!	#DIV/0!	NA	NA	#VALUE!	#DIV/0!	NA	NA	#VALUE!	#DIV/0!	NA	0	0	0	0	1	1	1	1	1	1	1	1
AT1G07510	FTSH10	763.083	725.048	757.259	760.955	941.767	953.635	1045.25	930.092	829.574	781.893	803.289	811.224	842.61	817.293	773.669	834.043	0.101799	1.07311	1.07306	0.379127	-0.244598	0.844051	0.844182	0.000281467	0.363739	1.28676	1.28753	2.28638e-09	751.586	967.687	806.495	816.904	751.586	967.687	806.495	816.904	1	1.28753	1.07306	1.08691
AT1G07520	SCL31	197.253	157.391	193.783	197.097	537.284	664.117	598.953	646.599	186.251	197.934	223.715	202.35	996.082	939.179	1021.83	804.327	0.115559	1.08339	1.08682	0.716994	0.621535	1.53851	1.53718	3.37111e-11	1.71148	3.27496	3.28219	1.82525e-66	186.381	611.738	202.563	940.354	186.381	611.738	202.563	940.354	1	3.28219	1.08682	5.04533
AT1G07530	SCL14	680.663	671.535	649.079	621.769	741.046	852.008	772.809	733.977	684.6	683.473	692.011	680.881	704.981	733.496	735.35	644.848	0.0628501	1.04453	1.04495	0.737	-0.134631	0.910903	0.909297	0.146064	0.238052	1.1794	1.18177	0.000586621	655.761	774.96	685.241	704.669	655.761	774.96	685.241	704.669	1	1.18177	1.04495	1.07458
AT1G07540	TRP5	0	0	0	0	0	0	0	0	1.00676	0	0	0	0	0	0	0.99055	0.802502	1.74412	#DIV/0!	1	0.636238	1.55427	#DIV/0!	1	0	1	#DIV/0!	1	0	0	0.251691	0.247638	1	1	0.251691	0.247638	1	1	0.251691	0.247638
AT1G07550	AT1G07550	38.895	29.3796	38.5685	30.4789	38.5222	33.0877	27.5625	25.2426	40.2706	50.3036	40.5701	30.9906	30.6944	31.5599	44.7049	19.811	0.227374	1.1707	1.18069	0.78801	0.0360379	1.02529	1.01893	1	-0.149712	0.901431	0.906009	0.830207	34.3305	31.1037	40.5337	31.6926	34.3305	31.1037	40.5337	31.6926	1	0.906009	1.18069	0.92316
AT1G07560	AT1G07560	152.802	147.947	123.231	135.123	104.416	131.169	108.13	99.0286	139.94	158.566	136.779	102.087	164.363	112.092	133.202	118.866	-0.0619041	0.957999	0.961132	0.991029	0.261793	1.19897	1.19375	0.380058	-0.340844	0.789579	0.79188	0.120955	139.776	110.686	134.343	132.131	139.776	110.686	134.343	132.131	1	0.79188	0.961132	0.945307
AT1G07570	APK1A	349.129	359.901	317.955	351.523	310.205	342.694	346.651	333.008	314.11	344.47	347.744	409.258	321.796	319.952	291.951	312.023	0.0419724	1.02952	1.0269	0.971459	-0.0974353	0.934693	0.934835	0.680904	-0.0489729	0.966624	0.966668	0.85599	344.627	333.14	353.896	311.43	344.627	333.14	353.896	311.43	1	0.966668	1.0269	0.903674
AT1G07580	AT1G07580	0	0	0	0	0	0	0	0	0	0	0	0	0	0	0	0	NA	#VALUE!	#DIV/0!	NA	NA	#VALUE!	#DIV/0!	NA	NA	#VALUE!	#DIV/0!	NA	0	0	0	0	1	1	1	1	1	1	1	1
AT1G07590	AT1G07590	32543.1	34812.8	35041.8	36002.6	29825.3	32053.7	31368.2	32759.1	34032.7	31607.1	29645.2	29899.5	29711.2	30461.8	28182.3	25509.6	-0.144771	0.904523	0.90451	0.184535	-0.146194	0.903631	0.903645	0.138457	-0.135342	0.910454	0.910448	0.129979	34600.1	31501.6	31296.1	28466.2	34600.1	31501.6	31296.1	28466.2	1	0.910448	0.90451	0.822722
AT1G07600	MT1A	184.288	223.495	196.605	285.485	355.824	107.535	95.4085	228.154	318.137	173.875	97.3683	240.633	201.989	108.827	207.102	145.611	-0.100076	0.932984	0.932732	1	-0.246194	0.843118	0.843196	1	-0.176985	0.88455	0.884307	0.992635	222.468	196.73	207.503	165.882	222.468	196.73	207.503	165.882	1	0.884307	0.932732	0.745644
AT1G07610	MT1C	5251.75	5151.93	5449.44	5402.89	4345.92	5191.22	4359.11	4770.85	5062.01	4755.88	4334.05	4832.71	5375.48	4415.12	4731.42	3973.1	-0.162868	0.893248	0.893142	0.251282	-0.0130734	0.990979	0.990787	1	-0.187591	0.878071	0.878203	0.0760141	5314	4666.77	4746.16	4623.78	5314	4666.77	4746.16	4623.78	1	0.878203	0.893142	0.870112
AT1G07615	ATOBGM	171.323	158.44	202.249	176.777	217.955	163.075	196.117	197.086	168.13	167.314	165.758	193.235	178.225	183.918	192.505	217.921	-0.0277765	0.980931	0.97975	1	-0.00654066	0.995477	0.99785	1	0.129616	1.094	1.09233	0.523568	177.198	193.558	173.609	193.142	177.198	193.558	173.609	193.142	1	1.09233	0.97975	1.08998
AT1G07620	TRM32	57.4165	66.1042	73.3742	82.2929	52.7146	139.441	96.4686	85.4365	86.5817	94.0458	91.5726	134.9	89.1127	137.122	124.991	133.724	0.546952	1.461	1.45816	0.364147	0.378075	1.29961	1.29645	0.585515	0.41876	1.33678	1.33982	0.417472	69.7969	93.5152	101.775	121.238	69.7969	93.5152	101.775	121.238	1	1.33982	1.45816	1.73701
AT1G07630	PLL5	525.083	514.144	516.441	538.46	625.48	805.922	716.624	733.977	683.593	617.859	602.756	730.102	797.064	841.235	788.266	700.319	0.333176	1.25978	1.25795	0.00678478	0.118481	1.08559	1.08497	0.540589	0.459485	1.37505	1.37623	3.55042e-06	523.532	720.501	658.577	781.721	523.532	720.501	658.577	781.721	1	1.37623	1.25795	1.49317
AT1G07640	DOF1.1	686.219	784.856	670.715	644.12	757.266	732.656	817.333	660.191	740.978	709.718	695.488	766.561	588.144	706.289	737.175	719.14	0.065982	1.0468	1.04553	0.849024	-0.108576	0.927503	0.926975	0.555302	0.0911681	1.06523	1.06516	0.55738	696.478	741.862	728.186	687.687	696.478	741.862	728.186	687.687	1	1.06516	1.04553	0.987378
AT1G07645	ATDSI-1VOC	0	0	0	0	1.01374	0	1.06009	0	0	0	0	0	0	0	0.912345	0	0	1	#DIV/0!	1	-0.818304	0.567108	0.439931	1	1.55672	2.94185	#DIV/0!	0.870064	0	0.518459	0	0.228086	1	0.518459	1	0.228086	1	0.518459	1	0.228086
AT1G07650	AT1G07650	938.111	1025.14	804.294	1013.93	1139.45	1288.06	1378.12	1187.37	1081.26	1017.01	1162.62	1040.01	1111.93	1231.92	1187.87	1211.44	0.186029	1.13763	1.13736	0.153731	-0.0736213	0.95025	0.949964	0.744124	0.401293	1.32069	1.32038	2.82502e-06	945.369	1248.25	1075.23	1185.79	945.369	1248.25	1075.23	1185.79	1	1.32038	1.13736	1.25432
AT1G07660	AT1G07660	473.223	377.738	444.948	444.991	561.614	447.866	507.785	500.968	478.213	443.984	489.16	404.701	418.83	424.426	463.471	470.511	0.0571838	1.04043	1.04317	0.90948	-0.184381	0.880026	0.880591	0.193074	0.213472	1.15947	1.1593	0.067362	435.225	504.558	454.014	444.31	435.225	504.558	454.014	444.31	1	1.1593	1.04317	1.02087
AT1G07670	ECA4	1377.07	1179.38	1525.81	1267.92	2125.82	2264.14	2224.08	2205.81	1462.83	1416.16	1378.23	1516.72	2931.81	2381.14	2477.93	2640.81	0.109764	1.07905	1.0792	0.584611	0.242382	1.18294	1.18275	0.0239331	0.720307	1.64753	1.64852	1.02422e-17	1337.54	2204.96	1443.48	2607.92	1337.54	2204.96	1443.48	2607.92	1	1.64852	1.0792	1.94978
AT1G07680	AT1G07680	0.926072	2.09855	0	0	3.04123	1.1817	1.06009	0	3.02029	0	1.15915	1.82298	0.990141	1.08827	2.73704	0.99055	1.03842	2.05397	1.98452	0.864868	0.156095	1.11427	1.09899	1	0.82745	1.77455	1.74668	0.828712	0.756154	1.32076	1.5006	1.4515	0.756154	1.32076	1.5006	1.4515	1	1.74668	1.98452	1.91958
AT1G07690	AT1G07690	0	0	0	0	0	0	0	0	0	0	0	0	0	0	0	0.99055	0	1	#DIV/0!	1	0.636238	1.55427	#DIV/0!	1	0	1	#DIV/0!	1	0	0	0	0.247638	1	1	1	0.247638	1	1	1	0.247638
AT1G07700	AT1G07700	1410.41	1723.96	1362.13	1557.47	1285.43	1467.68	1414.17	1254.36	1442.69	1468.65	1436.18	1763.73	1218.86	1645.47	1358.48	1250.07	0.0147187	1.01025	1.00946	1	0.0135445	1.00943	1.00945	1	-0.15922	0.895509	0.895551	0.319717	1513.49	1355.41	1527.81	1368.22	1513.49	1355.41	1527.81	1368.22	1	0.895551	1.00946	0.904018
AT1G07702	AT1G07702	0	0	0	0	0	0	0	0	0	0	0	0	0	0	0	0	NA	#VALUE!	#DIV/0!	NA	NA	#VALUE!	#DIV/0!	NA	NA	#VALUE!	#DIV/0!	NA	0	0	0	0	1	1	1	1	1	1	1	1
AT1G07705	AT1G07705	726.04	692.52	758.2	686.79	748.143	749.2	796.131	796.112	731.918	734.87	769.673	741.951	794.093	682.347	739	727.064	0.055156	1.03897	1.04011	0.799783	-0.0699887	0.952645	0.952394	0.636691	0.10927	1.07868	1.07894	0.226256	715.888	772.397	744.603	735.626	715.888	772.397	744.603	735.626	1	1.07894	1.04011	1.02757
AT1G07710	AT1G07710	17.5954	20.9855	5.64417	10.1596	11.1512	9.45363	11.661	9.70869	17.115	10.9356	4.63659	20.0527	10.8916	4.35309	6.38642	9.9055	-0.0122723	0.99153	0.969757	1	-0.408274	0.753524	0.751326	0.778593	-0.366579	0.775619	0.771809	0.694739	13.5962	10.4936	13.185	7.88414	13.5962	10.4936	13.185	7.88414	1	0.771809	0.969757	0.57988
AT1G07720	KCS3	617.69	598.086	520.204	670.535	925.548	1212.43	1085.54	930.092	565.801	635.356	703.602	814.87	723.793	1105.68	836.621	732.017	0.177278	1.13075	1.13011	0.618091	-0.289676	0.818086	0.818112	0.195057	0.786991	1.72547	1.72598	1.6879e-07	601.629	1038.4	679.907	849.529	601.629	1038.4	679.907	849.529	1	1.72598	1.13011	1.41205
AT1G07725	ATEXO70H6	0	3.14782	0.940694	1.01596	0	2.36341	3.18028	0	0	1.09356	2.31829	2.73446	0	2.17654	2.73704	0	0.314898	1.24392	1.2041	1	-0.114659	0.923601	0.886337	1	0.106748	1.0768	1.08605	1	1.27612	1.38592	1.53658	1.2284	1.27612	1.38592	1.53658	1.2284	1	1.08605	1.2041	0.962603
AT1G07728	AT1G07728	249.113	272.811	271.861	235.703	247.353	233.977	255.483	253.397	279.88	239.489	277.036	257.951	268.328	225.272	237.21	222.874	0.0342263	1.02401	1.02416	0.996171	-0.054813	0.962719	0.963113	0.913144	-0.0545549	0.962891	0.961847	0.835254	257.372	247.553	263.589	238.421	257.372	247.553	263.589	238.421	1	0.961847	1.02416	0.926367
AT1G07730	DIR25	26.8561	15.7391	22.5767	31.4948	30.4123	28.3609	0	36.893	21.142	0	24.3421	16.4068	12.8718	14.1475	23.721	18.8205	-0.643654	0.64009	0.640251	0.692231	-0.458621	0.727682	0.72712	0.816043	-0.0138581	0.99044	0.98965	1	24.1667	23.9166	15.4727	17.3902	24.1667	23.9166	15.4727	17.3902	1	0.98965	0.640251	0.719595
AT1G07740	AT1G07740	87.0508	56.6607	134.519	88.3887	77.0445	135.896	121.911	87.3782	57.3856	94.0458	71.8671	75.6535	108.916	66.3846	93.9716	78.2535	-0.299347	0.81262	0.815428	0.601924	-0.273908	0.827076	0.823072	0.606256	0.195696	1.14528	1.15168	0.684969	91.6549	105.557	74.738	86.8813	91.6549	105.557	74.738	86.8813	1	1.15168	0.815428	0.947918
AT1G07745	RAD51D	131.502	124.863	116.646	117.852	110.498	86.2644	133.572	109.708	126.852	129.04	166.917	133.077	111.886	94.6797	114.043	104.008	0.174567	1.12863	1.13247	0.590369	-0.0528456	0.964033	0.964945	0.980896	-0.153642	0.898978	0.896466	0.541516	122.716	110.011	138.972	106.154	122.716	110.011	138.972	106.154	1	0.896466	1.13247	0.86504
AT1G07747	AT1G07747	0	0	0	0	0	0	0	0	0	0	0	0	0	0	0	0	NA	#VALUE!	#DIV/0!	NA	NA	#VALUE!	#DIV/0!	NA	NA	#VALUE!	#DIV/0!	NA	0	0	0	0	1	1	1	1	1	1	1	1
AT1G07750	AT1G07750	902.92	783.807	937.872	816.833	742.06	729.111	853.376	847.569	907.094	885.781	914.567	875.94	891.127	884.765	905.047	940.032	0.0570611	1.04034	1.04125	0.886902	0.190153	1.14089	1.1415	0.124912	-0.117612	0.921712	0.921743	0.379276	860.358	793.029	895.845	905.243	860.358	793.029	895.845	905.243	1	0.921743	1.04125	1.05217
AT1G07760	AT1G07760	0	0	0	0	0	0	0	0	0	0	0	0	0	0	0	0	NA	#VALUE!	#DIV/0!	NA	NA	#VALUE!	#DIV/0!	NA	NA	#VALUE!	#DIV/0!	NA	0	0	0	0	1	1	1	1	1	1	1	1
AT1G07770	RPS15AA	6424.16	5658.73	6198.24	6331.47	6312.58	5603.64	5711.79	6205.79	5493.91	6123.91	6174.77	5559.16	5991.34	5340.15	5577.17	5858.12	-0.0763398	0.948461	0.948773	0.598134	-0.0662502	0.955117	0.955231	0.648151	-0.046261	0.968443	0.968358	0.724163	6153.15	5958.45	5837.94	5691.69	6153.15	5958.45	5837.94	5691.69	1	0.968358	0.948773	0.925005
AT1G07780	PAI1	439.884	428.103	509.856	449.055	566.682	424.232	497.184	506.794	434.922	458.2	434.68	550.539	464.376	578.961	454.348	506.171	0.0417522	1.02936	1.02816	0.990563	0.00302161	1.0021	1.00449	1	0.128157	1.0929	1.09196	0.486615	456.725	498.723	469.585	500.964	456.725	498.723	469.585	500.964	1	1.09196	1.02816	1.09686
AT1G07790	HTB1	977.006	977.922	1180.57	971.26	1134.38	816.557	866.097	966.015	1004.75	961.236	1094.23	1015.4	1070.34	911.972	983.508	1147.06	-0.0115747	0.992009	0.992417	1	0.11974	1.08654	1.08719	0.602041	-0.11763	0.9217	0.921176	0.504909	1026.69	945.762	1018.9	1028.22	1026.69	945.762	1018.9	1028.22	1	0.921176	0.992417	1.00149
AT1G07795	AT1G07795	5.55643	8.39418	3.76278	1.01596	5.06872	5.90852	3.18028	1.94174	4.02706	1.09356	1.15915	0.911488	1.98028	3.26482	2.73704	0.99055	-1.36868	0.387245	0.383956	0.398957	-0.832061	0.561726	0.557335	0.680842	-0.231242	0.851901	0.859573	0.951466	4.68234	4.02481	1.79781	2.24317	4.68234	4.02481	1.79781	2.24317	1	0.859573	0.383956	0.479071
AT1G07800	AT1G07800	0	0	0	0	0	0	0	0	0	0	0	0	0	0	0	0	NA	#VALUE!	#DIV/0!	NA	NA	#VALUE!	#DIV/0!	NA	NA	#VALUE!	#DIV/0!	NA	0	0	0	0	1	1	1	1	1	1	1	1
AT1G07810	ECA1	962.189	801.644	1095.91	872.711	1094.84	985.541	1085.54	1192.23	1013.81	976.546	935.431	1126.6	1199.06	1127.45	1192.44	1283.75	0.118844	1.08586	1.08572	0.514387	0.1393	1.10137	1.102	0.331222	0.223395	1.16748	1.16764	0.0289723	933.113	1089.54	1013.1	1200.67	933.113	1089.54	1013.1	1200.67	1	1.16764	1.08572	1.28674
AT1G07820	AT1G07820	1805.84	1800.55	2029.08	1910.01	1957.54	1711.11	1786.26	1805.82	1946.08	1969.49	1904.48	1606.95	1794.14	1722.74	1940.56	2148.5	-0.0237773	0.983654	0.984298	1	0.0670227	1.04755	1.04755	0.770903	-0.0552435	0.962432	0.962261	0.753421	1886.37	1815.18	1856.75	1901.48	1886.37	1815.18	1856.75	1901.48	1	0.962261	0.984298	1.00801
AT1G07830	AT1G07830	496.375	380.886	499.509	463.279	500.789	450.229	451.6	468.93	465.125	424.3	440.476	433.868	413.879	360.218	404.169	473.483	-0.0629701	0.957291	0.958545	0.883974	-0.179854	0.882792	0.882558	0.218536	0.0232351	1.01624	1.01712	0.976248	460.012	467.887	440.942	412.937	460.012	467.887	440.942	412.937	1	1.01712	0.958545	0.897666
AT1G07840	AT1G07840	511.192	521.489	499.509	518.141	536.27	473.863	523.687	474.755	439.956	539.123	490.319	592.467	493.09	521.282	495.404	468.53	0.0105028	1.00731	1.00563	1	-0.0230547	0.984147	0.98493	1	-0.0288118	0.980227	0.979635	0.942657	512.582	502.144	515.466	494.577	512.582	502.144	515.466	494.577	1	0.979635	1.00563	0.964872
AT1G07850	AT1G07850	0	0	0	0	0	0	0	1.94174	0	0	0	0.911488	0	1.08827	0.912345	1.9811	0.802531	1.74416	#DIV/0!	1	0.955257	1.93892	2.0506	0.984339	1.50648	2.84115	#DIV/0!	0.848038	0	0.485434	0.227872	0.99543	1	0.485434	0.227872	0.99543	1	0.485434	0.227872	0.99543
AT1G07860	AT1G07860	0	0	0	2.03192	1.01374	0	0	1.94174	0	0	0	0	0	0	0	0	-1.41673	0.37456	0	1	-2.02106	0.246378	0	0.979826	0.540223	1.4542	1.45452	1	0.507981	0.73887	0	0	0.507981	0.73887	1	1	1	1.45452	1.96858	1.96858
AT1G07870	AT1G07870	281.526	323.176	271.861	309.868	682.249	743.292	769.629	655.336	301.022	260.266	272.399	276.181	344.569	420.073	350.341	372.447	-0.0933525	0.937342	0.935469	0.786741	-0.939349	0.521468	0.521813	7.07366e-23	1.26543	2.404	2.40259	4.72227e-41	296.608	712.626	277.467	371.857	296.608	712.626	277.467	371.857	1	2.40259	0.935469	1.2537
AT1G07880	MPK13	228.74	231.889	218.241	270.246	258.505	264.702	259.723	268.931	211.42	193.559	186.623	191.412	182.186	173.035	199.804	201.082	-0.274667	0.826641	0.824994	0.0473818	-0.473635	0.720148	0.718828	7.10108e-06	0.150127	1.10967	1.10825	0.274234	237.279	262.965	195.754	189.027	237.279	262.965	195.754	189.027	1	1.10825	0.824994	0.796643
AT1G07885	AT1G07885	0	0	0.940694	0	0	0	0	0	0	0	0	0	0	0	0	0	-0.640096	0.64167	0	1	0	1	#DIV/0!	1	-0.619098	0.651078	0	1	0.235174	0	0	0	0.235174	1	1	1	1	4.25218	4.25218	4.25218
AT1G07890	APX1	17016.6	16581.7	16861	16873.1	13382.4	19813.6	14694	15211.6	16051.8	16346.5	16261.7	16511.6	14445.2	15053	14598.4	13764.7	-0.0470571	0.967909	0.967909	0.936009	-0.124939	0.917043	0.916954	0.436391	-0.093781	0.937064	0.937166	0.529897	16833.1	15775.4	16292.9	14465.3	16833.1	15775.4	16292.9	14465.3	1	0.937166	0.967909	0.859339
AT1G07900	LBD1	2.77822	2.09855	0.940694	1.01596	16.2199	9.45363	6.36057	6.79608	8.05411	6.56134	2.31829	9.11488	8.91127	26.1185	13.6852	6.93385	1.94516	3.85081	3.81195	0.136068	0.511034	1.42507	1.43313	0.782878	2.50305	5.66882	5.68239	0.0085093	1.70835	9.70754	6.51215	13.9122	1.70835	9.70754	6.51215	13.9122	1	5.68239	3.81195	8.14363
AT1G07901	AT1G07901	0	0	0	0	0	0	0	0	0	0	0	0	0	0	0	0	NA	#VALUE!	#DIV/0!	NA	NA	#VALUE!	#DIV/0!	NA	NA	#VALUE!	#DIV/0!	NA	0	0	0	0	1	1	1	1	1	1	1	1
AT1G07910	ATRNL	642.694	628.514	667.893	650.216	617.37	675.935	666.799	654.366	650.37	644.105	661.873	637.13	738.645	698.671	692.47	709.234	0.00105782	1.00073	1.00161	1	0.119922	1.08668	1.08589	0.188069	0.0123186	1.00858	1.00971	0.995449	647.329	653.617	648.369	709.755	647.329	653.617	648.369	709.755	1	1.00971	1.00161	1.09644
AT1G07920	A3	12195.4	9101.39	11958.1	10480.7	13092.5	10696.8	11773.4	12698	12425.5	12577	13115.7	13047	11869.8	12476	12507.3	14545.2	0.226251	1.16979	1.16988	0.11141	0.0907858	1.06495	1.06502	0.704968	0.142028	1.10346	1.10346	0.307038	10933.9	12065.2	12791.3	12849.6	10933.9	12065.2	12791.3	12849.6	1	1.10346	1.16988	1.17521
AT1G07930	A3	9429.26	6578.94	9822.73	7992.57	9277.78	8310.92	8952.5	10325.2	8506.15	9408.96	9654.53	9730.13	8625.12	9307.99	8923.65	11185.3	0.141017	1.10268	1.10278	0.601003	0.0451976	1.03182	1.03189	0.971553	0.124246	1.08994	1.08996	0.53235	8455.88	9216.6	9324.94	9510.51	8455.88	9216.6	9324.94	9510.51	1	1.08996	1.10278	1.12472
AT1G07940	A3	11123	8736.25	11326	9663.83	11514.1	10517.2	11207.3	12676.6	11018	11531.5	11567.1	12335.2	11818.3	11229.9	11016.6	13201.1	0.185355	1.1371	1.13716	0.207548	0.0417318	1.02935	1.02942	0.946048	0.16865	1.12401	1.12402	0.163835	10212.3	11478.8	11613	11816.5	10212.3	11478.8	11613	11816.5	1	1.12402	1.13716	1.15708
AT1G07950	MED22B	328.756	382.985	296.319	320.028	302.095	276.519	283.045	267.96	338.273	326.973	322.243	291.676	279.22	285.127	272.791	237.732	-0.0538539	0.963359	0.963164	0.924296	-0.0725929	0.950927	0.951534	0.821091	-0.231225	0.851911	0.850561	0.0468172	332.022	282.405	319.791	268.718	332.022	282.405	319.791	268.718	1	0.850561	0.963164	0.809337
AT1G07960	PDIL5-1	607.503	583.396	618.036	606.529	536.27	614.486	618.035	554.366	573.856	573.023	472.932	569.68	538.637	463.604	557.443	559.661	-0.139703	0.907706	0.906447	0.344931	-0.128855	0.914557	0.912269	0.363614	-0.0582447	0.960432	0.961785	0.739029	603.866	580.789	547.373	529.836	603.866	580.789	547.373	529.836	1	0.961785	0.906447	0.877407
AT1G07970	AT1G07970	383.394	330.521	380.041	335.267	428.813	360.42	440.999	442.716	383.577	393.68	332.675	351.834	428.731	420.073	397.783	421.974	0.0308115	1.02159	1.02277	0.998555	-0.00737713	0.9949	0.997378	1	0.228081	1.17128	1.17053	0.0338814	357.306	418.237	365.442	417.14	357.306	418.237	365.442	417.14	1	1.17053	1.02277	1.16746
AT1G07980	NF-YC10	367.651	321.078	285.971	299.709	302.095	293.063	279.865	325.241	312.097	302.915	299.06	328.136	300.013	305.805	328.444	324.901	-0.0359233	0.975407	0.974733	0.993929	0.068476	1.04861	1.04907	0.855206	-0.0858085	0.942256	0.941821	0.665092	318.602	300.066	310.552	314.791	318.602	300.066	310.552	314.791	1	0.941821	0.974733	0.988037
AT1G07985	AT1G07985	19.4475	17.8376	26.3394	25.399	22.3024	16.5439	25.4423	23.3009	39.2638	24.0582	28.9787	24.6102	19.8028	53.3253	34.6691	28.726	0.391543	1.3118	1.31326	0.5856	0.626083	1.54337	1.55867	0.177598	-0.0187046	0.987119	0.983888	1	22.2559	21.8973	29.2277	34.1308	22.2559	21.8973	29.2277	34.1308	1	0.983888	1.31326	1.53356
AT1G07990	AT1G07990	1193.71	1080.75	1096.85	1138.89	1088.76	1126.16	1159.74	1075.72	1252.41	1219.32	1258.83	1195.87	1127.77	1292.87	1231.67	1192.62	0.125967	1.09124	1.09229	0.100014	0.122625	1.08871	1.08865	0.0843657	-0.0207036	0.985752	0.986739	0.914034	1127.55	1112.6	1231.61	1211.23	1127.55	1112.6	1231.61	1211.23	1	0.986739	1.09229	1.07422
AT1G08000	GATA10	148.172	136.405	168.384	167.634	257.491	185.527	188.697	248.542	192.292	191.372	163.44	205.085	247.535	192.624	213.489	273.392	0.279716	1.21396	1.21204	0.248039	0.0717735	1.05101	1.05315	0.92257	0.507365	1.42145	1.41841	0.00107907	155.149	220.064	188.047	231.76	155.149	220.064	188.047	231.76	1	1.41841	1.21204	1.49379
AT1G08005	AT1G08005	0	0	0.940694	0	0	2.36341	0	0	1.00676	0	0	0	0	0	0	0	0.0812112	1.05791	1.07023	1	-1.65363	0.317839	0	1	0.949405	1.93108	2.51241	1	0.235174	0.590852	0.251691	0	0.235174	0.590852	0.251691	1	1	2.51241	1.07023	4.25218
AT1G08010	GATA11	247.261	278.057	344.294	289.549	459.226	354.511	416.617	451.454	386.597	308.383	303.696	329.047	363.382	330.835	372.237	427.918	0.197154	1.14643	1.14542	0.424405	-0.171689	0.887803	0.88855	0.46384	0.538753	1.45272	1.45088	4.10071e-05	289.79	420.452	331.931	373.593	289.79	420.452	331.931	373.593	1	1.45088	1.14542	1.28918
AT1G08030	TPST	537.122	597.036	526.789	608.561	514.982	521.131	499.305	494.172	530.565	571.93	475.25	479.442	481.209	578.961	488.105	493.294	-0.14093	0.906934	0.906446	0.336055	0.00700149	1.00486	1.0059	1	-0.160363	0.8948	0.894286	0.132575	567.377	507.397	514.297	510.392	567.377	507.397	514.297	510.392	1	0.894286	0.906446	0.899564
AT1G08032	AT1G08032	0	0	0	0	0	0	0	0	0	0	0	0	0	0	0	0	NA	#VALUE!	#DIV/0!	NA	NA	#VALUE!	#DIV/0!	NA	NA	#VALUE!	#DIV/0!	NA	0	0	0	0	1	1	1	1	1	1	1	1
AT1G08035	AT1G08035	4.63036	8.39418	3.76278	14.2235	3.04123	2.36341	2.12019	1.94174	9.06088	2.18711	5.79573	0.911488	2.97042	2.17654	0.912345	5.9433	-0.792309	0.577419	0.578999	0.651204	0.336293	1.26251	1.2679	0.9724	-1.70229	0.307298	0.305267	0.091747	7.7527	2.36664	4.4888	3.00065	7.7527	2.36664	4.4888	3.00065	1	0.305267	0.578999	0.387046
AT1G08040	AT1G08040	723.262	722.949	702.699	793.466	817.077	772.834	734.645	690.288	739.972	662.695	745.331	751.977	757.458	879.324	755.422	707.253	-0.0198312	0.986348	0.98559	1	0.0391594	1.02751	1.02807	0.929521	0.0348907	1.02448	1.02463	0.889164	735.594	753.711	724.994	774.864	735.594	753.711	724.994	774.864	1	1.02463	0.98559	1.05339
AT1G08050	AT1G08050	121.315	72.3998	101.595	83.3089	143.952	146.531	127.211	145.63	122.825	108.262	129.824	144.927	269.318	291.657	220.788	268.439	0.414727	1.33305	1.33601	0.079517	0.896732	1.86184	1.86429	4.05984e-09	0.566757	1.48119	1.48784	0.00134314	94.6548	140.831	126.46	262.551	94.6548	140.831	126.46	262.551	1	1.48784	1.33601	2.77377
AT1G08060	MOM1	466.74	412.364	493.865	401.305	489.638	489.225	515.206	566.017	466.132	489.913	470.614	476.708	526.755	559.372	505.439	499.237	0.0988162	1.07089	1.07276	0.59269	0.0183264	1.01278	1.01491	1	0.214804	1.16055	1.16109	0.021205	443.569	515.021	475.842	522.701	443.569	515.021	475.842	522.701	1	1.16109	1.07276	1.1784
AT1G08065	ACA5	0	0	0	0	0	0	0	0	0	0	0	0	0	0	0	0	NA	#VALUE!	#DIV/0!	NA	NA	#VALUE!	#DIV/0!	NA	NA	#VALUE!	#DIV/0!	NA	0	0	0	0	1	1	1	1	1	1	1	1
AT1G08070	PCMP-H12	25.93	23.084	28.2208	25.399	25.3436	29.5426	31.8028	20.3882	19.1285	27.3389	16.2281	29.1676	19.8028	30.4716	29.1951	42.5937	-0.151343	0.900412	0.895056	0.949756	0.195185	1.14487	1.13995	0.85472	0.0519817	1.03669	1.04329	1	25.6585	26.7693	22.9658	30.5158	25.6585	26.7693	22.9658	30.5158	1	1.04329	0.895056	1.18931
AT1G08080	ACA7	3.70429	0	0.940694	2.03192	8.10995	2.36341	1.06009	5.82521	4.02706	4.37422	6.95488	6.38041	5.94085	5.44136	3.64938	3.9622	1.67428	3.19159	3.25549	0.265949	0.104009	1.07476	1.0942	1	1.37133	2.5871	2.59981	0.294529	1.66923	4.33967	5.43414	4.74845	1.66923	4.33967	5.43414	4.74845	1	2.59981	3.25549	2.8447
AT1G08090	NRT2.1	279.674	388.231	417.668	285.485	321.357	712.567	266.084	266.018	177.19	155.285	215.601	59.2467	231.693	273.156	196.154	251.6	-1.1768	0.442333	0.44296	0.0377397	-0.716555	0.608549	0.608294	0.281991	0.190943	1.14151	1.1422	0.880091	342.765	391.506	151.831	238.151	342.765	391.506	151.831	238.151	1	1.1422	0.44296	0.694794
AT1G08100	NRT2.2	0	0	0	0	0	0	0	0	0	1.09356	0	0	0	0	0	0.99055	0.802502	1.74412	#DIV/0!	1	0.636238	1.55427	#DIV/0!	1	0	1	#DIV/0!	1	0	0	0.273389	0.247638	1	1	0.273389	0.247638	1	1	0.273389	0.247638
AT1G08105	AT1G08105	0	0	0	0	0	0	0	0	0	0	0	0	0	0	0	0	NA	#VALUE!	#DIV/0!	NA	NA	#VALUE!	#DIV/0!	NA	NA	#VALUE!	#DIV/0!	NA	0	0	0	0	1	1	1	1	1	1	1	1
AT1G08110	AT1G08110	2231.83	2232.85	2127.85	2175.17	2176.51	2145.97	2197.58	2025.23	2128.3	2207.89	2190.79	2185.75	2101.08	2325.64	2111.17	2099.97	-0.00912073	0.993698	0.993728	1	0.015129	1.01054	1.01083	0.996573	-0.0373466	0.974445	0.974632	0.712728	2191.93	2136.32	2178.18	2159.46	2191.93	2136.32	2178.18	2159.46	1	0.974632	0.993728	0.985189
AT1G08115	AT1G08115	12.0389	13.6405	15.9918	21.3352	34.4673	9.45363	7.42066	5.82521	10.0676	8.74845	4.63659	4.55744	10.8916	22.8537	10.9481	16.8394	-1.16925	0.444652	0.444559	0.256449	0.0951613	1.06818	1.07637	1	-0.134147	0.911209	0.907316	0.980636	15.7516	14.2917	7.00253	15.3832	15.7516	14.2917	7.00253	15.3832	1	0.907316	0.444559	0.97661
AT1G08120	AT1G08120	0.926072	0	0	0	0	0	1.06009	0.970869	0	1.09356	4.63659	3.64595	2.97042	0	2.73704	0	2.97199	7.8462	10.1246	0.284462	1.46912	2.76852	2.81022	0.740229	0.818144	1.76314	2.19309	0.893529	0.231518	0.507741	2.34402	1.42686	0.231518	0.507741	2.34402	1.42686	1	2.19309	10.1246	6.16308
AT1G08125	AT1G08125	338.942	403.97	406.38	350.507	402.456	361.601	474.922	363.105	400.692	418.832	441.635	362.772	449.524	356.953	402.344	415.041	0.112488	1.08109	1.08277	0.659854	0.020306	1.01417	1.01359	1	0.0960556	1.06885	1.0682	0.606455	374.95	400.521	405.983	405.966	374.95	400.521	405.983	405.966	1	1.0682	1.08277	1.08272
AT1G08130	LIG1	873.286	868.798	882.371	886.935	1035.03	872.097	984.828	1000.97	837.628	819.074	872.837	795.729	967.368	947.885	934.242	963.806	-0.0799097	0.946117	0.946995	0.589572	-0.031922	0.978116	0.979547	0.929102	0.150766	1.11016	1.10866	0.0534212	877.847	973.231	831.317	953.325	877.847	973.231	831.317	953.325	1	1.10866	0.946995	1.08598
AT1G08135	CHX6B	0	0	0	0	0	0	0	0	0	0	0	0	0	0	0	0	NA	#VALUE!	#DIV/0!	NA	NA	#VALUE!	#DIV/0!	NA	NA	#VALUE!	#DIV/0!	NA	0	0	0	0	1	1	1	1	1	1	1	1
AT1G08140	CHX6A	0	0	0	0	0	0	1.06009	0	0	2.18711	0	0	0	0	0	0	1.60986	3.05222	#DIV/0!	1	-0.806437	0.571792	0	1	0.823479	1.76967	#DIV/0!	1	0	0.265024	0.546778	0	1	0.265024	0.546778	1	1	0.265024	0.546778	1
AT1G08150	CHX5	0	0	0	0	0	0	0	0	0	0	0	0	0	0	0	0	NA	#VALUE!	#DIV/0!	NA	NA	#VALUE!	#DIV/0!	NA	NA	#VALUE!	#DIV/0!	NA	0	0	0	0	1	1	1	1	1	1	1	1
AT1G08160	AT1G08160	157.432	153.194	183.435	169.666	211.872	194.981	174.916	221.358	135.913	155.285	111.278	154.953	164.363	167.594	169.696	138.677	-0.246968	0.842666	0.839847	0.238174	-0.329111	0.796027	0.797297	0.0327501	0.276409	1.21118	1.21003	0.0634123	165.932	200.782	139.357	160.083	165.932	200.782	139.357	160.083	1	1.21003	0.839847	0.96475
AT1G08165	AT1G08165	43.5254	50.3651	40.4499	42.6704	35.481	29.5426	29.6826	28.1552	46.3111	36.0874	46.3659	30.0791	30.6944	34.8247	35.5815	41.6031	-0.161647	0.894004	0.897366	0.883974	0.215589	1.16118	1.1615	0.773276	-0.523835	0.695521	0.69409	0.106819	44.2527	30.7154	39.7109	35.6759	44.2527	30.7154	39.7109	35.6759	1	0.69409	0.897366	0.806187
AT1G08170	AT1G08170	0	0	0	0	0	0	0	0	0	2.18711	0	0.911488	0	0	0	0.99055	2.10137	4.29117	#DIV/0!	0.928583	0.636243	1.55428	#DIV/0!	1	0	1	#DIV/0!	1	0	0	0.77465	0.247638	1	1	0.77465	0.247638	1	1	0.77465	0.247638
AT1G08180	SMR2	109.276	121.716	129.816	123.947	77.0445	59.0852	65.7259	82.5239	125.846	142.162	108.96	141.281	38.6155	85.9735	83.0234	76.2724	0.098779	1.07087	1.06909	0.953618	-0.00825011	0.994298	0.998261	1	-0.764219	0.588772	0.586645	0.000788266	121.189	71.0948	129.562	70.9712	121.189	71.0948	129.562	70.9712	1	0.586645	1.06909	0.585625
AT1G08190	VPS41	2248.5	2175.14	2135.38	2209.72	1994.03	2128.25	2055.52	2128.14	2308.51	2170.71	2122.4	2213.09	2226.83	2202.66	2227.95	2153.46	0.00828719	1.00576	1.00524	1	0.085543	1.06109	1.06079	0.169623	-0.0785891	0.946983	0.947223	0.16176	2192.18	2076.49	2203.68	2202.72	2192.18	2076.49	2203.68	2202.72	1	0.947223	1.00524	1.00481
AT1G08200	AXS2	5356.4	5350.24	5030.83	5054.41	5189.35	5460.65	5299.41	4935.9	4714.68	4986.62	4943.76	4457.17	5043.78	5120.32	4864.63	4776.43	-0.122783	0.918415	0.918735	0.120294	-0.0764344	0.948399	0.948282	0.423201	0.0061578	1.00428	1.00449	1	5197.97	5221.33	4775.56	4951.29	5197.97	5221.33	4775.56	4951.29	1	1.00449	0.918735	0.952543
AT1G08210	AT1G08210	358.39	353.605	373.456	331.204	458.212	349.784	339.23	425.241	384.584	372.903	388.314	368.241	433.682	402.661	412.38	435.842	0.0947478	1.06788	1.06874	0.770942	0.0966741	1.06931	1.07129	0.713373	0.152869	1.11178	1.10999	0.318944	354.164	393.117	378.51	421.141	354.164	393.117	378.51	421.141	1	1.10999	1.06874	1.18912
AT1G08220	AT1G08220	207.44	164.736	186.258	182.873	237.216	184.346	258.663	193.203	205.38	156.379	140.257	251.571	200.009	156.711	183.381	202.072	0.0303138	1.02123	1.01656	1	-0.234595	0.849923	0.849725	0.399808	0.236194	1.17788	1.17823	0.299097	185.327	218.357	188.396	185.543	185.327	218.357	188.396	185.543	1	1.17823	1.01656	1.00117
AT1G08230	GAT1	313.012	261.269	288.793	311.9	287.903	251.703	289.406	290.29	362.435	356.499	358.176	455.744	283.18	446.192	341.217	280.326	0.3848	1.30568	1.30459	0.0808364	0.268525	1.20458	1.20693	0.275397	-0.0694655	0.952991	0.952618	0.88706	293.744	279.825	383.214	337.729	293.744	279.825	383.214	337.729	1	0.952618	1.30459	1.14974
AT1G08240	AT1G08240	0	0	0	0	0	0	0	0	0	0	0	0	0	0	0	0	NA	#VALUE!	#DIV/0!	NA	NA	#VALUE!	#DIV/0!	NA	NA	#VALUE!	#DIV/0!	NA	0	0	0	0	1	1	1	1	1	1	1	1
AT1G08250	ADT6	218.553	169.982	195.664	173.729	175.378	155.985	144.173	140.776	268.806	184.811	158.803	238.81	113.866	187.183	166.959	152.545	0.170552	1.12549	1.1231	0.69481	0.00880828	1.00612	1.00688	1	-0.300379	0.812039	0.813152	0.18489	189.482	154.078	212.807	155.138	189.482	154.078	212.807	155.138	1	0.813152	1.1231	0.818748
AT1G08260	POL2A	575.091	630.613	628.384	622.785	734.964	641.665	778.109	749.511	674.532	623.327	656.077	607.051	851.521	765.055	691.558	787.488	0.0597329	1.04227	1.04238	0.861573	0.0898729	1.06428	1.06589	0.622891	0.243399	1.18378	1.18209	0.00996604	614.218	726.062	640.247	773.906	614.218	726.062	640.247	773.906	1	1.18209	1.04238	1.25999
AT1G08270	AT1G08270	21.2997	18.8869	8.46625	15.2394	18.2474	7.09022	15.9014	14.563	17.115	16.4033	16.2281	15.4953	15.8423	15.2358	11.8605	3.9622	0.0312602	1.0219	1.02112	1	-0.269585	0.829558	0.840485	0.871832	-0.179953	0.882732	0.873378	0.890319	15.9731	13.9505	16.3104	11.7252	15.9731	13.9505	16.3104	11.7252	1	0.873378	1.02112	0.73406
AT1G08280	AT1G08280	244.483	239.234	271.861	227.575	219.982	205.616	221.56	235.921	217.461	231.834	226.034	237.898	262.387	222.008	254.544	254.571	-0.107143	0.928425	0.928875	0.686374	0.16956	1.12472	1.12505	0.316385	-0.153815	0.898871	0.898211	0.300282	245.788	220.77	228.307	248.378	245.788	220.77	228.307	248.378	1	0.898211	0.928875	1.01053
AT1G08290	WIP3	69.4554	66.1042	97.8322	54.8619	120.635	121.715	108.13	127.184	65.4397	60.1456	52.1616	54.6893	58.4183	50.0605	94.8839	50.5181	-0.31273	0.805117	0.806359	0.542131	-0.904745	0.534127	0.531505	0.000337011	0.725953	1.65399	1.6571	0.00361768	72.0634	119.416	58.109	63.4702	72.0634	119.416	58.109	63.4702	1	1.6571	0.806359	0.880755
AT1G08300	NVL	104.646	118.568	95.9508	84.3248	107.457	81.5376	84.8076	99.9995	92.6223	121.385	122.87	102.087	82.1817	94.6797	78.4617	88.159	0.117274	1.08468	1.08792	0.85741	-0.129758	0.913985	0.918889	0.805271	-0.10457	0.930082	0.926421	0.784568	100.872	93.4503	109.741	85.8705	100.872	93.4503	109.741	85.8705	1	0.926421	1.08792	0.851279
AT1G08310	AT1G08310	122.241	87.0896	88.4253	144.267	76.0307	82.7193	91.1681	85.4365	82.5547	101.701	78.822	144.927	65.3493	119.71	87.5852	43.5842	-0.110711	0.926131	0.923038	0.973878	-0.0879354	0.940868	0.942968	0.988315	-0.398603	0.758592	0.758681	0.28644	110.506	83.8386	102.001	79.0572	110.506	83.8386	102.001	79.0572	1	0.758681	0.923038	0.715412
AT1G08315	AT1G08315	106.498	101.779	128.875	86.3568	141.924	177.256	147.353	176.698	118.798	91.8587	107.801	109.379	90.1028	121.887	164.222	117.876	0.0139892	1.00974	1.01022	1	-0.376566	0.770269	0.768133	0.125704	0.599794	1.5155	1.51881	0.00178364	105.877	160.808	106.959	123.522	105.877	160.808	106.959	123.522	1	1.51881	1.01022	1.16665
AT1G08320	TGA9	233.37	219.298	221.063	211.32	211.872	229.251	169.615	200.97	221.488	204.495	221.397	190.501	238.624	166.506	198.891	228.817	-0.0812444	0.945242	0.946703	0.916348	0.0403285	1.02835	1.02603	1	-0.126892	0.915802	0.917131	0.621276	221.263	202.927	209.47	208.21	221.263	202.927	209.47	208.21	1	0.917131	0.946703	0.941005
AT1G08340	ROPGAP5	133.354	148.997	154.274	143.251	110.498	120.534	126.151	118.446	123.832	90.7652	88.0952	78.3879	112.876	99.0328	121.342	109.951	-0.605736	0.657136	0.657176	0.00138771	-0.0981792	0.934211	0.931823	0.874481	-0.286247	0.820032	0.820226	0.154548	144.969	118.907	95.2701	110.8	144.969	118.907	95.2701	110.8	1	0.820226	0.657176	0.764305
AT1G08350	TMN5	279.674	256.023	307.607	304.789	292.972	268.247	265.024	281.552	301.022	307.289	280.514	321.755	288.131	275.333	294.688	321.929	0.078102	1.05563	1.05443	0.787439	0.0908735	1.06501	1.06525	0.680416	-0.0513222	0.965052	0.9649	0.824216	287.023	276.949	302.645	295.02	287.023	276.949	302.645	295.02	1	0.9649	1.05443	1.02786
AT1G08360	RPL10AA	8742.12	8045.82	8370.3	8470.07	8301.54	7877.24	8294.18	8178.6	7451.06	8604.1	8049.11	8469.54	7951.82	7642.94	7229.42	7944.21	-0.0460464	0.968587	0.968643	0.766301	-0.0859064	0.942192	0.942326	0.294549	-0.0425116	0.970963	0.970954	0.663641	8407.08	8162.89	8143.45	7692.1	8407.08	8162.89	8143.45	7692.1	1	0.970954	0.968643	0.914955
AT1G08370	DCP1	647.324	495.257	676.359	582.146	764.362	615.668	750.547	709.705	657.417	672.537	701.284	788.437	719.833	608.344	692.47	707.253	0.231206	1.17382	1.17433	0.105702	-0.0587295	0.960109	0.960433	0.880823	0.241899	1.18255	1.18292	0.0356736	600.272	710.071	704.919	681.975	600.272	710.071	704.919	681.975	1	1.18292	1.17433	1.13611
AT1G08380	PSAO	77943.8	75607.5	67761	72899.3	66237	71971.7	64714.5	66408.4	73738.4	68567.1	78882.3	60973.1	63874	67992	73608.9	66670	-0.0603714	0.959017	0.95904	0.79194	0.0150143	1.01046	1.01045	1	-0.127483	0.915427	0.915435	0.173902	73552.9	67332.9	70540.2	68036.2	73552.9	67332.9	70540.2	68036.2	1	0.915435	0.95904	0.924997
AT1G08390	AT1G08390	175.954	185.721	167.444	162.554	153.075	112.262	119.791	132.038	143.967	145.443	171.554	150.395	118.817	142.564	136.852	133.724	-0.180196	0.882583	0.883886	0.491469	0.0351399	1.02466	1.0286	1	-0.414224	0.750423	0.747703	0.00442721	172.918	129.291	152.84	132.989	172.918	129.291	152.84	132.989	1	0.747703	0.883886	0.769088
AT1G08400	MAG2L	152.802	142.701	137.341	131.059	126.718	106.353	135.692	141.747	144.974	170.595	120.551	168.625	130.699	156.711	123.167	139.668	0.105318	1.07573	1.07243	0.812581	0.0984488	1.07062	1.07783	0.817041	-0.138986	0.908157	0.905315	0.538898	140.976	127.628	151.186	137.561	140.976	127.628	151.186	137.561	1	0.905315	1.07243	0.975777
AT1G08410	LSG1-2	402.841	394.527	524.908	425.688	475.446	449.047	456.901	470.871	440.963	483.352	449.749	445.717	465.366	440.75	413.292	468.53	0.0563968	1.03987	1.04109	0.927544	-0.0520632	0.964556	0.965272	0.921631	0.0830803	1.05928	1.05967	0.67344	436.991	463.066	454.945	446.985	436.991	463.066	454.945	446.985	1	1.05967	1.04109	1.02287
AT1G08420	BSL2	1196.48	1097.54	1211.61	1199.85	1147.56	1174.61	1176.7	1266.98	1242.35	1265.24	1206.67	1284.29	1304.02	1241.72	1248.09	1308.52	0.0872369	1.06233	1.06228	0.317891	0.0976811	1.07005	1.0706	0.185471	0.0183258	1.01278	1.01283	0.925614	1176.37	1191.46	1249.64	1275.59	1176.37	1191.46	1249.64	1275.59	1	1.01283	1.06228	1.08434
AT1G08430	ALMT1	162.989	154.243	160.859	148.33	170.309	131.169	206.718	165.048	199.339	189.185	102.005	168.625	236.644	198.066	201.628	170.375	0.0763034	1.05431	1.05226	0.987066	0.259305	1.1969	1.19825	0.486528	0.105261	1.07569	1.07475	0.838444	156.605	168.311	164.789	201.678	156.605	168.311	164.789	201.678	1	1.07475	1.05226	1.28781
AT1G08440	ALMT2	0.926072	4.19709	2.82208	7.11173	12.1649	8.27193	4.24038	5.82521	10.0676	4.37422	1.15915	3.64595	1.98028	3.26482	0.912345	3.9622	0.389637	1.31006	1.27828	0.940264	-1.61049	0.327487	0.331765	0.143795	1.03696	2.0519	2.0258	0.31928	3.76425	7.62561	4.81174	2.52991	3.76425	7.62561	4.81174	2.52991	1	2.0258	1.27828	0.67209
AT1G08450	CRT3	1279.83	1328.38	1259.59	1255.73	1414.17	1540.94	1732.19	1332.03	1921.91	1743.13	1785.09	1835.74	1908.99	2158.04	2000.77	2101.95	0.508468	1.42254	1.42204	3.41063e-11	0.441261	1.35779	1.35725	2.58449e-09	0.231755	1.17426	1.17484	0.00509154	1280.88	1504.83	1821.47	2042.44	1280.88	1504.83	1821.47	2042.44	1	1.17484	1.42204	1.59456
AT1G08460	HDA8	408.398	418.66	388.507	399.273	337.576	413.596	329.689	372.814	474.186	469.136	435.839	399.232	378.234	442.927	380.448	435.842	0.138271	1.10059	1.10128	0.494751	0.172264	1.12683	1.12642	0.286834	-0.153372	0.899146	0.900199	0.287929	403.709	363.419	444.598	409.363	403.709	363.419	444.598	409.363	1	0.900199	1.10128	1.014
AT1G08465	YAB2	344.499	384.034	339.591	366.762	357.851	321.423	351.951	348.542	391.631	398.054	408.02	385.559	362.392	424.426	362.201	353.627	0.142397	1.10374	1.10341	0.401858	0.119238	1.08616	1.08906	0.503818	-0.053402	0.963661	0.961588	0.811851	358.721	344.942	395.816	375.661	358.721	344.942	395.816	375.661	1	0.961588	1.10341	1.04722
AT1G08470	SSL3	505.635	530.932	578.527	521.188	502.817	553.037	431.458	495.143	536.605	477.884	555.231	526.84	481.209	463.604	537.371	450.7	-0.0273469	0.981223	0.981406	1	-0.0334082	0.977109	0.974995	0.9724	-0.109543	0.926882	0.927993	0.413622	534.071	495.614	524.14	483.221	534.071	495.614	524.14	483.221	1	0.927993	0.981406	0.904789
AT1G08480	SDH6	1980.87	1878.2	2034.72	2186.35	1913.95	2135.34	1994.04	1988.34	2173.6	2325.99	1991.41	2049.94	1900.08	2356.11	1932.35	2234.68	0.0799326	1.05697	1.05703	0.720232	0.0684451	1.04859	1.04875	0.761516	-0.00908159	0.993725	0.994001	1	2020.03	2007.92	2135.24	2105.8	2020.03	2007.92	2135.24	2105.8	1	0.994001	1.05703	1.04246
AT1G08490	NFS2	937.185	831.024	982.085	983.451	1014.76	939.454	994.369	1113.59	913.135	994.043	1030.48	1133.89	986.181	951.15	1008.14	980.645	0.125212	1.09067	1.09047	0.31924	-0.0502047	0.965799	0.966508	0.835547	0.122409	1.08855	1.08796	0.210182	933.436	1015.54	1017.89	981.529	933.436	1015.54	1017.89	981.529	1	1.08796	1.09047	1.05152
AT1G08500	ENODL18	102.794	70.3013	78.0776	65.0216	93.2644	109.898	84.8076	91.2617	66.4464	63.4263	40.5701	33.725	101.985	70.7377	97.621	67.3574	-0.638431	0.642411	0.645703	0.0425558	-0.161854	0.893875	0.890485	0.81345	0.256419	1.19451	1.19936	0.465203	79.0486	94.808	51.042	84.4252	79.0486	94.808	51.042	84.4252	1	1.19936	0.645703	1.06802
AT1G08510	FATB	2145.71	1921.22	2140.08	1930.33	2123.79	2358.68	2045.98	2327.17	2012.52	1969.49	1982.14	1864.9	2398.12	2406.17	2490.7	2483.31	-0.0569352	0.961304	0.962116	0.71563	0.143481	1.10457	1.10419	0.0502591	0.120996	1.08749	1.08827	0.0916788	2034.33	2213.91	1957.27	2444.58	2034.33	2213.91	1957.27	2444.58	1	1.08827	0.962116	1.20166
AT1G08520	CHLD	8569.87	7875.84	7641.26	8178.49	8076.49	7868.96	7823.5	8118.41	7446.03	7945.78	8347.02	6614.67	8409.27	8318.75	8252.16	7498.47	-0.0885692	0.940455	0.940742	0.540862	0.0264465	1.0185	1.01854	0.969374	-0.0169888	0.988293	0.988281	0.973142	8066.37	7971.84	7588.37	8119.66	8066.37	7971.84	7588.37	8119.66	1	0.988281	0.940742	1.00661
AT1G08530	AT1G08530	400.989	470.074	369.693	386.066	332.508	438.412	377.394	350.484	421.834	424.3	395.269	421.107	384.175	441.839	402.344	369.475	0.033316	1.02336	1.02194	1	0.0946163	1.06778	1.06608	0.736103	-0.120195	0.920063	0.921304	0.488299	406.705	374.699	415.628	399.458	406.705	374.699	415.628	399.458	1	0.921304	1.02194	0.982181
AT1G08540	SIGB	3346.82	3282.13	3028.1	3351.66	2721.9	2721.46	2733.98	3018.43	2723.3	3137.41	3432.23	2961.42	2666.45	2885.01	2779	2605.15	-0.0868286	0.94159	0.942013	0.568394	-0.0343686	0.976459	0.976762	0.929215	-0.21613	0.860871	0.860638	0.00449469	3252.18	2798.94	3063.59	2733.9	3252.18	2798.94	3063.59	2733.9	1	0.860638	0.942013	0.840638
AT1G08550	VDE1	2188.31	2126.88	1800.49	2242.23	1691.94	2077.44	1680.25	1841.74	1717.54	1797.81	1907.96	1393.66	1629.77	1613.91	1820.13	1480.87	-0.29492	0.815118	0.815631	0.0267959	-0.155118	0.898059	0.897594	0.369449	-0.197277	0.872195	0.872391	0.126555	2089.48	1822.84	1704.24	1636.17	2089.48	1822.84	1704.24	1636.17	1	0.872391	0.815631	0.783053
AT1G08560	KN	1041.83	1086	1340.49	1191.72	1615.91	1186.43	1550.92	1410.67	1165.83	1211.66	1297.09	978.938	1248.57	1305.93	1280.02	1412.52	-0.00310211	0.997852	0.9986	1	-0.136133	0.909955	0.910324	0.59713	0.307149	1.23726	1.23688	0.0289723	1165.01	1440.98	1163.38	1311.76	1165.01	1440.98	1163.38	1311.76	1	1.23688	0.9986	1.12596
AT1G08570	ACHT4	1372.44	1315.79	1262.41	1347.17	878.915	875.642	825.814	942.714	1116.5	1136.2	1408.36	961.619	692.109	848.852	937.891	736.97	-0.198083	0.871708	0.872567	0.32688	-0.131596	0.912821	0.912786	0.60018	-0.588292	0.66513	0.665009	3.36479e-07	1324.45	880.771	1155.67	803.955	1324.45	880.771	1155.67	803.955	1	0.665009	0.872567	0.60701
AT1G08580	AT1G08580	832.539	767.018	874.846	833.089	954.946	781.106	802.492	853.394	852.729	831.103	705.92	884.143	839.64	774.85	750.86	880.599	-0.0135877	0.990626	0.989842	1	-0.0644462	0.956312	0.95696	0.857045	0.0368325	1.02586	1.02553	0.920118	826.873	847.984	818.474	811.487	826.873	847.984	818.474	811.487	1	1.02553	0.989842	0.981393
AT1G08590	PXL1	202.81	154.243	166.503	203.192	108.471	176.074	155.834	129.126	161.082	142.162	121.71	102.998	134.659	82.7087	131.378	111.932	-0.463316	0.725317	0.726459	0.0849117	-0.297731	0.813531	0.808911	0.360163	-0.356651	0.780975	0.783633	0.139626	181.687	142.376	131.988	115.169	181.687	142.376	131.988	115.169	1	0.783633	0.726459	0.633889
AT1G08592	AT1G08592	67.6033	74.4984	72.4335	61.9737	44.6047	47.2681	42.4038	49.5143	87.5885	84.2038	78.822	54.6893	54.4578	47.884	53.8284	68.348	0.13707	1.09967	1.10414	0.882447	0.290067	1.2227	1.2216	0.510795	-0.588661	0.66496	0.664684	0.0208589	69.1272	45.9477	76.3259	56.1295	69.1272	45.9477	76.3259	56.1295	1	0.664684	1.10414	0.811975
AT1G08600	ATRX	751.97	746.033	758.2	730.477	878.915	761.017	881.999	874.753	781.249	823.448	761.559	895.081	936.674	928.296	884.975	854.845	0.128868	1.09344	1.09196	0.269646	0.0834561	1.05955	1.06127	0.545819	0.187213	1.13856	1.13728	0.018642	746.67	849.171	815.334	901.197	746.67	849.171	815.334	901.197	1	1.13728	1.09196	1.20696
AT1G08610	AT1G08610	190.771	155.292	208.834	187.953	258.505	237.522	235.341	302.911	190.278	188.092	177.349	217.846	171.294	185.006	181.557	213.959	0.0596968	1.04225	1.04135	0.966697	-0.463086	0.725433	0.726899	0.00156471	0.47785	1.39267	1.39231	0.0005206	185.713	258.57	193.391	187.954	185.713	258.57	193.391	187.954	1	1.39231	1.04135	1.01207
AT1G08620	JMJ16	605.651	680.978	633.087	559.795	750.17	725.566	767.508	761.161	665.471	712.999	686.215	782.968	802.014	791.174	717.103	726.073	0.201624	1.14999	1.14847	0.0808364	0.0139697	1.00973	1.01064	1	0.277918	1.21244	1.21169	0.00134389	619.878	751.101	711.913	759.091	619.878	751.101	711.913	759.091	1	1.21169	1.14847	1.22458
AT1G08630	THA1	15.7432	13.6405	12.229	8.1277	9.12369	8.27193	10.6009	10.6796	22.1488	18.5905	39.411	20.9642	10.8916	28.2951	14.5975	25.7543	1.00694	2.00965	2.03284	0.0487235	1.02359	2.03297	2.05653	0.0492695	-0.362009	0.77808	0.777558	0.653504	12.4351	9.66903	25.2786	19.8846	12.4351	9.66903	25.2786	19.8846	1	0.777558	2.03284	1.59907
AT1G08640	CJD1	2355	2637.87	2523.88	2571.4	2485.7	2636.38	2467.9	2332.03	2187.7	2212.26	2604.6	2423.65	2419.91	2225.52	2206.05	2350.58	-0.0976364	0.934563	0.934582	0.49311	-0.108202	0.927744	0.927438	0.365525	-0.0241619	0.983392	0.98353	0.933916	2522.04	2480.5	2357.05	2300.51	2522.04	2480.5	2357.05	2300.51	1	0.98353	0.934582	0.912164
AT1G08650	PPCK1	1039.05	1010.45	922.821	1106.38	837.352	795.287	702.843	931.063	870.851	801.577	885.588	1132.98	558.44	659.493	780.055	709.234	-0.14311	0.905565	0.904943	0.727721	-0.270944	0.828777	0.828772	0.237554	-0.319815	0.801172	0.800878	0.0816188	1019.68	816.636	922.749	676.806	1019.68	816.636	922.749	676.806	1	0.800878	0.904943	0.663745
AT1G08660	MGP2	1013.12	959.035	904.948	948.908	993.468	986.723	941.364	912.617	992.669	978.733	1083.8	892.346	875.285	931.561	937.891	976.683	0.0423672	1.0298	1.03177	0.883192	-0.0423146	0.971096	0.970593	0.858785	0.00224513	1.00156	1.00213	1	956.504	958.543	986.888	930.355	956.504	958.543	986.888	930.355	1	1.00213	1.03177	0.972662
AT1G08670	AT1G08670	71.3075	77.6462	59.2638	66.0375	70.962	100.445	57.2451	41.7474	40.2706	45.9294	40.5701	34.6365	37.6254	19.5889	23.721	21.7921	-0.767739	0.587337	0.588527	0.0243041	-1.3833	0.383342	0.37991	1.25631e-06	-0.0290712	0.980051	0.985941	1	68.5638	67.5998	40.3516	25.6818	68.5638	67.5998	40.3516	25.6818	1	0.985941	0.588527	0.374569
AT1G08680	AGD14	885.325	777.511	828.752	860.52	916.424	859.099	988.008	941.743	826.553	896.716	931.954	894.169	868.354	839.058	930.592	900.41	0.0809135	1.05769	1.05885	0.61007	-0.0664757	0.954968	0.954967	0.68842	0.144751	1.10554	1.10536	0.0910197	838.027	926.318	887.348	884.604	838.027	926.318	887.348	884.604	1	1.10536	1.05885	1.05558
AT1G08695	SCRL3	0	0	0	0	0	0	0	0	0	0	0	0	0	0	0	0	NA	#VALUE!	#DIV/0!	NA	NA	#VALUE!	#DIV/0!	NA	NA	#VALUE!	#DIV/0!	NA	0	0	0	0	1	1	1	1	1	1	1	1
AT1G08700	PS1	508.413	466.926	533.374	485.63	451.116	469.136	506.725	498.056	538.619	484.445	536.685	566.034	539.627	496.252	523.686	593.34	0.0924726	1.0662	1.06591	0.637096	0.161642	1.11856	1.11837	0.181304	-0.0518365	0.964707	0.965246	0.783711	498.586	481.258	531.446	538.226	498.586	481.258	531.446	538.226	1	0.965246	1.06591	1.07951
AT1G08710	SKIP24	224.109	218.249	208.834	215.384	238.23	176.074	212.019	228.154	233.569	218.711	209.806	225.137	214.861	183.918	200.716	188.205	0.035934	1.02522	1.02383	0.994606	-0.121816	0.91903	0.92185	0.588934	-0.0143267	0.990119	0.986037	1	216.644	213.619	221.806	196.925	216.644	213.619	221.806	196.925	1	0.986037	1.02383	0.908979
AT1G08720	EDR1	641.768	598.086	583.231	609.577	806.94	896.913	847.016	852.423	582.916	699.876	644.486	639.864	597.055	647.522	613.096	637.914	0.0761634	1.05421	1.05528	0.692749	-0.447301	0.733413	0.733287	6.115e-10	0.483142	1.39778	1.399	4.63084e-12	608.165	850.823	641.786	623.897	608.165	850.823	641.786	623.897	1	1.399	1.05528	1.02587
AT1G08730	XI-C	48.1557	59.8086	38.5685	54.8619	53.7284	56.7218	36.0432	50.4852	27.1826	42.6487	46.3659	32.8136	48.5169	43.5309	48.3543	40.6126	-0.442043	0.736091	0.739894	0.249756	-0.1182	0.921337	0.918956	0.918254	-0.0287598	0.980263	0.978072	1	50.3487	49.2446	37.2527	45.2537	50.3487	49.2446	37.2527	45.2537	1	0.978072	0.739894	0.898806
AT1G08735	AT1G08735	0	0	0.940694	0	0	0	0	0	0	0	0	0	0.990141	0	0	0	-0.640115	0.641662	0	1	0.636238	1.55427	#DIV/0!	1	-0.619118	0.651069	0	1	0.235174	0	0	0.247535	0.235174	1	1	0.247535	1	4.25218	4.25218	1.05256
AT1G08740	AT1G08740	0	0	0	0	0	0	0	0	0	0	0	0	0	0	0	0	NA	#VALUE!	#DIV/0!	NA	NA	#VALUE!	#DIV/0!	NA	NA	#VALUE!	#DIV/0!	NA	0	0	0	0	1	1	1	1	1	1	1	1
AT1G08750	AT1G08750	415.806	401.872	380.041	418.576	380.154	413.596	399.656	410.678	398.679	389.306	401.065	402.878	358.431	351.512	412.38	345.702	-0.0212405	0.985385	0.984924	1	-0.124491	0.917328	0.91518	0.355808	-0.0113099	0.992191	0.992445	1	404.074	401.021	397.982	367.006	404.074	401.021	397.982	367.006	1	0.992445	0.984924	0.908266
AT1G08760	AT1G08760	375.059	368.295	381.922	367.778	329.467	400.598	366.793	352.425	400.692	342.283	405.701	340.896	396.056	329.747	358.552	335.797	-0.00585492	0.99595	0.997668	1	-0.0254425	0.982519	0.9799	1	-0.0460348	0.968595	0.970683	0.858805	373.264	362.321	372.393	355.038	373.264	362.321	372.393	355.038	1	0.970683	0.997668	0.951172
AT1G08770	PRA1E	241.705	243.431	253.988	219.448	205.79	218.615	206.718	224.271	249.677	204.495	236.466	195.058	227.732	207.86	273.704	250.609	-0.116871	0.922186	0.923976	0.726095	0.16949	1.12466	1.12218	0.442414	-0.164923	0.891976	0.892364	0.360015	239.643	213.849	221.424	239.976	239.643	213.849	221.424	239.976	1	0.892364	0.923976	1.00139
AT1G08780	AIP3	522.305	515.193	504.212	500.869	507.885	427.777	503.545	499.027	444.99	511.784	445.112	445.717	482.199	447.28	483.543	434.852	-0.146142	0.903664	0.904545	0.235594	-0.0707062	0.952172	0.95338	0.710793	-0.0727926	0.950796	0.948915	0.581557	510.645	484.558	461.901	461.968	510.645	484.558	461.901	461.968	1	0.948915	0.904545	0.904677
AT1G08790	AT1G08790	0	0	0	0	0	0	0	0.970869	0	0	0	0	0	0	0	0	0	1	#DIV/0!	1	-0.806437	0.571792	0	1	0.823509	1.76971	#DIV/0!	1	0	0.242717	0	0	1	0.242717	1	1	1	0.242717	1	1
AT1G08800	MYOB1	508.413	582.346	462.822	570.971	437.937	645.21	480.223	589.317	515.463	606.924	578.414	605.228	496.061	541.96	577.515	428.908	0.119142	1.08609	1.08542	0.740917	-0.0729258	0.950708	0.949717	0.89506	0.0186241	1.01299	1.01324	1	531.138	538.172	576.507	511.111	531.138	538.172	576.507	511.111	1	1.01324	1.08542	0.962294
AT1G08810	MYB60	386.172	412.364	286.912	367.778	274.724	262.338	288.346	246.601	304.043	389.306	385.996	329.959	231.693	248.126	259.106	225.845	-0.045567	0.968909	0.969775	0.990275	-0.151323	0.900424	0.899965	0.574072	-0.438097	0.738108	0.737675	0.00112657	363.307	268.002	352.326	241.193	363.307	268.002	352.326	241.193	1	0.737675	0.969775	0.663882
AT1G08820	PVA22	862.173	828.926	814.641	825.977	848.503	934.728	850.196	910.675	872.864	973.265	870.519	839.48	923.802	909.796	836.621	835.034	0.0926255	1.06631	1.06736	0.500483	-0.0160818	0.988915	0.989038	1	0.0882873	1.06311	1.06375	0.386785	832.929	886.025	889.032	876.313	832.929	886.025	889.032	876.313	1	1.06375	1.06736	1.05209
AT1G08830	CSD1	1504.87	1103.84	1579.43	1363.42	1275.29	1325.87	1263.63	1231.06	1512.16	1476.3	1264.63	635.307	1408.97	1363.61	1380.38	1330.31	-0.18439	0.880021	0.880546	0.750365	0.105791	1.07608	1.07602	0.914053	-0.123844	0.917739	0.917916	0.784981	1387.89	1273.96	1222.1	1370.82	1387.89	1273.96	1222.1	1370.82	1	0.917916	0.880546	0.9877
AT1G08840	emb2411	207.44	184.672	201.309	209.288	246.34	211.525	223.68	246.601	209.407	203.401	198.214	248.836	242.585	278.598	235.385	235.751	0.103889	1.07467	1.0712	0.734081	0.0905373	1.06477	1.06914	0.750495	0.211588	1.15796	1.15627	0.125561	200.677	232.036	214.965	248.08	200.677	232.036	214.965	248.08	1	1.15627	1.0712	1.23621
AT1G08845	AT1G08845	106.498	124.863	156.155	135.123	120.635	119.352	93.2883	127.184	116.785	120.291	114.756	104.821	131.689	107.739	122.254	113.913	-0.196854	0.872451	0.873742	0.556281	0.047224	1.03327	1.03287	0.996904	-0.181412	0.88184	0.881026	0.461059	130.66	115.115	114.163	118.899	130.66	115.115	114.163	118.899	1	0.881026	0.873742	0.909987
AT1G08860	BON3	2.77822	5.24636	3.76278	0	29.3986	30.7243	20.1418	16.5048	0	3.28067	0	0	5.94085	9.79445	3.64938	8.91495	-1.91399	0.265358	0.278321	0.332037	-1.78302	0.290574	0.292444	0.00676391	3.03567	8.20028	8.20959	5.93778e-06	2.94684	24.1924	0.820167	7.07491	2.94684	24.1924	0.820167	7.07491	1	8.20959	0.278321	2.40085
AT1G08870	AT1G08870	0	0	0	0	0	0	0	0	0	0	0	0	0	0	0	0	NA	#VALUE!	#DIV/0!	NA	NA	#VALUE!	#DIV/0!	NA	NA	#VALUE!	#DIV/0!	NA	0	0	0	0	1	1	1	1	1	1	1	1
AT1G08880	HTA5	1352.07	1468.98	1580.37	1423.36	1386.8	1132.07	1336.78	1443.68	1567.53	1261.96	1380.54	1472.05	1342.63	1148.13	1505.37	1468	-0.0351483	0.975931	0.975504	0.990105	0.0440013	1.03097	1.0311	0.94261	-0.135332	0.91046	0.909792	0.329394	1456.19	1324.83	1420.52	1366.03	1456.19	1324.83	1420.52	1366.03	1	0.909792	0.975504	0.938083
AT1G08890	SUGTL4	275.969	346.26	322.658	292.597	400.429	437.23	348.771	407.765	400.692	368.528	340.789	257.04	504.972	450.545	534.634	434.852	0.14221	1.10359	1.1047	0.676346	0.273483	1.20872	1.20751	0.140572	0.36566	1.28847	1.28825	0.0163968	309.371	398.549	341.762	481.251	309.371	398.549	341.762	481.251	1	1.28825	1.1047	1.55558
AT1G08900	SUGTL3	388.95	435.448	366.871	499.853	392.319	479.772	421.918	423.299	517.477	506.317	539.003	494.938	558.44	574.608	609.447	545.793	0.284032	1.21759	1.21679	0.0502094	0.416237	1.33444	1.33249	0.000297517	0.0221302	1.01546	1.01548	0.991574	422.781	429.327	514.434	572.072	422.781	429.327	514.434	572.072	1	1.01548	1.21679	1.35312
AT1G08910	AT1G08910	394.507	369.344	499.509	400.289	559.586	458.501	545.949	521.357	499.355	461.481	457.863	541.424	520.814	503.87	495.404	525.982	0.237331	1.17881	1.17821	0.14275	-0.0289305	0.980147	0.981144	1	0.326016	1.25355	1.25351	0.0058253	415.912	521.348	490.031	511.518	415.912	521.348	490.031	511.518	1	1.25351	1.17821	1.22987
AT1G08920	SUGTL2	577.869	482.666	522.085	469.374	891.08	943	997.549	772.812	560.768	517.252	536.685	409.258	1603.04	1495.29	1113.06	1016.3	-0.0215732	0.985158	0.986339	1	0.536418	1.45037	1.45035	0.00109357	0.811743	1.75533	1.75655	4.04493e-08	512.999	901.11	505.991	1306.92	512.999	901.11	505.991	1306.92	1	1.75655	0.986339	2.54761
AT1G08930	ERD6	1481.72	1388.19	1207.85	1551.37	5391.09	10419.1	7474.73	6718.41	1813.18	1920.28	2413.34	2611.41	12171.8	10832.7	11062.2	11366.6	0.63787	1.55603	1.55588	0.00361897	0.598764	1.51442	1.51427	0.00308941	2.41406	5.32971	5.33001	2.17065e-48	1407.28	7500.83	2189.56	11358.3	1407.28	7500.83	2189.56	11358.3	1	5.33001	1.55588	8.07109
AT1G08940	AT1G08940	119.463	102.829	129.816	123.947	133.814	163.075	116.61	207.766	167.123	152.004	165.758	175.006	206.94	200.242	205.278	199.101	0.470829	1.38591	1.38616	0.0231816	0.383476	1.30448	1.3063	0.0506475	0.384635	1.30553	1.30503	0.0421282	119.014	155.316	164.973	202.89	119.014	155.316	164.973	202.89	1	1.30503	1.38616	1.70476
AT1G08950	AT1G08950	0	0	0	0	0	0	0	0	0	0	0	0	0	0	0	0	NA	#VALUE!	#DIV/0!	NA	NA	#VALUE!	#DIV/0!	NA	NA	#VALUE!	#DIV/0!	NA	0	0	0	0	1	1	1	1	1	1	1	1
AT1G08960	CCX5	237.074	226.643	266.217	228.591	273.711	205.616	223.68	262.135	267.799	249.331	238.784	279.827	226.742	248.126	271.879	250.609	0.113469	1.08183	1.08056	0.724175	0.044185	1.0311	1.03338	0.972872	0.0128789	1.00897	1.0069	1	239.631	241.285	258.935	249.339	239.631	241.285	258.935	249.339	1	1.0069	1.08056	1.04051
AT1G08970	NFYC9	836.243	784.856	790.183	791.434	886.012	770.471	827.934	899.025	963.473	871.564	861.246	799.375	834.689	1006.65	905.047	966.777	0.125337	1.09076	1.09147	0.35394	0.131516	1.09544	1.09745	0.260777	0.0805639	1.05743	1.05643	0.525952	800.679	845.86	873.915	928.291	800.679	845.86	873.915	928.291	1	1.05643	1.09147	1.15938
AT1G08980	AMI1	1403	1195.12	1199.39	1351.23	1854.14	2008.9	1904.99	2006.79	1133.62	1211.66	1324.9	735.571	1213.91	1262.4	1363.04	1347.15	-0.226921	0.854457	0.855696	0.269646	-0.583837	0.667187	0.667091	3.8573e-06	0.594409	1.50985	1.51004	1.02018e-06	1287.18	1943.7	1101.44	1296.63	1287.18	1943.7	1101.44	1296.63	1	1.51004	0.855696	1.00733
AT1G08985	AT1G08985	0	0	0	0	0	0	1.06009	0	0	0	0	0	0	0	0	0	0	1	#DIV/0!	1	-0.806437	0.571792	0	1	0.823509	1.76971	#DIV/0!	1	0	0.265024	0	0	1	0.265024	1	1	1	0.265024	1	1
AT1G08990	GUX5	159.284	114.371	124.172	147.314	102.388	153.621	108.13	115.533	129.873	118.104	99.6866	86.5913	116.837	93.5914	88.4975	111.932	-0.331206	0.794872	0.796591	0.314155	-0.219195	0.859045	0.856538	0.591239	-0.190453	0.876331	0.879905	0.556034	136.285	119.918	108.564	102.714	136.285	119.918	108.564	102.714	1	0.879905	0.796591	0.753672
AT1G09000	ANP1	137.985	148.997	153.333	122.931	164.226	138.259	155.834	141.747	149.001	136.695	158.803	108.467	141.59	142.564	156.011	163.441	-0.03502	0.976018	0.981748	1	0.00845094	1.00587	1.0059	1	0.0922312	1.06602	1.06537	0.743287	140.812	150.017	138.241	150.901	140.812	150.017	138.241	150.901	1	1.06537	0.981748	1.07166
AT1G09010	EBM	1731.75	1752.29	1755.34	1861.24	1665.58	1726.47	1666.47	1747.56	1752.78	1780.31	1888.25	1693.54	1643.63	1684.65	1675.98	1658.18	0.00159952	1.00111	1.00201	1	-0.0308191	0.978864	0.978895	0.861706	-0.0608386	0.958707	0.95852	0.401298	1775.15	1701.52	1778.72	1665.61	1775.15	1701.52	1778.72	1665.61	1	0.95852	1.00201	0.93829
AT1G09020	SNF4	1109.43	981.07	1243.6	960.084	1210.41	1197.07	1169.28	1239.8	1149.72	1139.49	1206.67	1141.18	1234.71	1244.98	1251.74	1252.06	0.108769	1.07831	1.07985	0.403181	0.0488999	1.03448	1.03466	0.829153	0.16435	1.12066	1.12165	0.0482713	1073.55	1204.14	1159.27	1245.87	1073.55	1204.14	1159.27	1245.87	1	1.12165	1.07985	1.16052
AT1G09026	AT1G09026	0	0	0	0	0	0	0	0	0	0	0	0	0	0	0	0	NA	#VALUE!	#DIV/0!	NA	NA	#VALUE!	#DIV/0!	NA	NA	#VALUE!	#DIV/0!	NA	0	0	0	0	1	1	1	1	1	1	1	1
AT1G09030	NFYB4	0	1.04927	0	0	0	1.1817	0	0	0	0	0	0	0	0	0	0	-0.640105	0.641666	0	1	-0.806437	0.571792	0	1	0.10223	1.07343	1.12621	1	0.262318	0.295426	0	0	0.262318	0.295426	1	1	1	1.12621	3.81216	3.81216
AT1G09040	AT1G09040	98.1636	128.011	118.528	130.043	104.416	94.5363	126.151	99.0286	105.71	122.478	144.893	107.556	111.886	100.121	100.358	105.989	0.0138514	1.00965	1.01241	1	-0.0206264	0.985805	0.986377	1	-0.158538	0.895932	0.893387	0.544423	118.686	106.033	120.159	104.588	118.686	106.033	120.159	104.588	1	0.893387	1.01241	0.881217
AT1G09050	AT1G09050	91.6811	105.977	110.061	100.58	92.2506	88.6278	97.5287	91.2617	104.703	117.011	127.506	120.316	106.935	107.739	106.744	77.2629	0.200717	1.14927	1.14998	0.494886	0.107956	1.0777	1.07848	0.827101	-0.141738	0.906427	0.905387	0.596809	102.075	92.4172	117.384	99.6704	102.075	92.4172	117.384	99.6704	1	0.905387	1.14998	0.976445
AT1G09060	AT1G09060	1000.16	929.656	1001.84	955.004	1667.61	1815.1	1911.35	1660.19	983.609	1054.19	982.956	957.062	1232.73	1213.42	1134.96	1067.81	0.032451	1.02275	1.02345	0.97971	-0.601479	0.659078	0.659025	9.95102e-16	0.858977	1.81375	1.81499	2.22889e-32	971.664	1763.56	994.454	1162.23	971.664	1763.56	994.454	1162.23	1	1.81499	1.02345	1.19612
AT1G09070	SRC2	1215.01	1057.67	1322.62	1113.49	12601.8	12773	13739.9	12665	1098.38	1058.56	978.32	1033.63	7834	8619.12	6484.04	6550.51	-0.175863	0.885238	0.885343	0.522763	-0.812372	0.569445	0.569483	1.51711e-10	3.45861	10.9937	10.9964	4.58731e-188	1177.2	12944.9	1042.22	7371.92	1177.2	12944.9	1042.22	7371.92	1	10.9964	0.885343	6.26227
AT1G09080	MED37B	21.2997	13.6405	24.4581	20.3192	21.2886	42.5413	50.8845	29.1261	35.2367	24.0582	27.8195	31.9021	42.5761	46.7957	36.4938	39.622	0.57695	1.49169	1.49298	0.398665	0.206312	1.15374	1.15049	0.879913	0.839971	1.79001	1.80438	0.0544221	19.9294	35.9601	29.7541	41.3719	19.9294	35.9601	29.7541	41.3719	1	1.80438	1.49298	2.07593
AT1G09090	RBOHB	159.284	181.524	160.859	183.889	146.993	226.887	149.473	167.96	121.818	118.104	110.119	55.6007	95.0536	55.5019	100.358	107.97	-0.762544	0.589456	0.591698	0.00579673	-0.938826	0.521657	0.519133	9.50524e-05	0.0101713	1.00708	1.0084	1	171.389	172.828	101.411	89.7209	171.389	172.828	101.411	89.7209	1	1.0084	0.591698	0.523492
AT1G09100	RPT5B	686.219	703.013	679.181	676.631	700.497	692.478	684.821	692.229	696.681	706.437	718.671	746.508	656.464	716.083	676.96	702.3	0.0645251	1.04574	1.0449	0.676508	-0.0105234	0.992732	0.993423	1	0.0134371	1.00936	1.0091	0.986433	686.261	692.506	717.074	687.952	686.261	692.506	717.074	687.952	1	1.0091	1.0449	1.00246
AT1G09110	AT1G09110	0	0	0	0	0	0	0	0	0	0	0	0	0	0	0	0	NA	#VALUE!	#DIV/0!	NA	NA	#VALUE!	#DIV/0!	NA	NA	#VALUE!	#DIV/0!	NA	0	0	0	0	1	1	1	1	1	1	1	1
AT1G09130	CLPR3	3901.54	3586.41	4013.94	3642.22	4150.26	3899.62	4069.7	4169.88	3788.45	4024.29	4216.98	4567.46	3882.34	4099.52	4063.59	4131.59	0.132181	1.09595	1.09595	0.148503	-0.0102734	0.992904	0.993098	1	0.105134	1.07559	1.07563	0.192793	3786.03	4072.37	4149.3	4044.26	3786.03	4072.37	4149.3	4044.26	1	1.07563	1.09595	1.06821
AT1G09140	SR30	1788.24	1821.54	1637.75	1742.37	1623	1478.31	1536.08	1549.51	1801.1	1680.8	1881.3	1843.03	1523.83	1690.09	1574.71	1560.12	0.0445134	1.03134	1.03095	0.782104	0.0357068	1.02506	1.02616	0.843857	-0.174839	0.885867	0.885119	0.00175048	1747.48	1546.72	1801.55	1587.18	1747.48	1546.72	1801.55	1587.18	1	0.885119	1.03095	0.908272
AT1G09150	AT1G09150	1077.02	969.528	1022.53	1006.82	1093.83	991.449	1022.99	1065.04	1001.73	1007.17	988.752	1052.77	1008.95	1066.51	1057.41	1081.68	-0.00891444	0.99384	0.993747	1	0.0124916	1.0087	1.00988	1	0.0344821	1.02419	1.0239	0.766941	1018.98	1043.33	1012.6	1053.64	1018.98	1043.33	1012.6	1053.64	1	1.0239	0.993747	1.03402
AT1G09155	PP2B15	11.1129	7.34491	24.4581	14.2235	21.2886	14.1804	10.6009	17.4756	20.1353	9.84201	16.2281	15.4953	17.8225	14.1475	14.5975	18.8205	0.105733	1.07604	1.07983	1	0.0353325	1.02479	1.02899	1	0.150534	1.10998	1.11212	0.921747	14.2848	15.8864	15.4252	16.347	14.2848	15.8864	15.4252	16.347	1	1.11212	1.07983	1.14436
AT1G09157	AT1G09157	0	3.14782	0.940694	1.01596	1.01374	1.1817	2.12019	0.970869	1.00676	2.18711	3.47744	0.911488	0	2.17654	0.912345	1.9811	0.571057	1.48561	1.48552	0.953438	-0.0764413	0.948394	0.959044	1	0.0833667	1.05949	1.03566	1	1.27612	1.32163	1.8957	1.2675	1.27612	1.32163	1.8957	1.2675	1	1.03566	1.48552	0.993244
AT1G09160	AT1G09160	907.55	981.07	840.04	884.903	1287.45	1303.42	1345.26	1310.67	871.858	828.916	824.153	854.064	1024.8	1036.04	925.118	924.184	-0.0955231	0.935933	0.935085	0.556805	-0.425071	0.744802	0.745241	6.3663e-09	0.538709	1.45267	1.45198	1.13582e-14	903.391	1311.7	844.748	977.533	903.391	1311.7	844.748	977.533	1	1.45198	0.935085	1.08207
AT1G09170	AT1G09170	56.4904	57.71	69.6114	64.0056	44.6047	74.4473	38.1634	69.9026	56.3788	61.2391	40.5701	47.3974	58.4183	48.9723	62.9518	40.6126	-0.269046	0.829868	0.829584	0.64405	-0.0998512	0.933129	0.928834	0.963179	-0.129695	0.914025	0.916473	0.833434	61.9543	56.7795	51.3964	52.7387	61.9543	56.7795	51.3964	52.7387	1	0.916473	0.829584	0.851252
AT1G09176	AT1G09176	0	2.09855	1.88139	1.01596	2.02749	2.36341	1.06009	1.94174	2.01353	1.09356	0	0.911488	1.98028	0	0	0	-0.262399	0.8337	0.804375	1	-1.88783	0.270214	0.267869	0.484708	0.579874	1.49472	1.47976	0.850856	1.24897	1.84818	1.00464	0.495071	1.24897	1.84818	1.00464	0.495071	1	1.47976	0.804375	0.396382
AT1G09180	ATSAR1	44.4515	33.5767	45.1533	26.415	37.5085	41.3596	19.0817	12.6213	31.2097	45.9294	28.9787	31.9021	30.6944	56.5902	27.3704	28.726	-0.121722	0.91909	0.922614	0.990971	0.378524	1.30001	1.29673	0.607338	-0.45247	0.73079	0.739129	0.375321	37.3991	27.6428	34.5049	35.8452	37.3991	27.6428	34.5049	35.8452	1	0.739129	0.922614	0.95845
AT1G09190	PCMP-E70	54.6382	33.5767	48.9161	39.6225	51.7009	55.5401	66.786	78.6404	49.3314	45.9294	51.0025	57.4237	80.2014	66.3846	58.3901	71.3196	0.201118	1.14959	1.15238	0.771218	0.123127	1.08909	1.09352	0.888319	0.512628	1.42665	1.42949	0.053211	44.1884	63.1668	50.9217	69.0739	44.1884	63.1668	50.9217	69.0739	1	1.42949	1.15238	1.56317
AT1G09195	AT1G09195	136.133	176.278	172.147	206.24	149.02	174.892	150.533	146.601	186.251	177.156	192.418	156.776	164.363	180.653	154.186	141.649	0.0444785	1.03131	1.03156	0.999201	0.0462513	1.03258	1.03189	0.98773	-0.153881	0.898829	0.899029	0.497043	172.699	155.262	178.15	160.213	172.699	155.262	178.15	160.213	1	0.899029	1.03156	0.927698
AT1G09200	HTR2	1639.15	1541.38	1929.36	1531.05	1848.05	1544.49	1588.02	1712.61	1684.32	1374.6	1654.1	1526.74	1636.7	1328.78	1727.98	1956.34	-0.0902272	0.939375	0.939589	0.80796	-0.00923068	0.993622	0.99352	1	0.0113613	1.00791	1.00786	1	1660.24	1673.29	1559.94	1662.45	1660.24	1673.29	1559.94	1662.45	1	1.00786	0.939589	1.00133
AT1G09210	CRT2	4345.13	3941.07	4585.89	4078.07	4212.1	4394.76	4334.73	4496.09	3943.49	4248.47	3993.26	4287.64	4816.05	3989.61	4113.77	4864.59	-0.0412965	0.971781	0.971841	0.933546	0.0284411	1.01991	1.01986	0.974022	0.0407156	1.02862	1.02876	0.838417	4237.54	4359.42	4118.21	4446	4237.54	4359.42	4118.21	4446	1	1.02876	0.971841	1.04919
AT1G09220	PCMP-E25	25.0039	33.5767	31.0429	18.2873	47.6459	37.8145	25.4423	34.9513	34.23	27.3389	31.297	30.0791	30.6944	29.3834	29.1951	34.6693	0.189675	1.14051	1.13932	0.876506	-0.235965	0.849117	0.849768	0.744365	0.436426	1.35325	1.35161	0.256681	26.9777	36.4635	30.7362	30.9855	26.9777	36.4635	30.7362	30.9855	1	1.35161	1.13932	1.14856
AT1G09230	SNRNP65	289.861	316.88	334.887	369.81	322.37	401.779	313.788	366.988	260.752	311.664	303.696	354.569	294.072	263.362	281.915	285.279	-0.088786	0.940314	0.93842	0.811469	-0.318377	0.801972	0.800488	0.0159958	0.0984275	1.07061	1.07129	0.61414	327.86	351.232	307.67	281.157	327.86	351.232	307.67	281.157	1	1.07129	0.93842	0.857552
AT1G09240	NAS3	153.728	141.652	165.562	180.841	143.952	177.256	113.43	146.601	89.602	202.308	128.665	229.695	17.8225	70.7377	63.8642	34.6693	0.0204574	1.01428	1.01322	1	-1.63627	0.321686	0.321888	3.92995e-07	-0.143945	0.905041	0.905662	0.867408	160.446	145.31	162.568	46.7734	160.446	145.31	162.568	46.7734	1	0.905662	1.01322	0.291522
AT1G09245	AT1G09245	0	0	0	0	0	0	0	0	0	0	0	0	0	0	0	0	NA	#VALUE!	#DIV/0!	NA	NA	#VALUE!	#DIV/0!	NA	NA	#VALUE!	#DIV/0!	NA	0	0	0	0	1	1	1	1	1	1	1	1
AT1G09250	BHLH149	452.849	393.477	422.372	416.544	419.69	445.502	398.596	433.978	421.834	433.048	402.224	308.994	404.968	303.628	421.504	394.239	-0.10845	0.927584	0.929303	0.818156	-0.153394	0.899133	0.89785	0.598236	0.00988241	1.00687	1.00743	1	421.311	424.441	391.525	381.085	421.311	424.441	391.525	381.085	1	1.00743	0.929303	0.904522
AT1G09260	AT1G09260	0	0	0	0	0	0	0	0	0	0	0	0	0	0	0	0	NA	#VALUE!	#DIV/0!	NA	NA	#VALUE!	#DIV/0!	NA	NA	#VALUE!	#DIV/0!	NA	0	0	0	0	1	1	1	1	1	1	1	1
AT1G09270	IMPA4	1365.03	1279.06	1508.87	1301.45	1496.29	1449.95	1391.9	1566.98	1505.11	1370.23	1454.73	1399.13	1423.82	1329.87	1467.05	1507.62	0.0699679	1.04969	1.05038	0.641271	-0.0437818	0.970109	0.970066	0.83363	0.114333	1.08247	1.08263	0.163294	1363.6	1476.28	1432.3	1432.09	1363.6	1476.28	1432.3	1432.09	1	1.08263	1.05038	1.05022
AT1G09280	STR6	369.503	351.506	344.294	404.353	435.91	421.868	400.716	452.425	382.57	415.551	411.497	381.913	399.027	450.545	394.133	448.719	0.113454	1.08181	1.08293	0.546316	-0.0185162	0.987248	0.98919	1	0.220865	1.16543	1.16416	0.0301563	367.414	427.73	397.883	423.106	367.414	427.73	397.883	423.106	1	1.16416	1.08293	1.15158
AT1G09290	AT1G09290	292.639	317.93	273.742	278.374	271.683	310.788	235.341	258.251	283.907	244.957	271.24	310.817	236.644	250.303	273.704	270.42	-0.0604607	0.958958	0.95548	0.905742	-0.0568628	0.961352	0.958187	0.902031	-0.114039	0.923998	0.925499	0.485068	290.671	269.016	277.73	257.768	290.671	269.016	277.73	257.768	1	0.925499	0.95548	0.886802
AT1G09300	AT1G09300	205.588	222.446	242.699	210.304	204.776	218.615	239.581	267.96	209.407	241.676	221.397	272.535	240.604	219.831	223.525	259.524	0.103968	1.07473	1.07262	0.786958	0.0175873	1.01227	1.01348	1	0.0813176	1.05798	1.05663	0.75829	220.259	232.733	236.254	235.871	220.259	232.733	236.254	235.871	1	1.05663	1.07262	1.07088
AT1G09310	AT1G09310	19514.2	22926.6	18725.5	20963.4	15981.7	19440.2	17982.4	15333.9	23482.8	21783.6	21672.6	22810.9	14584.8	22987.6	16716.9	17681.3	0.128033	1.0928	1.09278	0.770434	0.066293	1.04702	1.04703	0.942475	-0.256813	0.836935	0.836947	0.174401	20532.4	17184.5	22437.5	17992.6	20532.4	17184.5	22437.5	17992.6	1	0.836947	1.09278	0.876305
AT1G09320	AT1G09320	171.323	154.243	212.597	167.634	195.652	129.987	189.757	177.669	197.326	191.372	146.052	195.97	164.363	183.918	199.804	178.299	0.0518121	1.03657	1.03531	0.993928	0.0641292	1.04545	1.04807	0.953171	-0.0238673	0.983593	0.981962	1	176.449	173.266	182.68	181.596	176.449	173.266	182.68	181.596	1	0.981962	1.03531	1.02917
AT1G09330	ECH	1002.01	1032.48	894.6	1010.88	920.479	1108.44	958.325	901.937	994.683	885.781	899.498	899.638	809.935	926.12	888.624	870.694	-0.0977149	0.934512	0.933914	0.555386	-0.15235	0.899783	0.898743	0.173183	-0.0202189	0.986083	0.987107	0.967287	984.994	972.295	919.9	873.843	984.994	972.295	919.9	873.843	1	0.987107	0.933914	0.887156
AT1G09340	CSP41B	27968.3	24591.8	23487.3	24787.4	21495.4	21372.3	21433	19902.8	22267.6	23596.8	24716.5	24553.7	18887.9	18675.8	19891.9	18041.9	-0.0839782	0.943452	0.943469	0.642336	-0.157407	0.896635	0.896608	0.140515	-0.260081	0.835041	0.835064	0.00125894	25208.7	21050.9	23783.6	18874.4	25208.7	21050.9	23783.6	18874.4	1	0.835064	0.943469	0.748725
AT1G09350	GOLS3	176.88	150.046	154.274	151.378	276.752	271.792	198.238	243.688	132.893	134.507	104.323	46.4859	189.117	211.125	212.576	98.0645	-0.601458	0.659088	0.661119	0.179737	-0.478406	0.71777	0.717723	0.282576	0.646307	1.56516	1.56577	0.0568359	158.144	247.617	104.552	177.721	158.144	247.617	104.552	177.721	1	1.56577	0.661119	1.12379
AT1G09360	AT1G09360	0	0	0	0	0	0	0	0	0	0	0	0	1.98028	0	0.912345	0	0	1	#DIV/0!	1	1.90185	3.73692	#DIV/0!	0.987207	0	1	#DIV/0!	1	0	0	0	0.723157	1	1	1	0.723157	1	1	1	0.723157
AT1G09370	AT1G09370	0.926072	0	3.76278	6.09577	2.02749	0	2.12019	1.94174	2.01353	1.09356	4.63659	1.82298	2.97042	1.08827	1.82469	0	-0.190722	0.876167	0.887064	1	-0.0694435	0.953006	0.966166	1	-0.796497	0.575746	0.564639	0.754632	2.69616	1.52235	2.39166	1.47085	2.69616	1.52235	2.39166	1.47085	1	0.564639	0.887064	0.545535
AT1G09380	AT1G09380	30.5604	43.0202	36.6871	22.3512	14.1924	27.1792	28.6226	19.4174	8.05411	13.1227	6.95488	15.4953	15.8423	8.70618	13.6852	13.8677	-1.58306	0.333774	0.328965	9.41028e-05	-0.76043	0.590321	0.582714	0.125464	-0.577685	0.670038	0.674199	0.15438	33.1547	22.3529	10.9067	13.0253	33.1547	22.3529	10.9067	13.0253	1	0.674199	0.328965	0.392865
AT1G09390	AT1G09390	526.009	564.509	567.239	559.795	621.425	804.74	660.439	611.647	492.308	507.41	536.685	389.205	541.607	384.16	550.144	455.653	-0.206142	0.866852	0.868349	0.320739	-0.478465	0.717741	0.715858	0.000179651	0.281513	1.21547	1.21677	0.0437269	554.388	674.563	481.402	482.891	554.388	674.563	481.402	482.891	1	1.21677	0.868349	0.871035
AT1G09400	AT1G09400	2.77822	2.09855	0	3.04789	2.02749	3.54511	1.06009	0.970869	2.01353	6.56134	1.15915	1.82298	0	1.08827	0	3.9622	0.543593	1.4576	1.45836	0.959719	-0.581334	0.668346	0.664225	0.94586	-0.0761647	0.948576	0.959483	1	1.98116	1.90089	2.88925	1.26262	1.98116	1.90089	2.88925	1.26262	1	0.959483	1.45836	0.637312
AT1G09410	PCMP-H18	25.93	19.9362	25.3988	34.5427	38.5222	21.2707	36.0432	21.3591	21.142	18.5905	12.7506	22.7872	32.6747	35.913	18.2469	32.6882	-0.480281	0.716838	0.711388	0.540358	0.0191256	1.01335	1.01986	1	0.149792	1.10941	1.10763	0.895789	26.4519	29.2988	18.8176	29.8807	26.4519	29.2988	18.8176	29.8807	1	1.10763	0.711388	1.12962
AT1G09415	NIMIN-3	257.448	305.338	244.581	289.549	235.188	328.514	358.312	308.736	387.604	438.516	434.68	401.055	384.175	405.926	404.169	437.823	0.599961	1.51568	1.51502	4.64296e-05	0.408763	1.32755	1.3261	0.00692561	0.166135	1.12205	1.12201	0.415827	274.229	307.688	415.464	408.023	274.229	307.688	415.464	408.023	1	1.12201	1.51502	1.48789
AT1G09420	G6PD4	325.977	324.225	343.353	312.916	387.25	245.794	358.312	363.105	370.489	403.522	435.839	368.241	411.899	305.805	367.675	375.419	0.270348	1.2061	1.2079	0.159317	0.106521	1.07663	1.07851	0.757681	0.0555091	1.03923	1.03673	0.889164	326.618	338.615	394.523	365.199	326.618	338.615	394.523	365.199	1	1.03673	1.2079	1.11812
AT1G09421	AT1G09421	0	1.04927	0	1.01596	3.04123	1.1817	4.24038	0.970869	1.00676	0	2.31829	2.73446	5.94085	4.35309	4.56173	1.9811	1.6428	3.12271	2.93406	0.630156	0.833189	1.78162	1.78466	0.727017	2.26273	4.79899	4.56809	0.238004	0.516309	2.35855	1.51488	4.20919	0.516309	2.35855	1.51488	4.20919	1	4.56809	2.93406	8.15247
AT1G09430	ACLA-3	1903.08	1939.06	1855.05	2140.63	1664.57	2115.25	1826.54	1828.15	2055.81	2192.58	2157.17	2030.79	1797.11	1834.83	1907.71	1859.26	0.106046	1.07627	1.07637	0.540089	-0.00596107	0.995877	0.995212	1	-0.0768361	0.948135	0.948543	0.597424	1959.45	1858.63	2109.09	1849.73	1959.45	1858.63	2109.09	1849.73	1	0.948543	1.07637	0.944002
AT1G09440	AT1G09440	268.561	248.678	250.225	252.975	177.405	215.07	222.62	187.378	225.515	225.273	216.76	226.96	174.265	191.536	198.891	178.299	-0.189754	0.876755	0.876593	0.24773	-0.106442	0.928876	0.925877	0.672298	-0.351484	0.783777	0.7864	0.00122695	255.109	200.618	223.627	185.748	255.109	200.618	223.627	185.748	1	0.7864	0.876593	0.72811
AT1G09450	AT1G09450	137.059	122.765	158.977	152.394	209.845	164.257	205.658	158.252	151.015	152.004	127.506	135.812	184.166	155.623	135.027	160.469	-0.0132179	0.99088	0.991494	1	-0.218676	0.859354	0.860807	0.320538	0.368946	1.29141	1.29205	0.0176522	142.799	184.503	141.584	158.821	142.799	184.503	141.584	158.821	1	1.29205	0.991494	1.1122
AT1G09460	AT1G09460	117.611	123.814	116.646	130.043	142.938	144.168	129.332	157.281	128.866	125.759	124.029	122.139	121.787	106.651	121.342	136.696	0.0380372	1.02672	1.02597	1	-0.237237	0.848369	0.847936	0.291266	0.235792	1.17755	1.17538	0.216799	122.029	143.429	125.198	121.619	122.029	143.429	125.198	121.619	1	1.17538	1.02597	0.996643
AT1G09470	AT1G09470	188.919	228.741	240.818	200.144	184.501	168.984	202.478	174.756	196.319	171.688	199.373	194.147	166.344	173.035	143.238	213.959	-0.172279	0.88744	0.886918	0.576895	-0.0714743	0.951665	0.953275	0.924967	-0.231631	0.851671	0.851037	0.224252	214.656	182.68	190.382	174.144	214.656	182.68	190.382	174.144	1	0.851037	0.886918	0.811272
AT1G09480	AT1G09480	27.7822	24.1333	32.9243	25.399	28.3848	16.5439	32.8629	33.9804	36.2435	38.2745	26.6604	66.5386	34.6549	26.1185	35.5815	39.622	0.615163	1.53173	1.5214	0.270668	0.276791	1.2115	1.21656	0.77278	0.0263589	1.01844	1.01391	1	27.5597	27.943	41.9292	33.9942	27.5597	27.943	41.9292	33.9942	1	1.01391	1.5214	1.23348
AT1G09483	AT1G09483	0	0	0	1.01596	0	0	0	0	0	0	0	0	0	0	0	0	-0.640105	0.641666	0	1	0	1	#DIV/0!	1	-0.619108	0.651073	0	1	0.25399	0	0	0	0.25399	1	1	1	1	3.93716	3.93716	3.93716
AT1G09486	AT1G09486	48.1557	51.4144	42.3313	41.6544	28.3848	42.5413	27.5625	40.7765	47.3179	43.7422	28.9787	35.548	39.6056	34.8247	41.9679	42.5937	-0.234264	0.850118	0.847627	0.728114	0.197725	1.14689	1.14165	0.791714	-0.400984	0.757342	0.758707	0.240263	45.889	34.8163	38.8967	39.748	45.889	34.8163	38.8967	39.748	1	0.758707	0.847627	0.866178
AT1G09490	AT1G09490	726.04	845.714	734.682	623.801	680.222	757.472	648.778	655.336	726.884	752.367	788.22	756.535	603.986	725.878	663.275	627.018	0.0454381	1.032	1.032	0.945191	-0.0649165	0.956001	0.955631	0.827192	-0.0968038	0.935102	0.935695	0.522222	732.559	685.452	756.001	655.039	732.559	685.452	756.001	655.039	1	0.935695	1.032	0.894179
AT1G09500	AT1G09500	52.7861	89.1882	154.274	38.6066	52.7146	74.4473	75.2667	52.4269	54.3653	139.975	55.639	98.4407	47.5268	60.9433	44.7049	94.1023	0.0569033	1.04023	1.04051	1	-0.0427332	0.970814	0.970264	1	-0.396211	0.759851	0.761093	0.628117	83.7137	63.7139	87.105	61.8193	83.7137	63.7139	87.105	61.8193	1	0.761093	1.04051	0.738461
AT1G09510	AT1G09510	0.926072	0	0	0	0	0	0	0	0	0	0	0	0	0	0	0	-0.640096	0.64167	0	1	0	1	#DIV/0!	1	-0.619098	0.651078	0	1	0.231518	0	0	0	0.231518	1	1	1	1	4.31932	4.31932	4.31932
AT1G09520	AT1G09520	246.335	271.762	240.818	233.671	279.793	215.07	242.762	249.513	299.009	312.757	277.036	232.429	235.654	275.333	244.509	284.288	0.173617	1.12788	1.12961	0.454773	0.0708653	1.05035	1.05333	0.887767	-0.0043791	0.996969	0.994512	1	248.146	246.785	280.308	259.946	248.146	246.785	280.308	259.946	1	0.994512	1.12961	1.04755
AT1G09530	PIF3	266.709	400.822	329.243	366.762	361.906	330.877	347.711	380.581	356.394	393.68	414.975	408.346	309.914	412.455	295.6	322.919	0.207924	1.15503	1.15391	0.500483	-0.0865224	0.94179	0.943574	0.897509	0.0621245	1.044	1.0422	0.904741	340.884	355.269	393.349	335.222	340.884	355.269	393.349	335.222	1	1.0422	1.15391	0.983391
AT1G09540	MYB61	39.8211	22.0347	26.3394	34.5427	15.2061	44.9047	25.4423	30.0969	21.142	28.4325	27.8195	20.0527	16.8324	8.70618	22.8086	19.811	-0.346092	0.786712	0.793941	0.660875	-0.734736	0.600928	0.589349	0.117573	-0.102723	0.931274	0.942252	0.942657	30.6845	28.9125	24.3617	17.0396	30.6845	28.9125	24.3617	17.0396	1	0.942252	0.793941	0.555315
AT1G09550	PAE1	0	0	0	0	0	0	0	0	0	0	0	0	0	0	0	0	NA	#VALUE!	#DIV/0!	NA	NA	#VALUE!	#DIV/0!	NA	NA	#VALUE!	#DIV/0!	NA	0	0	0	0	1	1	1	1	1	1	1	1
AT1G09560	GLP4	5109.14	4027.11	5114.56	3977.49	5585.73	3991.8	5129.8	4962.11	3684.76	4225.5	3439.19	4856.41	5473.5	4198.55	4776.13	4301.96	-0.169602	0.889088	0.889049	0.724047	-0.0691075	0.953227	0.953263	0.968188	0.109788	1.07907	1.07906	0.781207	4557.07	4917.36	4051.46	4687.54	4557.07	4917.36	4051.46	4687.54	1	1.07906	0.889049	1.02863
AT1G09570	PHYA	2198.49	2166.75	2059.18	2258.48	2049.79	2234.6	2073.54	2298.05	2084	2335.84	2416.82	1947.85	2050.58	2032.89	2276.3	2053.41	0.0156844	1.01093	1.0117	1	-0.0406296	0.972231	0.971951	0.906972	-0.0044086	0.996949	0.996899	1	2170.73	2164	2196.13	2103.3	2170.73	2164	2196.13	2103.3	1	0.996899	1.0117	0.968937
AT1G09575	AT1G09575	52.7861	60.8578	56.4417	83.3089	193.625	239.886	278.805	259.222	53.3585	59.052	60.2756	47.3974	134.659	137.122	120.43	140.658	-0.206094	0.866881	0.868541	0.671329	-0.867762	0.547996	0.54848	1.5205e-08	1.94327	3.84577	3.83409	1.52585e-35	63.3486	242.884	55.0209	133.217	63.3486	242.884	55.0209	133.217	1	3.83409	0.868541	2.10292
AT1G09580	AT1G09580	356.538	329.472	311.37	372.858	322.37	297.789	312.728	311.649	308.07	318.225	312.97	275.269	314.865	346.071	306.548	322.919	-0.177021	0.884528	0.886367	0.214191	0.0490339	1.03457	1.03685	0.907001	-0.137264	0.909242	0.908263	0.271916	342.559	311.134	303.633	322.601	342.559	311.134	303.633	322.601	1	0.908263	0.886367	0.941737
AT1G09590	RPL21A	4636.84	3635.73	4911.37	4312.76	4597.33	3698.73	3920.23	4429.1	3946.52	4396.1	4206.54	4050.65	4328.9	3823.1	4048.99	4854.69	-0.0762054	0.948549	0.948739	0.850171	0.0349479	1.02452	1.02465	0.986909	-0.0719122	0.951376	0.951345	0.748522	4374.17	4161.35	4149.95	4263.92	4374.17	4161.35	4149.95	4263.92	1	0.951345	0.948739	0.974794
AT1G09600	AT1G09600	52.7861	65.0549	47.9754	67.0535	71.9758	47.2681	72.0864	48.5434	41.2773	47.0229	52.1616	70.1845	72.2803	71.826	74.8123	64.3858	-0.132336	0.912353	0.904567	0.904771	0.237932	1.1793	1.18106	0.593689	0.0498335	1.03515	1.03008	0.979993	58.2175	59.9684	52.6616	70.8261	58.2175	59.9684	52.6616	70.8261	1	1.03008	0.904567	1.21658
AT1G09610	GXM1	37.0429	40.9216	31.9836	18.2873	33.4535	44.9047	33.923	30.0969	30.2029	32.8067	33.6153	39.194	25.7437	39.1778	28.2827	22.7827	0.0855102	1.06106	1.05914	1	-0.294455	0.815381	0.814639	0.638961	0.141782	1.10327	1.11029	0.846719	32.0589	35.5946	33.9547	28.9967	32.0589	35.5946	33.9547	28.9967	1	1.11029	1.05914	0.904483
AT1G09620	AT1G09620	3131.98	2788.97	3239.75	2921.91	3230.8	3103.15	3509.97	3532.02	2999.15	3270.83	3301.25	3376.15	3552.63	3174.49	3196.86	3469.9	0.0993326	1.07128	1.07157	0.422175	0.00158774	1.0011	1.00134	1	0.146699	1.10703	1.10704	0.0633843	3020.65	3343.99	3236.84	3348.47	3020.65	3343.99	3236.84	3348.47	1	1.10704	1.07157	1.10853
AT1G09625	AT1G09625	0	0	0	0	0	0	0	0	0	0	0	0	0	0	0	0	NA	#VALUE!	#DIV/0!	NA	NA	#VALUE!	#DIV/0!	NA	NA	#VALUE!	#DIV/0!	NA	0	0	0	0	1	1	1	1	1	1	1	1
AT1G09630	RABA2A	629.729	673.633	653.783	637.008	551.476	672.389	632.876	623.298	552.713	681.285	630.576	552.361	667.355	568.078	650.502	657.725	-0.104204	0.930318	0.931686	0.61836	0.0389486	1.02736	1.02565	0.952855	-0.065932	0.955328	0.956011	0.721121	648.538	620.01	604.234	635.915	648.538	620.01	604.234	635.915	1	0.956011	0.931686	0.980536
AT1G09640	AT1G09640	5729.61	4858.13	5915.09	5206.8	5586.74	5608.37	5839	6039.78	5745.6	5876.77	5750.53	6053.19	5886.39	5625.28	5625.52	6336.55	0.1096	1.07893	1.07906	0.380363	0.0246964	1.01727	1.01733	0.977341	0.0877533	1.06271	1.06284	0.398717	5427.41	5768.47	5856.52	5868.44	5427.41	5768.47	5856.52	5868.44	1	1.06284	1.07906	1.08126
AT1G09645	AT1G09645	400.989	463.779	450.593	468.358	458.212	540.039	495.064	475.726	465.125	400.242	532.048	444.806	466.357	429.868	447.962	411.078	0.0459034	1.03233	1.0328	0.939088	-0.163158	0.893068	0.891431	0.216691	0.141735	1.10323	1.1039	0.239638	445.93	492.26	460.555	438.816	445.93	492.26	460.555	438.816	1	1.1039	1.0328	0.984047
AT1G09650	AT1G09650	17.5954	9.44346	23.5174	19.3033	25.3436	14.1804	9.54085	12.6213	12.0812	13.1227	13.9098	19.1412	13.862	19.5889	18.2469	6.93385	-0.260825	0.834611	0.833886	0.924972	-0.0779775	0.947385	0.950483	1	-0.181698	0.881665	0.883004	0.912926	17.4649	15.4215	14.5637	14.6579	17.4649	15.4215	14.5637	14.6579	1	0.883004	0.833886	0.83928
AT1G09660	AT1G09660	751.044	684.126	845.684	712.189	849.517	785.833	779.169	895.141	765.141	788.454	701.284	826.719	914.89	831.44	841.182	903.382	0.0424587	1.02987	1.02959	0.955583	0.0759877	1.05408	1.05476	0.746132	0.145098	1.10581	1.10578	0.229594	748.261	827.415	770.399	872.724	748.261	827.415	770.399	872.724	1	1.10578	1.02959	1.16634
AT1G09665	AT1G09665	0	0	0	0	0	0	0	0	0	0	0	0	0	0	0	0	NA	#VALUE!	#DIV/0!	NA	NA	#VALUE!	#DIV/0!	NA	NA	#VALUE!	#DIV/0!	NA	0	0	0	0	1	1	1	1	1	1	1	1
AT1G09680	AT1G09680	39.8211	28.3304	39.5092	34.5427	37.5085	33.0877	42.4038	45.6308	39.2638	34.9938	33.6153	50.1318	34.6549	38.0895	28.2827	58.4425	0.157718	1.11552	1.11112	0.897994	-0.00153475	0.998937	1.00529	1	0.158105	1.11582	1.11552	0.784092	35.5508	39.6577	39.5012	39.8674	35.5508	39.6577	39.5012	39.8674	1	1.11552	1.11112	1.12142
AT1G09690	RPL21A	8245.74	6766.76	8172.75	7859.48	8031.89	7165.85	7307.23	8082.48	7279.91	8094.5	8017.82	7097.75	7583.49	7747.41	7202.05	8505.86	-0.0263377	0.98191	0.98213	0.9978	0.0209358	1.01462	1.01476	1	-0.0213957	0.985279	0.98527	0.965396	7761.19	7646.86	7622.5	7759.7	7761.19	7646.86	7622.5	7759.7	1	0.98527	0.98213	0.999809
AT1G09700	DRB1	216.701	227.692	255.869	228.591	234.175	226.887	311.668	253.397	247.664	243.863	205.169	238.81	293.082	314.511	239.034	261.505	0.0122033	1.00849	1.00716	1	0.106969	1.07696	1.07992	0.72255	0.144408	1.10528	1.10472	0.441645	232.213	256.532	233.876	277.033	232.213	256.532	233.876	277.033	1	1.10472	1.00716	1.19301
AT1G09710	AT1G09710	188.919	160.539	195.664	185.921	158.144	127.624	171.735	201.941	180.211	217.618	146.052	212.377	184.166	182.83	168.784	172.356	0.0508834	1.0359	1.03449	1	0.097299	1.06977	1.07384	0.879492	-0.145175	0.90427	0.902059	0.614465	182.761	164.861	189.064	177.034	182.761	164.861	189.064	177.034	1	0.902059	1.03449	0.968665
AT1G09720	NET2B	0	0	0	0	0	0	0	0	0	0	0	0	0	0	0	0	NA	#VALUE!	#DIV/0!	NA	NA	#VALUE!	#DIV/0!	NA	NA	#VALUE!	#DIV/0!	NA	0	0	0	0	1	1	1	1	1	1	1	1
AT1G09730	ULP2B	743.636	852.01	760.081	825.977	815.05	771.653	780.23	773.782	805.411	842.038	840.381	797.552	818.847	831.44	875.852	846.921	0.0467509	1.03294	1.03259	0.845215	0.103236	1.07418	1.07398	0.31676	-0.0166822	0.988503	0.987117	0.968614	795.426	785.179	821.346	843.265	795.426	785.179	821.346	843.265	1	0.987117	1.03259	1.06014
AT1G09740	AT1G09740	822.352	708.259	803.353	761.971	758.28	875.642	626.516	875.724	789.303	760.022	649.122	731.013	849.541	663.846	754.51	758.762	-0.0796173	0.946309	0.946228	0.881503	-0.0505818	0.965547	0.965084	0.958162	0.0179579	1.01253	1.01299	1	773.984	784.04	732.365	756.665	773.984	784.04	732.365	756.665	1	1.01299	0.946228	0.977623
AT1G09750	AT1G09750	3498.7	2607.44	3410.96	3276.48	3456.86	3317.04	2704.3	4382.5	3384.74	3113.35	3611.9	2320.65	2808.04	2350.67	3622.01	4002.81	-0.0418324	0.97142	0.971632	1	-0.116671	0.922313	0.922286	0.858079	0.115612	1.08343	1.08341	0.772012	3198.39	3465.18	3107.66	3195.88	3198.39	3465.18	3107.66	3195.88	1	1.08341	0.971632	0.999215
AT1G09760	U2A'	1119.62	1266.47	1290.63	1302.46	1294.55	1225.43	1320.88	1120.38	1251.41	1197.44	1224.06	1234.15	1246.59	1210.16	1163.24	1230.26	-0.0200713	0.986184	0.985515	0.999136	-0.0324259	0.977775	0.977629	0.915071	-0.00505041	0.996505	0.996395	1	1244.8	1240.31	1226.77	1212.56	1244.8	1240.31	1226.77	1212.56	1	0.996395	0.985515	0.974104
AT1G09770	CDC5	2159.6	2121.63	2365.85	2119.3	2651.95	2314.96	2677.8	2642.71	2286.36	2418.95	2282.36	2367.13	2720.91	2658.65	2821.88	2773.54	0.0934525	1.06692	1.06712	0.33835	0.0926947	1.06636	1.06684	0.282701	0.231377	1.17396	1.17351	3.89679e-05	2191.59	2571.85	2338.7	2743.75	2191.59	2571.85	2338.7	2743.75	1	1.17351	1.06712	1.25194
AT1G09780	PGM1	6094.48	4847.64	6048.67	5611.16	5604.99	5575.28	6051.02	6424.24	5293.57	5651.5	5846.74	6576.38	6094.32	5592.63	5765.11	6175.09	0.0480667	1.03388	1.0339	0.921125	-0.00182733	0.998734	0.998801	1	0.0656691	1.04657	1.04661	0.697117	5650.49	5913.88	5842.05	5906.79	5650.49	5913.88	5842.05	5906.79	1	1.04661	1.0339	1.04536
AT1G09790	COBL6	2.77822	6.29564	10.3476	5.07981	3.04123	1.1817	10.6009	4.85434	4.02706	6.56134	9.27317	9.11488	7.92113	11.971	5.47407	15.8488	0.240663	1.18154	1.18265	0.985965	1.04575	2.06444	2.09445	0.294549	-0.303285	0.810405	0.80315	0.876259	6.12533	4.91956	7.24411	10.3038	6.12533	4.91956	7.24411	10.3038	1	0.80315	1.18265	1.68216
AT1G09794	AT1G09794	102.794	113.321	108.18	110.74	100.361	100.445	99.6489	64.0773	115.778	99.5136	113.596	85.6798	90.1028	133.857	82.1111	84.1968	-0.0724316	0.951034	0.952952	0.981307	0.0965699	1.06923	1.0706	0.917626	-0.259154	0.835578	0.837936	0.331412	108.759	91.1329	103.642	97.5671	108.759	91.1329	103.642	97.5671	1	0.837936	0.952952	0.897096
AT1G09795	HISN1B	2256.84	2388.15	2338.57	2283.88	2446.16	2441.4	2425.5	2319.41	2345.76	2183.83	2273.09	2100.07	2472.38	2535.67	2448.73	2467.46	-0.0583597	0.960355	0.960649	0.55957	0.0431548	1.03036	1.03029	0.700396	0.0556013	1.03929	1.03939	0.437856	2316.86	2408.12	2225.69	2481.06	2316.86	2408.12	2225.69	2481.06	1	1.03939	0.960649	1.07087
AT1G09800	AT1G09800	161.137	138.504	136.401	131.059	146.993	150.076	132.512	133.98	164.103	133.414	128.665	159.51	140.6	150.182	147.8	152.545	0.0503888	1.03554	1.03278	0.9915	0.0702834	1.04992	1.04891	0.923507	-0.0124129	0.991433	0.993759	1	141.775	140.89	146.423	147.782	141.775	140.89	146.423	147.782	1	0.993759	1.03278	1.04237
AT1G09810	ECT11	314.864	300.092	313.251	333.236	308.178	350.966	339.23	324.27	337.266	356.499	315.288	362.772	403.978	401.572	322.058	343.721	0.123032	1.08902	1.0875	0.540862	0.152782	1.11171	1.11241	0.318104	0.0663668	1.04708	1.04852	0.742425	315.361	330.661	342.956	367.832	315.361	330.661	342.956	367.832	1	1.04852	1.0875	1.16639
AT1G09812	AT1G09812	6.4825	4.19709	7.52556	12.1915	3.04123	1.1817	4.24038	2.91261	12.0812	9.84201	15.0689	13.6723	6.93099	16.3241	10.9481	5.9433	0.736935	1.66663	1.66677	0.527781	1.79397	3.46767	3.52908	0.037961	-1.40052	0.378794	0.374249	0.114256	7.59917	2.84398	12.6661	10.0366	7.59917	2.84398	12.6661	10.0366	1	0.374249	1.66677	1.32075
AT1G09815	POLD4	480.631	442.793	450.593	458.199	474.432	405.324	449.48	447.571	497.341	487.726	501.911	457.567	437.642	522.371	462.559	489.332	0.083849	1.05984	1.06131	0.721439	0.102336	1.07351	1.07603	0.565492	-0.043002	0.970633	0.969758	0.858408	458.054	444.202	486.136	477.976	458.054	444.202	486.136	477.976	1	0.969758	1.06131	1.04349
AT1G09820	AT1G09820	149.098	150.046	127.934	133.091	157.13	111.08	163.255	126.213	147.994	138.882	163.44	144.927	154.462	176.3	166.959	160.469	0.0862543	1.06161	1.06261	0.894143	0.234743	1.1767	1.18023	0.272499	-0.00247145	0.998288	0.995553	1	140.042	139.419	148.811	164.548	140.042	139.419	148.811	164.548	1	0.995553	1.06261	1.17499
AT1G09830	PUR2	908.477	853.059	884.253	853.408	844.448	817.739	863.977	867.957	857.763	823.448	919.203	920.602	796.074	792.262	867.64	930.127	0.00881081	1.00613	1.00624	1	-0.0032083	0.997779	0.997638	1	-0.0438857	0.970039	0.969972	0.802887	874.799	848.53	880.254	846.526	874.799	848.53	880.254	846.526	1	0.969972	1.00624	0.96768
AT1G09840	ASK10	1312.24	1243.39	1223.84	1213.06	1268.19	1335.33	1298.62	1231.06	1229.26	1277.27	1108.14	1139.36	1295.1	1273.28	1217.07	1164.89	-0.0709968	0.95198	0.952229	0.619201	-0.0518742	0.964682	0.964378	0.756155	0.0389004	1.02733	1.02817	0.777319	1248.13	1283.3	1188.51	1237.58	1248.13	1283.3	1188.51	1237.58	1	1.02817	0.952229	0.991548
AT1G09850	XBCP3	656.585	603.332	675.419	672.567	627.507	640.483	700.722	645.628	710.775	681.285	632.894	685.439	680.227	688.876	637.729	688.433	0.0562991	1.03979	1.0393	0.78753	0.0430594	1.0303	1.03095	0.857889	0.00250851	1.00174	1.00247	1	651.976	653.585	677.598	673.816	651.976	653.585	677.598	673.816	1	1.00247	1.0393	1.0335
AT1G09860	PUP16	0	0	0	0	0	0	0	0	1.00676	0	0	0	0	0	1.82469	0	0.802527	1.74415	#DIV/0!	1	1.31267	2.48401	#DIV/0!	0.9724	0	1	#DIV/0!	1	0	0	0.251691	0.456173	1	1	0.251691	0.456173	1	1	0.251691	0.456173
AT1G09870	AT1G09870	774.196	761.772	780.776	778.227	955.96	981.996	937.124	870.869	738.965	807.044	768.514	727.367	900.038	963.121	832.059	778.573	-0.026457	0.981829	0.982849	0.988796	-0.109195	0.927105	0.927346	0.33754	0.2741	1.20924	1.21033	0.000138076	773.743	936.487	760.473	868.448	773.743	936.487	760.473	868.448	1	1.21033	0.982849	1.1224
AT1G09880	AT1G09880	35.1907	20.9855	33.865	31.4948	35.481	25.9975	31.8028	36.893	25.1691	19.684	23.1829	34.6365	17.8225	29.3834	34.6691	36.6504	-0.235592	0.849337	0.844791	0.810722	-0.139493	0.907838	0.910513	0.928867	0.0998393	1.07165	1.07108	0.928993	30.384	32.5436	25.6681	29.6313	30.384	32.5436	25.6681	29.6313	1	1.07108	0.844791	0.975229
AT1G09890	AT1G09890	94.4593	92.336	101.595	120.899	107.457	115.807	128.271	98.0578	97.6561	91.8587	93.8909	77.4764	102.975	95.768	79.374	104.008	-0.185236	0.879505	0.881728	0.598185	-0.234261	0.85012	0.849934	0.360029	0.133198	1.09672	1.09847	0.627248	102.322	112.398	90.2205	95.5311	102.322	112.398	90.2205	95.5311	1	1.09847	0.881728	0.933628
AT1G09900	AT1G09900	505.635	526.735	462.822	510.013	477.473	462.046	468.562	461.163	405.726	510.691	479.887	509.522	436.652	439.662	465.296	463.578	-0.0722501	0.951153	0.950439	0.729996	-0.0496287	0.966185	0.965732	0.860003	-0.100012	0.933025	0.932196	0.377453	501.301	467.311	476.456	451.297	501.301	467.311	476.456	451.297	1	0.932196	0.950439	0.900251
AT1G09910	AT1G09910	414.88	456.434	407.321	471.406	448.075	447.866	429.338	473.784	498.348	542.404	601.597	500.407	443.583	550.666	499.053	523.011	0.290569	1.22312	1.2244	0.00710325	0.1626	1.1193	1.12076	0.213086	0.042079	1.0296	1.02801	0.868638	437.51	449.766	535.689	504.078	437.51	449.766	535.689	504.078	1	1.02801	1.2244	1.15215
AT1G09920	AT1G09920	667.698	672.584	586.993	646.152	628.521	761.017	699.662	619.414	739.972	676.911	700.125	648.979	670.326	784.644	630.431	574.519	0.104024	1.07477	1.07483	0.659854	-0.0258957	0.982211	0.982022	1	0.0723416	1.05142	1.05253	0.711945	643.357	677.154	691.497	664.98	643.357	677.154	691.497	664.98	1	1.05253	1.07483	1.03361
AT1G09930	OPT2	0	3.14782	1.88139	1.01596	10.1374	10.6353	9.54085	13.5922	5.03382	6.56134	2.31829	9.11488	17.8225	19.5889	14.5975	7.9244	1.99694	3.99154	3.80938	0.0769025	0.439734	1.35635	1.36505	0.687054	2.8999	7.46375	7.26295	0.00028953	1.51129	10.9764	5.75708	14.9833	1.51129	10.9764	5.75708	14.9833	1	7.26295	3.80938	9.91426
AT1G09932	AT1G09932	105.572	105.977	100.654	132.075	265.601	320.242	357.252	280.581	187.258	167.314	142.575	195.058	370.313	409.19	291.951	288.25	0.643482	1.56209	1.55805	0.0133389	0.151698	1.11088	1.11116	0.783621	1.46186	2.75462	2.7543	1.63267e-14	111.07	305.919	173.051	339.926	111.07	305.919	173.051	339.926	1	2.7543	1.55805	3.06048
AT1G09935	AT1G09935	0	0	0	0	0	0	0	0	0	0	0	0	0	0	0	0	NA	#VALUE!	#DIV/0!	NA	NA	#VALUE!	#DIV/0!	NA	NA	#VALUE!	#DIV/0!	NA	0	0	0	0	1	1	1	1	1	1	1	1
AT1G09940	HEMA2	400.989	406.069	358.405	360.666	748.143	1094.26	1064.33	856.306	321.158	389.306	395.269	347.277	708.941	673.641	616.745	576.5	-0.0723491	0.951088	0.952088	0.933229	-0.546058	0.684889	0.684507	5.42122e-05	1.30102	2.46403	2.46574	7.2893e-27	381.532	940.76	363.252	643.957	381.532	940.76	363.252	643.957	1	2.46574	0.952088	1.68782
AT1G09950	RAS1	0	4.19709	3.76278	0	318.315	408.869	549.129	335.921	5.03382	0	2.31829	1.82298	337.638	393.955	195.242	215.94	0.238669	1.1799	1.15267	1	-0.496935	0.70861	0.708814	0.543256	7.67904	204.938	202.545	1.08374e-32	1.98997	403.059	2.29377	285.694	1.98997	403.059	2.29377	285.694	1	202.545	1.15267	143.567
AT1G09960	SUC4	219.479	173.13	247.403	206.24	262.559	267.065	258.663	270.872	225.515	181.53	207.487	187.766	240.604	230.714	224.437	244.666	-0.0812807	0.945218	0.948062	0.857445	-0.171957	0.887638	0.887893	0.347281	0.320126	1.24844	1.25159	0.00991391	211.563	264.79	200.575	235.105	211.563	264.79	200.575	235.105	1	1.25159	0.948062	1.11128
AT1G09970	LRR	2523.55	2315.75	2728.95	2503.33	4539.54	6063.32	5993.77	5585.41	3404.88	3041.18	3259.52	4292.2	9541	8665.91	7522.29	8344.4	0.475168	1.39008	1.38983	0.00143478	0.619327	1.53616	1.53609	1.18792e-06	1.13889	2.20212	2.20244	2.04277e-22	2517.89	5545.51	3499.44	8518.4	2517.89	5545.51	3499.44	8518.4	1	2.20244	1.38983	3.38314
AT1G09980	AT1G09980	923.294	951.691	865.439	892.015	953.932	860.28	996.489	961.16	973.541	964.517	914.567	954.328	1026.78	1127.45	1008.14	956.872	0.0687871	1.04883	1.04804	0.642885	0.12423	1.08993	1.0921	0.159003	0.0563844	1.03986	1.03838	0.61414	908.109	942.965	951.738	1029.81	908.109	942.965	951.738	1029.81	1	1.03838	1.04804	1.13402
AT1G09995	AT1G09995	70.3815	91.2867	111.943	100.58	165.24	138.259	137.812	106.796	94.6358	94.0458	67.2305	79.2994	82.1817	76.1791	97.621	82.2157	-0.15612	0.897435	0.89583	0.829998	-0.692634	0.618723	0.617028	0.00163409	0.550455	1.46455	1.46478	0.0117904	93.5478	137.027	83.8029	84.5494	93.5478	137.027	83.8029	84.5494	1	1.46478	0.89583	0.903809
AT1G10000	AT1G10000	4.63036	9.44346	7.52556	1.01596	6.08246	7.09022	7.42066	3.88348	3.02029	2.18711	3.47744	4.55744	7.92113	4.35309	7.29876	7.9244	-0.753633	0.593108	0.585544	0.638826	0.186761	1.13821	1.12341	0.992177	0.105988	1.07623	1.08231	1	5.65383	6.1192	3.31057	6.87435	5.65383	6.1192	3.31057	6.87435	1	1.08231	0.585544	1.21587
AT1G10010	AAP8	0.926072	0	0	0	0	1.1817	1.06009	0.970869	1.00676	3.28067	1.15915	0.911488	0.990141	1.08827	0.912345	0	2.40299	5.289	6.86563	0.478244	-0.0920648	0.938179	0.930927	1	1.4155	2.66753	3.46913	0.695582	0.231518	0.803167	1.58952	0.74769	0.231518	0.803167	1.58952	0.74769	1	3.46913	6.86563	3.22951
AT1G10020	AT1G10020	501.005	347.309	365.93	431.784	347.714	431.322	393.295	381.551	426.868	386.025	438.157	385.559	457.445	393.955	364.938	482.398	-0.00973203	0.993277	0.994278	1	0.129445	1.09387	1.09322	0.7373	-0.0850402	0.942758	0.944019	0.809833	411.507	388.471	409.153	424.684	411.507	388.471	409.153	424.684	1	0.944019	0.994278	1.03202
AT1G10030	ERG28	423.215	402.921	377.218	467.342	403.47	415.96	362.552	388.348	339.28	365.248	379.041	330.87	338.628	318.864	338.48	373.438	-0.242689	0.845168	0.846616	0.0400139	-0.195607	0.873205	0.872053	0.108325	-0.0896231	0.939768	0.939925	0.54371	417.674	392.582	353.61	342.352	417.674	392.582	353.61	342.352	1	0.939925	0.846616	0.819664
AT1G10040	AT1G10040	71.3075	56.6607	72.4335	56.8939	84.1407	93.3546	77.3869	84.4656	94.6358	102.794	89.2543	93.8832	141.59	136.034	116.78	135.705	0.559465	1.47372	1.47911	0.00692245	0.643935	1.56259	1.56214	9.57188e-05	0.391484	1.31174	1.3189	0.0543108	64.3239	84.8369	95.1419	132.527	64.3239	84.8369	95.1419	132.527	1	1.3189	1.47911	2.06031
AT1G10050	AT1G10050	246.335	228.741	251.165	270.246	361.906	451.411	410.257	368.93	288.941	311.664	303.696	324.49	695.079	663.846	608.534	607.207	0.302838	1.23357	1.23312	0.0253641	0.695708	1.61968	1.61674	1.63014e-14	0.672729	1.59409	1.59812	4.17382e-12	249.122	398.126	307.198	643.667	249.122	398.126	307.198	643.667	1	1.59812	1.23312	2.58374
AT1G10060	BCAT1	513.97	471.124	383.803	461.247	358.865	348.603	397.535	393.202	385.591	421.019	476.409	249.748	352.49	378.719	362.201	277.354	-0.259922	0.835133	0.837512	0.316872	-0.129162	0.914362	0.914938	0.75248	-0.28805	0.819008	0.818627	0.133357	457.536	374.551	383.192	342.691	457.536	374.551	383.192	342.691	1	0.818627	0.837512	0.748993
AT1G10070	BCAT2	30.5604	33.5767	69.6114	61.9737	34.4673	44.9047	38.1634	50.4852	93.6291	119.198	78.822	66.5386	60.3986	51.1488	72.9876	65.3763	0.869536	1.82707	1.83008	0.0602184	0.574631	1.4893	1.48739	0.295048	-0.220659	0.858173	0.858465	0.777366	48.9305	42.0051	89.5468	62.4778	48.9305	42.0051	89.5468	62.4778	1	0.858465	1.83008	1.27687
AT1G10090	AT1G10090	792.718	911.818	758.2	856.456	1188.11	1446.41	1381.3	1141.74	868.837	817.98	816.039	620.723	1552.54	1899.04	1380.38	1229.27	-0.0882453	0.940666	0.941067	0.872833	0.232952	1.17524	1.17521	0.228048	0.635686	1.55368	1.55386	6.9151e-07	829.798	1289.39	780.895	1515.31	829.798	1289.39	780.895	1515.31	1	1.55386	0.941067	1.82612
AT1G10095	AT1G10095	103.72	98.6317	94.0694	95.5004	90.2231	75.629	100.709	85.4365	109.737	84.2038	95.05	85.6798	88.1226	106.651	93.9716	89.1495	-0.065926	0.955332	0.955985	0.967815	0.0965853	1.06924	1.07357	0.865808	-0.152357	0.899779	0.898133	0.55508	97.9804	87.9994	93.6677	94.4736	97.9804	87.9994	93.6677	94.4736	1	0.898133	0.955985	0.964209
AT1G10100	AT1G10100	0	0	0	0	0	0	0	0	0	0	0	0	0	0	0	0	NA	#VALUE!	#DIV/0!	NA	NA	#VALUE!	#DIV/0!	NA	NA	#VALUE!	#DIV/0!	NA	0	0	0	0	1	1	1	1	1	1	1	1
AT1G10110	AT1G10110	11.1129	19.9362	9.40694	8.1277	16.2199	8.27193	11.661	4.85434	9.06088	20.7776	8.11403	18.2298	9.90141	19.5889	11.8605	13.8677	0.223864	1.16786	1.1564	0.963252	0.421752	1.33955	1.34656	0.758418	-0.237368	0.848292	0.844053	0.873363	12.1459	10.2518	14.0456	13.8046	12.1459	10.2518	14.0456	13.8046	1	0.844053	1.1564	1.13656
AT1G10120	BHLH74	469.518	504.7	444.008	503.917	500.789	424.232	460.081	472.813	550.7	508.504	498.433	475.797	520.814	548.489	491.754	514.096	0.0821929	1.05863	1.0579	0.656009	0.155484	1.1138	1.11693	0.15204	-0.0449386	0.969331	0.966585	0.804928	480.536	464.479	508.358	518.788	480.536	464.479	508.358	518.788	1	0.966585	1.0579	1.0796
AT1G10130	ECA3	1251.12	1180.43	1125.07	1285.19	1188.11	1343.6	1348.44	1230.09	1167.85	1270.71	1189.28	1080.11	1239.66	1291.78	1230.75	1228.28	-0.0414579	0.971673	0.972353	0.930581	-0.0337038	0.976909	0.976564	0.948385	0.0771406	1.05493	1.05544	0.551623	1210.45	1277.56	1176.99	1247.62	1210.45	1277.56	1176.99	1247.62	1	1.05544	0.972353	1.0307
AT1G10140	AT1G10140	94.4593	113.321	117.587	110.74	86.1682	82.7193	110.25	134.951	116.785	99.5136	103.164	85.6798	113.866	66.3846	106.744	119.857	-0.107178	0.928402	0.928996	0.946799	-0.0259278	0.982189	0.982525	1	-0.0699105	0.952697	0.949509	0.942657	109.027	103.522	101.286	101.713	109.027	103.522	101.286	101.713	1	0.949509	0.928996	0.932917
AT1G10150	PP2A10	392.654	441.744	375.337	439.911	267.628	319.06	243.822	266.989	368.476	429.768	394.11	393.763	259.417	230.714	310.197	305.09	-0.0561724	0.961813	0.961488	0.960766	0.0153736	1.01071	1.00722	1	-0.589241	0.664693	0.665293	2.02572e-06	412.412	274.375	396.529	276.354	412.412	274.375	396.529	276.354	1	0.665293	0.961488	0.670093
AT1G10155	ATPP2-A10	3.70429	6.29564	6.58486	0	3.04123	5.90852	11.661	5.82521	6.04058	6.56134	6.95488	7.2919	2.97042	1.08827	5.47407	6.93385	0.692154	1.61569	1.61888	0.72112	-0.660579	0.632624	0.622886	0.710984	0.665308	1.58591	1.59399	0.60012	4.1462	6.609	6.71218	4.11666	4.1462	6.609	6.71218	4.11666	1	1.59399	1.61888	0.992875
AT1G10160	AT1G10160	165.767	115.42	158.037	140.203	188.556	131.169	179.156	160.193	147.994	112.636	147.212	172.271	149.511	154.535	161.485	154.526	0.00290177	1.00201	1.00119	1	-0.0909916	0.938877	0.940799	0.880555	0.185629	1.13731	1.13746	0.430807	144.857	164.769	145.028	155.014	144.857	164.769	145.028	155.014	1	1.13746	1.00119	1.07012
AT1G10170	NFXL1	834.391	701.964	876.727	733.524	916.424	911.094	936.063	990.286	997.703	988.575	877.474	963.442	1222.82	965.298	1134.96	1224.32	0.281906	1.2158	1.21629	0.0213778	0.276944	1.21163	1.21139	0.0123	0.253842	1.19238	1.19299	0.01831	786.652	938.467	956.799	1136.85	786.652	938.467	956.799	1136.85	1	1.19299	1.21629	1.44518
AT1G10180	EXO84C	755.675	715.604	642.494	677.647	819.105	696.023	734.645	736.889	739.972	790.641	719.83	655.36	680.227	736.76	686.084	722.111	0.055978	1.03956	1.04098	0.835069	-0.0822404	0.94459	0.945933	0.601379	0.098729	1.07083	1.06994	0.367756	697.855	746.666	726.451	706.296	697.855	746.666	726.451	706.296	1	1.06994	1.04098	1.0121
AT1G10190	AT1G10190	0	0	0	0	0	0	0	0	0	0	0	0	0	0	0	0	NA	#VALUE!	#DIV/0!	NA	NA	#VALUE!	#DIV/0!	NA	NA	#VALUE!	#DIV/0!	NA	0	0	0	0	1	1	1	1	1	1	1	1
AT1G10200	WLIM1	2528.18	2773.23	2471.2	2427.13	2392.43	2613.93	2412.78	2529.11	2493.75	2525.02	2459.71	2008.92	2481.29	2508.47	2736.12	2626.94	-0.105266	0.929634	0.930161	0.424157	0.0580327	1.04105	1.04067	0.759392	-0.036036	0.975331	0.975343	0.843891	2549.94	2487.06	2371.85	2588.21	2549.94	2487.06	2371.85	2588.21	1	0.975343	0.930161	1.01501
AT1G10210	MPK1	187.993	196.214	174.969	198.113	180.446	116.989	126.151	150.485	189.272	218.711	223.715	159.51	144.561	196.977	171.521	179.29	0.0590011	1.04174	1.04479	0.982827	0.263772	1.20061	1.20603	0.278863	-0.393909	0.761065	0.758061	0.0263215	189.322	143.518	197.802	173.087	189.322	143.518	197.802	173.087	1	0.758061	1.04479	0.914247
AT1G10220	AT1G10220	3.70429	0	9.40694	1.01596	0	1.1817	2.12019	0	5.03382	0	6.95488	4.55744	4.95071	0	0.912345	5.9433	0.210874	1.15739	1.17123	1	1.88573	3.6954	3.57563	0.467311	-2.15667	0.224273	0.233726	0.263699	3.5318	0.825473	4.13653	2.95159	3.5318	0.825473	4.13653	2.95159	1	0.233726	1.17123	0.835718
AT1G10230	ASK18	241.705	273.86	259.632	204.208	257.491	196.163	268.204	249.513	267.799	266.828	245.739	242.456	295.062	251.391	268.23	255.562	0.062194	1.04405	1.04433	0.931944	0.136814	1.09947	1.10179	0.559394	-0.00799475	0.994474	0.991797	1	244.851	242.843	255.705	267.561	244.851	242.843	255.705	267.561	1	0.991797	1.04433	1.09275
AT1G10240	FRS11	291.713	272.811	254.928	310.884	227.078	212.707	242.762	249.513	285.921	323.693	308.333	313.552	259.417	303.628	260.018	278.345	0.1238	1.0896	1.0895	0.557118	0.235642	1.17743	1.18169	0.080945	-0.274914	0.8265	0.824587	0.0167978	282.584	233.015	307.875	275.352	282.584	233.015	307.875	275.352	1	0.824587	1.0895	0.974408
AT1G10250	AT1G10250	0	0	0	0	0	0	0	0	0	0	0	0	0	0	0	0	NA	#VALUE!	#DIV/0!	NA	NA	#VALUE!	#DIV/0!	NA	NA	#VALUE!	#DIV/0!	NA	0	0	0	0	1	1	1	1	1	1	1	1
AT1G10260	AT1G10260	0	0	0	0	0	1.1817	0	0.970869	0	0	0	0	0	1.08827	0	0	0	1	#DIV/0!	1	-0.793778	0.576831	0.505568	1	1.53217	2.89221	#DIV/0!	0.957848	0	0.538143	0	0.272068	1	0.538143	1	0.272068	1	0.538143	1	0.272068
AT1G10270	GRP23	241.705	168.933	289.734	238.751	325.412	216.252	283.045	361.163	243.637	273.389	259.649	316.286	278.23	247.038	251.807	393.249	0.218334	1.16339	1.16381	0.620124	-0.02134	0.985317	0.986889	1	0.337444	1.26352	1.26274	0.175452	234.781	296.468	273.24	292.581	234.781	296.468	273.24	292.581	1	1.26274	1.16381	1.24619
AT1G10280	AT1G10280	135.207	109.124	154.274	129.027	148.007	157.167	170.675	167.96	139.94	119.198	97.3683	158.599	226.742	176.3	183.381	203.063	-0.0283085	0.980569	0.976258	1	0.294415	1.22639	1.22628	0.173897	0.284517	1.218	1.22019	0.155647	131.908	160.952	128.776	197.372	131.908	160.952	128.776	197.372	1	1.22019	0.976258	1.49628
AT1G10290	DRP2A	1700.27	1525.64	2024.37	1498.54	2268.76	2143.61	2261.18	2365.04	2095.08	1967.31	1829.13	2244.99	2410.99	2059.01	2260.79	2518.97	0.269906	1.20573	1.20562	0.0381418	0.0332805	1.02334	1.02336	0.98227	0.421147	1.33899	1.33928	1.9754e-05	1687.21	2259.65	2034.13	2312.44	1687.21	2259.65	2034.13	2312.44	1	1.33928	1.20562	1.37057
AT1G10300	AT1G10300	28.7082	24.1333	15.0511	30.4789	33.4535	36.6328	25.4423	23.3009	22.1488	29.526	20.8646	22.7872	33.6648	37.0013	29.1951	37.6409	-0.043845	0.970066	0.969048	1	0.21499	1.1607	1.15714	0.781789	0.267385	1.20362	1.20797	0.59032	24.5929	29.7074	23.8317	34.3755	24.5929	29.7074	23.8317	34.3755	1	1.20797	0.969048	1.39778
AT1G10310	AT1G10310	621.394	607.529	625.562	553.699	639.672	590.852	605.314	587.376	634.261	661.601	637.531	615.254	537.647	655.14	578.427	636.924	0.0798813	1.05693	1.05833	0.623111	-0.0112173	0.992255	0.993779	1	0.00850296	1.00591	1.00624	1	602.046	605.803	637.162	602.034	602.046	605.803	637.162	602.034	1	1.00624	1.05833	0.999981
AT1G10320	AT1G10320	348.203	303.24	332.065	302.757	366.975	278.882	302.127	316.503	314.11	331.348	338.471	355.48	400.017	298.187	312.934	310.042	0.0576802	1.04079	1.04132	0.94433	0.0614855	1.04354	1.04483	0.911119	-0.0235975	0.983776	0.983069	0.991335	321.566	316.122	334.852	330.295	321.566	316.122	334.852	330.295	1	0.983069	1.04132	1.02715
AT1G10330	PCMP-E71	37.9689	47.2173	30.1022	19.3033	33.4535	29.5426	28.6226	33.0095	37.2503	28.4325	32.4561	39.194	23.7634	39.1778	25.5457	33.6787	0.0375965	1.0264	1.02037	1	-0.0395099	0.972985	0.98024	1	-0.106428	0.928885	0.925972	0.913395	33.6479	31.1571	34.3332	30.5414	33.6479	31.1571	34.3332	30.5414	1	0.925972	1.02037	0.907675
AT1G10340	AT1G10340	13.8911	8.39418	15.9918	25.399	47.6459	87.4461	84.8076	62.1356	48.3247	32.8067	52.1616	27.3446	142.58	113.18	130.465	132.734	1.3259	2.50689	2.52273	0.000526477	0.88554	1.84746	1.84005	0.00220776	2.14121	4.41133	4.42921	1.68526e-12	15.919	70.5088	40.1594	129.74	15.919	70.5088	40.1594	129.74	1	4.42921	2.52273	8.14999
AT1G10350	AT1G10350	349.129	398.724	441.186	386.066	403.47	439.594	445.24	396.114	365.455	341.19	420.77	347.277	373.283	485.369	422.416	396.22	-0.097044	0.934947	0.93625	0.762239	-0.00633512	0.995618	0.995768	1	0.0957559	1.06863	1.0694	0.618878	393.776	421.104	368.673	419.322	393.776	421.104	368.673	419.322	1	1.0694	0.93625	1.06487
AT1G10360	GSTU18	1317.8	1209.81	1103.43	1170.39	1099.91	1143.89	1009.21	917.471	1054.08	1171.2	1224.06	907.842	907.959	1123.1	1113.06	898.429	-0.141745	0.906422	0.907475	0.508726	-0.0442729	0.969778	0.969324	0.957846	-0.204131	0.868062	0.868591	0.126477	1200.36	1042.62	1089.3	1010.64	1200.36	1042.62	1089.3	1010.64	1	0.868591	0.907475	0.841946
AT1G10370	GSTU17	808.461	761.772	887.075	789.402	766.39	569.581	760.088	561.162	651.376	747.992	657.236	1121.13	590.124	823.822	557.443	577.491	-0.0296815	0.979637	0.978755	1	-0.0612979	0.958402	0.959228	0.975731	-0.288982	0.818479	0.818435	0.194572	811.678	664.305	794.434	637.22	811.678	664.305	794.434	637.22	1	0.818435	0.978755	0.785066
AT1G10380	AT1G10380	321.347	284.353	331.124	277.358	287.903	316.697	261.843	244.659	264.779	276.67	253.853	248.836	294.072	231.802	281.915	288.25	-0.220346	0.85836	0.859952	0.206721	-0.0139177	0.990399	0.986443	1	-0.13328	0.911756	0.915103	0.435079	303.545	277.775	261.034	274.01	303.545	277.775	261.034	274.01	1	0.915103	0.859952	0.902697
AT1G10385	EXO84A	5.55643	5.24636	1.88139	4.06385	1.01374	1.1817	7.42066	1.94174	4.02706	5.46778	0	0	0	5.44136	3.64938	8.91495	-0.82968	0.562654	0.566923	0.76939	0.633351	1.55116	1.55788	0.829293	-0.530972	0.692088	0.690102	0.803807	4.18701	2.88946	2.37371	4.50142	4.18701	2.88946	2.37371	4.50142	1	0.690102	0.566923	1.07509
AT1G10390	NUP98A	1552.1	1331.53	1707.36	1339.04	1997.07	1702.84	1812.76	2022.32	1779.96	1793.43	1732.92	1795.63	1938.7	1860.95	1973.4	2068.27	0.259588	1.19714	1.19763	0.0307621	0.0570207	1.04032	1.04065	0.867082	0.345484	1.27058	1.27065	0.000260158	1482.51	1883.75	1775.49	1960.33	1482.51	1883.75	1775.49	1960.33	1	1.27065	1.19763	1.32231
AT1G10400	UGT90A2	30.5604	26.2318	15.9918	37.5906	29.3986	16.5439	36.0432	26.2135	30.2029	20.7776	17.3872	27.3446	19.8028	15.2358	26.458	22.7827	-0.189191	0.877097	0.867159	0.901181	-0.358921	0.779747	0.778928	0.588546	-0.0167163	0.98848	0.98029	1	27.5936	27.0498	23.9281	21.0698	27.5936	27.0498	23.9281	21.0698	1	0.98029	0.867159	0.763575
AT1G10410	AT1G10410	1068.69	1115.38	1134.48	1090.13	937.712	1082.44	1064.33	1013.59	1006.76	1132.92	1079.17	1122.04	1031.73	1002.3	985.333	920.221	-0.0222125	0.984721	0.984627	0.993946	-0.0558609	0.96202	0.961325	0.749811	-0.106525	0.928822	0.929549	0.225939	1102.17	1024.52	1085.22	984.895	1102.17	1024.52	1085.22	984.895	1	0.929549	0.984627	0.893599
AT1G10417	AT1G10417	16.6693	20.9855	18.8139	18.2873	24.3298	27.1792	16.9615	29.1261	21.142	25.1518	26.6604	23.6987	16.8324	30.4716	20.9839	24.7638	0.369757	1.29214	1.29291	0.669984	-0.0760228	0.948669	0.953432	1	0.387985	1.30856	1.30554	0.493615	18.689	24.3992	24.1632	23.2629	18.689	24.3992	24.1632	23.2629	1	1.30554	1.29291	1.24474
AT1G10419	AT1G10419	0	0	0	0	0	0	0	0	0	0	0	0	0	0	0	0	NA	#VALUE!	#DIV/0!	NA	NA	#VALUE!	#DIV/0!	NA	NA	#VALUE!	#DIV/0!	NA	0	0	0	0	1	1	1	1	1	1	1	1
AT1G10430	PP2A2	668.624	630.613	697.055	649.2	591.012	606.214	649.838	549.512	640.302	640.824	696.647	630.749	604.976	657.316	649.59	602.255	-0.0226881	0.984397	0.986026	1	0.0701662	1.04984	1.04905	0.703255	-0.14471	0.904561	0.90591	0.126967	661.373	599.144	652.131	628.534	661.373	599.144	652.131	628.534	1	0.90591	0.986026	0.950348
AT1G10440	AT1G10440	0	0	0	0	0	0	0	0	0	0	0	0	0	0	0	0	NA	#VALUE!	#DIV/0!	NA	NA	#VALUE!	#DIV/0!	NA	NA	#VALUE!	#DIV/0!	NA	0	0	0	0	1	1	1	1	1	1	1	1
AT1G10450	SNL6	679.737	663.14	618.977	725.397	714.689	709.022	700.722	761.161	653.39	658.321	667.669	693.642	709.931	652.963	710.717	670.603	-0.00592112	0.995904	0.994705	1	-0.0722664	0.951143	0.951005	0.569977	0.104653	1.07524	1.07381	0.207655	671.813	721.399	668.255	686.054	671.813	721.399	668.255	686.054	1	1.07381	0.994705	1.0212
AT1G10455	AT1G10455	0	0	0	0	0	0	0	0	0	0	0	0	0	0	0	0	NA	#VALUE!	#DIV/0!	NA	NA	#VALUE!	#DIV/0!	NA	NA	#VALUE!	#DIV/0!	NA	0	0	0	0	1	1	1	1	1	1	1	1
AT1G10460	GLP7	30.5604	14.6898	32.9243	20.3192	12.1649	16.5439	26.5024	14.563	30.2029	9.84201	13.9098	17.3183	32.6747	18.5006	20.0716	16.8394	-0.463953	0.724997	0.723629	0.566812	0.341628	1.26719	1.26245	0.72212	-0.510396	0.70203	0.708412	0.352603	24.6234	17.4435	17.8182	22.0216	24.6234	17.4435	17.8182	22.0216	1	0.708412	0.723629	0.894333
AT1G10470	ARR4	2204.05	2106.94	2157.95	2058.34	1719.31	1863.55	1618.76	1858.24	1807.14	1875.45	1888.25	1208.63	1538.68	1304.84	1704.26	1587.85	-0.332061	0.794401	0.795033	0.0312814	-0.201857	0.86943	0.869087	0.270543	-0.272577	0.827839	0.827915	0.04989	2131.82	1764.97	1694.87	1533.91	2131.82	1764.97	1694.87	1533.91	1	0.827915	0.795033	0.719529
AT1G10480	ZFP5	38.895	54.5622	47.9754	35.5587	33.4535	55.5401	32.8629	50.4852	72.487	54.6778	46.3659	30.9906	56.438	55.5019	61.1271	39.622	0.206961	1.15425	1.15554	0.882769	0.30714	1.23725	1.23411	0.686182	-0.040115	0.972577	0.97373	1	44.2478	43.0854	51.1303	53.1723	44.2478	43.0854	51.1303	53.1723	1	0.97373	1.15554	1.20169
AT1G10490	AT1G10490	748.266	674.682	747.852	707.109	833.297	776.379	858.677	784.462	662.451	699.876	584.21	834.923	846.571	730.231	730.789	771.639	-0.0462804	0.96843	0.966486	0.938281	-0.079292	0.946522	0.946635	0.721865	0.176199	1.1299	1.13027	0.111295	719.478	813.204	695.365	769.807	719.478	813.204	695.365	769.807	1	1.13027	0.966486	1.06995
AT1G10500	ISCA	1839.18	2112.19	1715.83	1856.16	1620.98	1982.9	1673.89	1514.56	1828.28	1786.87	1865.07	1994.33	1565.41	1746.68	1660.47	1523.47	-0.00863749	0.994031	0.993514	1	-0.0634263	0.956989	0.956378	0.822592	-0.148188	0.902383	0.902831	0.208709	1880.84	1698.08	1868.64	1624.01	1880.84	1698.08	1868.64	1624.01	1	0.902831	0.993514	0.863448
AT1G10510	emb2004	1891.96	1797.4	1774.15	1859.21	1550.01	1761.92	1818.06	1677.66	1566.52	1676.42	1786.25	1692.63	1704.03	1547.52	1559.2	1548.23	-0.124134	0.917555	0.91794	0.255101	-0.0977013	0.934521	0.934093	0.400202	-0.10589	0.929232	0.929661	0.24529	1830.68	1701.91	1680.46	1589.75	1830.68	1701.91	1680.46	1589.75	1	0.929661	0.91794	0.86839
AT1G10520	AT1G10520	44.4515	45.1187	42.3313	35.5587	51.7009	33.0877	58.3052	46.6017	52.3517	42.6487	41.7293	60.1582	38.6155	46.7957	52.0037	54.4803	0.244005	1.18428	1.17573	0.64076	0.0111016	1.00772	1.0116	1	0.1864	1.13792	1.13278	0.652748	41.865	47.4239	49.222	47.9738	41.865	47.4239	49.222	47.9738	1	1.13278	1.17573	1.14592
AT1G10522	AT1G10522	649.176	658.943	742.208	796.514	780.582	609.759	780.23	757.278	571.842	686.753	770.833	730.102	682.207	583.314	586.638	767.677	-0.0453948	0.969025	0.96933	0.985846	-0.161446	0.894128	0.894799	0.452031	0.041785	1.02939	1.02845	0.927784	711.71	731.962	689.882	654.959	711.71	731.962	689.882	654.959	1	1.02845	0.96933	0.92026
AT1G10530	AT1G10530	29.6343	34.626	40.4499	36.5746	37.5085	49.6316	11.661	32.0387	34.23	27.3389	19.7055	35.548	46.5366	34.8247	31.0197	27.7354	-0.263542	0.83304	0.826857	0.815861	0.104861	1.07539	1.0709	0.991535	-0.117537	0.92176	0.926071	0.926665	35.3212	32.7099	29.2056	35.0291	35.3212	32.7099	29.2056	35.0291	1	0.926071	0.826857	0.991731
AT1G10538	AT1G10538	0	0	0	0	0	0	0	0	0	0	0	0	0	0	0	0	NA	#VALUE!	#DIV/0!	NA	NA	#VALUE!	#DIV/0!	NA	NA	#VALUE!	#DIV/0!	NA	0	0	0	0	1	1	1	1	1	1	1	1
AT1G10540	NAT8	17.5954	14.6898	33.865	17.2714	24.3298	27.1792	33.923	33.0095	29.1962	29.526	24.3421	33.725	22.7732	33.7364	25.5457	24.7638	0.48341	1.39804	1.39999	0.395875	-0.15649	0.897205	0.901872	0.915881	0.498687	1.41293	1.4198	0.238004	20.8554	29.6104	29.1973	26.7048	20.8554	29.6104	29.1973	26.7048	1	1.4198	1.39999	1.28047
AT1G10550	XTH33	21.2997	13.6405	14.1104	32.5108	33.4535	37.8145	28.6226	36.893	17.115	25.1518	15.0689	21.8757	34.6549	21.7654	22.8086	37.6409	-0.0357772	0.975506	0.971187	1	-0.225019	0.855584	0.854415	0.805224	0.746851	1.67813	1.67706	0.043962	20.3903	34.1959	19.8028	29.2175	20.3903	34.1959	19.8028	29.2175	1	1.67706	0.971187	1.43291
AT1G10560	PUB18	48.1557	55.6115	39.5092	36.5746	95.2919	94.5363	82.6874	66.99	34.23	43.7422	22.0238	24.6102	82.1817	91.4149	85.7605	76.2724	-0.530536	0.692298	0.69283	0.166508	-0.0140469	0.990311	0.988583	1	0.915145	1.88576	1.8877	5.59876e-05	44.9628	84.8764	31.1515	83.9074	44.9628	84.8764	31.1515	83.9074	1	1.8877	0.69283	1.86615
AT1G10570	ULP1C	680.663	633.761	616.155	626.848	651.837	582.58	633.937	655.336	674.532	606.924	663.032	661.74	647.552	682.347	645.028	615.132	0.0275024	1.01925	1.01908	0.972709	0.0341563	1.02396	1.0263	0.914982	-0.0173884	0.98802	0.986808	0.966006	639.357	630.922	651.557	647.515	639.357	630.922	651.557	647.515	1	0.986808	1.01908	1.01276
AT1G10580	AT1G10580	803.83	756.526	939.754	774.163	912.369	757.472	887.299	884.462	828.567	765.489	831.108	806.667	842.61	820.557	904.134	967.768	-0.0198032	0.986367	0.987038	1	0.0378097	1.02655	1.02716	0.943686	0.0724369	1.05149	1.0511	0.63495	818.568	860.4	807.958	883.767	818.568	860.4	807.958	883.767	1	1.0511	0.987038	1.07965
AT1G10585	AT1G10585	14.8172	22.0347	79.0183	36.5746	7.0962	9.45363	50.8845	16.5048	12.0812	32.8067	20.8646	51.0433	7.92113	3.26482	7.29876	1.9811	-0.381752	0.767505	0.766151	0.919105	-2.02747	0.245284	0.243817	0.0288441	-0.861232	0.550482	0.55062	0.402634	38.1112	20.9848	29.199	5.11645	38.1112	20.9848	29.199	5.11645	1	0.55062	0.766151	0.134251
AT1G10586	AT1G10586	0	0	0	0	0	0	0	0	0	0	1.15915	0	0	0	0	0	0.802516	1.74414	#DIV/0!	1	0	1	#DIV/0!	1	0	1	#DIV/0!	1	0	0	0.289787	0	1	1	0.289787	1	1	1	0.289787	1
AT1G10588	AT1G10588	0	0	0	0	0	0	0	0	0	0	0	0	0	0	0	0	NA	#VALUE!	#DIV/0!	NA	NA	#VALUE!	#DIV/0!	NA	NA	#VALUE!	#DIV/0!	NA	0	0	0	0	1	1	1	1	1	1	1	1
AT1G10590	AT1G10590	2035.51	2010.41	1996.15	2065.45	2149.14	2227.51	2154.11	1987.37	2072.93	2085.41	2107.33	1949.67	1922.85	2093.84	2032.71	2038.55	0.0182486	1.01273	1.0133	0.993446	-0.0741234	0.949919	0.949498	0.421633	0.0704238	1.05003	1.05065	0.356413	2026.88	2129.53	2053.83	2021.99	2026.88	2129.53	2053.83	2021.99	1	1.05065	1.0133	0.997586
AT1G10600	AMSH2	407.472	374.59	419.55	418.576	386.236	335.604	420.858	414.561	378.543	413.364	418.452	421.107	360.411	409.19	443.4	400.182	0.00892634	1.00621	1.00696	1	0.0487178	1.03435	1.03591	0.904888	-0.0548241	0.962712	0.961159	0.785703	405.047	389.315	407.867	403.296	405.047	389.315	407.867	403.296	1	0.961159	1.00696	0.995677
AT1G10610	BHLH90	200.032	246.579	187.198	259.07	193.625	200.89	197.178	184.465	194.305	224.179	223.715	225.137	188.127	189.359	214.401	201.082	-0.0381302	0.973916	0.971394	0.993946	0.0344768	1.02419	1.02166	0.996442	-0.199324	0.870958	0.869275	0.17604	223.22	194.039	216.834	198.242	223.22	194.039	216.834	198.242	1	0.869275	0.971394	0.888104
AT1G10620	PERK11	0	0	0.940694	0	0	0	0	0	1.00676	0	0	0	0	0	0	0	0.0812324	1.05792	1.07023	1	0	1	#DIV/0!	1	-0.619108	0.651073	0	1	0.235174	0	0.251691	0	0.235174	1	0.251691	1	1	4.25218	1.07023	4.25218
AT1G10630	ATARFA1F	1805.84	1518.3	1885.15	1761.68	1844	1780.83	1965.42	1898.05	1846.41	1828.43	1786.25	1736.38	1943.65	1951.27	1918.66	2201	0.0450744	1.03174	1.03249	0.869886	0.0975827	1.06998	1.07028	0.387067	0.102805	1.07386	1.07421	0.262062	1742.74	1872.07	1799.37	2003.65	1742.74	1872.07	1799.37	2003.65	1	1.07421	1.03249	1.14971
AT1G10640	AT1G10640	766.788	1039.83	961.39	852.392	704.552	558.946	500.365	634.948	696.681	750.18	798.652	501.318	508.933	565.902	513.65	533.907	-0.399671	0.758031	0.758709	0.068337	-0.177592	0.884177	0.884768	0.601379	-0.59288	0.663018	0.662582	0.000314759	905.1	599.703	686.708	530.598	905.1	599.703	686.708	530.598	1	0.662582	0.758709	0.586231
AT1G10650	AT1G10650	483.41	477.419	492.924	486.646	551.476	648.755	616.975	533.007	469.152	440.703	413.815	514.079	577.252	692.141	578.427	508.152	-0.0759087	0.948744	0.947099	0.856819	0.00390589	1.00271	1.00245	1	0.274616	1.20967	1.2112	0.0231192	485.1	587.553	459.437	588.993	485.1	587.553	459.437	588.993	1	1.2112	0.947099	1.21417
AT1G10652	AT1G10652	0	0	0	0	0	0	0	0	0	0	0	0	0	0	0	0	NA	#VALUE!	#DIV/0!	NA	NA	#VALUE!	#DIV/0!	NA	NA	#VALUE!	#DIV/0!	NA	0	0	0	0	1	1	1	1	1	1	1	1
AT1G10657	AT1G10657	398.211	412.364	375.337	313.932	299.054	337.967	330.749	280.581	436.936	414.458	417.293	344.542	403.978	543.048	400.52	392.258	0.10365	1.07449	1.0756	0.836705	0.478718	1.3935	1.39368	0.00212845	-0.266505	0.831331	0.832321	0.134845	374.961	312.088	403.307	434.951	374.961	312.088	403.307	434.951	1	0.832321	1.0756	1.15999
AT1G10660	AT1G10660	657.511	664.19	764.785	777.211	641.699	616.849	618.035	649.511	621.173	729.402	748.809	693.642	619.828	681.258	590.287	644.848	-0.0376602	0.974234	0.975322	0.956488	0.00366146	1.00254	1.00401	1	-0.180303	0.882518	0.88211	0.0609571	715.924	631.524	698.257	634.056	715.924	631.524	698.257	634.056	1	0.88211	0.975322	0.885647
AT1G10670	ACLA-1	5236.94	5245.32	4984.74	5197.66	4557.79	4839.08	5025.91	4840.75	5021.74	5212.98	5157.04	4845.47	4866.54	5082.23	4815.36	5095.39	-0.0304422	0.97912	0.979316	0.90061	0.0438827	1.03088	1.03094	0.733869	-0.101324	0.932177	0.932197	0.101694	5166.16	4815.88	5059.31	4964.88	5166.16	4815.88	5059.31	4964.88	1	0.932197	0.979316	0.961038
AT1G10680	ABCB10	3.70429	3.14782	2.82208	10.1596	4.05497	8.27193	4.24038	3.88348	7.04735	3.28067	5.79573	5.46893	10.8916	10.8827	12.7728	3.9622	0.138177	1.10051	1.08868	1	0.938145	1.91606	1.88303	0.332551	0.0319128	1.02237	1.03111	1	4.95845	5.11269	5.39817	9.62733	4.95845	5.11269	5.39817	9.62733	1	1.03111	1.08868	1.9416
AT1G10682	AT1G10682	1181.67	1227.65	1159.88	1401.01	1143.5	919.365	968.926	1230.09	988.642	947.02	1003.82	840.392	917.861	797.704	1008.14	744.894	-0.395471	0.760241	0.760507	0.00400774	-0.297439	0.813696	0.813865	0.0356484	-0.220394	0.858331	0.857487	0.12149	1242.55	1065.47	944.969	867.15	1242.55	1065.47	944.969	867.15	1	0.857487	0.760507	0.697879
AT1G10690	AT1G10690	56.4904	34.626	45.1533	46.7342	55.7559	40.1779	45.5841	48.5434	58.3923	59.052	52.1616	43.7514	40.5958	46.7957	41.0555	28.726	0.211497	1.15789	1.16586	0.735362	-0.282218	0.822326	0.826959	0.544988	0.0542375	1.03831	1.03856	0.977417	45.751	47.5153	53.3393	39.2933	45.751	47.5153	53.3393	39.2933	1	1.03856	1.16586	0.85885
AT1G10700	PRS3	695.48	693.569	759.14	735.556	674.139	811.83	711.323	691.259	637.282	695.502	705.92	655.36	728.744	655.14	665.1	645.839	-0.0998382	0.933138	0.934223	0.537177	-0.0976192	0.934574	0.932932	0.512406	-0.000171886	0.999881	1.00167	1	720.937	722.138	673.516	673.706	720.937	722.138	673.516	673.706	1	1.00167	0.934223	0.934487
AT1G10705	AT1G10705	0	0	0	0	0	0	0	0	0	0	0	0	0	0	0	0	NA	#VALUE!	#DIV/0!	NA	NA	#VALUE!	#DIV/0!	NA	NA	#VALUE!	#DIV/0!	NA	0	0	0	0	1	1	1	1	1	1	1	1
AT1G10710	PHS1	4.63036	7.34491	7.52556	8.1277	24.3298	11.817	11.661	16.5048	8.05411	13.1227	12.7506	3.64595	9.90141	14.1475	8.21111	5.9433	0.419229	1.33721	1.35995	0.812581	-0.771329	0.585877	0.594025	0.299424	1.23334	2.3511	2.32776	0.030398	6.90713	16.0782	9.39334	9.55084	6.90713	16.0782	9.39334	9.55084	1	2.32776	1.35995	1.38275
AT1G10717	ESF1.3	0	0	0	0	0	0	0	0	0	0	0	0	0	0	0	0	NA	#VALUE!	#DIV/0!	NA	NA	#VALUE!	#DIV/0!	NA	NA	#VALUE!	#DIV/0!	NA	0	0	0	0	1	1	1	1	1	1	1	1
AT1G10720	AT1G10720	492.67	505.75	441.186	549.635	491.665	472.681	495.064	436.891	500.362	558.807	469.454	501.318	452.495	462.516	434.276	442.776	0.0307119	1.02152	1.02046	0.990024	-0.081667	0.944965	0.94503	0.689839	-0.0683822	0.953707	0.953279	0.671508	497.31	474.076	507.485	448.016	497.31	474.076	507.485	448.016	1	0.953279	1.02046	0.900878
AT1G10730	AP1M1	158.358	135.356	112.883	151.378	124.69	132.351	136.752	123.3	156.048	155.285	144.893	175.917	145.551	181.741	149.625	132.734	0.184144	1.13614	1.13292	0.52294	0.235884	1.17763	1.17899	0.293975	-0.111058	0.925909	0.926731	0.691665	139.494	129.273	158.036	152.413	139.494	129.273	158.036	152.413	1	0.926731	1.13292	1.09261
AT1G10740	AT1G10740	791.791	675.732	632.147	674.599	603.177	602.669	587.292	638.832	576.876	598.175	747.65	710.96	590.124	660.581	583.901	586.406	-0.0759398	0.948724	0.949317	0.807453	-0.00796484	0.994494	0.995494	1	-0.190077	0.876559	0.876617	0.105038	693.567	607.993	658.415	605.253	693.567	607.993	658.415	605.253	1	0.876617	0.949317	0.872667
AT1G10745	ESF1.2	0	0	0	0	0	0	0	0	0	0	0	0	0	0	0	0	NA	#VALUE!	#DIV/0!	NA	NA	#VALUE!	#DIV/0!	NA	NA	#VALUE!	#DIV/0!	NA	0	0	0	0	1	1	1	1	1	1	1	1
AT1G10747	ESF1.1	0	0	0	0	0	0	0	0	0	0	0	0	0	0	0	0	NA	#VALUE!	#DIV/0!	NA	NA	#VALUE!	#DIV/0!	NA	NA	#VALUE!	#DIV/0!	NA	0	0	0	0	1	1	1	1	1	1	1	1
AT1G10750	AT1G10750	128.724	86.0404	104.417	112.772	119.622	93.3546	92.2282	101.941	110.744	119.198	102.005	92.9717	109.906	96.8562	87.5852	103.017	-0.0305809	0.979026	0.983714	1	-0.0395969	0.972927	0.975976	1	-0.0859801	0.942144	0.942569	0.827724	107.988	101.786	106.23	99.3411	107.988	101.786	106.23	99.3411	1	0.942569	0.983714	0.919924
AT1G10760	GWD1	7606.75	8622.92	6910.34	7520.15	8947.3	10825.6	9177.24	9164.03	7641.34	7682.23	7388.4	5583.77	9631.1	11881.8	9340.59	8982.31	-0.115899	0.922807	0.922883	0.688212	0.0637376	1.04517	1.04517	0.896644	0.313932	1.24309	1.24312	0.0130635	7665.04	9528.54	7073.94	9958.94	7665.04	9528.54	7073.94	9958.94	1	1.24312	0.922883	1.29927
AT1G10770	AT1G10770	3.70429	2.09855	1.88139	5.07981	3.04123	7.09022	0	4.85434	3.02029	1.09356	2.31829	0	4.95071	5.44136	5.47407	0.99055	-1.02695	0.490748	0.503927	0.642885	0.186341	1.13787	1.12484	1	0.215701	1.16127	1.17406	0.963114	3.19101	3.74645	1.60804	4.21417	3.19101	3.74645	1.60804	4.21417	1	1.17406	0.503927	1.32064
AT1G10780	AT1G10780	218.553	184.672	297.259	253.99	249.381	185.527	222.62	239.805	227.529	236.208	192.418	220.58	250.506	215.478	197.979	213.959	-0.123049	0.918245	0.918552	0.806284	-0.0349745	0.976049	0.978368	1	-0.0877999	0.940957	0.940132	0.805106	238.619	224.333	219.184	219.48	238.619	224.333	219.184	219.48	1	0.940132	0.918552	0.919795
AT1G10790	AT1G10790	12.965	22.0347	14.1104	19.3033	10.1374	14.1804	26.5024	14.563	21.142	12.0291	11.5915	26.4331	14.8521	21.7654	22.8086	12.8772	0.0851208	1.06078	1.04067	1	0.147586	1.10771	1.10584	0.976195	-0.0600382	0.959239	0.955708	1	17.1034	16.3458	17.7989	18.0758	17.1034	16.3458	17.7989	18.0758	1	0.955708	1.04067	1.05686
AT1G10800	AT1G10800	12.0389	3.14782	7.52556	6.09577	3.04123	7.09022	4.24038	1.94174	5.03382	8.74845	5.79573	0.911488	0	4.35309	5.47407	6.93385	-0.534029	0.690623	0.711241	0.823745	0.0721264	1.05126	1.02743	1	-0.861701	0.550304	0.566284	0.434619	7.20202	4.07839	5.12237	4.19025	7.20202	4.07839	5.12237	4.19025	1	0.566284	0.711241	0.581816
AT1G10810	AT1G10810	34.2647	22.0347	26.3394	31.4948	18.2474	23.6341	21.2019	20.3882	12.0812	10.9356	17.3872	8.20339	14.8521	18.5006	17.3346	9.9055	-1.25663	0.418522	0.425881	0.00340026	-0.459526	0.727225	0.725909	0.4849	-0.459453	0.727262	0.731349	0.315237	28.5334	20.8679	12.1518	15.1482	28.5334	20.8679	12.1518	15.1482	1	0.731349	0.425881	0.530893
AT1G10820	AT1G10820	450.997	529.883	433.66	542.524	465.308	415.96	435.699	471.842	507.409	554.433	462.5	452.098	425.761	441.839	429.715	403.154	0.0152775	1.01065	1.0099	1	-0.0752744	0.949162	0.950615	0.76985	-0.125686	0.916568	0.914027	0.344964	489.266	447.202	494.11	425.117	489.266	447.202	494.11	425.117	1	0.914027	1.0099	0.868887
AT1G10830	Z-ISO	840.873	886.636	919.059	813.785	842.421	870.916	762.208	812.617	713.796	790.641	835.745	850.418	721.813	708.465	724.402	796.403	-0.117209	0.921969	0.922045	0.334002	-0.154955	0.898161	0.897487	0.102914	-0.0745861	0.949615	0.950239	0.51309	865.088	822.04	797.65	737.771	865.088	822.04	797.65	737.771	1	0.950239	0.922045	0.852827
AT1G10840	TIF3H1	2935.65	2940.06	2776.93	2933.08	2841.52	2905.81	2868.62	2801.93	2745.45	2666.09	2785.43	2862.98	2756.55	2678.24	2640.33	2730.95	-0.0662174	0.955139	0.954619	0.364379	-0.0791643	0.946606	0.946417	0.184407	-0.0212103	0.985406	0.985513	0.840995	2896.43	2854.47	2764.99	2701.52	2896.43	2854.47	2764.99	2701.52	1	0.985513	0.954619	0.932705
AT1G10850	AT1G10850	673.254	558.213	660.368	642.088	824.173	649.937	733.585	762.132	639.295	635.356	716.353	673.589	884.196	863	865.816	900.41	0.0702762	1.04992	1.05157	0.756828	0.240166	1.18113	1.18304	0.00532483	0.22983	1.1727	1.17203	0.00650177	633.481	742.457	666.148	878.356	633.481	742.457	666.148	878.356	1	1.17203	1.05157	1.38655
AT1G10865	AT1G10865	329.682	321.078	307.607	303.773	404.484	414.778	358.312	375.726	312.097	286.512	257.331	339.985	263.378	325.393	305.636	274.382	-0.0717795	0.951464	0.947538	0.839329	-0.410244	0.752496	0.752456	3.69492e-05	0.297944	1.22939	1.23069	0.00319202	315.535	388.325	298.981	292.197	315.535	388.325	298.981	292.197	1	1.23069	0.947538	0.926039
AT1G10870	AGD4	674.18	763.871	607.689	704.062	651.837	602.669	668.92	602.91	722.857	693.315	739.536	713.695	648.542	722.613	652.327	630.981	0.0627718	1.04447	1.04349	0.810993	0.0699328	1.04967	1.05072	0.731887	-0.120382	0.919944	0.918734	0.272419	687.45	631.584	717.35	663.616	687.45	631.584	717.35	663.616	1	0.918734	1.04349	0.965329
AT1G10880	AT1G10880	0	0	0	0	0	0	0	0	0	2.18711	0	0	0	0	0	0	1.60988	3.05226	#DIV/0!	1	0	1	#DIV/0!	1	0	1	#DIV/0!	1	0	0	0.546778	0	1	1	0.546778	1	1	1	0.546778	1
AT1G10890	AT1G10890	726.966	874.044	764.785	766.035	818.091	834.283	763.268	811.646	732.924	693.315	756.923	786.614	735.675	761.791	756.334	764.705	-0.0741694	0.949889	0.948255	0.682286	-0.0962617	0.935454	0.935307	0.463003	0.0444238	1.03127	1.03048	0.780707	782.958	806.822	742.444	754.626	782.958	806.822	742.444	754.626	1	1.03048	0.948255	0.963815
AT1G10900	PIP5K7	1445.6	1527.74	1253.01	1415.23	1254	1290.42	1341.02	1235.92	1214.16	1340.7	1262.31	1431.95	1264.41	1446.31	1132.22	1149.04	-0.103225	0.930949	0.930434	0.662242	-0.037623	0.974259	0.974739	0.9687	-0.139449	0.907866	0.907788	0.31226	1410.39	1280.34	1312.28	1248	1410.39	1280.34	1312.28	1248	1	0.907788	0.930434	0.884856
AT1G10910	AT1G10910	1163.15	1222.4	1092.15	1191.72	1031.99	980.814	1061.15	1060.19	1000.72	1120.9	1217.1	1072.82	991.131	1042.56	1017.27	875.647	-0.0829211	0.944144	0.944774	0.646401	-0.0751906	0.949217	0.949799	0.678412	-0.17454	0.88605	0.885367	0.0536547	1167.35	1033.54	1102.89	981.652	1167.35	1033.54	1102.89	981.652	1	0.885367	0.944774	0.84092
AT1G10920	LOV1	137.059	227.692	127.934	202.176	168.281	213.888	164.315	181.552	212.427	200.121	223.715	198.704	206.94	225.272	225.349	225.845	0.268418	1.20449	1.20163	0.403768	0.281079	1.2151	1.21341	0.313792	0.0695688	1.0494	1.04774	0.90846	173.715	182.009	208.742	220.852	173.715	182.009	208.742	220.852	1	1.04774	1.20163	1.27134
AT1G10930	RECQL4A	623.246	610.677	740.327	664.439	904.259	722.021	885.179	876.695	660.437	758.928	622.462	626.192	894.097	685.612	724.402	896.448	0.015101	1.01052	1.01112	1	-0.0829833	0.944103	0.944632	0.796929	0.361412	1.28468	1.28403	0.00188915	659.672	847.038	667.005	800.14	659.672	847.038	667.005	800.14	1	1.28403	1.01112	1.21294
AT1G10940	SRK2A	1959.57	2093.3	1941.59	2061.39	1959.57	2145.97	2087.33	1975.72	2056.82	2065.73	1969.39	1836.65	1901.07	1875.09	1812.83	1750.3	-0.0232974	0.983981	0.984202	0.960712	-0.153772	0.898897	0.898479	0.00948626	0.0196712	1.01373	1.01399	0.911502	2013.96	2042.15	1982.15	1834.82	2013.96	2042.15	1982.15	1834.82	1	1.01399	0.984202	0.911052
AT1G10950	TMN1	2734.69	2637.87	2869.12	2561.24	2831.38	3036.98	2837.87	2953.38	2736.38	2791.85	2826	2856.6	2857.55	2592.26	2879.36	2933.02	0.0530325	1.03744	1.03776	0.631474	-0.0489563	0.966635	0.965914	0.642573	0.109217	1.07864	1.0793	0.050779	2700.73	2914.9	2802.71	2815.55	2700.73	2914.9	2802.71	2815.55	1	1.0793	1.03776	1.04251
AT1G10960	FD1	4038.6	3315.7	4423.15	3735.69	3357.52	2716.74	3158.02	3702.89	3980.75	3323.32	3706.95	5455.25	2716.95	2359.37	2963.3	3592.73	0.086243	1.0616	1.06144	0.911863	-0.153236	0.899231	0.899281	0.648413	-0.262073	0.833889	0.83382	0.177336	3878.28	3233.79	4116.57	2908.09	3878.28	3233.79	4116.57	2908.09	1	0.83382	1.06144	0.749838
AT1G10970	ZIP4	121.315	133.258	147.689	158.49	145.979	165.439	120.851	155.339	176.184	176.063	143.734	138.546	131.689	117.533	135.939	134.715	0.178083	1.13138	1.13156	0.522804	-0.172716	0.887171	0.884735	0.518328	0.0670837	1.0476	1.04789	0.857758	140.188	146.902	158.632	129.969	140.188	146.902	158.632	129.969	1	1.04789	1.13156	0.927106
AT1G10980	AT1G10980	9.26072	8.39418	4.70347	14.2235	9.12369	5.90852	9.54085	2.91261	7.04735	4.37422	6.95488	3.64595	7.92113	8.70618	2.73704	7.9244	-0.738405	0.599402	0.602004	0.562209	-0.0211574	0.985442	0.992836	1	-0.410981	0.752112	0.751347	0.7234	9.14546	6.87142	5.5056	6.82219	9.14546	6.87142	5.5056	6.82219	1	0.751347	0.602004	0.745964
AT1G10990	AT1G10990	81.4943	57.71	69.6114	70.1014	98.3331	100.445	65.7259	122.329	102.69	97.3265	118.233	106.644	139.61	93.5914	125.904	135.705	0.602958	1.51883	1.52337	0.019022	0.355253	1.27921	1.27913	0.213279	0.471212	1.38627	1.38691	0.0486867	69.7293	96.7083	106.223	123.703	69.7293	96.7083	106.223	123.703	1	1.38691	1.52337	1.77404
AT1G11000	MLO4	321.347	236.086	245.521	285.485	365.961	439.594	386.934	332.037	236.59	265.734	216.76	257.951	485.169	467.957	414.205	401.173	-0.155517	0.89781	0.897647	0.556805	0.216149	1.16163	1.16003	0.20578	0.481715	1.3964	1.40065	7.6179e-05	272.11	381.132	244.259	442.126	272.11	381.132	244.259	442.126	1	1.40065	0.897647	1.62481
AT1G11010	AT1G11010	0	0	0	0	0	0	0	0	0	0	0	0	0	0	0	0	NA	#VALUE!	#DIV/0!	NA	NA	#VALUE!	#DIV/0!	NA	NA	#VALUE!	#DIV/0!	NA	0	0	0	0	1	1	1	1	1	1	1	1
AT1G11020	AT1G11020	358.39	352.556	315.133	355.587	388.264	473.863	376.334	376.697	375.523	375.09	337.312	363.684	397.047	424.426	398.695	362.541	0.0729763	1.05188	1.05062	0.823269	-0.0263051	0.981932	0.97991	1	0.222006	1.16635	1.16899	0.0411733	345.416	403.789	362.902	395.677	345.416	403.789	362.902	395.677	1	1.16899	1.05062	1.14551
AT1G11030	AT1G11030	0	0	0	0	0	0	0	0	0	0	0	0	0	0	0	0	NA	#VALUE!	#DIV/0!	NA	NA	#VALUE!	#DIV/0!	NA	NA	#VALUE!	#DIV/0!	NA	0	0	0	0	1	1	1	1	1	1	1	1
AT1G11040	AT1G11040	0	1.04927	0	0	0	1.1817	0	0.970869	0	0	0	0.911488	2.97042	1.08827	0.912345	0	0.0812061	1.0579	0.868685	1	1.24233	2.36581	2.30935	0.827579	0.817754	1.76266	2.05149	0.899233	0.262318	0.538143	0.227872	1.24276	0.262318	0.538143	0.227872	1.24276	1	2.05149	0.868685	4.73761
AT1G11050	AT1G11050	199.105	209.855	206.012	210.304	1329.02	1438.13	1521.24	1539.8	242.63	224.179	293.264	327.224	2328.81	2462.76	2387.61	1912.75	0.400456	1.31993	1.3175	0.0250542	0.641421	1.55987	1.55999	8.08386e-08	2.8206	7.06456	7.0621	1.65513e-126	206.319	1457.05	271.824	2272.98	206.319	1457.05	271.824	2272.98	1	7.0621	1.3175	11.0168
AT1G11055	AT1G11055	0	0	0	0	0	0	0	0	0	0	0	0	0	0	0	0	NA	#VALUE!	#DIV/0!	NA	NA	#VALUE!	#DIV/0!	NA	NA	#VALUE!	#DIV/0!	NA	0	0	0	0	1	1	1	1	1	1	1	1
AT1G11060	AT1G11060	309.308	369.344	352.76	342.379	434.896	355.693	410.257	442.716	379.55	334.628	347.744	441.16	426.751	410.279	376.799	400.182	0.134866	1.09799	1.09411	0.567692	-0.0294195	0.979814	0.98202	1	0.262283	1.19938	1.19637	0.0370301	343.448	410.89	375.771	403.503	343.448	410.89	375.771	403.503	1	1.19637	1.09411	1.17486
AT1G11070	AT1G11070	94.4593	94.4346	109.121	125.979	74.0033	100.445	77.3869	64.0773	79.5344	38.2745	63.7531	32.8136	81.1916	48.9723	72.9876	42.5937	-0.988454	0.504018	0.50561	0.00170146	-0.354266	0.782268	0.77789	0.473408	-0.428729	0.742916	0.745087	0.215506	105.998	78.9781	53.5939	61.4363	105.998	78.9781	53.5939	61.4363	1	0.745087	0.50561	0.579596
AT1G11080	SCPL31	306.53	251.825	321.718	336.283	297.027	172.529	216.259	443.687	307.063	229.647	323.402	171.36	581.213	248.126	347.604	377.4	-0.238949	0.847363	0.848001	0.861009	0.459482	1.37505	1.37613	0.463507	-0.105603	0.929416	0.928595	0.949595	304.089	282.375	257.868	388.586	304.089	282.375	257.868	388.586	1	0.928595	0.848001	1.27787
AT1G11090	AT1G11090	290.787	328.422	277.505	242.815	267.628	267.065	235.341	266.018	327.198	332.441	295.582	287.119	227.732	285.127	266.405	282.307	0.124511	1.09014	1.09022	0.672944	0.0342263	1.02401	1.02463	1	-0.136707	0.909593	0.909194	0.477475	284.882	259.013	310.585	265.393	284.882	259.013	310.585	265.393	1	0.909194	1.09022	0.931588
AT1G11100	AT1G11100	88.9029	66.1042	83.7218	89.4046	84.1407	69.7205	87.9878	82.5239	75.5073	97.3265	84.6177	96.6177	88.1226	83.797	82.1111	83.2062	0.108044	1.07777	1.07904	0.883466	0.0519993	1.0367	1.03966	0.994146	-0.0159497	0.989005	0.988539	1	82.0334	81.0932	88.5173	84.3092	82.0334	81.0932	88.5173	84.3092	1	0.988539	1.07904	1.02774
AT1G11110	AT1G11110	0	0	0	0	1.01374	0	0	0	0	0	0	0	0	0	0	0	0	1	#DIV/0!	1	-0.806437	0.571792	0	1	0.823499	1.76969	#DIV/0!	1	0	0.253436	0	0	1	0.253436	1	1	1	0.253436	1	1
AT1G11112	AT1G11112	40.7472	45.1187	38.5685	32.5108	41.5635	18.9073	51.9446	32.0387	37.2503	38.2745	33.6153	43.7514	37.6254	25.0303	32.8444	34.6693	-0.0331111	0.977311	0.974171	1	-0.153933	0.898797	0.901112	0.924321	-0.112227	0.925159	0.920411	0.920486	39.2363	36.1135	38.2228	32.5423	39.2363	36.1135	38.2228	32.5423	1	0.920411	0.974171	0.829394
AT1G11120	AT1G11120	38.895	56.6607	47.0347	51.8141	54.7421	34.2694	50.8845	43.6891	47.3179	42.6487	45.2067	36.4595	44.5564	47.884	41.9679	55.4708	-0.179275	0.883147	0.882864	0.818867	0.0401608	1.02823	1.03428	1	-0.0710949	0.951915	0.944346	0.946739	48.6011	45.8963	42.9082	47.4698	48.6011	45.8963	42.9082	47.4698	1	0.944346	0.882864	0.976721
AT1G11125	AT1G11125	27.7822	19.9362	43.2719	32.5108	44.6047	33.0877	45.5841	61.1647	49.3314	25.1518	22.0238	21.8757	35.6451	40.2661	33.7568	39.622	-0.0620808	0.957882	0.958556	1	-0.312521	0.805234	0.809418	0.696941	0.580272	1.49513	1.49344	0.191266	30.8753	46.1103	29.5957	37.3225	30.8753	46.1103	29.5957	37.3225	1	1.49344	0.958556	1.20882
AT1G11130	SUB	602.873	439.645	662.249	534.396	784.637	665.299	671.04	742.715	639.295	555.527	548.276	574.237	861.423	707.377	685.171	783.525	0.0484282	1.03414	1.03491	0.974643	0.0841439	1.06006	1.06069	0.810363	0.354007	1.27811	1.27891	0.00473316	559.791	715.923	579.334	759.374	559.791	715.923	579.334	759.374	1	1.27891	1.03491	1.35653
AT1G11145	AT1G11145	0	0	0	0	0	0	0	0	0	0	0	0	0	0	0	0	NA	#VALUE!	#DIV/0!	NA	NA	#VALUE!	#DIV/0!	NA	NA	#VALUE!	#DIV/0!	NA	0	0	0	0	1	1	1	1	1	1	1	1
AT1G11150	AT1G11150	129.65	101.779	101.595	124.963	81.0995	63.812	96.4686	85.4365	127.859	161.846	132.143	113.936	113.866	88.1501	93.9716	110.942	0.220633	1.16524	1.16987	0.471194	0.312028	1.24145	1.24513	0.214278	-0.482613	0.71568	0.713592	0.00882855	114.497	81.7041	133.946	101.732	114.497	81.7041	133.946	101.732	1	0.713592	1.16987	0.888516
AT1G11160	AT1G11160	123.168	124.863	170.266	125.979	184.501	139.441	156.894	148.543	146.988	147.63	117.074	130.343	173.275	116.445	148.712	155.516	-0.00662939	0.995415	0.995881	1	-0.0828717	0.944176	0.943705	0.905494	0.20979	1.15652	1.15636	0.349275	136.069	157.345	135.509	148.487	136.069	157.345	135.509	148.487	1	1.15636	0.995881	1.09126
AT1G11170	AT1G11170	92.6072	98.6317	108.18	109.724	121.649	119.352	91.1681	115.533	102.69	68.894	79.9811	79.2994	94.0634	118.622	97.621	97.0739	-0.303079	0.810521	0.808678	0.285883	-0.139302	0.907958	0.909934	0.749375	0.130383	1.09458	1.09425	0.67855	102.286	111.926	82.7161	101.845	102.286	111.926	82.7161	101.845	1	1.09425	0.808678	0.995692
AT1G11175	AT1G11175	148.172	181.524	157.096	157.474	96.3056	90.9912	106.009	97.0869	197.326	186.998	151.848	129.431	64.3592	143.652	109.481	106.979	0.0466687	1.03288	1.03312	1	0.117367	1.08475	1.08729	0.917626	-0.721271	0.606563	0.60595	0.00246541	161.066	97.5983	166.401	106.118	161.066	97.5983	166.401	106.118	1	0.60595	1.03312	0.658846
AT1G11180	SCAMP5	226.888	196.214	207.893	198.113	209.845	268.247	185.517	229.125	179.204	196.84	234.148	239.721	259.417	205.683	232.648	216.931	0.0349795	1.02454	1.02509	1	0.0388874	1.02732	1.02458	1	0.102788	1.07385	1.07674	0.712	207.277	223.183	212.478	228.67	207.277	223.183	212.478	228.67	1	1.07674	1.02509	1.10321
AT1G11185	AT1G11185	30.5604	43.0202	36.6871	46.7342	52.7146	76.8107	68.9061	53.3978	47.3179	42.6487	37.0927	36.4595	279.22	117.533	116.78	124.809	0.0618314	1.04379	1.04151	1	1.34587	2.54184	2.53482	9.06492e-06	0.681097	1.60336	1.60399	0.0730271	39.2505	62.9573	40.8797	159.586	39.2505	62.9573	40.8797	159.586	1	1.60399	1.04151	4.06583
AT1G11190	ENDO1	131.502	193.066	196.605	165.602	148.007	184.346	182.336	151.456	152.021	178.25	113.596	123.051	181.196	151.27	128.641	132.734	-0.275989	0.825884	0.825478	0.382727	-0.164606	0.892172	0.891459	0.696117	-0.0451106	0.969215	0.969959	0.967456	171.694	166.536	141.73	148.46	171.694	166.536	141.73	148.46	1	0.969959	0.825478	0.864679
AT1G11200	AT1G11200	372.281	399.773	363.108	405.369	379.14	489.225	465.381	431.066	395.658	440.703	456.704	379.179	463.386	487.546	449.786	451.691	0.116023	1.08374	1.0855	0.576903	0.0715994	1.05088	1.04964	0.794165	0.19466	1.14445	1.14559	0.0956348	385.133	441.203	418.061	463.102	385.133	441.203	418.061	463.102	1	1.14559	1.0855	1.20245
AT1G11210	AT1G11210	78.7161	130.11	123.231	70.1014	639.672	1041.08	786.59	599.997	145.981	124.665	141.416	56.5122	1214.9	1418.02	1059.23	1022.25	0.215967	1.16148	1.16515	0.790348	0.620665	1.53758	1.53697	0.0315646	2.93123	7.62762	7.6272	1.84411e-38	100.54	766.835	117.144	1178.6	100.54	766.835	117.144	1178.6	1	7.6272	1.16515	11.7228
AT1G11220	AT1G11220	83.3465	67.1535	92.1881	70.1014	83.1269	61.4486	86.9277	73.786	88.5952	76.5489	76.5037	82.0339	97.0338	71.826	67.5136	105.989	0.0480601	1.03387	1.03482	1	0.162162	1.11896	1.12144	0.807094	-0.0350721	0.975983	0.976022	1	78.1973	76.3223	80.9204	85.5906	78.1973	76.3223	80.9204	85.5906	1	0.976022	1.03482	1.09455
AT1G11230	AT1G11230	0	0	0	0	0	0	0	0	0	0	0	0	0	0	0.912345	0	0	1	#DIV/0!	1	0.636238	1.55427	#DIV/0!	1	0	1	#DIV/0!	1	0	0	0	0.228086	1	1	1	0.228086	1	1	1	0.228086
AT1G11240	AT1G11240	695.48	621.17	694.233	656.311	779.569	628.666	735.706	709.705	697.688	602.549	631.735	621.635	606.957	543.048	619.482	710.225	-0.0632763	0.957088	0.957413	0.851302	-0.203027	0.868726	0.868963	0.0799686	0.0981672	1.07041	1.06991	0.485197	666.798	713.411	638.402	619.928	666.798	713.411	638.402	619.928	1	1.06991	0.957413	0.929708
AT1G11250	SYP125	0	1.04927	1.88139	4.06385	3.04123	2.36341	5.30047	2.91261	6.04058	0	3.47744	0.911488	1.98028	2.17654	0.912345	0	0.586629	1.50173	1.4911	0.931458	-1.44915	0.366237	0.372248	0.502422	0.978829	1.97087	1.94692	0.603204	1.74863	3.40443	2.60738	1.26729	1.74863	3.40443	2.60738	1.26729	1	1.94692	1.4911	0.724736
AT1G11260	STP1	1178.89	869.847	1125.07	1020.03	1387.81	1396.77	1225.47	1549.51	1110.46	1116.52	1134.8	823.985	1371.35	1050.18	1517.23	1330.31	-0.00411046	0.997155	0.998078	1	-0.0770294	0.948008	0.947748	0.907501	0.406376	1.32535	1.32565	0.0104851	1048.46	1389.89	1046.44	1317.27	1048.46	1389.89	1046.44	1317.27	1	1.32565	0.998078	1.25638
AT1G11265	AT1G11265	0	0	0.940694	0	0	2.36341	0	0	0	0	0	0	0	0	0	0	-0.640117	0.641661	0	1	-1.65363	0.317839	0	1	0.949415	1.93109	2.51241	1	0.235174	0.590852	0	0	0.235174	0.590852	1	1	1	2.51241	4.25218	4.25218
AT1G11270	AT1G11270	98.1636	100.73	103.476	116.836	108.471	111.08	93.2883	113.592	111.751	146.537	133.302	133.077	119.807	95.768	97.621	116.885	0.322855	1.2508	1.25157	0.114266	0.0123969	1.00863	1.00856	1	0.0263021	1.0184	1.01723	1	104.801	106.608	131.167	107.52	104.801	106.608	131.167	107.52	1	1.01723	1.25157	1.02594
AT1G11280	AT1G11280	854.764	825.778	738.445	836.137	757.266	835.465	738.886	766.986	816.486	810.325	862.405	818.516	749.537	786.821	827.497	812.251	0.0227576	1.0159	1.01616	0.9915	0.0378689	1.0266	1.02501	0.883563	-0.0722783	0.951135	0.951916	0.477283	813.781	774.651	826.933	794.027	813.781	774.651	826.933	794.027	1	0.951916	1.01616	0.975725
AT1G11290	PCMP-H40	117.611	99.6809	107.239	119.884	115.567	90.9912	118.731	90.2908	121.818	92.9523	121.71	110.29	147.531	140.387	145.975	139.668	0.00635615	1.00442	1.0053	1	0.463981	1.37934	1.38015	0.00281845	-0.0965631	0.935258	0.935116	0.749096	111.104	103.895	111.693	143.39	111.104	103.895	111.693	143.39	1	0.935116	1.0053	1.2906
AT1G11300	AT1G11300	339.868	401.872	292.556	341.363	353.796	339.149	368.913	341.746	512.443	498.662	496.115	503.141	520.814	620.315	576.602	523.011	0.550029	1.46412	1.46138	1.00212e-07	0.673826	1.5953	1.59642	7.87115e-13	0.0316763	1.0222	1.02031	0.946739	343.915	350.901	502.59	560.186	343.915	350.901	502.59	560.186	1	1.02031	1.46138	1.62885
AT1G11310	MLO2	2480.95	2941.11	2202.17	2629.31	3314.94	5060.06	3895.85	3337.85	2861.22	2902.3	3054.35	2903.09	5730.94	5741.72	5485.02	5203.36	0.193157	1.14326	1.14311	0.310852	0.506194	1.4203	1.41979	9.2938e-06	0.605952	1.52198	1.52227	1.94486e-08	2563.38	3902.17	2930.24	5540.26	2563.38	3902.17	2930.24	5540.26	1	1.52227	1.14311	2.16131
AT1G11320	AT1G11320	137.985	145.849	141.104	108.708	134.828	134.714	115.55	142.718	129.873	138.882	144.893	143.104	160.403	140.387	125.904	160.469	0.0596986	1.04225	1.0433	0.964428	0.151103	1.11042	1.11245	0.583669	-0.0155651	0.989269	0.989065	1	133.411	131.953	139.188	146.791	133.411	131.953	139.188	146.791	1	0.989065	1.0433	1.10029
AT1G11330	AT1G11330	400.063	552.967	372.515	493.757	472.404	883.914	702.843	564.075	1021.87	807.044	887.906	1149.39	903.999	1048.01	991.719	1262.95	1.08907	2.12738	2.1251	3.17804e-08	0.682657	1.60509	1.60362	0.000799956	0.527495	1.44142	1.44189	0.011962	454.826	655.809	966.551	1051.67	454.826	655.809	966.551	1051.67	1	1.44189	2.1251	2.31225
AT1G11340	RKS1	90.755	102.829	78.0776	87.3727	62.8521	79.1741	48.7643	75.7278	92.6223	60.1456	111.278	46.4859	59.4085	62.0315	68.4259	44.5748	-0.217317	0.860164	0.864909	0.740514	-0.182511	0.881168	0.879642	0.805939	-0.429985	0.74227	0.74232	0.158862	89.7585	66.6296	77.633	58.6102	89.7585	66.6296	77.633	58.6102	1	0.74232	0.864909	0.652976
AT1G11350	SD113	641.768	611.726	450.593	623.801	538.298	646.392	574.571	618.443	653.39	746.899	821.835	781.145	839.64	922.855	787.354	768.667	0.367614	1.29022	1.29013	0.00620922	0.480955	1.39567	1.39568	2.36128e-05	0.0304561	1.02133	1.0214	0.963114	581.972	594.426	750.817	829.629	581.972	594.426	750.817	829.629	1	1.0214	1.29013	1.42555
AT1G11360	AT1G11360	668.624	558.213	575.705	626.848	562.627	594.397	520.506	576.696	629.228	603.643	601.597	514.991	570.321	638.816	634.08	597.302	-0.0514399	0.964973	0.967098	0.886902	0.114929	1.08292	1.08264	0.42263	-0.109437	0.926949	0.927898	0.355957	607.348	563.557	587.365	610.13	607.348	563.557	587.365	610.13	1	0.927898	0.967098	1.00458
AT1G11362	AT1G11362	0.926072	3.14782	0	0	0	1.1817	0	0.970869	0	1.09356	0	0	0.990141	0	0	0	-1.67203	0.313812	0.26843	0.794141	-0.799362	0.574603	0.45998	0.972993	-0.93677	0.522401	0.528383	0.869963	1.01847	0.538143	0.273389	0.247535	1.01847	0.538143	0.273389	0.247535	1	0.528383	0.26843	0.243046
AT1G11370	PME56	0	0	0	0	0	0	0	0	0	0	0	0	0	1.08827	0	0	0	1	#DIV/0!	1	0.636238	1.55427	#DIV/0!	1	0	1	#DIV/0!	1	0	0	0	0.272068	1	1	1	0.272068	1	1	1	0.272068
AT1G11380	AT1G11380	177.806	205.657	172.147	223.512	177.405	161.893	154.774	173.786	187.258	185.905	209.806	199.616	184.166	187.183	176.083	201.082	0.0091703	1.00638	1.00444	1	0.161529	1.11847	1.12077	0.43831	-0.216745	0.860505	0.857193	0.141937	194.781	166.964	195.646	187.128	194.781	166.964	195.646	187.128	1	0.857193	1.00444	0.960714
AT1G11390	AT1G11390	407.472	363.048	441.186	371.842	398.401	414.778	460.081	450.483	364.449	387.119	436.998	474.885	467.347	395.043	406.906	405.135	0.0707753	1.05028	1.05046	0.838109	-0.0420846	0.971251	0.971392	0.946086	0.121152	1.0876	1.08853	0.392991	395.887	430.936	415.863	418.608	395.887	430.936	415.863	418.608	1	1.08853	1.05046	1.05739
AT1G11400	PYM	365.798	410.266	364.989	419.592	416.648	378.145	367.853	384.464	409.753	382.745	372.086	391.94	348.53	358.042	394.133	367.494	-0.000633077	0.999561	0.997359	1	-0.075063	0.949301	0.948994	0.756155	-0.00983006	0.993209	0.991327	1	390.161	386.778	389.131	367.05	390.161	386.778	389.131	367.05	1	0.991327	0.997359	0.940764
AT1G11410	AT1G11410	446.367	537.228	413.906	440.927	351.769	385.235	310.608	333.008	475.193	465.855	484.523	521.371	436.652	470.134	457.997	376.409	0.0847173	1.06048	1.05903	0.847503	0.335954	1.26221	1.26117	0.019265	-0.413452	0.750825	0.750979	0.000986262	459.607	345.155	486.735	435.298	459.607	345.155	486.735	435.298	1	0.750979	1.05903	0.94711
AT1G11420	ATDUF2	113.907	92.336	121.35	121.915	100.361	100.445	107.07	137.863	126.852	114.823	89.2543	98.4407	137.63	89.2383	114.956	143.63	-0.0664835	0.954963	0.955202	0.985388	0.121975	1.08822	1.0891	0.823954	-0.0100232	0.993077	0.991614	1	112.377	111.435	107.343	121.363	112.377	111.435	107.343	121.363	1	0.991614	0.955202	1.07997
AT1G11430	MORF9	3606.12	3435.32	3534.19	3491.86	3354.48	3347.77	3116.68	3234.94	3092.78	3288.32	3426.44	3144.63	3236.77	3221.29	3044.5	3560.04	-0.119771	0.920333	0.920716	0.230069	0.000911137	1.00063	1.00067	1	-0.108104	0.927807	0.927945	0.185747	3516.87	3263.46	3238.04	3265.65	3516.87	3263.46	3238.04	3265.65	1	0.927945	0.920716	0.928566
AT1G11440	AT1G11440	331.534	338.915	317.955	325.108	274.724	314.333	366.793	263.105	364.449	329.16	367.45	353.657	318.825	326.482	261.843	277.354	0.107425	1.0773	1.07705	0.697254	-0.0412298	0.971826	0.971737	0.9724	-0.110125	0.926508	0.928013	0.546098	328.378	304.739	353.679	296.126	328.378	304.739	353.679	296.126	1	0.928013	1.07705	0.901785
AT1G11450	AT1G11450	179.658	187.82	203.19	218.432	157.13	191.436	168.555	183.494	186.251	189.185	108.96	173.183	230.703	167.594	155.099	195.138	-0.257498	0.836538	0.833328	0.323401	0.0963289	1.06905	1.06839	0.861524	-0.172424	0.887351	0.887867	0.469978	197.275	175.154	164.395	187.133	197.275	175.154	164.395	187.133	1	0.887867	0.833328	0.948592
AT1G11460	AT1G11460	3.70429	5.24636	8.46625	11.1756	2.02749	3.54511	6.36057	5.82521	7.04735	7.65489	8.11403	7.2919	12.8718	4.35309	12.7728	3.9622	0.075816	1.05396	1.05301	1	0.945315	1.92561	1.91233	0.34874	-0.676667	0.625609	0.621086	0.503623	7.14812	4.43959	7.52704	8.48999	7.14812	4.43959	7.52704	8.48999	1	0.621086	1.05301	1.18772
AT1G11470	AT1G11470	0	0	0	0	0	0	0	0	0	0	0	0	0	0	0	0	NA	#VALUE!	#DIV/0!	NA	NA	#VALUE!	#DIV/0!	NA	NA	#VALUE!	#DIV/0!	NA	0	0	0	0	1	1	1	1	1	1	1	1
AT1G11475	NRPB10	610.281	629.564	675.419	651.232	637.644	633.393	653.018	650.482	671.512	608.017	644.486	681.793	584.183	631.198	622.22	557.68	0.0234603	1.01639	1.01532	1	-0.104698	0.93	0.930373	0.435969	0.00480222	1.00333	1.00313	1	641.624	643.635	651.452	598.82	641.624	643.635	651.452	598.82	1	1.00313	1.01532	0.933289
AT1G11480	AT1G11480	1139.99	991.563	1244.54	1093.17	1188.11	1192.34	1073.88	1213.59	1242.35	1278.37	1094.23	1215.92	1227.78	1160.1	1168.71	1242.15	0.111901	1.08065	1.08091	0.463796	0.0398301	1.02799	1.02803	0.920876	0.061903	1.04384	1.04444	0.685352	1117.32	1166.98	1207.72	1199.68	1117.32	1166.98	1207.72	1199.68	1	1.04444	1.08091	1.07372
AT1G11482	AT1G11482	2.77822	1.04927	1.88139	2.03192	1.01374	7.09022	5.30047	0.970869	0	2.18711	0	4.55744	1.98028	3.26482	2.73704	1.9811	-0.155357	0.89791	0.871299	1	-0.506175	0.704087	0.69308	0.937558	0.857932	1.81244	1.85708	0.693542	1.9352	3.59383	1.68614	2.49081	1.9352	3.59383	1.68614	2.49081	1	1.85708	0.871299	1.28711
AT1G11490	AT1G11490	5.55643	12.5913	6.58486	5.07981	3.04123	17.7256	8.48076	7.76695	6.04058	5.46778	11.5915	6.38041	7.92113	6.52963	4.56173	8.91495	-0.0200494	0.986199	0.988859	1	-0.384908	0.765828	0.7545	0.84062	0.296734	1.22836	1.24158	0.835825	7.45309	9.25362	7.37006	6.98186	7.45309	9.25362	7.37006	6.98186	1	1.24158	0.988859	0.936773
AT1G11500	AT1G11500	12.965	10.4927	12.229	10.1596	11.1512	14.1804	13.7812	5.82521	7.04735	7.65489	5.79573	4.55744	13.862	11.971	10.9481	6.93385	-0.88537	0.541349	0.546508	0.284781	-0.0260624	0.982097	0.972783	1	-0.048661	0.966833	0.980188	1	11.4616	11.2345	6.26385	10.9287	11.4616	11.2345	6.26385	10.9287	1	0.980188	0.546508	0.95351
AT1G11510	AT1G11510	0	0	0	0	0	0	0	0	0	0	1.15915	0	0	0	0	0	0.802512	1.74413	#DIV/0!	1	0	1	#DIV/0!	1	0	1	#DIV/0!	1	0	0	0.289787	0	1	1	0.289787	1	1	1	0.289787	1
AT1G11520	AT1G11520	0	0	0	0	0	0	0	0	0	0	0	0	0	0	0	0	NA	#VALUE!	#DIV/0!	NA	NA	#VALUE!	#DIV/0!	NA	NA	#VALUE!	#DIV/0!	NA	0	0	0	0	1	1	1	1	1	1	1	1
AT1G11530	CXXS1	279.674	272.811	253.988	331.204	284.862	348.603	326.509	314.562	270.82	274.483	339.63	207.819	244.565	227.449	294.688	248.628	-0.0622265	0.957785	0.960512	0.972875	-0.324936	0.798334	0.796627	0.102076	0.163322	1.11986	1.1203	0.488299	284.419	318.634	273.188	253.832	284.419	318.634	273.188	253.832	1	1.1203	0.960512	0.892459
AT1G11540	AT1G11540	54.6382	81.8433	66.7893	51.8141	76.0307	70.9022	69.9662	58.2521	73.4938	65.6134	74.1854	69.2731	66.3395	64.2081	85.7605	54.4803	0.150096	1.10964	1.10773	0.857445	-0.0170954	0.98822	0.984143	1	0.110318	1.07947	1.07867	0.844115	63.7712	68.7878	70.6414	67.6971	63.7712	68.7878	70.6414	67.6971	1	1.07867	1.10773	1.06156
AT1G11545	XTH8	827.908	621.17	646.257	782.291	587.971	688.933	646.658	676.696	147.994	201.214	117.074	108.467	160.403	124.063	152.362	134.715	-2.32793	0.199169	0.19973	5.01918e-59	-2.18331	0.22017	0.219802	1.36089e-52	-0.146839	0.903227	0.903612	0.539529	719.406	650.064	143.687	142.886	719.406	650.064	143.687	142.886	1	0.903612	0.19973	0.198616
AT1G11550	AT1G11550	0	0	0	0	0	0	0	0	0	0	0	0	0	0	0	0	NA	#VALUE!	#DIV/0!	NA	NA	#VALUE!	#DIV/0!	NA	NA	#VALUE!	#DIV/0!	NA	0	0	0	0	1	1	1	1	1	1	1	1
AT1G11560	OST3A	0	0	3.76278	0	5.06872	0	0	0	2.01353	0	0	0	0.990141	3.26482	0.912345	2.97165	-0.871751	0.546483	0.535117	0.979669	0.660341	1.58046	1.60572	0.980549	0.425643	1.34317	1.34707	0.987418	0.940694	1.26718	0.503382	2.03474	0.940694	1.26718	0.503382	2.03474	1	1.34707	0.535117	2.16302
AT1G11570	NTL	22.2257	19.9362	19.7546	18.2873	26.3573	9.45363	23.3221	14.563	16.1082	21.8711	20.8646	10.9379	25.7437	23.942	11.8605	13.8677	-0.219682	0.858755	0.870056	0.905515	0.0123828	1.00862	1.02331	1	-0.113394	0.924411	0.91886	0.947733	20.051	18.424	17.4455	18.8535	20.051	18.424	17.4455	18.8535	1	0.91886	0.870056	0.940278
AT1G11572	AT1G11572	0	0	0	0	1.01374	0	1.06009	0.970869	0	0	1.15915	0.911488	0.990141	4.35309	0.912345	0	1.50788	2.84391	#DIV/0!	0.856819	0.992091	1.98907	2.05457	0.904553	2.10047	4.28848	#DIV/0!	0.540109	0	0.761177	0.517659	1.56389	1	0.761177	0.517659	1.56389	1	0.761177	0.517659	1.56389
AT1G11580	PME18	3688.54	3285.27	3002.7	3562.98	3105.1	4108.78	3462.27	3327.17	3406.89	3238.02	3087.97	2945.93	3307.07	2735.92	3276.23	3443.15	-0.0948468	0.936372	0.936431	0.683532	-0.133106	0.911866	0.911382	0.404509	0.0480979	1.0339	1.03426	0.838576	3384.87	3500.83	3169.7	3190.59	3384.87	3500.83	3169.7	3190.59	1	1.03426	0.936431	0.942604
AT1G11590	PME19	0	0	0	0	0	0	0	0	0	0	0	0	0	0	0	0	0	1	#DIV/0!	1	0	1	#DIV/0!	1	0	1	#DIV/0!	1	0	0	0	0	1	1	1	1	1	1	1	1
AT1G11592	AT1G11592	228.74	164.736	233.292	205.224	225.051	177.256	213.079	218.445	203.366	248.237	250.376	245.19	222.782	238.332	238.122	223.864	0.183526	1.13566	1.13844	0.552441	0.144011	1.10497	1.10706	0.671938	0.00319942	1.00222	1.00221	1	207.998	208.458	236.792	230.775	207.998	208.458	236.792	230.775	1	1.00221	1.13844	1.10951
AT1G11593	AT1G11593	0	0	0	0	0	0	0	0	0	0	0	0	0	0	0	0	NA	#VALUE!	#DIV/0!	NA	NA	#VALUE!	#DIV/0!	NA	NA	#VALUE!	#DIV/0!	NA	0	0	0	0	1	1	1	1	1	1	1	1
AT1G11595	AT1G11595	0	0	0	0	0	0	0	0	0	0	0	0	0	0	0	0	NA	#VALUE!	#DIV/0!	NA	NA	#VALUE!	#DIV/0!	NA	NA	#VALUE!	#DIV/0!	NA	0	0	0	0	1	1	1	1	1	1	1	1
AT1G11600	CYP77B1	246.335	269.663	448.711	250.943	526.133	249.339	375.273	423.299	484.254	359.78	350.062	428.399	395.066	370.013	454.348	551.737	0.416554	1.33474	1.33467	0.529442	0.169625	1.12477	1.12523	0.910327	0.37319	1.29521	1.29481	0.455644	303.913	393.511	405.624	442.791	303.913	393.511	405.624	442.791	1	1.29481	1.33467	1.45697
AT1G11608	AT1G11608	0	0	0	0	0	0	0	0	0	1.09356	0	0	0	0	0	0	0.802512	1.74413	#DIV/0!	1	0	1	#DIV/0!	1	0	1	#DIV/0!	1	0	0	0.273389	0	1	1	0.273389	1	1	1	0.273389	1
AT1G11610	CYP71A18	0	0	0	0	0	0	0	0	0	0	0	0	0	0	0	0	NA	#VALUE!	#DIV/0!	NA	NA	#VALUE!	#DIV/0!	NA	NA	#VALUE!	#DIV/0!	NA	0	0	0	0	1	1	1	1	1	1	1	1
AT1G11620	AT1G11620	0	0	0	0	0	0	0	0	0	0	0	0	0	0	0	0	NA	#VALUE!	#DIV/0!	NA	NA	#VALUE!	#DIV/0!	NA	NA	#VALUE!	#DIV/0!	NA	0	0	0	0	1	1	1	1	1	1	1	1
AT1G11630	AT1G11630	224.109	219.298	215.419	199.129	189.57	220.979	173.855	193.203	222.495	199.027	190.1	207.819	190.107	245.95	181.557	172.356	-0.0645504	0.956243	0.95511	0.928952	0.0206822	1.01444	1.0159	1	-0.145269	0.904211	0.906349	0.432071	214.489	194.402	204.86	197.492	214.489	194.402	204.86	197.492	1	0.906349	0.95511	0.920758
AT1G11640	AT1G11640	0	0	0	0	0	0	0	0	0	0	0	0	0	0	0	0	NA	#VALUE!	#DIV/0!	NA	NA	#VALUE!	#DIV/0!	NA	NA	#VALUE!	#DIV/0!	NA	0	0	0	0	1	1	1	1	1	1	1	1
AT1G11650	RBP45B	5070.24	4248.51	4763.68	4629.74	4670.32	4577.92	4440.74	4858.23	4809.31	5043.48	5277.6	4934.79	4652.67	4870.02	4725.04	5177.61	0.100119	1.07186	1.07231	0.336213	0.0664984	1.04717	1.04735	0.597604	-0.0129386	0.991072	0.991184	0.986039	4678.04	4636.8	5016.3	4856.33	4678.04	4636.8	5016.3	4856.33	1	0.991184	1.07231	1.03811
AT1G11655	AT1G11655	14.8172	15.7391	9.40694	15.2394	12.1649	28.3609	13.7812	9.70869	17.115	15.3098	12.7506	6.38041	4.95071	2.17654	20.0716	9.9055	-0.104307	0.930252	0.933938	1	-0.745634	0.596406	0.579613	0.441724	0.201064	1.14955	1.15965	0.912603	13.8007	16.0039	12.889	9.27609	13.8007	16.0039	12.889	9.27609	1	1.15965	0.933938	0.672148
AT1G11660	HSP70-16	1091.84	1165.74	1165.52	1103.33	1169.86	1018.63	1204.27	1171.84	1140.66	1174.48	1200.88	1176.73	1195.1	1126.36	1155.03	1126.26	0.051892	1.03662	1.03674	0.743484	0.0102424	1.00712	1.00836	1	0.0144319	1.01005	1.00843	0.969085	1131.61	1141.15	1173.19	1150.69	1131.61	1141.15	1173.19	1150.69	1	1.00843	1.03674	1.01686
AT1G11670	AT1G11670	637.137	585.494	547.484	574.018	1050.24	1134.44	1337.84	1050.48	591.977	566.462	584.21	552.361	1064.4	940.267	796.477	877.628	-0.0311474	0.978642	0.979044	1	-0.314127	0.804337	0.804457	0.0074328	0.963463	1.94998	1.95082	8.82851e-24	586.034	1143.25	573.753	919.694	586.034	1143.25	573.753	919.694	1	1.95082	0.979044	1.56935
AT1G11680	CYP51G1	3167.17	3008.27	2833.37	3109.86	2845.58	3067.7	2938.58	2897.07	2803.84	2960.26	2897.87	2908.56	2630.81	2751.15	2821.88	2673.5	-0.06687	0.954707	0.954769	0.442032	-0.110447	0.926301	0.925815	0.0616203	-0.045263	0.969113	0.969491	0.560886	3029.67	2937.23	2892.63	2719.33	3029.67	2937.23	2892.63	2719.33	1	0.969491	0.954769	0.897569
AT1G11684	AT1G11684	0	0	0	0	0	0	0	0	0	0	0	0	0	1.08827	0	0	0	1	#DIV/0!	1	0.636238	1.55427	#DIV/0!	1	0	1	#DIV/0!	1	0	0	0	0.272068	1	1	1	0.272068	1	1	1	0.272068
AT1G11690	AT1G11690	1.85214	3.14782	0	0	1.01374	1.1817	0	0	2.01353	0	0	0.911488	0	0	0	0.99055	-0.72952	0.603105	0.585008	0.991292	-0.814385	0.568651	0.451184	0.978019	-1.23017	0.426268	0.439093	0.803659	1.24999	0.548862	0.731254	0.247638	1.24999	0.548862	0.731254	0.247638	1	0.439093	0.585008	0.198112
AT1G11700	AT1G11700	369.503	488.961	398.854	333.236	239.243	157.167	198.238	190.29	483.247	427.58	355.858	491.292	207.93	291.657	241.772	261.505	0.146771	1.10709	1.10526	0.751823	0.34973	1.27432	1.27763	0.140515	-1.01576	0.494567	0.4935	2.04651e-10	397.638	196.234	439.494	250.716	397.638	196.234	439.494	250.716	1	0.4935	1.10526	0.630512
AT1G11710	AT1G11710	82.4204	60.8578	80.8997	93.4685	69.9483	59.0852	76.3268	66.99	75.5073	76.5489	91.5726	73.8305	55.4479	60.9433	75.7247	66.3669	-0.00815297	0.994365	0.999411	1	-0.0742761	0.949819	0.949082	0.965584	-0.221391	0.857738	0.8574	0.426159	79.4116	68.0876	79.3648	64.6207	79.4116	68.0876	79.3648	64.6207	1	0.8574	0.999411	0.813743
AT1G11720	SS3	1751.2	1989.42	1696.07	1731.2	1556.1	1596.48	1695.09	1581.55	1804.12	1874.36	1919.55	2061.78	1573.33	2014.39	1666.85	1515.54	0.096367	1.06908	1.06863	0.646545	0.0739209	1.05257	1.05303	0.75811	-0.156657	0.897101	0.896946	0.174657	1791.97	1607.3	1914.95	1692.53	1791.97	1607.3	1914.95	1692.53	1	0.896946	1.06863	0.944507
AT1G11730	B3GALT1	40.7472	62.9564	57.3824	69.0854	51.7009	64.9937	57.2451	47.5726	67.4532	54.6778	55.639	31.9021	52.4775	25.0303	56.5654	49.5275	-0.136886	0.90948	0.910939	0.963229	-0.260795	0.834628	0.828851	0.747741	-0.0559725	0.961946	0.96238	0.999028	57.5428	55.3781	52.418	45.9002	57.5428	55.3781	52.418	45.9002	1	0.96238	0.910939	0.79767
AT1G11735	MIR171B	0	0	0	0	0	0	0	0	0	0	0	0	0	0	0	0	NA	#VALUE!	#DIV/0!	NA	NA	#VALUE!	#DIV/0!	NA	NA	#VALUE!	#DIV/0!	NA	0	0	0	0	1	1	1	1	1	1	1	1
AT1G11740	AT1G11740	36.1168	27.2811	42.3313	41.6544	21.2886	22.4524	29.6826	31.0678	23.1556	30.6196	32.4561	20.9642	18.8127	14.1475	18.2469	14.8583	-0.477961	0.717991	0.727323	0.276763	-0.661096	0.632398	0.632257	0.107764	-0.49425	0.709931	0.708976	0.1446	36.8459	26.1229	26.7989	16.5163	36.8459	26.1229	26.7989	16.5163	1	0.708976	0.727323	0.448255
AT1G11750	CLPP6	4187.7	4082.72	3680.94	4292.44	3580.54	4321.49	3866.16	3577.65	3556.9	4029.75	4204.23	3759.89	3575.4	4014.64	3508.88	3627.4	-0.0632283	0.95712	0.957336	0.779317	-0.0591929	0.959801	0.959628	0.772471	-0.0825007	0.944419	0.944721	0.480174	4060.95	3836.46	3887.69	3681.58	4060.95	3836.46	3887.69	3681.58	1	0.944721	0.957336	0.906581
AT1G11755	LEW1	278.748	299.043	316.073	304.789	292.972	277.7	285.165	279.61	301.022	283.231	278.195	325.401	313.875	280.774	292.863	288.25	-0.00820011	0.994332	0.990988	1	0.0506034	1.0357	1.03551	0.899832	-0.077225	0.947879	0.94727	0.643703	299.663	283.862	296.962	293.941	299.663	283.862	296.962	293.941	1	0.94727	0.990988	0.980903
AT1G11760	MED32	155.58	138.504	135.46	144.267	159.158	140.623	121.911	135.922	176.184	145.443	163.44	168.625	164.363	146.917	124.079	176.318	0.189132	1.14008	1.13921	0.518072	0.131219	1.09522	1.09696	0.715751	-0.0415109	0.971637	0.971772	0.958449	143.453	139.403	163.423	152.919	143.453	139.403	163.423	152.919	1	0.971772	1.13921	1.06599
AT1G11765	AT1G11765	0	0	0	0	0	0	0	0	0	0	0	0	0	0	0	0	0	1	#DIV/0!	1	0	1	#DIV/0!	1	0	1	#DIV/0!	1	0	0	0	0	1	1	1	1	1	1	1	1
AT1G11770	AT1G11770	0	0	0	0	0	0	0	0	0	0	0	0	0	0	0	0	0	1	#DIV/0!	1	0	1	#DIV/0!	1	0	1	#DIV/0!	1	0	0	0	0	1	1	1	1	1	1	1	1
AT1G11780	AT1G11780	387.098	356.753	300.082	379.97	353.796	346.239	415.557	347.571	285.921	342.283	362.813	370.064	353.48	305.805	320.233	330.844	-0.064781	0.95609	0.955881	0.893002	-0.158545	0.895928	0.895568	0.359204	0.0397588	1.02794	1.02757	0.912858	355.976	365.791	340.27	327.59	355.976	365.791	340.27	327.59	1	1.02757	0.955881	0.920261
AT1G11785	AT1G11785	1.85214	3.14782	0	1.01596	9.12369	4.72681	4.24038	1.94174	8.05411	12.0291	8.11403	6.38041	5.94085	5.44136	3.64938	7.9244	2.5416	5.82235	5.74769	0.0192472	0.194092	1.144	1.14593	1	1.75953	3.38588	3.32993	0.109624	1.50398	5.00815	8.64442	5.739	1.50398	5.00815	8.64442	5.739	1	3.32993	5.74769	3.81587
AT1G11790	ADT1	817.722	822.63	731.86	739.62	814.036	888.641	916.982	852.423	699.701	820.167	765.037	817.604	799.044	876.059	765.458	806.308	-0.00393181	0.997278	0.997004	1	-0.0972391	0.93482	0.935136	0.530128	0.157563	1.1154	1.11577	0.111295	777.958	868.02	775.627	811.717	777.958	868.02	775.627	811.717	1	1.11577	0.997004	1.04339
AT1G11800	AT1G11800	212.07	171.031	211.656	230.623	175.378	197.345	192.937	189.319	202.36	215.431	221.397	197.793	197.038	200.242	208.927	192.167	0.015485	1.01079	1.01405	1	0.0827492	1.05903	1.05748	0.823013	-0.131877	0.912644	0.914703	0.4709	206.345	188.745	209.245	199.594	206.345	188.745	209.245	199.594	1	0.914703	1.01405	0.967279
AT1G11803	AT1G11803	0	0	0	0	0	0	0	0	0	0	0	0	0	0	0	0	NA	#VALUE!	#DIV/0!	NA	NA	#VALUE!	#DIV/0!	NA	NA	#VALUE!	#DIV/0!	NA	0	0	0	0	1	1	1	1	1	1	1	1
AT1G11806	AT1G11806	0	0	0	0	0	0	0	0	0	0	0	0	0	0	0	0	NA	#VALUE!	#DIV/0!	NA	NA	#VALUE!	#DIV/0!	NA	NA	#VALUE!	#DIV/0!	NA	0	0	0	0	1	1	1	1	1	1	1	1
AT1G11810	AT1G11810	0	0	0	0	1.01374	0	0	0	0	0	0	0.911488	0	1.08827	0	0.99055	0.802539	1.74417	#DIV/0!	1	0.65994	1.58002	2.05064	1	0.823537	1.76974	#DIV/0!	0.949946	0	0.253436	0.227872	0.519706	1	0.253436	0.227872	0.519706	1	0.253436	0.227872	0.519706
AT1G11820	AT1G11820	1360.4	1272.77	1346.13	1414.22	1396.94	1100.17	1317.7	1371.84	1255.43	1419.44	1316.79	1233.24	1195.1	1249.34	1207.03	1259.98	-0.0466974	0.96815	0.968737	0.918693	-0.0802383	0.945901	0.946943	0.682949	-0.0551392	0.962502	0.961643	0.753865	1348.38	1296.66	1306.23	1227.86	1348.38	1296.66	1306.23	1227.86	1	0.961643	0.968737	0.91062
AT1G11840	ATGLX1	12263	14023.5	13943.9	12250.5	12321	14097.7	12948	11823.2	15280.7	12720.2	12254.5	14126.2	13084.7	14831	12635.1	14573	0.0514731	1.03632	1.03622	0.887055	0.106856	1.07688	1.07685	0.477178	-0.0360303	0.975335	0.975401	0.881947	13120.2	12797.5	13595.4	13780.9	13120.2	12797.5	13595.4	13780.9	1	0.975401	1.03622	1.05036
AT1G11850	AT1G11850	1014.05	1115.38	890.838	1008.85	994.482	710.204	841.715	887.374	729.904	898.903	849.655	732.836	825.778	695.406	892.274	708.244	-0.327875	0.796709	0.797023	0.0884468	-0.137674	0.908983	0.909116	0.6615	-0.229452	0.852959	0.852241	0.20337	1007.28	858.444	802.824	780.425	1007.28	858.444	802.824	780.425	1	0.852241	0.797023	0.774786
AT1G11860	GDCST	37452.2	34142.3	30963	33989	26995	30375.7	27831.7	26461	30041.8	32745.4	34518.2	29429.2	25564.5	27695.4	26916.9	26432.8	-0.107657	0.928094	0.928144	0.398665	-0.0667708	0.954773	0.954741	0.687054	-0.290299	0.817733	0.817769	3.59781e-05	34136.6	27915.9	31683.7	26652.4	34136.6	27915.9	31683.7	26652.4	1	0.817769	0.928144	0.780757
AT1G11870	ATSRS	958.484	845.714	927.525	928.589	948.864	847.282	1029.35	931.063	795.344	919.681	929.636	857.71	1014.89	873.883	968.911	1025.22	-0.0651432	0.95585	0.95685	0.849674	0.0476015	1.03355	1.03363	0.91257	0.0376461	1.02644	1.02629	0.896984	915.078	939.14	875.592	970.727	915.078	939.14	875.592	970.727	1	1.02629	0.95685	1.06081
AT1G11880	AT1G11880	134.28	156.342	137.341	153.41	140.91	159.53	166.435	171.844	161.082	90.7652	144.893	149.484	131.689	157.799	157.836	139.668	-0.0836544	0.943664	0.939541	0.923922	-0.122202	0.918784	0.919014	0.764341	0.137897	1.1003	1.09864	0.598062	145.343	159.68	136.556	146.748	145.343	159.68	136.556	146.748	1	1.09864	0.939541	1.00966
AT1G11890	SEC22	980.71	881.389	851.329	907.254	1099.91	1237.24	1212.75	1104.85	835.614	860.629	924.999	919.691	941.624	962.033	836.621	856.826	-0.0325673	0.977679	0.977974	0.964193	-0.371901	0.772764	0.772781	2.01583e-07	0.360846	1.28418	1.2856	2.05914e-07	905.17	1163.69	885.233	899.276	905.17	1163.69	885.233	899.276	1	1.2856	0.977974	0.993488
AT1G11900	AT1G11900	93.5333	93.3853	79.959	78.2291	74.0033	98.0814	66.786	56.3104	94.6358	71.0812	84.6177	85.6798	90.1028	77.2673	85.7605	73.3007	-0.0359705	0.975375	0.973654	1	0.157784	1.11557	1.10587	0.742663	-0.23631	0.848914	0.855333	0.380582	86.2767	73.7953	84.0036	81.6078	86.2767	73.7953	84.0036	81.6078	1	0.855333	0.973654	0.945886
AT1G11905	AT1G11905	237.074	230.84	248.343	259.07	246.34	329.695	265.024	263.105	245.65	238.395	224.874	237.898	286.151	279.686	281.915	292.212	-0.041573	0.971595	0.970769	0.978936	0.051601	1.03641	1.03242	0.915067	0.173471	1.12777	1.13209	0.190506	243.832	276.041	236.705	284.991	243.832	276.041	236.705	284.991	1	1.13209	0.970769	1.1688
AT1G11910	APA1	10828.6	9152.81	11676.8	9644.53	10847.1	10442.7	10444.1	11213.5	11633.2	11011	10869.3	11447.4	10700.5	11164.6	11415.3	10713.8	0.122332	1.08849	1.08857	0.276263	0.0346803	1.02433	1.02437	0.918688	0.0562269	1.03974	1.03982	0.656232	10325.7	10736.8	11240.2	10998.5	10325.7	10736.8	11240.2	10998.5	1	1.03982	1.08857	1.06516
AT1G11915	AT1G11915	24.0779	15.7391	22.5767	36.5746	29.3986	16.5439	36.0432	15.5339	33.2232	28.4325	19.7055	16.4068	25.7437	19.5889	27.3704	19.811	-0.0206579	0.985783	0.987872	1	-0.0735578	0.950292	0.948671	1	-0.0197581	0.986398	0.985362	1	24.7421	24.3799	24.442	23.1285	24.7421	24.3799	24.442	23.1285	1	0.985362	0.987872	0.934784
AT1G11920	AT1G11920	9.26072	1.04927	4.70347	5.07981	4.05497	11.817	3.18028	5.82521	3.02029	4.37422	4.63659	3.64595	0	1.08827	0.912345	2.97165	-0.391278	0.762454	0.780214	0.908134	-2.30046	0.202998	0.19987	0.0351514	0.259571	1.19712	1.2381	0.895733	5.02332	6.21938	3.91926	1.24307	5.02332	6.21938	3.91926	1.24307	1	1.2381	0.780214	0.247459
AT1G11925	AT1G11925	0	0	0	0	2.02749	0	0	0	0	0	0	0	0.990141	0	1.82469	0.99055	0	1	#DIV/0!	1	0.869699	1.82728	1.8769	0.994372	1.53878	2.90548	#DIV/0!	0.838912	0	0.506872	0	0.951346	1	0.506872	1	0.951346	1	0.506872	1	0.951346
AT1G11930	AT1G11930	1158.52	1272.77	1252.06	1156.16	1184.05	1100.17	1131.12	1096.11	1388.33	1248.84	1342.29	1274.26	1155.49	1310.28	1191.52	1262.95	0.11857	1.08566	1.08559	0.29184	0.124152	1.08987	1.09061	0.215632	-0.10078	0.932528	0.932212	0.286522	1209.88	1127.86	1313.43	1230.06	1209.88	1127.86	1313.43	1230.06	1	0.932212	1.08559	1.01668
AT1G11940	AT1G11940	136.133	145.849	150.511	150.362	160.171	165.439	167.495	133.98	130.879	154.191	129.824	178.652	154.462	170.859	150.537	143.63	0.0327811	1.02298	1.01834	1	-0.0165566	0.988589	0.987885	1	0.103114	1.07409	1.07588	0.704584	145.714	156.771	148.387	154.872	145.714	156.771	148.387	154.872	1	1.07588	1.01834	1.06285
AT1G11950	AT1G11950	111.129	136.405	130.757	108.708	112.525	133.533	191.877	188.349	116.785	114.823	139.098	141.281	183.176	159.976	160.573	139.668	0.0738623	1.05253	1.05131	0.968318	0.036409	1.02556	1.02732	1	0.366259	1.28901	1.28601	0.0672471	121.75	156.571	127.997	160.848	121.75	156.571	127.997	160.848	1	1.28601	1.05131	1.32114
AT1G11960	AT1G11960	209.292	220.347	212.597	213.352	2077.16	2531.21	3110.32	1864.07	213.434	223.085	226.034	242.456	2704.08	3166.87	1797.32	1905.82	0.0815524	1.05816	1.05776	0.986879	-0.00139358	0.999035	0.999096	1	3.48545	11.2002	11.2002	4.43551e-76	213.897	2395.69	226.252	2393.52	213.897	2395.69	226.252	2393.52	1	11.2002	1.05776	11.1901
AT1G11970	AT1G11970	0	0	0	0	0	0	0	0	0	0	0	0	0	0	0	0	NA	#VALUE!	#DIV/0!	NA	NA	#VALUE!	#DIV/0!	NA	NA	#VALUE!	#DIV/0!	NA	0	0	0	0	1	1	1	1	1	1	1	1
AT1G11980	RUB3	0	0	0	0	0	0	0	0	0	0	0	0	0	0	0	0	NA	#VALUE!	#DIV/0!	NA	NA	#VALUE!	#DIV/0!	NA	NA	#VALUE!	#DIV/0!	NA	0	0	0	0	1	1	1	1	1	1	1	1
AT1G11990	AT1G11990	3.70429	10.4927	2.82208	4.06385	4.05497	15.3621	3.18028	4.85434	9.06088	16.4033	6.95488	10.9379	5.94085	11.971	5.47407	0	1.05705	2.08067	2.05649	0.406855	-0.220762	0.858112	0.851892	0.993043	0.36969	1.29208	1.30208	0.843708	5.27074	6.86294	10.8392	5.84648	5.27074	6.86294	10.8392	5.84648	1	1.30208	2.05649	1.10923
AT1G12000	PFP-BETA1	2417.05	1781.67	2787.28	2120.31	2750.29	2455.58	2696.88	2763.09	2497.78	2423.32	2207.02	2570.4	2826.85	2173.28	2464.24	2843.87	0.0907157	1.0649	1.06503	0.812581	-0.0492255	0.966455	0.966473	0.950352	0.227781	1.17103	1.17126	0.106985	2276.58	2666.46	2424.63	2577.06	2276.58	2666.46	2424.63	2577.06	1	1.17126	1.06503	1.13199
AT1G12010	AT1G12010	344.499	341.014	198.487	341.363	225.051	264.702	283.045	259.222	284.914	289.792	302.537	281.65	178.225	279.686	196.154	233.77	-0.0799205	0.94611	0.945756	0.948728	-0.219132	0.859082	0.860289	0.480934	-0.247201	0.842529	0.842216	0.280569	306.341	258.005	289.723	221.959	306.341	258.005	289.723	221.959	1	0.842216	0.945756	0.724549
AT1G12013	SNOR111	0	0	0	0	0	0	0	0	0	0	0	0	2.97042	0	0.912345	0.99055	0	1	#DIV/0!	1	2.65641	6.30462	#DIV/0!	0.685184	0	1	#DIV/0!	1	0	0	0	1.21833	1	1	1	1.21833	1	1	1	1.21833
AT1G12015	AT1G12015	0	0	0	0	0	0	0	0	0	0	0	0	0	0	0	0	NA	#VALUE!	#DIV/0!	NA	NA	#VALUE!	#DIV/0!	NA	NA	#VALUE!	#DIV/0!	NA	0	0	0	0	1	1	1	1	1	1	1	1
AT1G12020	AT1G12020	254.67	240.283	225.767	230.623	182.474	144.168	184.456	177.669	229.542	216.524	252.694	265.243	131.689	122.975	129.553	136.696	0.0202082	1.01411	1.01331	1	-0.405746	0.754846	0.756297	0.0137617	-0.462612	0.725671	0.723994	0.000733844	237.836	172.192	241.001	130.228	237.836	172.192	241.001	130.228	1	0.723994	1.01331	0.547555
AT1G12030	AT1G12030	35.1907	19.9362	33.865	18.2873	45.6184	11.817	29.6826	17.4756	52.3517	115.917	97.3683	231.518	47.5268	115.357	54.7407	77.2629	2.21051	4.62839	4.63421	2.86314e-05	1.48815	2.80528	2.81936	0.00756958	-0.0356033	0.975624	0.974968	1	26.8198	26.1484	124.289	73.7218	26.8198	26.1484	124.289	73.7218	1	0.974968	4.63421	2.74878
AT1G12040	LRX1	167.619	96.5331	154.274	105.66	179.433	219.797	151.594	193.203	108.731	98.4201	89.2543	53.7778	111.886	75.0908	139.589	151.554	-0.5896	0.664527	0.668178	0.0742494	-0.633466	0.644626	0.642612	0.0223333	0.501401	1.41559	1.41966	0.0685026	131.022	186.006	87.5457	119.53	131.022	186.006	87.5457	119.53	1	1.41966	0.668178	0.912293
AT1G12050	AT1G12050	1216.86	1190.92	1383.76	1202.9	1279.34	1282.15	1356.92	1263.1	1284.63	1357.1	1368.95	1558.64	1383.23	1492.02	1311.95	1338.23	0.157587	1.11542	1.11511	0.235832	0.0922091	1.066	1.06637	0.595636	0.052559	1.0371	1.03746	0.773719	1248.61	1295.38	1392.33	1381.36	1248.61	1295.38	1392.33	1381.36	1	1.03746	1.11511	1.10632
AT1G12060	BAG5	42.5993	66.1042	66.7893	50.7981	40.5497	46.0864	50.8845	47.5726	61.4126	52.4907	48.6842	53.7778	40.5958	54.4136	52.916	50.5181	-0.0596688	0.959484	0.956138	1	0.100315	1.07201	1.07213	0.954355	-0.288087	0.818987	0.817944	0.416099	56.5727	46.2733	54.0913	49.6109	56.5727	46.2733	54.0913	49.6109	1	0.817944	0.956138	0.87694
AT1G12064	AT1G12064	3.70429	0	0	0	0	0	1.06009	0	2.01353	2.18711	0	0.911488	1.98028	0	0.912345	0.99055	0.434082	1.35105	1.38006	1	1.61794	3.06936	3.66305	0.741761	-1.57369	0.335949	0.28618	0.65142	0.926072	0.265024	1.27803	0.970795	0.926072	0.265024	1.27803	0.970795	1	0.28618	1.38006	1.04829
AT1G12070	AT1G12070	4.63036	7.34491	1.88139	7.11173	3.04123	4.72681	5.30047	2.91261	2.01353	2.18711	4.63659	3.64595	6.93099	8.70618	4.56173	1.9811	-0.740308	0.598612	0.595333	0.702928	0.472154	1.38718	1.38789	0.849138	-0.389848	0.76321	0.762153	0.826056	5.2421	3.99528	3.12079	5.545	5.2421	3.99528	3.12079	5.545	1	0.762153	0.595333	1.05778
[truncated: 32,326 more rows]

## Sheet: S1B. mkk45 RNA-seq
Gene id	gene_name	ColT1R1	ColT1R2	ColT1R3	ColT1R4	ColT2R1	ColT2R2	ColT2R3	ColT2R4	mkk45T1R1	mkk45T1R2	mkk45T1R3	mkk45T1R4	mkk45T2R1	mkk45T2R2	mkk45T2R3	mkk45T2R4	log2FC mkkUT- ColUT	FC	FC calc	padj	Col-22min-mkk4522min	FC	FC calc.	padj	Col-UT-Col-22m	FC Col	FC calcol Col	padj colTvs UT	AVG_Col-0_UT	AVG_Col-0_22m	AVG_mkk45_UT	AVG_mkk45_22m	Average Col-UTset 1	Average Col-22mset 1	Average mkk-UTset 1	Average mkk-22mset 1	FC_Col-0_UT_Col-0_22m	Col-UT	Col-22min	mkk45-UT	mkk-22min
[truncated: 33,602 more rows]
