# Supplementary material for: A sequential MAP kinase cascade regulates mechanical signalling
Source: Nat Commun. 2026 Jul 1;17:5729. doi: 10.1038/s41467-026-74994-x (PMC13324856; doi:10.1038/s41467-026-74994-x)
Supplement: Supplementary file 4 — Supplementary Data 2 [file 41467_2026_74994_MOESM4_ESM.xlsx]

## Sheet: Sheet1
Van Moerkercke et al 2018 (core touch gene list)		Van Moerkercke et al 2018 (water spray)		Darwish et al 2022 brushing		This study		List of "core early touch response" genes (1168 genes)
AT1G19770		AT1G01060		AT1G12610		AT1G01060		AT4G03450
AT5G13220		AT1G01120		AT4G34410		AT1G01110		AT1G19770
AT3G50060		AT1G01130		AT1G63030		AT1G01120		AT3G13080
AT4G18010		AT1G01140		AT3G01830		AT1G01140		AT4G29670
AT1G27730		AT1G01190		AT1G09950		AT1G01300		AT1G56250
AT1G20510		AT1G01240		AT1G22810		AT1G01470		AT1G45207
AT4G23200		AT1G01300		AT2G17660		AT1G01480		AT1G35710
AT3G57930		AT1G01340		AT4G27654		AT1G01560		AT1G72450
AT3G06890		AT1G01360		AT2G32200		AT1G01570		AT4G32280
AT5G65470		AT1G01420		AT1G70640		AT1G01650		AT3G47080
AT2G06050		AT1G01520		AT5G62520		AT1G01720		AT4G26090
AT5G05440		AT1G01540		AT4G25490		AT1G01950		AT1G27730
AT1G32640		AT1G01550		AT1G72520		AT1G02270		AT1G20510
AT4G22780		AT1G01560		AT1G73805		AT1G02340		AT3G44400
AT3G48520		AT1G01680		AT2G24600		AT1G02390		AT3G05200
AT1G19380		AT1G01720		AT3G48520		AT1G02400		AT4G23200
AT5G59820		AT1G01950		AT4G18422		AT1G02450		AT2G41420
AT1G56510		AT1G02060		AT3G02840		AT1G02660		AT4G13820
AT1G80840		AT1G02220		AT2G44840		AT1G03170		AT3G06890
AT3G09830		AT1G02270		AT5G52020		AT1G03230		AT4G31950
AT5G41740		AT1G02300		AT1G76650		AT1G03370		AT5G19070
AT5G18150		AT1G02340		AT5G45630		AT1G03457		AT5G22690
AT5G24030		AT1G02380		AT1G07135		AT1G03730		AT4G28490
AT1G68840		AT1G02390		AT1G30135		AT1G03740		AT5G65470
AT3G01820		AT1G02450		AT4G35655		AT1G04150		AT5G24810
AT5G19240		AT1G02460		AT1G80840		AT1G04240		AT4G26690
AT2G17480		AT1G02520		AT2G22760		AT1G04490		AT2G42010
AT1G65490		AT1G02650		AT1G33760		AT1G05020		AT2G38465
AT4G11280		AT1G02660		AT1G51090		AT1G05090		AT1G69430
AT2G24600		AT1G02700		AT2G41100		AT1G05135		AT3G05660
AT1G66090		AT1G02810		AT5G19240		AT1G05250		AT1G56540
AT1G28380		AT1G03170		AT3G44350		AT1G05340		AT1G61460
AT2G30020		AT1G03230		AT5G42380		AT1G05560		AT2G06050
AT2G30500		AT1G03300		AT4G29600		AT1G05562		AT5G15730
AT1G08930		AT1G03370		AT1G65390		AT1G05575		AT1G33560
AT4G29740		AT1G03457		AT4G24570		AT1G05630		AT5G08760
AT5G25440		AT1G03510		AT5G62360		AT1G05675		AT2G25250
AT1G63090		AT1G03730		AT3G09870		AT1G05710		AT1G32640
AT5G26030		AT1G03740		AT4G29780		AT1G06440		AT4G22780
AT1G35350		AT1G03770		AT1G28370		AT1G06520		AT2G38290
AT4G27652		AT1G03820		AT1G73050		AT1G06645		AT1G01950
AT4G25030		AT1G03870		AT3G10280		AT1G06980		AT1G73830
AT1G22190		AT1G03970		AT2G35637		AT1G07000		AT3G48100
AT2G01450		AT1G03980		AT1G05675		AT1G07010		AT2G03530
AT1G09940		AT1G04160		AT3G44260		AT1G07050		AT5G11550
AT1G25400		AT1G04200		AT1G66090		AT1G07128		AT5G66080
AT1G63720		AT1G04210		AT1G19210		AT1G07135		AT2G01940
AT1G72280		AT1G04240		AT2G46400		AT1G07150		AT5G47230
AT5G26920		AT1G04430		AT1G15010		AT1G07160		AT5G40910
AT3G61190		AT1G04490		AT4G29610		AT1G07220		AT5G04480
AT2G22860		AT1G04570		AT5G17350		AT1G07450		AT3G07960
AT4G28400		AT1G04610		AT4G01360		AT1G07520		AT4G23570
AT2G46400		AT1G04680		AT4G16740		AT1G07670		AT2G19310
AT4G20830		AT1G05010		AT5G64870		AT1G07720		AT1G80840
AT5G45110		AT1G05020		AT4G25470		AT1G07870		AT4G19230
AT4G18950		AT1G05065		AT3G48650		AT1G07900		AT2G32210
AT1G74100		AT1G05135		AT1G67856		AT1G08180		AT3G09830
AT3G51450		AT1G05340		AT4G25433		AT1G08290		AT5G52750
AT3G05320		AT1G05575		AT4G00970		AT1G08315		AT1G63750
AT1G50740		AT1G05630		AT2G35290		AT1G08570		AT5G56170
AT1G42990		AT1G05650		AT1G61340		AT1G08592		AT5G48655
AT1G29340		AT1G05675		AT2G32130		AT1G08860		AT1G51805
AT5G67300		AT1G05690		AT2G22500		AT1G08920		AT1G63700
AT5G64850		AT1G05700		AT2G17840		AT1G08930		AT4G17490
AT4G34150		AT1G05870		AT3G04640		AT1G08980		AT1G30640
AT3G04640		AT1G06180		AT4G13395		AT1G09060		AT2G40750
AT3G16860		AT1G06360		AT1G17380		AT1G09070		AT1G63860
AT5G49280		AT1G06440		AT2G34600		AT1G09575		AT5G41740
AT2G06530		AT1G06475		AT1G11960		AT1G09930		AT5G62520
AT4G02330		AT1G06520		AT5G51190		AT1G09932		AT5G49520
AT5G22540		AT1G06580		AT2G17040		AT1G09940		AT1G18810
AT3G08720		AT1G06620		AT2G32140		AT1G09950		AT3G63210
AT5G48540		AT1G06830		AT5G22520		AT1G09970		AT1G09930
AT5G13190		AT1G06980		AT5G05220		AT1G10050		AT2G02450
AT3G46620		AT1G07000		AT1G07050		AT1G10090		AT4G36150
AT1G72940		AT1G07135		AT3G25180		AT1G10150		AT3G49530
AT1G18740		AT1G07150		AT4G12720		AT1G10340		AT1G60190
AT2G18690		AT1G07160		AT5G41750		AT1G10550		AT2G20835
AT5G59730		AT1G07200		AT1G56660		AT1G10560		AT1G66880
AT4G30210		AT1G07220		AT5G03210		AT1G10640		AT3G01820
AT3G10300		AT1G07350		AT2G27080		AT1G10710		AT2G31865
AT3G02880		AT1G07430		AT5G51990		AT1G11050		AT4G28270
AT1G76360		AT1G07500		AT1G27730		AT1G11175		AT3G07040
AT2G24330		AT1G07520		AT3G50930		AT1G11210		AT2G26530
AT1G20823		AT1G07620		AT5G66210		AT1G11310		AT5G58720
AT4G20860		AT1G07630		AT5G54720		AT1G11670		AT5G13180
AT5G66210		AT1G07650		AT5G52050		AT1G11700		AT5G19240
AT5G18400		AT1G07670		AT4G19520		AT1G11960		AT1G50640
AT4G35480		AT1G07720		AT1G58420		AT1G12320		AT3G46600
AT4G31800		AT1G07870		AT4G34150		AT1G12330		AT2G30440
AT5G04870		AT1G07985		AT3G55980		AT1G12580		AT1G08180
AT1G05575		AT1G08180		AT1G02660		AT1G12610		AT2G13790
AT1G23710		AT1G08250		AT4G23180		AT1G12700		AT5G45850
AT3G19970		AT1G08315		AT5G08150		AT1G12990		AT1G26570
AT4G33920		AT1G08450		AT5G54710		AT1G13080		AT2G17480
AT5G45750		AT1G08570		AT1G02400		AT1G13210		AT3G50340
AT3G19030		AT1G08610		AT5G52760		AT1G13260		AT1G65490
AT4G02380		AT1G08810		AT4G33467		AT1G13340		AT2G13800
AT1G57990		AT1G08860		AT3G54020		AT1G13520		AT4G18070
AT1G79680		AT1G08920		AT5G17850		AT1G13790		AT2G31800
AT2G43320		AT1G08930		AT1G27770		AT1G14200		AT2G12400
AT3G49350		AT1G08980		AT1G17420		AT1G14370		AT3G21070
AT3G61640		AT1G09060		AT1G09350		AT1G14470		AT4G37240
AT2G21120		AT1G09070		AT4G28140		AT1G14480		AT1G68190
AT4G12720		AT1G09160		AT2G23810		AT1G14520		AT4G23190
AT3G52400		AT1G09520		AT1G24140		AT1G14540		AT4G11280
AT1G73540		AT1G09575		AT3G63060		AT1G14710		AT2G33580
AT5G57560		AT1G09740		AT1G63860		AT1G14740		AT4G17500
AT5G45280		AT1G09810		AT3G45960		AT1G15000		AT1G35210
AT1G27770		AT1G09930		AT1G11210		AT1G15010		AT4G25350
AT3G52800		AT1G09932		AT1G56240		AT1G15260		AT1G66090
AT2G40000		AT1G09940		AT5G22540		AT1G15410		AT5G41550
AT3G44630		AT1G09950		AT3G16860		AT1G15430		AT2G30020
AT2G39660		AT1G09970		AT2G25460		AT1G15550		AT3G08030
AT4G02200		AT1G09995		AT5G01100		AT1G15830		AT4G34710
AT4G23220		AT1G10000		AT2G20880		AT1G15890		AT5G12940
AT5G48450		AT1G10020		AT5G22250		AT1G16110		AT5G04340
AT5G62470		AT1G10040		AT1G30040		AT1G16130		AT3G50950
AT1G31130		AT1G10050		AT4G30430		AT1G16370		AT5G11250
AT3G15770		AT1G10120		AT4G17490		AT1G16850		AT1G21130
AT1G76600		AT1G10210		AT5G58680		AT1G17147		AT3G10985
AT4G36010		AT1G10340		AT1G09070		AT1G17340		AT5G16830
AT4G34390		AT1G10550		AT5G28630		AT1G17345		AT1G75000
AT1G76040		AT1G10560		AT5G43620		AT1G17380		AT4G01540
AT5G10695		AT1G10640		AT2G28500		AT1G17420		AT1G26800
AT5G41100		AT1G10690		AT4G23220		AT1G17600		AT1G43886
AT4G11330		AT1G11000		AT1G78070		AT1G17620		AT3G28910
AT3G62720		AT1G11050		AT5G22570		AT1G17665		AT4G36950
AT1G74330		AT1G11112		AT1G08860		AT1G17750		AT1G20350
AT5G01540		AT1G11150		AT2G32210		AT1G17830		AT4G16146
AT2G27500		AT1G11175		AT1G35210		AT1G17980		AT3G45960
AT3G57530		AT1G11185		AT4G36010		AT1G18020		AT5G61210
AT4G29780		AT1G11210		AT3G29000		AT1G18200		AT5G20190
AT3G55430		AT1G11260		AT5G36925		AT1G18210		AT2G05940
AT4G28085		AT1G11290		AT5G46295		AT1G18290		AT5G26030
AT1G21910		AT1G11300		AT3G59350		AT1G18300		AT3G06760
AT2G02860		AT1G11310		AT4G24380		AT1G18330		AT3G23170
AT5G59780		AT1G11320		AT5G28237		AT1G18470		AT2G01300
AT1G19020		AT1G11330		AT5G64750		AT1G18570		AT1G04490
AT1G61360		AT1G11350		AT5G65300		AT1G18710		AT5G16200
AT5G45340		AT1G11440		AT5G37770		AT1G18740		AT4G30280
AT2G22500		AT1G11670		AT1G61890		AT1G18810		AT1G09940
AT3G62260		AT1G11700		AT5G41740		AT1G18890		AT4G21390
AT5G66070		AT1G11890		AT4G08040		AT1G18900		AT1G25400
AT1G09070		AT1G11960		AT1G57990		AT1G19020		AT1G42470
AT1G59910		AT1G12020		AT2G35640		AT1G19050		AT3G26932
AT3G10720		AT1G12200		AT1G09930		AT1G19180		AT1G76110
AT4G01250		AT1G12320		AT5G57560		AT1G19210		AT5G26920
AT1G18210		AT1G12330		AT1G20310		AT1G19270		AT3G02800
AT1G78280		AT1G12430		AT2G24560		AT1G19300		AT3G61190
AT4G14365		AT1G12500		AT3G21320		AT1G19330		AT1G34260
AT1G69840		AT1G12580		AT1G79245		AT1G19380		AT1G56300
AT5G20230		AT1G12610		AT4G11280		AT1G19420		AT5G62865
AT3G54000		AT1G12710		AT1G07160		AT1G19640		AT4G30430
AT2G44500		AT1G12750		AT1G74440		AT1G19700		AT5G41080
AT5G35735		AT1G12820		AT4G35985		AT1G19770		AT4G27657
AT4G24380		AT1G12880		AT2G44578		AT1G19968		AT5G08240
AT5G47220		AT1G12950		AT2G34930		AT1G19970		AT1G24145
AT3G19010		AT1G12990		AT2G21510		AT1G20190		AT5G07070
AT3G45040		AT1G13080		AT1G74450		AT1G20310		AT3G56410
AT4G23810		AT1G13100		AT3G22830		AT1G20350		AT2G29720
AT1G02390		AT1G13110		AT5G24110		AT1G20440		AT1G11700
AT5G47910		AT1G13210		AT1G69840		AT1G20450		AT5G45110
AT3G55950		AT1G13245		AT3G45640		AT1G20470		AT3G20600
AT1G17380		AT1G13250		AT5G42900		AT1G20510		AT4G16890
AT2G41100		AT1G13260		AT2G22880		AT1G20515		AT1G18570
AT1G19180		AT1G13270		AT3G17690		AT1G20650		AT3G61980
AT3G59080		AT1G13300		AT1G01560		AT1G20780		AT1G66500
AT5G39670		AT1G13340		AT1G65790		AT1G20823		AT3G51450
AT2G47060		AT1G13360		AT5G43650		AT1G20980		AT1G27100
AT4G32020		AT1G13607		AT1G63750		AT1G21060		AT1G17980
AT3G50930		AT1G13608		AT3G60420		AT1G21070		AT4G02350
AT1G17420		AT1G13609		AT1G55450		AT1G21090		AT5G65730
AT1G73080		AT1G13790		AT5G03720		AT1G21130		AT3G05320
AT2G25735		AT1G13880		AT2G42530		AT1G21250		AT1G77500
AT2G41110		AT1G13940		AT5G35735		AT1G21326		AT1G50740
AT5G27420		AT1G14200		AT3G22910		AT1G21550		AT2G42760
AT5G58120		AT1G14330		AT4G18205		AT1G21910		AT1G32928
AT1G74380		AT1G14370		AT2G38470		AT1G21920		AT1G70740
AT3G57450		AT1G14480		AT1G67470		AT1G22190		AT3G24520
AT2G43290		AT1G14520		AT1G20450		AT1G22280		AT3G44350
AT4G01950		AT1G14540		AT3G55840		AT1G22380		AT5G67300
AT5G24590		AT1G14630		AT4G14365		AT1G22510		AT2G32930
AT4G39640		AT1G14730		AT5G52310		AT1G22570		AT1G22280
AT5G05600		AT1G14740		AT3G56710		AT1G22640		AT4G29440
AT3G56880		AT1G14750		AT5G52750		AT1G22650		AT1G67850
AT4G23180		AT1G14860		AT4G17230		AT1G22770		AT5G36925
AT4G17230		AT1G14890		AT1G56540		AT1G22810		AT4G34150
AT2G17290		AT1G15010		AT5G05300		AT1G22870		AT2G18969
AT1G74450		AT1G15100		AT4G31950		AT1G23390		AT5G66790
AT1G11960		AT1G15170		AT1G20510		AT1G23490		AT3G09520
AT5G44050		AT1G15230		AT1G66500		AT1G23710		AT4G15765
AT5G11650		AT1G15260		AT3G56880		AT1G23720		AT1G21326
AT5G46470		AT1G15430		AT5G23240		AT1G24140		AT1G15010
AT3G19580		AT1G15550		AT1G68050		AT1G24145		AT4G21560
AT1G02660		AT1G15580		AT4G31800		AT1G24147		AT1G52830
AT2G23810		AT1G15740		AT1G56510		AT1G24148		AT4G35985
AT3G45970		AT1G15890		AT3G20600		AT1G24150		AT1G07520
AT5G14700		AT1G16030		AT5G20230		AT1G24170		AT5G25210
AT5G42050		AT1G16110		AT2G35710		AT1G24330		AT2G41410
AT2G36220		AT1G16130		AT5G24590		AT1G25250		AT4G38060
AT2G27260		AT1G16170		AT5G01540		AT1G25390		AT4G25830
AT1G21550		AT1G16310		AT4G27652		AT1G25400		AT4G00050
AT5G25930		AT1G16370		AT1G22570		AT1G25440		AT4G38560
AT1G12580		AT1G16480		AT1G56250		AT1G25470		AT1G05675
AT1G26730		AT1G16515		AT5G13190		AT1G25500		AT5G43620
AT4G08500		AT1G16640		AT1G64380		AT1G25550		AT4G26400
AT1G61890		AT1G16840		AT5G06320		AT1G25560		AT3G08720
AT4G24570		AT1G17147		AT3G22275		AT1G25682		AT5G48540
AT5G64310		AT1G17290		AT4G33905		AT1G26250		AT1G35140
AT4G36030		AT1G17340		AT1G29690		AT1G26570		AT3G15530
AT5G13200		AT1G17345		AT4G25480		AT1G26730		AT5G13190
AT1G74430		AT1G17360		AT2G33580		AT1G26770		AT1G68570
AT1G29690		AT1G17380		AT1G74930		AT1G26800		AT2G34650
AT3G54200		AT1G17420		AT1G69430		AT1G26810		AT3G46110
AT4G00970		AT1G17500		AT3G61190		AT1G26945		AT3G57760
AT3G55980		AT1G17600		AT3G45970		AT1G27045		AT3G50260
AT4G08950		AT1G17610		AT2G41010		AT1G27100		AT5G57780
AT1G09970		AT1G17620		AT4G23810		AT1G27200		AT5G51850
AT4G24160		AT1G17750		AT3G44630		AT1G27730		AT2G18690
AT2G23320		AT1G17830		AT3G56790		AT1G27770		AT5G45710
AT1G32920		AT1G17980		AT3G57530		AT1G28190		AT5G59730
AT2G38240		AT1G18030		AT3G23230		AT1G28310		AT2G02220
AT2G41010		AT1G18210		AT1G65486		AT1G28370		AT3G11650
AT3G44260		AT1G18290		AT2G39650		AT1G28380		AT4G01090
AT5G17300		AT1G18300		AT3G59080		AT1G28480		AT3G53990
AT3G47960		AT1G18330		AT5G62570		AT1G28600		AT1G30620
AT5G37770		AT1G18382		AT3G51970		AT1G28685		AT4G30210
AT3G01830		AT1G18390		AT1G53170		AT1G28690		AT5G62070
AT3G26980		AT1G18400		AT1G64760		AT1G29290		AT1G66180
AT1G72920		AT1G18460		AT5G66640		AT1G29340		AT4G30350
AT4G29670		AT1G18470		AT3G10300		AT1G29400		AT1G19050
AT4G32280		AT1G18570		AT1G05575		AT1G29670		AT1G07720
AT2G26560		AT1G18610		AT1G14480		AT1G29690		AT5G17850
AT3G05200		AT1G18740		AT3G08720		AT1G29980		AT1G17600
AT4G36550		AT1G18750		AT5G58120		AT1G30010		AT4G19170
AT1G67880		AT1G18810		AT3G21781		AT1G30040		AT2G31560
AT3G07350		AT1G18880		AT1G50740		AT1G30135		AT3G10930
AT5G44070		AT1G18890		AT5G10695		AT1G30360		AT1G49230
AT2G31880		AT1G18900		AT3G11820		AT1G30370		AT3G28450
AT5G52750		AT1G18990		AT1G66160		AT1G30620		AT1G65890
AT1G14370		AT1G19000		AT5G26030		AT1G30640		AT5G18360
AT5G15870		AT1G19020		AT3G46090		AT1G30755		AT3G17700
AT3G49530		AT1G19050		AT4G03450		AT1G30757		AT3G09870
AT1G07000		AT1G19180		AT5G09876		AT1G30810		AT1G33610
AT4G28270		AT1G19270		AT1G51330		AT1G31130		AT4G20860
AT2G26530		AT1G19300		AT1G56060		AT1G31173		AT5G66210
AT5G46710		AT1G19310		AT1G57850		AT1G31290		AT4G00300
AT2G26190		AT1G19320		AT5G51480		AT1G31310		AT5G18400
AT3G46600		AT1G19340		AT1G28480		AT1G31540		AT1G67970
AT2G13790		AT1G19376		AT1G16130		AT1G31835		AT4G35480
AT5G61590		AT1G19380		AT4G18280		AT1G32150		AT4G31800
AT2G33580		AT1G19394		AT3G51238		AT1G32190		AT1G16370
AT1G35210		AT1G19440		AT5G39670		AT1G32640		AT3G03050
AT1G49470		AT1G19450		AT5G13200		AT1G32910		AT2G24540
AT1G73805		AT1G19480		AT1G72920		AT1G32920		AT4G37640
AT3G25600		AT1G19490		AT3G49530		AT1G32928		AT5G22630
AT3G50950		AT1G19670		AT5G28610		AT1G32960		AT5G41750
AT5G61210		AT1G19700		AT4G39890		AT1G33240		AT3G19970
AT5G66900		AT1G19770		AT1G35140		AT1G33420		AT4G25420
AT2G05940		AT1G19940		AT1G65490		AT1G33560		AT4G19960
AT3G24530		AT1G19970		AT3G57450		AT1G33590		AT3G11700
AT3G27540		AT1G20070		AT5G50915		AT1G33600		AT1G56060
AT3G23170		AT1G20090		AT2G47060		AT1G33610		AT5G43890
AT4G36500		AT1G20100		AT5G59580		AT1G33720		AT4G21700
AT4G23270		AT1G20300		AT1G77390		AT1G33760		AT2G22880
AT1G55450		AT1G20310		AT1G18740		AT1G33770		AT3G19030
AT3G56410		AT1G20330		AT5G62470		AT1G34060		AT1G57990
AT2G29720		AT1G20350		AT5G59220		AT1G34245		AT1G63880
AT1G18570		AT1G20450		AT5G45340		AT1G34260		AT1G58420
AT1G27100		AT1G20470		AT4G34380		AT1G34420		AT3G19150
AT3G01290		AT1G20510		AT4G21570		AT1G34750		AT1G69900
AT1G70740		AT1G20630		AT1G63040		AT1G35140		AT1G25682
AT3G18690		AT1G20650		AT1G33610		AT1G35210		AT1G11210
AT1G22280		AT1G20700		AT5G63770		AT1G35230		AT1G77890
AT4G39030		AT1G20780		AT5G41550		AT1G35350		AT5G49630
AT1G67470		AT1G20816		AT5G22690		AT1G35430		AT2G43320
AT3G09020		AT1G20823		AT2G31880		AT1G35710		AT2G03240
AT1G76700		AT1G20870		AT3G11020		AT1G37130		AT5G22250
AT2G40270		AT1G20970		AT5G02200		AT1G42470		AT5G06320
AT4G31550		AT1G20980		AT2G25735		AT1G42990		AT2G41640
AT4G26400		AT1G21000		AT2G13790		AT1G43675		AT1G45180
AT5G23130		AT1G21010		AT5G59570		AT1G43886		AT4G23250
AT3G46110		AT1G21070		AT1G19020		AT1G44100		AT5G61600
AT3G53810		AT1G21080		AT4G02200		AT1G44446		AT3G49350
AT2G30250		AT1G21130		AT4G14370		AT1G44830		AT1G33760
AT4G01090		AT1G21250		AT5G36002		AT1G45180		AT5G64660
AT4G30350		AT1G21270		AT4G33050		AT1G45207		AT2G21120
AT1G19050		AT1G21326		AT4G23200		AT1G46554		AT5G41180
AT1G13260		AT1G21370		AT5G16360		AT1G47380		AT2G27080
AT4G18880		AT1G21380		AT1G18300		AT1G47510		AT4G30470
AT3G17700		AT1G21410		AT1G78410		AT1G47580		AT5G41761
AT5G39020		AT1G21550		AT4G11000		AT1G48320		AT5G51190
AT2G30990		AT1G21590		AT4G33920		AT1G48670		AT5G42650
AT5G05190		AT1G21910		AT4G23190		AT1G49010		AT1G61340
AT4G33050		AT1G21920		AT1G28380		AT1G49050		AT1G73540
AT2G37940		AT1G22030		AT5G38700		AT1G49130		AT5G57560
AT1G72430		AT1G22070		AT1G18570		AT1G49230		AT2G17705
AT1G64610		AT1G22180		AT1G09932		AT1G49370		AT3G58790
AT5G06320		AT1G22190		AT1G72900		AT1G49470		AT5G01730
AT5G61600		AT1G22280		AT4G12000		AT1G49780		AT1G67856
AT3G11840		AT1G22330		AT2G30020		AT1G49840		AT3G55050
AT4G38550		AT1G22400		AT3G52400		AT1G49950		AT1G64380
AT5G47070		AT1G22470		AT2G42540		AT1G49990		AT1G07220
AT1G51660		AT1G22510		AT3G06890		AT1G50040		AT1G68580
AT5G37540		AT1G22530		AT5G64310		AT1G50280		AT1G56240
AT4G37370		AT1G22570		AT1G51620		AT1G50290		AT2G40000
AT1G22570		AT1G22610		AT3G10720		AT1G50590		AT2G46430
AT5G54490		AT1G22640		AT1G76600		AT1G50640		AT3G29360
AT4G09570		AT1G22810		AT1G07900		AT1G50740		AT1G59870
AT2G17040		AT1G22870		AT1G53080		AT1G51090		AT2G01180
AT2G19710		AT1G22882		AT2G21500		AT1G51440		AT1G59620
AT2G22300		AT1G22885		AT1G73550		AT1G51620		AT1G65250
AT1G68520		AT1G22890		AT5G47910		AT1G51660		AT5G54490
AT5G14930		AT1G23030		AT2G14290		AT1G51700		AT3G44630
AT4G35600		AT1G23060		AT5G38344		AT1G51805		AT4G04630
AT5G37260		AT1G23200		AT4G35480		AT1G51820		AT5G43760
AT1G73500		AT1G23340		AT1G19770		AT1G52290		AT4G18197
AT3G24550		AT1G23390		AT4G17615		AT1G52342		AT1G73870
AT3G52430		AT1G23480		AT2G01180		AT1G52430		AT2G18090
AT1G33600		AT1G23490		AT2G40340		AT1G52720		AT1G65790
AT5G62360		AT1G23710		AT3G23240		AT1G52830		AT4G22690
AT3G11820		AT1G23830		AT1G04490		AT1G53080		AT4G02200
AT1G18390		AT1G23840		AT5G46470		AT1G53100		AT1G71697
AT1G51700		AT1G24140		AT3G52800		AT1G53170		AT1G18290
AT3G10640		AT1G24145		AT1G19180		AT1G53210		AT4G13395
AT1G72900		AT1G24147		AT1G25250		AT1G53340		AT4G23220
AT2G15390		AT1G24148		AT1G04570		AT1G53430		AT3G02070
AT3G54810		AT1G24150		AT3G50950		AT1G53440		AT5G48450
AT1G51090		AT1G24170		AT5G08760		AT1G53840		AT1G68520
AT5G58430		AT1G24440		AT1G60190		AT1G53903		AT2G35650
AT4G02540		AT1G24530		AT4G01250		AT1G54120		AT5G19100
AT3G59940		AT1G24580		AT1G26730		AT1G55270		AT5G14930
AT3G59350		AT1G25220		AT1G77640		AT1G55450		AT5G62470
AT2G40140		AT1G25275		AT4G38560		AT1G56060		AT2G36790
AT4G28240		AT1G25370		AT4G34390		AT1G56140		AT3G15770
AT4G33940		AT1G25390		AT4G04570		AT1G56150		AT1G28690
AT2G45680		AT1G25400		AT4G16146		AT1G56240		AT4G36010
AT1G74440		AT1G25440		AT3G09520		AT1G56250		AT1G64280
AT2G38790		AT1G25450		AT4G22780		AT1G56300		AT5G01640
AT3G59310		AT1G25550		AT5G16200		AT1G56345		AT3G24550
AT4G38400		AT1G25560		AT3G14260		AT1G56510		AT2G39980
AT1G69890		AT1G25682		AT2G45685		AT1G56520		AT1G18470
AT1G24150		AT1G26208		AT3G55430		AT1G56540		AT1G33600
AT5G18490		AT1G26210		AT3G15210		AT1G56660		AT5G65920
AT2G40610		AT1G26270		AT2G06050		AT1G56710		AT5G56160
AT5G48380		AT1G26390		AT3G07250		AT1G57630		AT5G46910
AT4G17250		AT1G26420		AT5G10760		AT1G57990		AT3G01640
AT4G02410		AT1G26450		AT1G76640		AT1G58420		AT1G77390
AT3G23880		AT1G26570		AT4G33980		AT1G59590		AT5G46830
AT4G27280		AT1G26730		AT3G54000		AT1G59620		AT3G03030
AT2G38470		AT1G26790		AT2G35658		AT1G59870		AT5G41100
AT2G20180		AT1G26800		AT4G23170		AT1G59910		AT1G09950
AT5G18470		AT1G26810		AT1G76040		AT1G60095		AT4G11330
AT5G04720		AT1G26945		AT2G01300		AT1G60190		AT4G34260
AT5G59550		AT1G27020		AT5G66070		AT1G60590		AT1G74330
AT1G03740		AT1G27100		AT1G01140		AT1G61140		AT1G14520
AT1G60590		AT1G27110		AT5G44568		AT1G61260		AT5G05300
AT5G07580		AT1G27130		AT4G32800		AT1G61340		AT1G72240
AT4G39830		AT1G27200		AT2G43290		AT1G61380		AT1G74950
AT1G69530		AT1G27330		AT5G37540		AT1G61460		AT1G71030
AT1G13210		AT1G27460		AT1G33600		AT1G61470		AT3G59750
AT4G37260		AT1G27690		AT2G34090		AT1G61660		AT3G55430
AT1G72790		AT1G27730		AT4G12005		AT1G61667		AT3G10640
AT2G41430		AT1G27770		AT5G47240		AT1G61800		AT1G21910
AT1G70090		AT1G27910		AT4G30090		AT1G61840		AT3G11420
AT5G25170		AT1G27950		AT2G03540		AT1G61890		AT3G60290
AT5G52760		AT1G28010		AT1G20030		AT1G62030		AT3G60260
AT5G54630		AT1G28130		AT4G36500		AT1G62422		AT4G24370
AT1G14480		AT1G28190		AT4G13820		AT1G62440		AT2G31820
AT3G45640		AT1G28240		AT5G41100		AT1G62975		AT5G45340
AT1G29430		AT1G28280		AT1G16850		AT1G63030		AT2G42530
AT1G10340		AT1G28310		AT3G19240		AT1G63090		AT3G17690
AT3G54150		AT1G28330		AT3G03020		AT1G63350		AT3G62260
AT4G36540		AT1G28370		AT5G60100		AT1G63700		AT4G30440
AT3G30775		AT1G28380		AT2G46510		AT1G63720		AT4G36650
AT5G62620		AT1G28480		AT4G36950		AT1G63730		AT5G08150
AT4G16860		AT1G28600		AT5G07920		AT1G63750		AT1G51090
AT4G13340		AT1G28690		AT3G26980		AT1G63820		AT3G23250
AT3G16720		AT1G29050		AT1G78280		AT1G63830		AT5G47610
AT3G47500		AT1G29290		AT5G46510		AT1G63860		AT5G02290
AT1G01560		AT1G29340		AT3G04210		AT1G63880		AT4G20170
AT5G47240		AT1G29400		AT5G26340		AT1G64065		AT3G25780
AT4G19520		AT1G29430		AT2G27690		AT1G64280		AT3G58070
AT1G65486		AT1G29440		AT3G61640		AT1G64380		AT1G56345
AT5G45630		AT1G29450		AT1G63830		AT1G64500		AT1G09070
AT3G13080		AT1G29460		AT3G62720		AT1G64610		AT4G04570
AT1G56250		AT1G29660		AT5G13220		AT1G64700		AT3G30180
AT3G51920		AT1G29670		AT5G48380		AT1G64760		AT5G58430
AT1G77640		AT1G29680		AT1G31540		AT1G64980		AT1G18330
AT5G05365		AT1G29690		AT1G67970		AT1G65180		AT5G19250
AT3G25510		AT1G29840		AT1G19320		AT1G65240		AT3G10720
AT5G01040		AT1G29980		AT5G42050		AT1G65250		AT4G01250
AT1G19970		AT1G30010		AT2G17480		AT1G65310		AT5G25130
AT5G54710		AT1G30040		AT4G30650		AT1G65390		AT1G73480
AT5G22690		AT1G30135		AT4G01950		AT1G65486		AT1G78280
AT4G26690		AT1G30190		AT4G24960		AT1G65490		AT1G27200
AT1G69430		AT1G30260		AT2G46600		AT1G65560		AT5G67450
AT1G56540		AT1G30280		AT5G04720		AT1G65790		AT1G69840
AT1G61460		AT1G30320		AT2G38465		AT1G65890		AT3G44190
AT1G30135		AT1G30370		AT3G25600		AT1G66090		AT4G37610
AT5G66080		AT1G30420		AT4G17090		AT1G66160		AT1G17620
AT3G28340		AT1G30620		AT4G27720		AT1G66180		AT2G45680
AT5G04480		AT1G30640		AT2G32030		AT1G66350		AT1G10640
AT4G25390		AT1G30720		AT4G27657		AT1G66400		AT3G60670
AT2G32210		AT1G30755		AT5G45750		AT1G66500		AT2G28400
AT4G30090		AT1G30757		AT3G05660		AT1G66760		AT4G15800
AT5G26770		AT1G30810		AT5G11650		AT1G66880		AT1G23490
AT1G63750		AT1G30835		AT1G02450		AT1G67060		AT1G75440
AT3G28210		AT1G30860		AT1G11050		AT1G67360		AT5G13700
AT4G17490		AT1G31050		AT2G01200		AT1G67460		AT4G37770
AT1G56660		AT1G31130		AT5G10380		AT1G67470		AT1G23390
AT3G22910		AT1G31290		AT5G11070		AT1G67530		AT4G35110
AT1G70260		AT1G31320		AT3G15200		AT1G67850		AT3G47090
AT1G63860		AT1G31540		AT2G23120		AT1G67856		AT4G26750
AT5G62520		AT1G31814		AT2G47870		AT1G67880		AT5G47220
AT5G49520		AT1G31920		AT2G40000		AT1G67900		AT5G58650
AT2G20142		AT1G31935		AT5G54490		AT1G67920		AT5G46520
AT1G60190		AT1G32150		AT1G73080		AT1G67970		AT3G26510
AT5G51480		AT1G32170		AT1G53430		AT1G68050		AT1G02390
AT2G31865		AT1G32460		AT5G13700		AT1G68110		AT5G47910
AT4G16820		AT1G32520		AT1G69900		AT1G68120		AT4G09150
AT1G51620		AT1G32640		AT1G66060		AT1G68130		AT2G38790
AT2G23690		AT1G32700		AT5G46500		AT1G68190		AT5G16030
AT5G57010		AT1G32870		AT5G58430		AT1G68330		AT1G17380
AT2G13800		AT1G32910		AT2G39920		AT1G68410		AT2G41100
AT5G48530		AT1G32920		AT1G66180		AT1G68520		AT5G40920
AT1G32960		AT1G32928		AT5G24470		AT1G68570		AT1G69890
AT3G21070		AT1G32960		AT4G19960		AT1G68580		AT4G12710
AT4G23190		AT1G32970		AT1G35350		AT1G68670		AT4G39840
AT4G17500		AT1G33055		AT5G49520		AT1G68690		AT3G57640
AT1G28370		AT1G33240		AT4G11330		AT1G68725		AT2G47060
AT5G41550		AT1G33480		AT3G16510		AT1G68780		AT4G21440
AT5G50915		AT1G33560		AT1G07000		AT1G68840		AT1G09932
AT1G57630		AT1G33590		AT3G04220		AT1G69160		AT5G53130
AT3G15356		AT1G33600		AT1G59910		AT1G69270		AT2G46600
AT3G50770		AT1G33610		AT3G54200		AT1G69430		AT3G50930
AT1G75000		AT1G33612		AT4G04330		AT1G69490		AT1G17420
AT2G27690		AT1G33720		AT5G66675		AT1G69530		AT2G40610
AT5G57220		AT1G33760		AT1G08930		AT1G69790		AT1G63820
AT3G13600		AT1G33770		AT4G08500		AT1G69840		AT4G35310
AT3G25250		AT1G33790		AT1G51660		AT1G69870		AT1G66400
AT3G45960		AT1G33970		AT3G14590		AT1G69890		AT1G01060
AT3G22275		AT1G34060		AT5G44070		AT1G69900		AT2G25735
AT2G32030		AT1G34200		AT3G59310		AT1G69910		AT5G57035
AT2G01300		AT1G34245		AT1G16110		AT1G69920		AT4G02410
AT2G21500		AT1G34260		AT1G05135		AT1G70090		AT4G27280
AT3G50900		AT1G34270		AT5G61380		AT1G70370		AT4G26070
AT1G30370		AT1G34350		AT3G59880		AT1G70581		AT5G04760
AT3G26910		AT1G34418		AT2G40080		AT1G70590		AT1G79245
AT5G16200		AT1G34640		AT2G27260		AT1G70640		AT5G01950
AT4G30280		AT1G34750		AT1G35710		AT1G70740		AT2G38470
AT2G22200		AT1G35140		AT1G24330		AT1G70800		AT2G41110
AT1G24140		AT1G35210		AT1G74430		AT1G71030		AT1G73550
AT4G21390		AT1G35230		AT4G27280		AT1G71040		AT3G46930
AT4G34410		AT1G35350		AT1G64065		AT1G71100		AT5G27420
AT5G16360		AT1G35430		AT5G52320		AT1G71360		AT3G21220
AT1G12610		AT1G35710		AT1G24145		AT1G71697		AT5G53570
AT4G30430		AT1G37130		AT2G26530		AT1G71880		AT5G05350
AT5G41080		AT1G42470		AT5G47220		AT1G71970		AT4G14370
AT4G27657		AT1G42980		AT2G36220		AT1G72030		AT2G31090
AT2G31380		AT1G42990		AT1G21326		AT1G72210		AT1G18890
AT1G24145		AT1G43886		AT3G09830		AT1G72240		AT4G11521
AT1G67060		AT1G44100		AT3G51400		AT1G72280		AT2G17660
AT1G66500		AT1G44110		AT1G32920		AT1G72416		AT3G52450
AT3G17330		AT1G44130		AT5G26770		AT1G72430		AT1G50040
AT1G70985		AT1G44350		AT1G09575		AT1G72450		AT5G59070
AT3G02140		AT1G44446		AT4G16860		AT1G72520		AT4G39510
AT1G17750		AT1G44830		AT1G61840		AT1G72645		AT5G58120
AT3G46090		AT1G45180		AT3G11420		AT1G72700		AT2G20180
AT2G34930		AT1G45207		AT5G67620		AT1G72790		AT5G09876
AT1G32928		AT1G45249		AT4G25350		AT1G72890		AT3G57450
AT2G39200		AT1G45688		AT4G22690		AT1G72900		AT4G15975
AT3G24520		AT1G46264		AT1G18210		AT1G72910		AT2G43290
AT2G32930		AT1G47340		AT1G76700		AT1G72920		AT1G74940
AT5G39580		AT1G47380		AT2G20142		AT1G72930		AT5G46690
AT4G36000		AT1G47580		AT4G18197		AT1G72940		AT5G18470
AT5G36925		AT1G48100		AT1G59870		AT1G72950		AT4G12040
AT5G47850		AT1G48300		AT5G45110		AT1G73030		AT3G55110
AT5G62570		AT1G48320		AT5G01380		AT1G73080		AT4G02600
AT1G21326		AT1G48330		AT5G05410		AT1G73200		AT1G22510
AT2G32140		AT1G48560		AT5G63130		AT1G73480		AT5G59550
AT1G15010		AT1G49010		AT1G22510		AT1G73500		AT4G25620
AT2G32190		AT1G49050		AT5G12940		AT1G73540		AT2G02950
AT2G39650		AT1G49130		AT3G24520		AT1G73550		AT3G15540
AT4G35985		AT1G49180		AT4G37770		AT1G73805		AT5G24590
AT2G41250		AT1G49200		AT2G30040		AT1G73810		AT1G09575
AT4G38560		AT1G49210		AT2G27630		AT1G73830		AT1G52290
AT1G05675		AT1G49220		AT2G35930		AT1G73870		AT3G56880
AT4G08040		AT1G49230		AT5G42040		AT1G74100		AT1G33770
AT5G43620		AT1G49310		AT2G32930		AT1G74330		AT3G44670
AT1G14540		AT1G49320		AT3G62260		AT1G74360		AT2G23100
AT1G35140		AT1G49390		AT2G37940		AT1G74380		AT2G33110
AT5G66800		AT1G49470		AT3G44860		AT1G74420		AT1G76650
AT3G57760		AT1G49500		AT1G52830		AT1G74430		AT2G17290
AT2G37430		AT1G49730		AT1G25400		AT1G74440		AT2G23120
AT4G30290		AT1G49780		AT3G03030		AT1G74450		AT1G24147
AT5G47960		AT1G49840		AT1G69890		AT1G74490		AT1G11960
AT4G23210		AT1G49960		AT5G48250		AT1G74890		AT1G64760
AT4G11470		AT1G50040		AT5G46710		AT1G74930		AT5G11650
AT5G17850		AT1G50280		AT3G10930		AT1G74940		AT1G14200
AT3G10930		AT1G50290		AT1G31130		AT1G74950		AT5G46470
AT5G19110		AT1G50300		AT3G27210		AT1G75000		AT3G15210
AT5G46295		AT1G50420		AT1G72910		AT1G75020		AT5G60800
AT1G65890		AT1G50460		AT5G11740		AT1G75080		AT3G19580
AT5G40460		AT1G50590		AT2G23320		AT1G75230		AT1G02660
AT1G07160		AT1G50600		AT3G54150		AT1G75380		AT5G22570
AT5G53750		AT1G50640		AT1G72940		AT1G75440		AT4G32060
AT5G15350		AT1G50740		AT5G15970		AT1G75490		AT5G04550
AT4G18195		AT1G50750		AT2G38790		AT1G75580		AT3G16510
AT1G33610		AT1G50930		AT1G10090		AT1G75590		AT1G30040
AT3G09870		AT1G51080		AT4G20830		AT1G76040		AT3G16710
AT1G16370		AT1G51090		AT5G48450		AT1G76070		AT1G72210
AT5G28610		AT1G51140		AT5G59820		AT1G76110		AT5G64260
AT1G61380		AT1G51170		AT4G38400		AT1G76180		AT1G70090
AT3G07195		AT1G51270		AT3G52430		AT1G76340		AT5G11740
AT5G41750		AT1G51370		AT5G01730		AT1G76360		AT5G25170
AT5G64750		AT1G51440		AT5G26920		AT1G76600		AT2G36220
AT1G56060		AT1G51550		AT5G57010		AT1G76610		AT5G52760
AT5G43890		AT1G51620		AT4G18010		AT1G76640		AT2G37710
AT2G22880		AT1G51660		AT4G09570		AT1G76650		AT1G06440
AT2G21510		AT1G51670		AT3G05650		AT1G76680		AT1G21550
AT4G30060		AT1G51700		AT2G22860		AT1G76700		AT1G15550
AT1G58420		AT1G51805		AT3G06962		AT1G76878		AT1G02340
AT1G69900		AT1G51820		AT3G51450		AT1G76890		AT5G25930
AT3G23230		AT1G51880		AT1G65560		AT1G76970		AT1G61470
AT1G51670		AT1G51890		AT1G17830		AT1G77110		AT2G28500
AT3G04220		AT1G51940		AT4G22710		AT1G77250		AT1G70370
AT2G03240		AT1G52140		AT2G18690		AT1G77360		AT4G20880
AT5G22250		AT1G52280		AT4G15975		AT1G77390		AT1G04240
AT2G41640		AT1G52290		AT3G57640		AT1G77500		AT5G01380
AT1G20070		AT1G52340		AT5G43890		AT1G77640		AT5G44290
AT1G21000		AT1G52342		AT5G66080		AT1G77680		AT4G24570
AT5G62020		AT1G52720		AT1G73540		AT1G77760		AT4G29610
AT3G51970		AT1G52800		AT4G22620		AT1G77855		AT2G39360
AT5G43170		AT1G52820		AT1G72450		AT1G77870		AT1G76640
AT1G33760		AT1G52830		AT3G47570		AT1G77890		AT4G36030
AT4G32030		AT1G52880		AT1G65240		AT1G78070		AT2G34010
AT4G32800		AT1G53080		AT2G26190		AT1G78170		AT1G01140
AT5G11140		AT1G53100		AT4G38550		AT1G78230		AT2G22760
AT2G27080		AT1G53300		AT2G05810		AT1G78270		AT1G66160
AT4G30470		AT1G53330		AT4G22980		AT1G78280		AT5G13200
AT4G15430		AT1G53345		AT3G19580		AT1G78310		AT4G16000
AT1G61340		AT1G53380		AT5G15190		AT1G78410		AT1G74430
AT1G11050		AT1G53430		AT3G21070		AT1G78450		AT1G18300
AT5G01730		AT1G53440		AT4G21840		AT1G78500		AT3G55840
AT4G25470		AT1G53510		AT3G05320		AT1G78700		AT1G29690
AT1G61120		AT1G53570		AT2G21660		AT1G78830		AT1G28480
AT4G27720		AT1G53625		AT3G23250		AT1G78850		AT2G34510
AT4G17615		AT1G54120		AT1G24147		AT1G79110		AT3G19680
AT1G56240		AT1G54200		AT3G06500		AT1G79160		AT4G39890
AT2G44840		AT1G54660		AT4G27520		AT1G79245		AT4G01010
AT2G01180		AT1G54790		AT1G02390		AT1G79360		AT2G32200
AT1G51820		AT1G55000		AT5G12340		AT1G79380		AT4G19140
AT5G01760		AT1G55190		AT4G24160		AT1G79440		AT1G68690
AT3G10815		AT1G55270		AT4G19140		AT1G79770		AT3G56800
AT1G22810		AT1G55300		AT4G00300		AT1G80120		AT2G04305
AT5G54720		AT1G55330		AT5G18400		AT1G80610		AT3G55880
AT1G78850		AT1G55450		AT1G56520		AT1G80840		AT5G43150
AT4G13395		AT1G55460		AT1G20440		AT1G80920		AT3G54150
AT3G57550		AT1G55530		AT3G25780		AT2G01180		AT4G36540
AT5G17000		AT1G55740		AT1G16370		AT2G01300		AT4G33666
AT4G28460		AT1G55920		AT2G41430		AT2G01450		AT5G62620
AT2G35290		AT1G55960		AT4G27350		AT2G01505		AT3G55980
AT5G56960		AT1G56010		AT1G24580		AT2G01670		AT4G13340
AT1G30755		AT1G56060		AT5G18470		AT2G01810		AT3G09032
AT2G25460		AT1G56090		AT2G21130		AT2G01940		AT3G29170
AT5G28630		AT1G56140		AT5G67300		AT2G02010		AT3G48650
AT1G28010		AT1G56150		AT1G11185		AT2G02100		AT5G54585
AT5G46910		AT1G56170		AT2G39980		AT2G02220		AT5G63905
AT5G64870		AT1G56200		AT3G03280		AT2G02370		AT1G21920
AT5G38700		AT1G56210		AT3G45040		AT2G02450		AT4G31330
AT3G05580		AT1G56220		AT3G47960		AT2G02800		AT5G44190
AT3G03030		AT1G56240		AT3G20810		AT2G02860		AT1G17830
AT1G09950		AT1G56250		AT5G66650		AT2G02950		AT3G20310
AT3G50800		AT1G56300		AT5G46520		AT2G03240		AT3G46080
AT5G05300		AT1G56345		AT2G24330		AT2G03380		AT1G32920
AT5G19230		AT1G56510		AT2G21120		AT2G03530		AT3G16720
AT1G24580		AT1G56520		AT3G13080		AT2G04032		AT1G03730
AT5G17680		AT1G56540		AT1G72930		AT2G04240		AT3G44260
AT1G16130		AT1G56600		AT1G28690		AT2G04305		AT4G17090
AT3G17690		AT1G56660		AT4G28703		AT2G04515		AT5G17300
AT1G07135		AT1G56710		AT1G76360		AT2G04790		AT2G41310
AT5G08150		AT1G57630		AT3G58060		AT2G05160		AT3G47960
AT3G23250		AT1G57680		AT1G42470		AT2G05810		AT3G15060
AT4G27654		AT1G57700		AT2G15090		AT2G05940		AT3G59880
AT4G25810		AT1G57980		AT5G05190		AT2G06050		AT3G01830
AT4G20170		AT1G57990		AT1G62720		AT2G06530		AT3G02840
AT3G25780		AT1G58100		AT1G42990		AT2G11520		AT3G07400
AT5G01100		AT1G58420		AT1G32640		AT2G11810		AT1G48320
AT3G61890		AT1G58440		AT3G06070		AT2G12400		AT1G21070
AT5G40540		AT1G58520		AT5G48540		AT2G13790		AT5G54980
AT4G14450		AT1G58561		AT4G29670		AT2G13800		AT3G26980
AT4G37610		AT1G59590		AT1G66400		AT2G14290		AT5G66675
AT1G08860		AT1G59620		AT1G53440		AT2G14890		AT2G20670
AT2G28400		AT1G59710		AT1G27100		AT2G15020		AT4G19520
AT5G13700		AT1G59730		AT1G20350		AT2G15090		AT1G65486
AT4G37770		AT1G59820		AT2G36270		AT2G15390		AT2G36650
AT3G14870		AT1G59870		AT2G06530		AT2G15630		AT5G45630
AT2G35658		AT1G59910		AT4G01010		AT2G15830		AT3G14050
AT3G29000		AT1G60190		AT1G52290		AT2G16050		AT5G13220
AT5G39785		AT1G60270		AT1G74950		AT2G16890		AT1G31540
AT5G56980		AT1G60470		AT1G43886		AT2G16980		AT1G72920
AT1G09932		AT1G60590		AT5G56700		AT2G17040		AT3G51920
AT2G35930		AT1G60960		AT1G21910		AT2G17120		AT1G77640
AT3G23240		AT1G61050		AT3G46080		AT2G17220		AT5G05365
AT1G63820		AT1G61100		AT5G56160		AT2G17230		AT3G25510
AT1G66400		AT1G61120		AT2G22300		AT2G17290		AT4G18010
AT2G30040		AT1G61140		AT2G03240		AT2G17480		AT5G01040
AT1G73550		AT1G61260		AT4G02410		AT2G17520		AT3G05370
AT3G46930		AT1G61340		AT2G25250		AT2G17660		AT1G19970
AT1G65390		AT1G61360		AT5G64850		AT2G17705		AT2G37110
AT3G03020		AT1G61370		AT3G05800		AT2G17780		AT3G57930
AT4G14370		AT1G61380		AT1G61470		AT2G17840		AT5G54710
AT1G18890		AT1G61460		AT5G25440		AT2G18090		AT5G66730
AT4G31000		AT1G61470		AT1G77890		AT2G18120		AT4G12790
AT2G17660		AT1G61600		AT3G19030		AT2G18210		AT1G05135
AT3G52450		AT1G61667		AT3G47080		AT2G18300		AT1G79770
AT1G76070		AT1G61670		AT2G46270		AT2G18560		AT1G80920
AT2G14290		AT1G61740		AT3G55880		AT2G18630		AT4G36550
AT1G70130		AT1G61795		AT1G17750		AT2G18690		AT1G30135
AT5G09876		AT1G61800		AT4G25390		AT2G18700		AT2G35637
AT5G10520		AT1G61840		AT1G61460		AT2G18969		AT5G36290
AT1G20310		AT1G61890		AT1G29670		AT2G19310		AT5G26340
AT1G30720		AT1G61970		AT2G02860		AT2G19572		AT3G48520
AT1G22510		AT1G62030		AT1G56140		AT2G19620		AT5G44070
AT5G02200		AT1G62180		AT1G07870		AT2G19710		AT5G59820
AT2G38250		AT1G62370		AT1G74420		AT2G20142		AT1G56510
AT1G33770		AT1G62422		AT2G35650		AT2G20180		AT3G28340
AT2G23100		AT1G62770		AT1G70800		AT2G20562		AT4G25390
AT1G78860		AT1G63090		AT5G40910		AT2G20670		AT2G05160
AT1G76650		AT1G63120		AT4G11521		AT2G20835		AT4G30090
AT5G52050		AT1G63130		AT4G30210		AT2G20900		AT1G63830
AT2G35710		AT1G63160		AT5G02290		AT2G20960		AT2G31880
AT5G66640		AT1G63230		AT4G33985		AT2G21120		AT5G26770
AT5G52020		AT1G63260		AT2G30990		AT2G21130		AT1G14370
AT5G17350		AT1G63350		AT1G19050		AT2G21185		AT5G48660
AT4G39580		AT1G63410		AT1G12845		AT2G21320		AT1G56520
AT4G39670		AT1G63500		AT3G05370		AT2G21500		AT1G56660
AT1G76680		AT1G63700		AT4G33940		AT2G21510		AT2G45170
AT1G64500		AT1G63720		AT2G12400		AT2G21560		AT2G47680
AT5G22520		AT1G63740		AT2G40750		AT2G21660		AT3G22910
AT5G42380		AT1G63750		AT3G16720		AT2G22190		AT5G18150
AT1G30040		AT1G63820		AT1G21550		AT2G22200		AT1G69490
AT5G65300		AT1G63830		AT2G28900		AT2G22300		AT5G24030
AT2G34600		AT1G63860		AT2G23100		AT2G22500		AT2G20142
AT1G61470		AT1G63880		AT1G68690		AT2G22760		AT4G27350
AT2G28500		AT1G63900		AT4G18070		AT2G22790		AT1G16110
AT5G01380		AT1G64065		AT4G01130		AT2G22810		AT3G04210
AT1G72520		AT1G64280		AT1G30360		AT2G22860		AT3G49720
AT3G54020		AT1G64380		AT1G07520		AT2G22880		AT5G59570
AT2G22760		AT1G64390		AT2G17705		AT2G23100		AT1G07000
AT1G66160		AT1G64500		AT5G40540		AT2G23120		AT3G13320
AT5G24110		AT1G64590		AT4G18880		AT2G23180		AT1G63350
AT1G18300		AT1G64610		AT5G04480		AT2G23290		AT4G16820
AT3G55840		AT1G64625		AT1G57630		AT2G23320		AT5G14410
AT4G39890		AT1G64710		AT4G31000		AT2G23330		AT2G17220
AT4G01010		AT1G64760		AT5G49280		AT2G23450		AT1G51620
AT2G32200		AT1G64780		AT1G17600		AT2G23680		AT1G30757
AT1G68690		AT1G64810		AT3G08030		AT2G23755		AT5G46710
AT4G19140		AT1G64980		AT2G03530		AT2G23810		AT1G25550
AT2G20562		AT1G65180		AT3G14050		AT2G23840		AT5G57010
AT3G21150		AT1G65240		AT3G46640		AT2G24330		AT1G21250
AT2G15020		AT1G65250		AT1G69260		AT2G24540		AT3G25610
AT4G22710		AT1G65310		AT5G59730		AT2G24600		AT2G26190
AT1G61800		AT1G65390		AT3G14870		AT2G24610		AT5G05140
AT5G66650		AT1G65486		AT5G14570		AT2G25200		AT1G77250
AT3G46080		AT1G65490		AT5G27420		AT2G25250		AT4G30600
AT1G29290		AT1G65790		AT5G47070		AT2G25460		AT1G28370
AT3G59880		AT1G65840		AT3G15530		AT2G25490		AT2G24600
AT3G02840		AT1G65870		AT1G17665		AT2G25690		AT5G66620
AT5G51460		AT1G65890		AT5G65470		AT2G25735		AT1G28380
AT5G66675		AT1G66080		AT3G23170		AT2G25900		AT5G50915
AT3G15518		AT1G66090		AT3G02070		AT2G26110		AT5G20480
AT3G14050		AT1G66100		AT1G14370		AT2G26190		AT2G31870
AT5G15850		AT1G66130		AT1G33590		AT2G26220		AT2G30500
AT5G25260		AT1G66150		AT3G19680		AT2G26400		AT1G57630
AT1G01470		AT1G66160		AT1G56300		AT2G26440		AT1G73805
AT4G18280		AT1G66170		AT2G41110		AT2G26530		AT3G25600
AT3G02380		AT1G66180		AT4G26690		AT2G26710		AT1G08930
AT1G20450		AT1G66250		AT3G26910		AT2G27080		AT4G29740
AT3G19240		AT1G66260		AT4G36000		AT2G27260		AT5G09870
AT3G27210		AT1G66350		AT5G56170		AT2G27310		AT5G25440
AT1G71697		AT1G66400		AT5G17460		AT2G27389		AT2G27690
AT3G54420		AT1G66500		AT5G09430		AT2G27420		AT1G63090
AT5G64120		AT1G66510		AT4G28400		AT2G27500		AT1G33590
AT1G64780		AT1G66520		AT2G15630		AT2G27690		AT1G61667
AT3G44860		AT1G66540		AT3G46930		AT2G27770		AT4G01575
AT3G44190		AT1G66700		AT2G41905		AT2G28080		AT4G16500
AT4G21850		AT1G66760		AT2G47070		AT2G28140		AT4G39570
AT4G22470		AT1G66880		AT1G01120		AT2G28150		AT5G66900
AT2G46500		AT1G66890		AT1G73480		AT2G28200		AT1G17340
AT1G78070		AT1G66910		AT3G49720		AT2G28400		AT3G24530
AT2G23120		AT1G66920		AT1G13340		AT2G28500		AT3G22275
AT3G15210		AT1G66930		AT2G27500		AT2G28510		AT4G00850
AT1G13340		AT1G66940		AT1G13210		AT2G28830		AT2G32030
AT2G37970		AT1G67030		AT4G09640		AT2G28860		AT4G21570
AT3G17800		AT1G67060		AT2G40140		AT2G29290		AT1G35350
AT2G17840		AT1G67310		AT4G23515		AT2G29300		AT1G53430
AT4G27410		AT1G67470		AT3G25882		AT2G29510		AT4G08850
AT1G72450		AT1G67510		AT1G28600		AT2G29660		AT4G27652
AT1G01950		AT1G67720		AT3G48090		AT2G29720		AT1G22190
AT5G48655		AT1G67750		AT3G11650		AT2G30020		AT2G21500
AT4G27350		AT1G67800		AT3G44400		AT2G30040		AT1G56140
AT5G05140		AT1G67850		AT2G02100		AT2G30250		AT4G18280
AT2G12400		AT1G67856		AT4G16820		AT2G30360		AT3G26910
AT4G30600		AT1G67880		AT3G47090		AT2G30420		AT1G24140
AT1G20350		AT1G67950		AT5G51920		AT2G30424		AT2G01450
AT1G17340		AT1G67970		AT5G19250		AT2G30440		AT4G36500
AT3G06760		AT1G68110		AT1G63820		AT2G30500		AT1G75020
AT1G34260		AT1G68130		AT2G31865		AT2G30520		AT3G28200
AT5G16910		AT1G68190		AT4G21740		AT2G30770		AT1G72280
AT2G42760		AT1G68330		AT1G01950		AT2G30790		AT3G14200
AT3G09940		AT1G68410		AT4G32020		AT2G30990		AT4G34410
AT1G05340		AT1G68440		AT4G01540		AT2G31010		AT2G44490
AT3G05490		AT1G68460		AT5G39020		AT2G31090		AT4G23270
AT4G19960		AT1G68490		AT3G57930		AT2G31380		AT2G22860
AT2G46510		AT1G68520		AT5G13210		AT2G31560		AT5G16360
AT3G58790		AT1G68570		AT1G33770		AT2G31800		AT5G10970
AT1G65310		AT1G68580		AT2G41420		AT2G31820		AT4G28400
AT5G54940		AT1G68690		AT4G00850		AT2G31865		AT1G47380
AT1G74950		AT1G68840		AT5G24810		AT2G31870		AT1G12610
AT3G11420		AT1G69010		AT5G25930		AT2G31880		AT1G66350
AT4G36650		AT1G69260		AT5G04550		AT2G31980		AT1G55450
AT1G17620		AT1G69430		AT1G67060		AT2G32030		AT2G31380
AT4G18340		AT1G69490		AT2G40270		AT2G32100		AT3G05650
AT1G01720		AT1G69520		AT1G72240		AT2G32130		AT3G28180
AT5G13100		AT1G69530		AT1G51700		AT2G32140		AT2G17230
AT3G57880		AT1G69760		AT5G01640		AT2G32150		AT2G46400
AT5G64260		AT1G69790		AT4G30350		AT2G32190		AT4G20830
AT1G02270		AT1G69840		AT1G10770		AT2G32200		AT5G16910
AT1G01140		AT1G69870		AT5G53130		AT2G32210		AT5G08330
AT1G28480		AT1G69890		AT5G64450		AT2G32530		AT1G67060
AT3G18710		AT1G69900		AT2G30250		AT2G32560		AT1G22640
AT4G03450		AT1G69910		AT5G46490		AT2G32680		AT1G66760
AT2G45050		AT1G70000		AT4G16950		AT2G32930		AT4G18950
AT1G31540		AT1G70090		AT3G25400		AT2G33050		AT4G33430
AT1G14330		AT1G70130		AT1G18290		AT2G33110		AT2G17780
AT5G39680		AT1G70230		AT5G39785		AT2G33480		AT1G74100
AT2G38310		AT1G70260		AT1G69480		AT2G33570		AT1G71360
AT2G02680		AT1G70300		AT5G47960		AT2G33580		AT1G53440
AT1G35710		AT1G70370		AT3G57880		AT2G34010		AT1G76340
AT4G26090		AT1G70420		AT1G01470		AT2G34090		AT3G47420
AT5G50790		AT1G70520		AT1G48330		AT2G34355		AT3G17330
AT3G25905		AT1G70530		AT5G19230		AT2G34510		AT1G19700
AT3G44400		AT1G70560		AT5G01542		AT2G34600		AT3G02140
AT3G13437		AT1G70581		AT3G58790		AT2G34620		AT1G80120
AT1G23840		AT1G70710		AT3G50260		AT2G34650		AT1G42990
AT3G05370		AT1G70740		AT2G46720		AT2G34880		AT1G17750
AT5G66580		AT1G70885		AT4G26400		AT2G34930		AT3G46090
AT5G02220		AT1G70895		AT3G57330		AT2G35230		AT2G34930
AT2G41420		AT1G70985		AT2G22190		AT2G35290		AT1G29340
AT1G75310		AT1G71020		AT4G09080		AT2G35310		AT1G34750
AT1G48100		AT1G71030		AT5G08500		AT2G35350		AT5G11060
AT4G13820		AT1G71040		AT3G57120		AT2G35637		AT3G18690
AT5G24810		AT1G71100		AT4G33300		AT2G35640		AT2G22190
AT1G19320		AT1G71130		AT2G02680		AT2G35650		AT4G29900
AT3G18950		AT1G71200		AT2G01670		AT2G35658		AT4G34480
AT3G05660		AT1G71360		AT1G03370		AT2G35710		AT5G64850
AT1G80920		AT1G71697		AT1G50040		AT2G35880		AT1G67470
AT5G15730		AT1G71880		AT4G29900		AT2G35930		AT1G76700
AT1G68460		AT1G71950		AT1G75020		AT2G36220		AT3G04640
AT1G33560		AT1G72030		AT5G24030		AT2G36270		AT3G16860
AT5G08760		AT1G72150		AT3G15060		AT2G36630		AT5G62570
AT5G38212		AT1G72180		AT4G02550		AT2G36650		AT2G40270
AT1G76410		AT1G72200		AT3G11370		AT2G36790		AT2G32140
AT2G38290		AT1G72210		AT5G62070		AT2G36800		AT3G16030
AT3G29010		AT1G72240		AT2G20835		AT2G36985		AT2G39650
AT2G03530		AT1G72280		AT5G66620		AT2G37110		AT5G49280
AT3G28930		AT1G72310		AT1G70090		AT2G37380		AT3G07310
AT3G52950		AT1G72360		AT1G66760		AT2G37430		AT3G02380
AT5G11550		AT1G72416		AT1G20823		AT2G37580		AT2G06530
AT1G22882		AT1G72420		AT1G21250		AT2G37710		AT1G01120
AT5G47230		AT1G72430		AT1G47380		AT2G37940		AT2G23680
AT5G40910		AT1G72450		AT1G01570		AT2G37970		AT1G49840
AT4G23570		AT1G72470		AT2G42760		AT2G38250		AT5G04020
AT4G37290		AT1G72490		AT1G26570		AT2G38290		AT1G20450
AT4G06536		AT1G72500		AT1G65250		AT2G38360		AT4G25480
AT2G46440		AT1G72520		AT1G72280		AT2G38465		AT4G08040
AT2G05160		AT1G72610		AT3G46110		AT2G38470		AT5G22540
AT2G23290		AT1G72750		AT5G64905		AT2G38500		AT4G31550
AT2G41835		AT1G72760		AT3G46600		AT2G38790		AT5G23130
AT1G63830		AT1G72770		AT5G61660		AT2G38820		AT2G41880
AT2G34390		AT1G72790		AT4G21926		AT2G39210		AT5G66800
AT2G19620		AT1G72800		AT5G03360		AT2G39220		AT5G52320
AT3G02410		AT1G72820		AT3G21780		AT2G39360		AT1G72940
AT5G56170		AT1G72900		AT1G30757		AT2G39650		AT1G72930
AT1G51805		AT1G72910		AT3G28180		AT2G39660		AT4G24730
AT1G56520		AT1G72920		AT5G59070		AT2G39870		AT1G18740
AT5G11242		AT1G72930		AT1G12580		AT2G39980		AT2G15090
AT1G74770		AT1G72940		AT4G35110		AT2G40000		AT4G24700
AT2G40750		AT1G72950		AT5G10750		AT2G40020		AT4G16960
AT2G40330		AT1G72960		AT4G26090		AT2G40080		AT3G57120
AT1G69490		AT1G73010		AT3G49350		AT2G40095		AT5G46510
AT4G21865		AT1G73030		AT2G43500		AT2G40100		AT2G30250
AT1G18810		AT1G73080		AT2G29260		AT2G40140		AT4G14350
AT2G36410		AT1G73200		AT1G22770		AT2G40230		AT3G12400
AT3G63210		AT1G73480		AT1G33560		AT2G40270		AT5G47960
AT1G16110		AT1G73500		AT1G22280		AT2G40475		AT3G10300
AT3G04210		AT1G73540		AT5G45830		AT2G40610		AT3G02880
AT4G36150		AT1G73550		AT3G03050		AT2G40750		AT1G76360
AT2G20835		AT1G73750		AT5G23130		AT2G41010		AT1G79380
AT3G49720		AT1G73805		AT3G15540		AT2G41100		AT4G18880
AT4G03510		AT1G73810		AT4G25830		AT2G41110		AT3G19380
AT3G47800		AT1G73830		AT1G19940		AT2G41310		AT5G46295
AT5G59570		AT1G73850		AT3G56400		AT2G41410		AT1G72416
AT4G32300		AT1G73870		AT3G54830		AT2G41420		AT2G24330
AT3G13320		AT1G74100		AT5G01040		AT2G41430		AT4G09640
AT1G63350		AT1G74120		AT3G61830		AT2G41480		AT1G07160
AT3G16565		AT1G74330		AT3G23110		AT2G41640		AT4G11850
AT3G07040		AT1G74360		AT2G19710		AT2G41835		AT3G62570
AT1G31290		AT1G74380		AT5G56050		AT2G41880		AT4G18205
AT3G57830		AT1G74430		AT4G36030		AT2G41890		AT2G17520
AT2G17220		AT1G74440		AT4G29050		AT2G41940		AT2G25900
AT2G42980		AT1G74450		AT5G66800		AT2G42010		AT5G44350
AT1G30757		AT1G74480		AT5G17490		AT2G42200		AT5G58680
AT3G11402		AT1G74590		AT4G23060		AT2G42280		AT5G39020
AT1G21250		AT1G74660		AT5G05365		AT2G42360		AT1G20823
AT5G07700		AT1G74750		AT1G23710		AT2G42530		AT2G30990
AT1G26570		AT1G74770		AT4G17250		AT2G42540		AT3G47570
AT5G57390		AT1G74840		AT5G48530		AT2G42760		AT1G13790
AT5G39610		AT1G74940		AT5G04870		AT2G43120		AT4G17950
AT1G68190		AT1G74950		AT1G29340		AT2G43290		AT5G05190
AT4G37240		AT1G75000		AT3G55050		AT2G43320		AT1G49010
AT1G42980		AT1G75020		AT4G39640		AT2G43445		AT5G04870
AT4G18250		AT1G75220		AT3G53365		AT2G44080		AT5G28610
AT2G30870		AT1G75310		AT5G61210		AT2G44130		AT1G05575
AT5G66620		AT1G75380		AT4G39320		AT2G44290		AT3G44480
AT4G25350		AT1G75440		AT3G11840		AT2G44490		AT1G61380
AT5G20480		AT1G75460		AT5G66900		AT2G44500		AT3G08760
AT2G31870		AT1G75540		AT3G05880		AT2G44578		AT3G07195
AT1G01520		AT1G75710		AT1G29395		AT2G44740		AT1G23710
AT5G04340		AT1G75770		AT1G67850		AT2G44840		AT5G64750
AT3G29670		AT1G75840		AT2G02120		AT2G44940		AT1G32150
AT5G61610		AT1G75860		AT2G05940		AT2G45170		AT4G33920
AT1G44130		AT1G75960		AT3G46970		AT2G45680		AT5G45750
AT3G28170		AT1G76040		AT4G29440		AT2G45685		AT2G21510
AT1G03510		AT1G76070		AT4G39830		AT2G45820		AT5G59220
AT5G09670		AT1G76090		AT4G34950		AT2G45900		AT4G33050
AT3G61060		AT1G76110		AT5G59510		AT2G45930		AT3G47820
AT5G11250		AT1G76130		AT1G21090		AT2G46270		AT2G34355
AT5G23350		AT1G76160		AT3G19380		AT2G46400		AT1G69790
AT5G03285		AT1G76210		AT2G29720		AT2G46430		AT1G10560
AT1G21130		AT1G76340		AT5G20480		AT2G46500		AT2G37940
AT1G64980		AT1G76350		AT4G04760		AT2G46510		AT3G07470
AT3G44735		AT1G76360		AT4G15800		AT2G46600		AT5G63370
AT1G17147		AT1G76410		AT3G16710		AT2G46660		AT3G25400
AT1G33590		AT1G76440		AT1G06440		AT2G46690		AT3G23230
AT5G24155		AT1G76520		AT3G53680		AT2G46720		AT5G01880
AT4G01540		AT1G76580		AT4G19390		AT2G46790		AT3G11840
AT1G61667		AT1G76590		AT5G64260		AT2G46830		AT3G51970
AT4G01575		AT1G76600		AT5G66052		AT2G47060		AT2G46510
AT1G72610		AT1G76620		ATCG00520		AT2G47070		AT3G06070
AT5G54230		AT1G76640		AT5G15240		AT2G47550		AT4G38550
AT1G07430		AT1G76650		AT1G63090		AT2G47680		AT5G11070
AT2G47440		AT1G76670		AT3G06760		AT2G47730		AT3G07780
AT4G16146		AT1G76680		AT5G18150		AT2G48010		AT4G32030
AT3G09405		AT1G76700		AT5G64660		AT3G01290		AT4G32800
AT4G28190		AT1G76810		AT3G02130		AT3G01430		AT5G61380
AT5G15310		AT1G76900		AT1G73500		AT3G01640		AT3G61640
AT4G00850		AT1G76970		AT4G18530		AT3G01820		AT5G39860
AT1G14750		AT1G76980		AT5G66130		AT3G01830		AT5G47070
AT2G18210		AT1G76990		AT2G22450		AT3G02070		AT1G51660
AT5G56550		AT1G77000		AT1G49450		AT3G02130		AT4G12720
AT5G20670		AT1G77060		AT3G13437		AT3G02140		AT2G44290
AT1G53430		AT1G77145		AT3G15350		AT3G02380		AT3G52400
AT4G08850		AT1G77200		AT5G61600		AT3G02800		AT3G09450
AT1G30260		AT1G77250		AT5G40920		AT3G02840		AT4G15430
AT1G24530		AT1G77280		AT1G18890		AT3G02880		AT1G27770
AT1G75020		AT1G77390		AT3G45730		AT3G03020		AT1G11050
AT1G29440		AT1G77400		AT3G63160		AT3G03030		AT5G37540
AT2G03540		AT1G77460		AT3G07650		AT3G03050		AT2G30790
AT2G22800		AT1G77500		AT5G41170		AT3G03280		AT1G79440
AT1G08250		AT1G77630		AT4G21560		AT3G03450		AT3G52800
AT3G02800		AT1G77640		AT3G54810		AT3G03480		AT5G04190
AT2G44490		AT1G77680		AT1G77405		AT3G03750		AT4G25470
AT5G46105		AT1G77870		AT1G80610		AT3G04140		AT4G27720
AT2G26440		AT1G77890		AT3G60290		AT3G04210		AT1G69910
AT4G14680		AT1G78040		AT3G61170		AT3G04530		AT1G34060
AT1G03457		AT1G78100		AT5G14930		AT3G04640		AT4G17615
AT1G56300		AT1G78170		AT1G79440		AT3G04860		AT2G44840
AT2G34770		AT1G78180		AT5G41600		AT3G05200		AT2G21130
AT4G38940		AT1G78240		AT4G40065		AT3G05320		AT4G30240
AT2G41730		AT1G78280		AT3G02880		AT3G05370		AT1G22570
AT4G24780		AT1G78320		AT2G41640		AT3G05490		AT4G16950
AT1G44830		AT1G78410		AT3G60260		AT3G05580		AT3G02130
AT5G10580		AT1G78610		AT4G16890		AT3G05650		AT1G73200
AT1G19376		AT1G78700		AT1G70740		AT3G05660		AT4G09570
AT5G21170		AT1G78815		AT3G12400		AT3G05670		AT3G08710
AT5G64905		AT1G78830		AT5G11150		AT3G05936		AT2G20960
AT1G29460		AT1G78850		AT2G44500		AT3G06020		AT1G52342
AT3G28180		AT1G78860		AT5G66480		AT3G06070		AT2G17040
AT2G17230		AT1G78995		AT2G43320		AT3G06435		AT1G22810
AT5G37420		AT1G79030		AT3G14440		AT3G06500		AT1G12330
AT4G00330		AT1G79060		AT3G05580		AT3G06590		AT4G18530
AT2G39210		AT1G79110		AT1G75000		AT3G06760		AT5G54720
AT3G20600		AT1G79160		AT1G64890		AT3G06868		AT1G28600
AT4G16890		AT1G79245		AT5G42570		AT3G06890		AT5G10380
AT1G22400		AT1G79310		AT5G46410		AT3G07040		AT2G19710
AT2G28630		AT1G79360		AT1G13740		AT3G07195		AT2G22300
AT1G61100		AT1G79380		AT5G58090		AT3G07310		AT3G46640
AT1G22640		AT1G79440		AT2G02630		AT3G07360		AT1G33720
AT4G16563		AT1G79529		AT3G57760		AT3G07390		AT3G52540
AT1G53440		AT1G79680		AT5G19100		AT3G07400		AT1G31130
AT1G76340		AT1G79770		AT1G77500		AT3G07470		AT1G76600
AT3G16530		AT1G80080		AT1G09940		AT3G07560		AT2G35290
AT4G34950		AT1G80120		AT4G36650		AT3G07580		AT2G29510
AT1G34750		AT1G80180		AT3G53990		AT3G07730		AT1G10550
AT4G29900		AT1G80450		AT1G30640		AT3G07780		AT1G73500
AT3G17390		AT1G80520		AT5G01180		AT3G07790		AT4G22200
AT5G64450		AT1G80530		AT1G53035		AT3G07960		AT4G20380
AT5G55970		AT1G80570		AT1G21130		AT3G08030		AT4G34390
AT1G67850		AT1G80610		AT1G12990		AT3G08710		AT3G52430
AT4G22560		AT1G80640		AT4G14350		AT3G08720		AT2G25460
AT5G43840		AT1G80840		AT5G07070		AT3G08760		AT5G54940
AT1G59590		AT1G80920		AT1G53330		AT3G09032		AT3G57330
AT2G14247		AT2G01180		AT3G46385		AT3G09405		AT5G28630
AT4G35180		AT2G01190		AT3G28340		AT3G09450		AT1G76040
AT2G18969		AT2G01290		AT5G11250		AT3G09520		AT5G10695
AT2G30750		AT2G01300		AT1G02270		AT3G09600		AT5G62360
AT3G09520		AT2G01340		AT4G05050		AT3G09830		AT3G11820
AT5G18670		AT2G01450		AT1G32150		AT3G09870		AT5G64870
AT3G16030		AT2G01505		AT2G02450		AT3G10000		AT5G38700
AT1G52830		AT2G01660		AT3G07040		AT3G10280		AT3G03750
AT1G07520		AT2G01850		AT1G27200		AT3G10300		AT3G05580
AT3G07310		AT2G01900		AT1G77450		AT3G10420		AT3G49220
AT5G40720		AT2G01930		AT4G36550		AT3G10640		AT3G48090
AT3G22540		AT2G01940		AT3G56410		AT3G10720		AT3G62720
AT1G01120		AT2G01990		AT5G38350		AT3G10800		AT4G11000
AT2G41410		AT2G02010		AT2G45820		AT3G10930		AT5G01540
AT2G23680		AT2G02070		AT5G57015		AT3G10960		AT5G25840
AT2G20150		AT2G02100		AT2G44290		AT3G10985		AT1G51700
AT5G04020		AT2G02170		AT4G21940		AT3G11010		AT5G03360
AT4G38060		AT2G02220		AT1G53210		AT3G11020		AT4G13260
AT4G25480		AT2G02450		AT2G34510		AT3G11420		AT2G27500
AT4G15248		AT2G02630		AT1G71360		AT3G11580		AT5G19230
AT3G20898		AT2G02680		AT5G57100		AT3G11650		AT3G57530
AT4G21840		AT2G02800		AT5G41900		AT3G11700		AT1G29670
AT3G26680		AT2G02860		AT5G25210		AT3G11820		AT4G02550
AT5G51550		AT2G02930		AT5G01950		AT3G11840		AT5G46490
AT2G41880		AT2G02950		AT4G13340		AT3G12145		AT4G21510
AT5G49525		AT2G02980		AT3G07390		AT3G12360		AT4G29780
AT5G01250		AT2G03090		AT5G62865		AT3G12400		AT4G30180
AT4G19700		AT2G03240		AT1G68580		AT3G12630		AT2G02860
AT1G72930		AT2G03310		AT5G26570		AT3G12740		AT1G72900
AT2G15090		AT2G03330		AT1G53840		AT3G12920		AT5G59780
AT4G24700		AT2G03360		AT5G61810		AT3G12970		AT5G24210
AT4G16960		AT2G03530		AT1G69572		AT3G13061		AT5G17680
AT4G18630		AT2G03540		AT1G23490		AT3G13080		AT1G19020
AT5G46510		AT2G03760		AT5G62620		AT3G13175		AT1G16130
AT3G02470		AT2G03890		AT4G37690		AT3G13275		AT1G77870
AT1G01340		AT2G04240		AT3G60670		AT3G13320		AT1G44100
AT3G16130		AT2G04305		AT4G02600		AT3G13600		AT5G57015
AT3G20340		AT2G04495		AT4G08950		AT3G13810		AT1G80610
AT5G52882		AT2G04515		AT5G42650		AT3G13880		AT2G22500
AT3G13210		AT2G04560		AT3G52450		AT3G14050		AT3G54810
AT5G44130		AT2G04690		AT5G57035		AT3G14090		AT1G07135
AT5G62070		AT2G04795		AT3G07195		AT3G14200		AT4G27654
AT2G23130		AT2G05160		AT3G05980		AT3G14590		AT3G18295
AT4G08555		AT2G05520		AT3G08710		AT3G14760		AT5G44568
AT5G25240		AT2G05940		AT5G49015		AT3G14770		AT5G59450
AT4G33467		AT2G06050		AT3G53360		AT3G14840		AT5G66480
AT2G16660		AT2G06530		AT2G31870		AT3G14870		AT5G03720
AT2G37380		AT2G06850		ATCG00630		AT3G15060		AT5G66070
AT5G52930		AT2G10940		AT1G51610		AT3G15200		AT5G01100
AT1G17600		AT2G11520		AT4G18270		AT3G15210		AT5G50430
AT4G02130		AT2G11880		AT2G13800		AT3G15350		AT1G59910
AT1G27910		AT2G12400		AT5G47230		AT3G15518		AT5G40540
AT1G49230		AT2G12462		AT4G34480		AT3G15530		AT2G23450
AT4G21930		AT2G13790		AT1G34260		AT3G15540		AT3G59940
AT4G15233		AT2G13800		AT1G07720		AT3G15570		AT2G11520
AT3G61900		AT2G14220		AT4G20380		AT3G15760		AT3G59350
AT1G72416		AT2G14247		AT2G28400		AT3G15770		AT3G25882
AT4G11850		AT2G14290		AT1G66350		AT3G16030		AT5G63140
AT4G18205		AT2G14760		AT2G17780		AT3G16510		AT2G40140
AT4G07960		AT2G14960		AT1G76180		AT3G16710		AT3G45730
AT5G57510		AT2G15020		AT4G30440		AT3G16720		AT4G28240
AT2G25900		AT2G15040		AT1G59820		AT3G16860		AT1G53080
AT1G22470		AT2G15042		AT1G49832		AT3G17050		AT1G18210
AT5G44350		AT2G15050		AT3G10640		AT3G17330		AT3G60420
AT4G13830		AT2G15060		AT2G30500		AT3G17690		AT4G14365
AT1G72490		AT2G15080		AT5G65920		AT3G17700		AT1G07870
AT4G00300		AT2G15090		AT4G21440		AT3G17800		AT1G08860
AT3G47570		AT2G15230		AT5G23360		AT3G17920		AT5G20230
AT1G67970		AT2G15280		AT3G20500		AT3G18010		AT4G33940
AT2G24610		AT2G15390		AT2G23680		AT3G18070		AT3G54000
AT1G54120		AT2G15760		AT4G23270		AT3G18295		AT1G12990
AT2G26215		AT2G15880		AT3G24550		AT3G18300		AT2G44500
AT1G49010		AT2G16250		AT1G19300		AT3G18690		AT5G63130
AT1G71880		AT2G16280		AT3G08760		AT3G18710		AT1G74440
AT3G08760		AT2G16500		AT4G32340		AT3G18773		AT4G21740
AT3G18217		AT2G16570		AT1G14520		AT3G18830		AT1G08980
AT1G32150		AT2G16660		AT1G49840		AT3G19010		AT1G03370
AT5G64300		AT2G16720		AT5G46910		AT3G19030		AT3G14870
AT3G05936		AT2G16900		AT5G24210		AT3G19150		AT2G21320
AT1G33055		AT2G17036		AT1G34750		AT3G19200		AT4G24380
AT4G21700		AT2G17040		AT2G01450		AT3G19240		AT5G35735
AT5G54380		AT2G17060		AT3G21220		AT3G19380		AT2G35658
AT5G66690		AT2G17120		AT5G56980		AT3G19540		AT3G61670
AT3G47820		AT2G17220		AT1G17620		AT3G19580		AT3G45040
AT1G75960		AT2G17230		AT1G70370		AT3G19680		AT4G23810
AT5G65207		AT2G17280		AT4G26670		AT3G19850		AT1G64065
AT1G10560		AT2G17290		AT1G04840		AT3G19970		AT5G49740
AT3G07470		AT2G17330		AT5G04020		AT3G20310		AT2G25490
AT2G46660		AT2G17442		AT2G46500		AT3G20500		AT5G66130
AT3G25400		AT2G17450		AT5G16910		AT3G20520		AT3G15350
AT1G11210		AT2G17480		AT1G09995		AT3G20600		AT3G59310
AT1G77890		AT2G17520		AT1G14740		AT3G20730		AT1G15260
AT1G27020		AT2G17550		AT1G76590		AT3G20830		AT3G29000
AT1G69520		AT2G17660		AT1G07128		AT3G20898		AT1G19180
AT5G23990		AT2G17705		AT5G44050		AT3G21070		AT4G30910
AT5G01880		AT2G17780		AT3G13770		AT3G21150		AT4G38400
AT1G45180		AT2G17840		AT5G58720		AT3G21220		AT5G39785
AT4G23250		AT2G17845		AT1G25682		AT3G21320		AT3G59080
AT4G23070		AT2G18010		AT1G28010		AT3G21700		AT1G78410
AT1G20780		AT2G18090		AT4G20860		AT3G21780		AT1G24150
AT2G28140		AT2G18210		AT5G65925		AT3G21781		AT5G39670
AT4G37450		AT2G18300		AT5G49630		AT3G21870		AT5G56980
AT3G06070		AT2G18350		AT5G63905		AT3G22060		AT3G10800
AT1G69870		AT2G18560		AT1G77760		AT3G22100		AT5G62770
AT1G63500		AT2G18630		AT5G25170		AT3G22104		AT2G47070
AT2G30930		AT2G18660		AT3G51920		AT3G22142		AT2G35930
AT5G64660		AT2G18690		AT4G08850		AT3G22160		AT3G10420
AT4G32350		AT2G18700		AT4G01870		AT3G22260		AT4G32020
AT5G39860		AT2G18730		AT4G37610		AT3G22275		AT1G73080
AT5G41180		AT2G18860		AT1G72416		AT3G22370		AT3G23240
AT5G18060		AT2G18910		AT3G19970		AT3G22400		AT5G48380
AT2G40095		AT2G18969		AT5G63370		AT3G22800		AT1G08920
AT5G41761		AT2G19130		AT5G54860		AT3G22830		AT4G17250
AT2G44290		AT2G19310		AT3G07400		AT3G22910		AT2G46500
AT5G51190		AT2G19460		AT1G10560		AT3G22968		AT2G02800
AT3G09450		AT2G19620		AT3G47820		AT3G22970		AT5G54860
AT3G23955		AT2G19710		AT3G07470		AT3G23030		AT3G23880
AT5G67480		AT2G19810		AT1G75040		AT3G23170		AT4G15990
AT2G17705		AT2G19880		AT5G43760		AT3G23230		AT3G14840
AT1G57680		AT2G20120		AT2G35760		AT3G23240		AT2G30040
AT5G59080		AT2G20142		AT1G10340		AT3G23250		AT1G01720
AT2G30790		AT2G20150		AT1G61370		AT3G23750		AT1G65390
AT1G23030		AT2G20180		AT5G20190		AT3G23880		AT2G28830
AT1G79440		AT2G20210		AT4G39840		AT3G24050		AT3G03020
AT5G04190		AT2G20495		AT5G13100		AT3G24480		AT2G29660
AT1G79529		AT2G20562		AT3G19150		AT3G24520		AT4G31000
AT1G07220		AT2G20670		AT3G09032		AT3G24530		AT1G72910
AT1G68580		AT2G20750		AT3G24530		AT3G24550		AT4G10390
AT2G46430		AT2G20835		AT1G68500		AT3G24780		AT1G20470
AT3G29360		AT2G20840		AT1G18200		AT3G25180		AT2G14290
AT1G26945		AT2G20880		AT5G37550		AT3G25250		AT3G46385
AT4G16950		AT2G20900		AT2G18090		AT3G25400		AT1G61140
AT1G59870		AT2G20950		AT5G17680		AT3G25510		AT1G74380
AT5G62430		AT2G20960		AT4G11900		AT3G25590		AT5G63180
AT1G59620		AT2G21120		AT3G25510		AT3G25600		AT5G43650
AT1G26390		AT2G21130		AT1G77250		AT3G25610		AT4G01950
AT3G08710		AT2G21180		AT2G29510		AT3G25670		AT4G02420
AT5G25250		AT2G21190		AT2G11520		AT3G25780		AT1G19300
AT3G27250		AT2G21320		AT1G18710		AT3G25882		AT5G12340
AT3G50470		AT2G21500		AT3G02140		AT3G26445		AT1G20310
AT2G19810		AT2G21510		AT4G32060		AT3G26510		AT5G04720
AT4G04630		AT2G21560		AT4G36945		AT3G26910		AT4G28703
AT1G52342		AT2G21660		AT1G13790		AT3G26932		AT5G13100
AT5G43760		AT2G22190		AT2G38170		AT3G26960		AT3G50630
AT2G41990		AT2G22200		AT4G30910		AT3G26980		AT5G02200
AT4G18197		AT2G22300		AT1G75860		AT3G27210		AT1G11670
AT1G64590		AT2G22310		AT3G55500		AT3G27540		AT4G34380
AT3G46530		AT2G22330		AT5G13390		AT3G27560		AT1G30010
AT3G45650		AT2G22390		AT5G04340		AT3G28180		AT1G61840
AT3G50480		AT2G22420		AT5G20630		AT3G28200		AT4G39640
AT1G65790		AT2G22430		AT1G76340		AT3G28340		AT5G51370
AT5G10380		AT2G22482		AT1G08890		AT3G28450		AT2G40020
AT4G22690		AT2G22500		AT1G04620		AT3G28660		AT4G14819
AT1G48330		AT2G22680		AT2G33110		AT3G28857		AT3G56400
AT5G08790		AT2G22690		AT1G61380		AT3G28860		AT5G46410
AT5G23360		AT2G22760		AT1G22190		AT3G28910		AT3G07790
AT1G04430		AT2G22800		AT4G18220		AT3G29000		AT1G03740
AT1G33720		AT2G22810		AT3G17330		AT3G29170		AT4G23180
AT3G52540		AT2G22860		AT1G77138		AT3G29360		AT1G02450
AT3G02070		AT2G22870		AT4G34260		AT3G30180		AT4G17230
AT5G02090		AT2G22880		AT1G07220		AT3G30720		AT5G52050
AT3G57740		AT2G23100		AT3G05640		AT3G43110		AT2G35710
AT2G33570		AT2G23120		AT5G63140		AT3G44190		AT1G60590
AT1G28690		AT2G23130		AT1G70700		AT3G44260		AT1G24170
AT2G29510		AT2G23290		AT1G13560		AT3G44350		AT5G66640
AT1G10550		AT2G23320		AT1G76610		AT3G44400		AT4G39830
AT1G59710		AT2G23450		AT5G05350		AT3G44480		AT1G74450
AT3G57330		AT2G23680		AT1G49050		AT3G44610		AT5G52020
AT5G60270		AT2G23690		AT5G53570		AT3G44630		AT5G17350
AT5G65920		AT2G23755		AT5G11242		AT3G44670		AT2G28080
AT2G45080		AT2G23810		AT1G17340		AT3G44720		AT1G13210
AT1G30190		AT2G23840		AT1G70590		AT3G45040		AT4G37260
AT1G04610		AT2G24330		AT1G45180		AT3G45095		AT2G17120
AT1G76160		AT2G24540		AT1G11670		AT3G45638		AT3G57880
AT1G77390		AT2G24600		AT1G74330		AT3G45640		AT2G23810
AT4G34810		AT2G24610		AT1G77855		AT3G45730		AT1G64500
AT5G46830		AT2G24850		AT4G25620		AT3G45960		AT2G31010
AT3G48090		AT2G25090		AT1G76580		AT3G45970		AT5G22520
AT3G45860		AT2G25190		AT5G39680		AT3G46080		AT4G33985
AT1G72030		AT2G25250		AT4G31550		AT3G46090		AT3G45970
AT3G28160		AT2G25295		AT4G24370		AT3G46110		AT2G32130
AT1G06360		AT2G25460		AT1G06460		AT3G46385		AT5G42380
AT3G29020		AT2G25490		AT1G06830		AT3G46530		AT1G18900
AT1G14520		AT2G25625		AT4G30600		AT3G46600		AT3G47430
AT1G26420		AT2G25735		AT2G29165		AT3G46620		AT5G10750
AT1G33790		AT2G25770		AT1G51805		AT3G46640		AT2G41430
AT4G06534		AT2G25800		AT1G19330		AT3G46670		AT5G42050
AT4G11000		AT2G25850		AT5G50430		AT3G46930		AT4G33300
AT4G01750		AT2G25900		AT2G44490		AT3G47080		AT1G13340
AT5G03360		AT2G25964		AT3G53460		AT3G47090		AT5G65300
AT4G13260		AT2G26110		AT5G62720		AT3G47420		AT2G34600
AT4G25990		AT2G26170		AT1G61140		AT3G47430		AT5G38210
AT1G72240		AT2G26190		AT1G61260		AT3G47500		AT3G09600
AT1G29670		AT2G26215		AT2G30440		AT3G47570		AT4G16690
AT3G14260		AT2G26300		AT2G33390		AT3G47820		AT2G27260
AT2G34760		AT2G26380		AT3G01640		AT3G47960		AT1G02270
AT4G02550		AT2G26390		AT1G74380		AT3G48090		AT1G12580
AT5G46490		AT2G26440		AT5G15930		AT3G48100		AT5G54630
AT1G71030		AT2G26530		AT4G23570		AT3G48320		AT1G61260
AT5G16170		AT2G26560		AT2G45680		AT3G48520		AT1G49050
AT3G59750		AT2G26580		AT5G44350		AT3G48650		AT1G26730
AT2G43870		AT2G26600		AT4G30660		AT3G48720		AT4G08500
AT1G76590		AT2G26640		AT5G61370		AT3G48920		AT1G61890
AT4G30180		AT2G26710		AT1G65910		AT3G49220		AT1G72520
AT5G25190		AT2G26975		AT3G22370		AT3G49350		AT1G14480
AT1G68330		AT2G27080		AT1G74490		AT3G49530		AT1G13080
AT1G61740		AT2G27260		AT3G16565		AT3G49650		AT3G62950
AT5G24210		AT2G27500		AT5G37440		AT3G49720		AT5G64310
AT1G50930		AT2G27550		AT1G08980		AT3G49810		AT2G18560
AT1G51270		AT2G27690		AT1G71697		AT3G49900		AT3G54020
AT1G44100		AT2G27770		AT5G48655		AT3G50060		AT1G09060
AT5G13205		AT2G27820		AT1G63700		AT3G50260		AT5G58090
AT4G30440		AT2G27830		AT1G52640		AT3G50280		AT5G24110
AT2G31100		AT2G28080		AT5G08330		AT3G50340		AT3G45640
AT4G15236		AT2G28110		AT4G16960		AT3G50480		AT3G54200
AT5G47610		AT2G28120		AT1G44100		AT3G50560		AT2G21660
AT5G67430		AT2G28130		AT2G28080		AT3G50630		AT5G10930
AT3G62150		AT2G28140		AT2G37710		AT3G50650		AT4G00970
AT5G39660		AT2G28305		AT3G44480		AT3G50750		AT2G37970
AT5G02290		AT2G28400		AT4G37260		AT3G50760		AT1G10340
AT2G31730		AT2G28500		AT3G27560		AT3G50800		AT4G18422
AT5G44568		AT2G28510		AT4G39410		AT3G50840		AT1G33240
AT3G18295		AT2G28630		AT1G18470		AT3G50930		AT2G02100
AT5G59450		AT2G28660		AT5G59490		AT3G50950		AT2G15020
AT5G66480		AT2G28810		AT2G43375		AT3G51238		AT4G22710
AT4G23205		AT2G28830		AT2G40380		AT3G51450		AT4G16860
AT1G56345		AT2G28900		AT3G01820		AT3G51550		AT5G25050
AT5G03720		AT2G28930		AT4G30280		AT3G51920		AT1G09970
AT5G46500		AT2G29060		AT3G15770		AT3G51960		AT4G08950
AT4G29050		AT2G29090		AT1G69790		AT3G51970		AT4G24160
AT4G35320		AT2G29120		AT5G25050		AT3G52070		AT2G23320
AT4G04570		AT2G29340		AT3G61580		AT3G52400		AT2G45900
AT2G11520		AT2G29440		AT4G30470		AT3G52430		AT5G66650
AT4G34420		AT2G29510		AT1G32415		AT3G52450		AT3G56710
AT1G73480		AT2G29660		AT5G05140		AT3G52520		AT3G21780
AT1G76210		AT2G29720		AT1G23200		AT3G52540		AT3G52870
AT4G27100		AT2G29910		AT1G52280		AT3G52550		AT1G52720
AT2G46790		AT2G29995		AT3G02800		AT3G52800		AT2G41010
AT4G03210		AT2G30010		AT4G27852		AT3G52870		AT5G66850
AT1G53080		AT2G30020		AT1G52855		AT3G53360		AT5G37770
AT3G60420		AT2G30040		AT1G51270		AT3G53400		AT5G22450
AT5G67450		AT2G30070		AT1G21670		AT3G53402		AT1G65240
AT4G38552		AT2G30100		AT3G17700		AT3G53600		AT1G74360
AT1G25390		AT2G30230		AT4G02350		AT3G53810		AT1G01560
AT3G54100		AT2G30250		AT5G22450		AT3G53960		AT4G23170
AT5G24010		AT2G30424		AT3G21310		AT3G53990		AT1G14740
AT1G12990		AT2G30440		AT3G47380		AT3G54000		AT2G17840
AT5G23510		AT2G30500		AT3G17800		AT3G54020		AT2G34620
AT1G80520		AT2G30600		AT1G48320		AT3G54100		AT3G27560
AT3G52940		AT2G30720		AT3G62570		AT3G54150		AT2G34090
AT1G23390		AT2G30750		AT5G43380		AT3G54200		AT5G47240
AT3G04110		AT2G30766		AT5G10100		AT3G54810		AT2G46830
AT2G42580		AT2G30770		AT1G69910		AT3G55050
AT5G65925		AT2G30780		AT1G08920		AT3G55110
AT3G47090		AT2G30790		AT1G21070		AT3G55130
AT1G03370		AT2G30870		AT4G19200		AT3G55390
AT2G37750		AT2G30890		AT5G16830		AT3G55430
AT5G46520		AT2G30930		AT1G79380		AT3G55646
AT2G42200		AT2G30990		AT1G77360		AT3G55840
AT1G72200		AT2G31010		AT5G18540		AT3G55880
AT1G64065		AT2G31070		AT4G32030		AT3G55950
AT1G18382		AT2G31090		AT4G16500		AT3G55960
AT3G20830		AT2G31100		AT4G34430		AT3G55980
AT5G67640		AT2G31110		AT3G18690		AT3G56260
AT5G36000		AT2G31360		AT1G17940		AT3G56400
AT5G64770		AT2G31370		AT2G17220		AT3G56410
AT5G40920		AT2G31380		AT1G24150		AT3G56710
AT4G23215		AT2G31560		AT1G22180		AT3G56790
AT1G78410		AT2G31680		AT5G24530		AT3G56800
AT4G10970		AT2G31730		AT1G10760		AT3G56880
AT4G39840		AT2G31800		AT2G17290		AT3G57120
AT3G57640		AT2G31810		AT3G48100		AT3G57330
AT4G21440		AT2G31820		AT3G44190		AT3G57450
AT2G18010		AT2G31865		AT3G28450		AT3G57530
AT5G53130		AT2G31870		AT2G30360		AT3G57540
AT2G46600		AT2G31880		AT2G31800		AT3G57640
AT1G22530		AT2G31980		AT4G11370		AT3G57760
AT5G61560		AT2G32010		AT2G36790		AT3G57800
AT3G15270		AT2G32030		AT3G50970		AT3G57880
AT1G68410		AT2G32130		AT1G59620		AT3G57930
AT1G35230		AT2G32140		AT2G39840		AT3G58070
AT5G05180		AT2G32190		AT1G71950		AT3G58790
AT4G35310		AT2G32200		AT2G31010		AT3G59010
AT5G54860		AT2G32210		AT2G31090		AT3G59080
AT4G15990		AT2G32270		AT4G12040		AT3G59310
AT5G22530		AT2G32430		AT3G51870		AT3G59350
AT1G11000		AT2G32450		AT1G30620		AT3G59750
AT1G79245		AT2G32710		AT3G29360		AT3G59880
AT5G01950		AT2G32795		AT2G22850		AT3G59940
AT3G55040		AT2G32800		AT5G02690		AT3G60260
AT1G52800		AT2G32930		AT2G17230		AT3G60290
AT5G37490		AT2G32970		AT1G66880		AT3G60420
AT4G23130		AT2G32990		AT4G11600		AT3G60540
AT4G30370		AT2G33060		AT3G59750		AT3G60550
AT4G28350		AT2G33110		AT4G23250		AT3G60670
AT3G48240		AT2G33120		AT2G16385		AT3G60930
AT2G28830		AT2G33330		AT1G64700		AT3G61190
AT4G11521		AT2G33390		AT1G19970		AT3G61460
AT2G29660		AT2G33480		AT4G01090		AT3G61640
AT2G22870		AT2G33500		AT4G16870		AT3G61670
AT1G72910		AT2G33570		AT5G59550		AT3G61750
AT4G05200		AT2G33580		AT5G61800		AT3G61830
AT3G57460		AT2G33590		AT4G20880		AT3G61890
AT1G50040		AT2G34010		AT3G22060		AT3G61950
AT1G50290		AT2G34070		AT5G01050		AT3G61970
AT1G20470		AT2G34090		AT1G63730		AT3G61980
AT5G03230		AT2G34355		AT1G13270		AT3G62260
AT2G01505		AT2G34390		AT1G69270		AT3G62420
AT1G66170		AT2G34510		AT5G18360		AT3G62422
AT4G21870		AT2G34600		AT3G22142		AT3G62570
AT4G32860		AT2G34620		AT4G22580		AT3G62690
AT4G15975		AT2G34650		AT2G15042		AT3G62720
AT4G02420		AT2G34670		AT5G67450		AT3G62950
AT2G41890		AT2G34720		AT1G03510		AT3G63210
AT4G28703		AT2G34760		AT1G65890		AT3G63500
AT5G61010		AT2G34770		AT5G51370		AT4G00050
AT3G12110		AT2G34930		AT2G41410		AT4G00150
AT5G38310		AT2G34960		AT4G21700		AT4G00300
AT3G23750		AT2G35000		AT4G20170		AT4G00720
AT4G34380		AT2G35260		AT3G55390		AT4G00770
AT1G56220		AT2G35290		AT5G15260		AT4G00850
AT1G52290		AT2G35390		AT1G48100		AT4G00970
AT1G61840		AT2G35470		AT5G44290		AT4G01010
AT4G14819		AT2G35637		AT1G80820		AT4G01090
AT3G56400		AT2G35650		AT1G80120		AT4G01250
AT1G19440		AT2G35658		AT3G06750		AT4G01360
AT5G18030		AT2G35710		AT1G04240		AT4G01380
AT1G09995		AT2G35760		AT1G49950		AT4G01460
AT3G61880		AT2G35880		AT3G61670		AT4G01540
AT5G54730		AT2G35930		AT3G02010		AT4G01575
AT1G24170		AT2G36026		AT1G17980		AT4G01950
AT1G24147		AT2G36080		AT2G46430		AT4G02170
AT1G64760		AT2G36110		AT4G21390		AT4G02200
AT4G36105		AT2G36220		AT3G25770		AT4G02330
AT3G60550		AT2G36410		AT2G37580		AT4G02350
AT2G28080		AT2G36420		AT1G74100		AT4G02380
AT5G60800		AT2G36470		AT2G34355		AT4G02410
AT2G17120		AT2G36630		AT4G39570		AT4G02420
AT2G31010		AT2G36650		AT1G56345		AT4G02510
AT5G36920		AT2G36770		AT5G42450		AT4G02550
AT1G49210		AT2G36780		AT4G36710		AT4G02600
AT2G24850		AT2G36790		AT5G58620		AT4G03060
AT5G04550		AT2G36792		AT3G07960		AT4G03450
AT4G33985		AT2G36800		AT4G27940		AT4G03550
AT4G13320		AT2G36850		AT3G20310		AT4G04570
AT3G16510		AT2G36900		AT4G18950		AT4G04610
AT1G50750		AT2G37030		AT1G52450		AT4G04630
AT3G21870		AT2G37035		AT5G62990		AT4G04960
AT4G25380		AT2G37100		AT3G04110		AT4G05050
AT5G11740		AT2G37110		AT1G25550		AT4G06746
AT4G33300		AT2G37170		AT3G05200		AT4G07960
AT5G38210		AT2G37300		AT3G28880		AT4G08040
AT5G03520		AT2G37380		AT1G17290		AT4G08500
AT1G02340		AT2G37430		AT2G47680		AT4G08555
AT1G61260		AT2G37470		AT5G11090		AT4G08850
AT1G49050		AT2G37540		AT3G56800		AT4G08950
AT3G18300		AT2G37640		AT1G63350		AT4G09030
AT3G27027		AT2G37650		AT4G23920		AT4G09150
AT4G29610		AT2G37678		AT2G28305		AT4G09500
AT2G14760		AT2G37710		AT1G30010		AT4G09570
AT3G62950		AT2G37750		AT1G33970		AT4G09640
AT2G25625		AT2G37940		AT3G47860		AT4G09920
AT1G54790		AT2G37970		AT3G22450		AT4G10150
AT5G11460		AT2G38170		AT1G76955		AT4G10390
AT3G57360		AT2G38240		ATCG00150		AT4G10910
AT2G18560		AT2G38250		AT5G09870		AT4G11000
AT1G76640		AT2G38280		AT1G80530		AT4G11280
AT3G26610		AT2G38290		AT3G52710		AT4G11300
AT4G29190		AT2G38310		AT3G28200		AT4G11330
AT4G23230		AT2G38360		AT2G38480		AT4G11480
AT4G16000		AT2G38465		AT2G19450		AT4G11521
AT3G19680		AT2G38470		AT1G08720		AT4G11660
AT1G17345		AT2G38480		AT4G30240		AT4G11850
AT1G11310		AT2G38490		AT3G07780		AT4G12000
AT1G73810		AT2G38790		AT5G57110		AT4G12040
AT4G20780		AT2G38820		AT4G39220		AT4G12710
AT5G10930		AT2G38823		AT1G06580		AT4G12720
AT4G18422		AT2G38830		AT3G14070		AT4G12740
AT1G30280		AT2G39180		AT1G67370		AT4G12790
AT2G04305		AT2G39200		AT5G54960		AT4G13260
AT3G23730		AT2G39210		AT2G25730		AT4G13340
AT5G43150		AT2G39220		AT5G66790		AT4G13390
AT4G33666		AT2G39360		AT2G33760		AT4G13395
AT1G72950		AT2G39370		AT1G63740		AT4G13493
AT3G09032		AT2G39380		AT5G17000		AT4G13505
AT3G48650		AT2G39400		AT5G63420		AT4G13510
AT5G54585		AT2G39420		AT4G33430		AT4G13540
AT4G26200		AT2G39650		AT2G32800		AT4G13820
AT4G21680		AT2G39660		AT4G24730		AT4G13885
AT1G01130		AT2G39700		AT3G28910		AT4G14350
AT2G39370		AT2G39705		AT1G80480		AT4G14365
AT5G53830		AT2G39710		AT2G18969		AT4G14370
AT4G12120		AT2G39795		AT1G55120		AT4G14450
AT3G56710		AT2G39800		AT2G41880		AT4G14540
AT3G21780		AT2G39870		AT5G09950		AT4G14620
AT3G15300		AT2G39880		AT5G64220		AT4G14622
AT1G03730		AT2G39980		AT5G63810		AT4G14819
AT2G15040		AT2G40000		AT4G29740		AT4G15260
AT5G02020		AT2G40020		AT1G19370		AT4G15430
AT1G52280		AT2G40095		AT1G78230		AT4G15765
AT3G15760		AT2G40140		AT4G28490		AT4G15800
AT4G11890		AT2G40230		AT1G72210		AT4G15975
AT1G65240		AT2G40270		AT4G36150		AT4G15990
AT3G57070		AT2G40330		AT1G61820		AT4G16000
AT3G29630		AT2G40475		AT2G31751		AT4G16008
AT1G18990		AT2G40530		AT4G04340		AT4G16146
AT1G48320		AT2G40610		AT3G11700		AT4G16447
AT4G23170		AT2G40640		AT1G27910		AT4G16500
AT4G32790		AT2G40750		AT2G25690		AT4G16563
AT2G34620		AT2G40900		AT5G25500		AT4G16690
AT4G02170		AT2G41010		AT1G76620		AT4G16750
AT5G64530		AT2G41100		AT1G44890		AT4G16820
AT3G27560		AT2G41110		AT5G08310		AT4G16860
AT2G34090		AT2G41120		AT4G26750		AT4G16870
AT1G72760		AT2G41240		AT5G14550		AT4G16890
AT2G20670		AT2G41250		AT1G12750		AT4G16892
AT5G05410		AT2G41310		AT1G14530		AT4G16950
AT1G75860		AT2G41330		AT3G43430		AT4G16960
AT2G19650		AT2G41410		AT1G06360		AT4G17090
AT2G44740		AT2G41420		AT1G01650		AT4G17230
AT1G23205		AT2G41430		AT5G06750		AT4G17245
AT2G42950		AT2G41630		AT4G37640		AT4G17250
AT3G14200		AT2G41640		AT3G10985		AT4G17490
AT5G59320		AT2G41730		AT5G54940		AT4G17500
AT2G32100		AT2G41835		AT2G28830		AT4G17615
AT5G66590		AT2G41870		AT3G13880		AT4G17680
AT5G52320		AT2G41880		AT4G10650		AT4G17860
AT5G02760		AT2G41890		AT5G47380		AT4G17880
AT1G80180		AT2G41905		AT3G18295		AT4G17900
AT1G30620		AT2G41990		AT5G38210		AT4G17950
AT4G19170		AT2G42010		AT5G23575		AT4G18010
AT4G36670		AT2G42030		AT3G03850		AT4G18070
AT5G11070		AT2G42040		AT4G17500		AT4G18197
AT5G52310		AT2G42200		AT4G24415		AT4G18205
AT5G45820		AT2G42280		AT1G04200		AT4G18220
AT3G59700		AT2G42290		AT3G24890		AT4G18250
AT1G68050		AT2G42380		AT5G22630		AT4G18280
AT1G53035		AT2G42530		AT3G07790		AT4G18422
AT1G56120		AT2G42580		AT5G62460		AT4G18530
AT1G53170		AT2G42620		AT1G18900		AT4G18880
AT1G20440		AT2G42750		AT3G29030		AT4G18950
AT3G60140		AT2G42760		AT5G41180		AT4G19140
AT1G13080		AT2G42870		AT4G34120		AT4G19170
AT4G38840		AT2G42950		AT1G52720		AT4G19230
AT5G44190		AT2G42980		AT1G65800		AT4G19380
AT3G22840		AT2G43290		AT2G04860		AT4G19430
AT3G56790		AT2G43320		AT3G13320		AT4G19510
AT3G13790		AT2G43330		AT4G27440		AT4G19520
AT4G24110		AT2G43430		AT1G71400		AT4G19960
AT1G52565		AT2G43530		AT1G32928		AT4G20170
AT5G44585		AT2G43540		AT5G58650		AT4G20380
AT1G75450		AT2G43700		AT1G21790		AT4G20780
AT3G21080		AT2G43745		AT4G00570		AT4G20830
AT4G05110		AT2G43870		AT5G01110		AT4G20860
AT5G24150		AT2G44080		AT3G05500		AT4G20880
AT1G49000		AT2G44180		AT5G66740		AT4G20940
AT5G14640		AT2G44290		AT5G62560		AT4G21070
AT2G41120		AT2G44490		AT1G20070		AT4G21390
AT1G01580		AT2G44500		AT1G09060		AT4G21440
AT5G43420		AT2G44730		AT5G08240		AT4G21510
AT5G22300		AT2G44840		AT1G14040		AT4G21560
AT2G33380		AT2G44900		AT2G04305		AT4G21570
AT4G01360		AT2G44940		AT4G37240		AT4G21700
AT5G13930		AT2G45050		AT3G63370		AT4G21740
AT1G02930		AT2G45080		AT5G06620		AT4G22200
AT5G64940		AT2G45100		AT4G35310		AT4G22560
AT2G34910		AT2G45170		AT5G38280		AT4G22590
AT1G30730		AT2G45180		AT2G27389		AT4G22592
AT1G14870		AT2G45320		AT5G52870		AT4G22690
AT2G23000		AT2G45400		AT5G48660		AT4G22710
AT1G23740		AT2G45430		AT3G25610		AT4G22780
AT4G21570		AT2G45600		AT3G16030		AT4G22980
AT1G56140		AT2G45630		AT2G17520		AT4G23010
AT3G14770		AT2G45680		AT1G73200		AT4G23060
AT5G03210		AT2G45760		AT1G63130		AT4G23170
AT5G59510		AT2G45900		AT1G02810		AT4G23180
AT1G65730		AT2G46225		AT2G43120		AT4G23190
AT3G28270		AT2G46250		AT2G17120		AT4G23200
AT1G47510		AT2G46330		AT2G31820		AT4G23215
AT1G24330		AT2G46400		AT5G60800		AT4G23220
AT1G78290		AT2G46420		AT3G60520		AT4G23230
AT1G49450		AT2G46430		AT1G73390		AT4G23250
AT4G35090		AT2G46440		AT1G20020		AT4G23270
AT1G02820		AT2G46450		AT3G14840		AT4G23470
AT1G58290		AT2G46500		AT2G36390		AT4G23570
AT3G49620		AT2G46510		AT5G45710		AT4G23610
AT1G77500		AT2G46550		AT2G29950		AT4G23810
AT1G02400		AT2G46600		AT5G41080		AT4G23870
AT1G32900		AT2G46610		AT4G17550		AT4G23880
AT3G01060		AT2G46620		AT4G14820		AT4G24110
AT5G64840		AT2G46660		AT1G53110		AT4G24150
AT3G25180		AT2G46680		AT5G23460		AT4G24160
AT4G32770		AT2G46685		AT5G63160		AT4G24180
AT3G50260		AT2G46690		AT1G18075		AT4G24370
AT1G18200		AT2G46710		AT2G25490		AT4G24380
AT5G66740		AT2G46735		AT2G37970		AT4G24570
AT4G26120		AT2G46750		AT2G40085		AT4G24700
AT1G16420		AT2G46780		AT5G62350		AT4G24730
AT1G55960		AT2G46790		AT3G10410		AT4G24780
AT2G29670		AT2G46830		AT4G26080		AT4G24805
AT2G27660		AT2G47060		AT3G44670		AT4G25020
AT2G27420		AT2G47070		AT2G38400		AT4G25250
AT1G16730		AT2G47410		AT5G46080		AT4G25350
AT2G29710		AT2G47440		AT5G46880		AT4G25390
AT1G75100		AT2G47680		AT1G49230		AT4G25420
AT5G22390		AT2G47730		AT2G34650		AT4G25470
AT2G35950		AT2G47860		AT4G39530		AT4G25480
AT3G46650		AT2G48010		AT4G02880		AT4G25490
AT1G59865		AT3G01290		AT1G08050		AT4G25620
AT1G36622		AT3G01350		AT4G19230		AT4G25692
AT5G44390		AT3G01400		AT2G43240		AT4G25810
AT3G22060		AT3G01430		AT5G61010		AT4G25830
AT1G32740		AT3G01550		AT3G57730		AT4G26070
AT5G53970		AT3G01640		AT5G19070		AT4G26090
AT1G05680		AT3G01660		AT5G43440		AT4G26120
AT1G62710		AT3G01770		AT2G02800		AT4G26150
AT1G64970		AT3G01820		AT4G34710		AT4G26200
AT2G22240		AT3G01830		AT1G75440		AT4G26288
AT4G31870		AT3G01950		AT1G28685		AT4G26380
AT4G37150		AT3G02070		AT3G49220		AT4G26400
AT1G69480		AT3G02130		AT5G09790		AT4G26520
AT4G05100		AT3G02140		AT5G06690		AT4G26540
AT5G09430		AT3G02170		AT5G14960		AT4G26680
AT1G07180		AT3G02250		AT1G08610		AT4G26690
AT3G21320		AT3G02340		AT5G17370		AT4G26750
AT1G80760		AT3G02350		AT5G66850		AT4G26890
AT5G67030		AT3G02380		AT2G02370		AT4G27280
AT2G42975		AT3G02410		AT1G09160		AT4G27350
AT2G29110		AT3G02460		AT1G63880		AT4G27480
AT1G51800		AT3G02470		AT3G27997		AT4G27520
AT5G63770		AT3G02770		AT1G04210		AT4G27652
AT1G69610		AT3G02800		AT5G51620		AT4G27654
AT3G14590		AT3G02840		AT1G72800		AT4G27657
AT1G65845		AT3G02850		AT3G28660		AT4G27720
AT5G67140		AT3G02880		AT1G11880		AT4G27940
AT1G67360		AT3G03010		AT4G10390		AT4G28085
AT5G24120		AT3G03020		AT5G09630		AT4G28140
AT1G23550		AT3G03030		AT5G15640		AT4G28240
AT1G06570		AT3G03050		AT5G54980		AT4G28270
AT1G61560		AT3G03170		AT5G45840		AT4G28350
AT1G09240		AT3G03370		AT1G28050		AT4G28400
AT4G40020		AT3G03440		AT2G39360		AT4G28490
AT3G56290		AT3G03450		AT2G23030		AT4G28703
AT5G25910		AT3G03460		AT2G42010		AT4G29310
AT4G13800		AT3G03750		AT1G64280		AT4G29440
AT1G01060		AT3G03840		AT5G62090		AT4G29600
AT3G15200		AT3G03850		AT5G36290		AT4G29610
AT3G62590		AT3G03990		AT5G17210		AT4G29670
AT2G25470		AT3G04040		AT4G03550		AT4G29740
AT1G21120		AT3G04110		AT1G45207		AT4G29780
AT3G21890		AT3G04140		AT3G52870		AT4G29900
AT5G23730		AT3G04160		AT3G03750		AT4G30090
AT4G10390		AT3G04200		AT4G01575		AT4G30180
AT1G33110		AT3G04210		AT2G37110		AT4G30210
AT3G23210		AT3G04220		AT4G27560		AT4G30240
AT4G34550		AT3G04570		AT2G26600		AT4G30250
AT1G10370		AT3G04640		AT5G16380		AT4G30280
AT2G47370		AT3G04720		AT4G17950		AT4G30290
AT1G74930		AT3G04860		AT1G75230		AT4G30350
AT3G17510		AT3G05200		AT1G79660		AT4G30400
AT5G59340		AT3G05220		AT2G15970		AT4G30430
AT4G14746		AT3G05310		AT3G01550		AT4G30440
AT3G09600		AT3G05320		AT1G09970		AT4G30470
AT4G16690		AT3G05370		AT5G63410		AT4G30600
AT5G48657		AT3G05490		AT3G10800		AT4G30650
AT3G24460		AT3G05580		AT3G07215		AT4G30910
AT5G17780		AT3G05650		AT4G17240		AT4G31000
AT5G53200		AT3G05660		AT1G72700		AT4G31330
AT5G35970		AT3G05670		AT4G01120		AT4G31510
AT2G44070		AT3G05900		AT5G66730		AT4G31550
AT3G21670		AT3G05905		AT5G63320		AT4G31800
AT5G22680		AT3G05936		AT3G47550		AT4G31950
AT1G65870		AT3G06070		AT4G09150		AT4G32020
AT4G38960		AT3G06145		AT5G59450		AT4G32030
AT5G52570		AT3G06330		AT4G11850		AT4G32060
AT5G08640		AT3G06570		AT1G11000		AT4G32280
AT2G46830		AT3G06590		AT5G59480		AT4G32295
AT1G66260		AT3G06720		AT1G22250		AT4G32300
AT2G25250		AT3G06750		AT1G23550		AT4G32480
AT3G48100		AT3G06760		AT2G23340		AT4G32800
AT5G13180		AT3G06770		AT2G36650		AT4G33050
AT1G25550		AT3G06840		AT4G00330		AT4G33170
AT1G76970		AT3G06850		AT2G26300		AT4G33300
AT5G12940		AT3G06880		AT1G33720		AT4G33430
AT4G09030		AT3G06890		AT5G15730		AT4G33666
AT2G39700		AT3G06962		AT2G38290		AT4G33880
AT4G16500		AT3G07040		AT1G56612		AT4G33905
AT1G32460		AT3G07190		AT3G28640		AT4G33920
AT3G61980		AT3G07195		AT5G54930		AT4G33940
AT4G02350		AT3G07310		AT5G51980		AT4G33980
AT5G11060		AT3G07350		AT3G57430		AT4G33985
AT4G29440		AT3G07370		AT3G06880		AT4G34150
AT1G49840		AT3G07400		AT2G02220		AT4G34260
AT3G15530		AT3G07460		AT4G17140		AT4G34380
AT3G11650		AT3G07470		AT1G61660		AT4G34390
AT3G12400		AT3G07580		AT1G03730		AT4G34410
AT1G66180		AT3G07730		AT4G02420		AT4G34430
AT4G09640		AT3G07780		AT5G64640		AT4G34480
AT5G18360		AT3G07790		AT5G49850		AT4G34710
AT4G23610		AT3G07870		AT2G02230		AT4G34790
AT3G44720		AT3G07960		AT3G61980		AT4G35110
AT2G19130		AT3G08030		AT5G49410		AT4G35310
AT5G57550		AT3G08040		AT1G29660		AT4G35480
AT3G52060		AT3G08505		AT3G05220		AT4G35590
AT3G07780		AT3G08570		AT5G61440		AT4G35600
AT3G55050		AT3G08600		AT5G39350		AT4G35655
AT2G20960		AT3G08630		AT1G03740		AT4G35985
AT1G12330		AT3G08710		AT1G61667		AT4G36010
AT1G78100		AT3G08720		AT5G04250		AT4G36020
AT4G34630		AT3G08760		AT1G48370		AT4G36030
AT5G25840		AT3G09010		AT1G20100		AT4G36150
AT3G60260		AT3G09020		AT4G26070		AT4G36180
AT5G05250		AT3G09032		AT4G13110		AT4G36220
AT3G49780		AT3G09035		AT4G12070		AT4G36500
AT2G04240		AT3G09162		AT2G22010		AT4G36540
AT3G30180		AT3G09230		AT4G04860		AT4G36550
AT1G18330		AT3G09320		AT1G57610		AT4G36650
AT2G33480		AT3G09405		AT3G14200		AT4G36950
AT5G46780		AT3G09450		AT1G04180		AT4G37080
AT1G15430		AT3G09520		AT1G62430		AT4G37220
AT1G10640		AT3G09600		AT5G53050		AT4G37240
AT2G46690		AT3G09670		AT5G58600		AT4G37260
AT3G26510		AT3G09830		AT1G07650		AT4G37290
AT1G79160		AT3G09870		AT1G50640		AT4G37580
AT4G23010		AT3G09940		AT3G19830		AT4G37610
AT5G04760		AT3G10120		AT3G52605		AT4G37640
AT1G26210		AT3G10300		AT3G52180		AT4G37770
AT3G57040		AT3G10360		AT4G20930		AT4G38060
AT1G19300		AT3G10405		AT3G50240		AT4G38400
AT3G15540		AT3G10420		AT4G12790		AT4G38550
AT1G21010		AT3G10520		AT5G08400		AT4G38560
AT5G10750		AT3G10525		AT5G49480		AT4G38620
AT1G21920		AT3G10640		AT1G27950		AT4G38850
AT3G45210		AT3G10720		AT1G24170		AT4G38860
AT1G14740		AT3G10800		AT4G12710		AT4G39230
AT1G78170		AT3G10815		AT5G04360		AT4G39320
AT2G35637		AT3G10930		AT3G29170		AT4G39510
AT1G53625		AT3G10960		AT1G01720		AT4G39570
AT3G26840		AT3G10985		AT3G49550		AT4G39580
AT4G19230		AT3G11010		AT3G07370		AT4G39640
AT5G38240		AT3G11100		AT1G27630		AT4G39670
AT1G09930		AT3G11170		AT1G53300		AT4G39830
AT4G26890		AT3G11280		AT1G52905		AT4G39840
AT1G68440		AT3G11402		AT3G19130		AT4G39890
AT3G63010		AT3G11420		AT2G23450		AT4G39910
AT3G08030		AT3G11440		AT2G20960		AT4G39950
AT2G35760		AT3G11580		AT4G09020		AT5G01040
AT5G52400		AT3G11650		AT5G04760		AT5G01075
AT4G30270		AT3G11660		AT3G50340		AT5G01100
AT2G28305		AT3G11700		AT1G21270		AT5G01380
AT4G36950		AT3G11760		AT1G67530		AT5G01540
AT5G20190		AT3G11820		AT1G63400		AT5G01542
AT1G37130		AT3G11840		AT5G38060		AT5G01640
AT4G27970		AT3G11880		AT3G26680		AT5G01710
AT1G04490		AT3G11930		AT5G27520		AT5G01712
AT2G04795		AT3G12110		AT3G55450		AT5G01730
AT1G25370		AT3G12145		AT5G50450		AT5G01880
AT3G14440		AT3G12150		AT5G24060		AT5G01900
AT1G42470		AT3G12320		AT4G14590		AT5G01950
AT1G47380		AT3G12360		AT1G69330		AT5G02200
AT1G11185		AT3G12400		AT2G38630		AT5G02220
AT1G19450		AT3G12620		AT1G74360		AT5G02290
AT4G04760		AT3G12630		AT5G62770		AT5G02480
AT1G17980		AT3G12740		AT3G04650		AT5G02540
AT1G80120		AT3G12910		AT2G37540		AT5G02760
AT3G44350		AT3G12950		AT1G66250		AT5G02890
AT5G09440		AT3G12977		AT1G21380		AT5G03210
AT3G53600		AT3G13000		AT1G11950		AT5G03230
AT2G15760		AT3G13050		AT3G53530		AT5G03350
AT5G41590		AT3G13080		AT2G22790		AT5G03360
AT5G58680		AT3G13210		AT3G19250		AT5G03720
AT1G32910		AT3G13275		AT5G66631		AT5G04020
AT2G02010		AT3G13310		AT2G23910		AT5G04190
AT2G24540		AT3G13320		AT1G54740		AT5G04340
AT4G18170		AT3G13430		AT1G72890		AT5G04480
AT5G22380		AT3G13437		AT3G53980		AT5G04550
AT3G19150		AT3G13520		AT2G29660		AT5G04720
AT4G10310		AT3G13530		AT4G19700		AT5G04760
AT1G67856		AT3G13600		AT5G54510		AT5G04820
AT2G46450		AT3G13610		AT3G08770		AT5G04870
AT1G70000		AT3G13620		AT4G38060		AT5G05140
AT4G34260		AT3G13730		AT1G42550		AT5G05190
AT3G45730		AT3G13810		AT1G06645		AT5G05300
AT5G63130		AT3G13965		AT1G52750		AT5G05350
AT4G21740		AT3G13980		AT3G03500		AT5G05365
AT5G43650		AT3G14050		AT4G38860		AT5G05380
AT4G12410		AT3G14090		AT5G57785		AT5G05410
AT5G12340		AT3G14170		AT2G23610		AT5G05840
AT2G29440		AT3G14200		AT2G22420		AT5G05850
AT3G48640		AT3G14260		AT1G19000		AT5G06320
AT1G09575		AT3G14280		AT3G53950		AT5G06510
AT2G33110		AT3G14440		AT5G62280		AT5G06630
AT5G67080		AT3G14560		AT2G41190		AT5G06790
AT2G32130		AT3G14620		AT1G22330		AT5G06865
AT1G72210		AT3G14750		AT1G21050		AT5G07070
AT1G73010		AT3G14760		AT2G04795		AT5G07110
AT5G55930		AT3G14840		AT4G21310		AT5G07240
AT1G01680		AT3G14870		AT4G35060		AT5G07670
AT5G19875		AT3G15060		AT4G16680		AT5G07700
AT2G26390		AT3G15210		AT5G19730		AT5G07920
AT1G79310		AT3G15270		AT3G47430		AT5G08150
AT1G07150		AT3G15300		AT4G04810		AT5G08240
AT3G56200		AT3G15340		AT1G48260		AT5G08330
AT4G29950		AT3G15350		AT2G38390		AT5G08500
AT3G47080		AT3G15356		AT3G20820		AT5G08760
AT2G45820		AT3G15390		AT5G03555		AT5G08790
AT5G61900		AT3G15450		AT1G54050		AT5G09670
AT4G36990		AT3G15480		AT4G21650		AT5G09790
AT4G12000		AT3G15518		AT3G56250		AT5G09800
AT5G58720		AT3G15530		AT2G20500		AT5G09870
AT4G34710		AT3G15540		AT3G12500		AT5G09876
AT5G38710		AT3G15710		AT4G01840		AT5G09950
AT2G39420		AT3G15760		AT4G08290		AT5G10100
AT5G16830		AT3G15770		AT3G27350		AT5G10150
AT1G61065		AT3G15810		AT5G13180		AT5G10310
AT1G74710		AT3G16030		AT1G16730		AT5G10380
AT1G70700		AT3G16050		AT1G22160		AT5G10570
AT5G08240		AT3G16130		AT3G20100		AT5G10695
AT1G66760		AT3G16430		AT3G29776		AT5G10750
AT1G67530		AT3G16490		AT1G13130		AT5G10930
AT3G23920		AT3G16510		AT1G22370		AT5G10970
AT5G54170		AT3G16530		AT2G15050		AT5G11060
AT1G45145		AT3G16565		AT1G31820		AT5G11070
AT5G50570		AT3G16690		AT2G01940		AT5G11090
AT4G23060		AT3G16710		AT5G14410		AT5G11140
AT3G03050		AT3G16712		AT5G42760		AT5G11250
AT5G22630		AT3G16720		AT5G02420		AT5G11460
AT5G06870		AT3G16860		AT4G18550		AT5G11550
AT1G06620		AT3G17050		AT5G22940		AT5G11650
AT3G50910		AT3G17130		AT3G51240		AT5G11740
AT5G42650		AT3G17330		AT5G45970		AT5G12235
AT3G05500		AT3G17390		AT5G03995		AT5G12340
AT3G06500		AT3G17690		AT1G62370		AT5G12940
AT5G07920		AT3G17700		AT5G41860		AT5G13100
AT2G18090		AT3G17920		AT1G11340		AT5G13180
AT4G38420		AT3G18040		AT3G13510		AT5G13190
AT1G44350		AT3G18217		AT1G74940		AT5G13200
AT4G27940		AT3G18295		AT3G13980		AT5G13220
AT4G24370		AT3G18300		AT3G22420		AT5G13390
AT4G01870		AT3G18320		AT2G25680		AT5G13700
AT1G07870		AT3G18370		AT4G05320		AT5G13770
AT2G30360		AT3G18490		AT1G12520		AT5G14360
AT3G15350		AT3G18690		AT1G78290		AT5G14410
AT5G49480		AT3G18710		AT1G13650		AT5G14700
AT1G70480		AT3G18770		AT2G20560		AT5G14930
AT2G32150		AT3G18820		AT4G01680		AT5G14940
AT4G12040		AT3G18830		AT2G42320		AT5G14960
AT1G11670		AT3G18950		AT5G53120		AT5G15060
AT1G52890		AT3G18980		AT4G37330		AT5G15190
AT5G53050		AT3G19010		AT2G17036		AT5G15310
AT5G44290		AT3G19030		AT2G21970		AT5G15340
AT5G40340		AT3G19040		AT5G23750		AT5G15350
AT4G22590		AT3G19080		AT2G40530		AT5G15730
AT1G74360		AT3G19130		AT5G56540		AT5G15850
AT2G32800		AT3G19150		AT3G18320		AT5G15870
		AT3G19270		AT3G22550		AT5G15970
		AT3G19280		AT4G05070		AT5G16030
		AT3G19290		AT5G67160		AT5G16200
		AT3G19380		AT5G37670		AT5G16360
		AT3G19450		AT2G42690		AT5G16830
		AT3G19540		AT1G68520		AT5G16860
		AT3G19553		AT5G37072		AT5G16910
		AT3G19580		AT1G14890		AT5G17300
		AT3G19680		AT1G63650		AT5G17350
		AT3G19690		AT2G43900		AT5G17680
		AT3G19830		AT5G51670		AT5G17850
		AT3G19930		AT1G62770		AT5G18030
		AT3G19970		AT1G67590		AT5G18150
		AT3G20015		AT5G15150		AT5G18210
		AT3G20090		AT4G27730		AT5G18360
		AT3G20310		AT5G42500		AT5G18400
		AT3G20340		AT4G26542		AT5G18470
		AT3G20350		AT4G25780		AT5G18490
		AT3G20600		AT2G05160		AT5G18680
		AT3G20640		AT1G19700		AT5G19070
		AT3G20830		AT4G18570		AT5G19100
		AT3G20898		AT1G12330		AT5G19200
		AT3G21050		AT2G37760		AT5G19230
		AT3G21070		AT3G52360		AT5G19240
		AT3G21140		AT2G45900		AT5G19250
		AT3G21150		AT5G02890		AT5G19260
		AT3G21220		AT3G21260		AT5G20150
		AT3G21260		AT3G54770		AT5G20190
		AT3G21420		AT1G35260		AT5G20230
		AT3G21630		AT2G41290		AT5G20480
		AT3G21650		AT1G28260		AT5G20670
		AT3G21700		AT3G57830		AT5G21940
		AT3G21710		AT4G22200		AT5G22250
		AT3G21780		AT2G22800		AT5G22380
		AT3G21870		AT3G06080		AT5G22450
		AT3G22104		AT3G52540		AT5G22520
		AT3G22150		AT5G15860		AT5G22530
		AT3G22160		AT4G28790		AT5G22540
		AT3G22260		AT2G19310		AT5G22545
		AT3G22275		AT5G43850		AT5G22570
		AT3G22530		AT3G08890		AT5G22630
		AT3G22540		AT1G26960		AT5G22690
		AT3G22810		AT1G20490		AT5G22920
		AT3G22886		AT3G22740		AT5G23130
		AT3G22890		AT3G59010		AT5G23240
		AT3G22910		AT1G76890		AT5G24030
		AT3G22930		AT4G37310		AT5G24110
		AT3G23000		AT5G51440		AT5G24120
		AT3G23030		AT1G66725		AT5G24210
		AT3G23110		AT5G13930		AT5G24430
		AT3G23170		AT5G45850		AT5G24470
		AT3G23190		AT4G20820		AT5G24530
		AT3G23230		AT1G07350		AT5G24570
		AT3G23240		AT2G44910		AT5G24590
		AT3G23250		AT2G25900		AT5G24655
		AT3G23430		AT2G29290		AT5G24810
		AT3G23480		AT1G68585		AT5G24890
		AT3G23730		AT4G12300		AT5G25050
		AT3G23750		AT3G26210		AT5G25130
		AT3G23790		AT4G14480		AT5G25170
		AT3G23880		AT5G21170		AT5G25210
		AT3G23955		AT3G15570		AT5G25250
		AT3G24050		AT2G42900		AT5G25280
		AT3G24350		AT3G44310		AT5G25440
		AT3G24460		AT1G80050		AT5G25840
		AT3G24480		AT3G03470		AT5G25930
		AT3G24500		AT2G30230		AT5G26030
		AT3G24520		AT5G14130		AT5G26340
		AT3G24530		AT5G52220		AT5G26770
		AT3G24550		AT1G07090		AT5G26920
		AT3G24750		AT5G66690		AT5G27320
		AT3G24810		AT2G22240		AT5G27420
		AT3G24890		AT4G27240		AT5G28300
		AT3G25130		AT2G32270		AT5G28610
		AT3G25250		AT1G75100		AT5G28630
		AT3G25400		AT2G45800		AT5G35420
		AT3G25500		AT5G54630		AT5G35735
		AT3G25510		AT1G36060		AT5G35777
		AT3G25590		AT3G55110		AT5G36002
		AT3G25597		AT5G63580		AT5G36290
		AT3G25600		AT5G50240		AT5G36925
		AT3G25610		AT3G10420		AT5G37400
		AT3G25655		AT5G11550		AT5G37420
		AT3G25730		AT1G54575		AT5G37490
		AT3G25780		AT5G11060		AT5G37540
		AT3G25882		AT1G14430		AT5G37550
		AT3G25905		AT4G19420		AT5G37770
		AT3G25930		AT4G08870		AT5G38210
		AT3G26165		AT1G07200		AT5G38560
		AT3G26170		AT4G37080		AT5G38700
		AT3G26200		AT3G63470		AT5G38990
		AT3G26210		AT1G58180		AT5G39020
		AT3G26445		AT3G26450		AT5G39030
		AT3G26510		AT2G21320		AT5G39080
		AT3G26610		AT1G22640		AT5G39220
		AT3G26680		AT3G14850		AT5G39350
		AT3G26742		AT5G01015		AT5G39670
		AT3G26840		AT3G08040		AT5G39785
		AT3G26890		AT3G22750		AT5G39860
		AT3G26910		AT1G78260		AT5G40000
		AT3G26932		AT1G22990		AT5G40030
		AT3G26980		AT4G14020		AT5G40460
		AT3G27027		AT1G31770		AT5G40540
		AT3G27030		AT2G23180		AT5G40910
		AT3G27250		AT3G45070		AT5G40920
		AT3G27270		AT3G16450		AT5G41080
		AT3G27320		AT5G61430		AT5G41100
		AT3G27350		AT4G15765		AT5G41180
		AT3G27500		AT2G37440		AT5G41550
		AT3G27540		AT1G68360		AT5G41610
		AT3G27560		AT4G26790		AT5G41740
		AT3G27650		AT4G04630		AT5G41750
		AT3G27880		AT4G10150		AT5G41761
		AT3G27960		AT3G25670		AT5G41810
		AT3G28070		AT3G50750		AT5G42040
		AT3G28100		AT2G34620		AT5G42050
		AT3G28140		AT4G15550		AT5G42380
		AT3G28150		AT4G04830		AT5G42570
		AT3G28160		AT3G53230		AT5G42650
		AT3G28170		AT2G18560		AT5G42900
		AT3G28180		AT4G21510		AT5G43120
		AT3G28200		AT5G52640		AT5G43150
		AT3G28210		AT1G14200		AT5G43170
		AT3G28340		AT5G43150		AT5G43290
		AT3G28450		AT1G15260		AT5G43420
		AT3G28770		AT3G53235		AT5G43620
		AT3G28860		AT5G03285		AT5G43630
		AT3G28910		AT5G58770		AT5G43650
		AT3G28930		AT5G19170		AT5G43760
		AT3G28940		AT4G19820		AT5G43870
		AT3G29000		AT1G53830		AT5G43890
		AT3G29010		AT4G17098		AT5G44060
		AT3G29020		AT5G58780		AT5G44070
		AT3G29030		AT2G37750		AT5G44190
		AT3G29035		AT3G07310		AT5G44260
		AT3G29170		AT5G12110		AT5G44290
		AT3G29240		AT4G37800		AT5G44310
		AT3G29360		AT1G74310		AT5G44350
		AT3G29400		AT3G57010		AT5G44410
		AT3G29630		AT2G24540		AT5G44568
		AT3G29670		AT1G21920		AT5G44582
		AT3G29776		AT5G39660		AT5G44585
		AT3G30180		AT2G25200		AT5G44680
		AT3G30460		AT4G36540		AT5G45110
		AT3G30720		AT4G30180		AT5G45340
		AT3G30775		AT2G26695		AT5G45630
		AT3G30875		AT2G23170		AT5G45710
		AT3G42800		AT3G63200		AT5G45750
		AT3G44190		AT4G31730		AT5G45850
		AT3G44260		AT1G62540		AT5G46080
		AT3G44300		AT4G37890		AT5G46295
		AT3G44350		AT5G01740		AT5G46410
		AT3G44400		AT1G50060		AT5G46470
		AT3G44480		AT5G26310		AT5G46490
		AT3G44610		AT2G37900		AT5G46510
		AT3G44630		AT1G31320		AT5G46520
		AT3G44670		AT4G01600		AT5G46690
		AT3G44720		AT2G41310		AT5G46710
		AT3G44735		AT5G04970		AT5G46720
		AT3G44860		AT2G41800		AT5G46780
		AT3G44990		AT4G34630		AT5G46830
		AT3G45040		AT5G53880		AT5G46880
		AT3G45210		AT5G60660		AT5G46910
		AT3G45640		AT1G06180		AT5G47070
		AT3G45650		AT3G29680		AT5G47220
		AT3G45710		AT1G75260		AT5G47230
		AT3G45730		AT4G12450		AT5G47240
		AT3G45860		AT3G19270		AT5G47370
		AT3G45870		AT1G13700		AT5G47610
		AT3G45960		AT4G28240		AT5G47850
		AT3G45970		AT3G62680		AT5G47910
		AT3G46080		AT5G57685		AT5G47960
		AT3G46090		AT5G24660		AT5G48250
		AT3G46100		AT1G20160		AT5G48380
		AT3G46110		AT1G68780		AT5G48450
		AT3G46385		AT2G14095		AT5G48490
		AT3G46530		AT1G01490		AT5G48540
		AT3G46540		AT5G02540		AT5G48655
		AT3G46590		AT1G29000		AT5G48660
		AT3G46600		AT1G66690		AT5G49280
		AT3G46620		AT1G52060		AT5G49520
		AT3G46640		AT3G61210		AT5G49630
		AT3G46670		AT3G57400		AT5G49730
		AT3G46930		AT5G48570		AT5G49740
		AT3G46970		AT5G15265		AT5G50430
		AT3G47080		AT3G54500		AT5G50570
		AT3G47090		AT3G22840		AT5G50640
		AT3G47295		AT3G59370		AT5G50670
		AT3G47420		AT1G16490		AT5G50890
		AT3G47430		AT1G18870		AT5G50915
		AT3G47450		AT1G24020		AT5G51190
		AT3G47500		AT4G14540		AT5G51370
		AT3G47510		AT2G26690		AT5G51590
		AT3G47550		AT3G14560		AT5G51850
		AT3G47570		AT4G30110		AT5G51920
		AT3G47620		AT5G54130		AT5G51990
		AT3G47640		AT1G12080		AT5G52020
		AT3G47800		AT4G36850		AT5G52050
		AT3G47820		AT3G46280		AT5G52310
		AT3G47860		AT5G42785		AT5G52320
		AT3G47960		AT5G66170		AT5G52390
		AT3G48090		AT5G19190		AT5G52750
		AT3G48100		AT2G36792		AT5G52760
		AT3G48240		AT4G38960		AT5G52860
		AT3G48290		AT2G32100		AT5G52900
		AT3G48320		AT2G32990		AT5G52930
		AT3G48400		AT1G02350		AT5G53130
		AT3G48520		AT5G01880		AT5G53250
		AT3G48580		AT5G38970		AT5G53570
		AT3G48590		AT4G26220		AT5G53750
		AT3G48640		AT2G40100		AT5G53830
		AT3G48650		AT5G51810		AT5G54380
		AT3G48760		AT5G24100		AT5G54470
		AT3G48780		AT4G27400		AT5G54490
		AT3G48790		AT4G30130		AT5G54585
		AT3G48920		AT4G02700		AT5G54630
		AT3G49220		AT3G58070		AT5G54700
		AT3G49290		AT3G10150		AT5G54710
		AT3G49350		AT1G19640		AT5G54720
		AT3G49530		AT5G44190		AT5G54730
		AT3G49650		AT3G46130		AT5G54860
		AT3G49720		AT5G06530		AT5G54930
		AT3G49780		AT5G03840		AT5G54940
		AT3G49810		AT2G25090		AT5G54980
		AT3G49900		AT3G59940		AT5G55460
		AT3G50060		AT5G53020		AT5G55570
		AT3G50240		AT5G38020		AT5G55620
		AT3G50260		AT2G37460		AT5G55970
		AT3G50340		AT5G46690		AT5G56100
		AT3G50470		AT4G12400		AT5G56160
		AT3G50480		AT5G16030		AT5G56170
		AT3G50630		AT5G10230		AT5G56340
		AT3G50650		AT2G42610		AT5G56580
		AT3G50770		AT4G33790		AT5G56840
		AT3G50800		AT4G15500		AT5G56860
		AT3G50830		AT5G07720		AT5G56980
		AT3G50840		AT5G63180		AT5G57010
		AT3G50900		AT4G08400		AT5G57015
		AT3G50930		AT4G14130		AT5G57035
		AT3G50950		AT1G43910		AT5G57100
		AT3G51110		AT1G62440		AT5G57110
		AT3G51160		AT1G33102		AT5G57180
		AT3G51450		AT5G60530		AT5G57220
		AT3G51550		AT5G61865		AT5G57390
		AT3G51660		AT5G48485		AT5G57560
		AT3G51790		AT1G47960		AT5G57760
		AT3G51860		AT2G39400		AT5G57780
		AT3G51870		AT5G09990		AT5G58090
		AT3G51920		AT5G54370		AT5G58120
		AT3G51960		AT1G64690		AT5G58430
		AT3G51970		AT5G44572		AT5G58550
		AT3G52060		AT1G18140		AT5G58620
		AT3G52105		AT1G80180		AT5G58650
		AT3G52180		AT5G38000		AT5G58680
		AT3G52360		AT5G01330		AT5G58720
		AT3G52400		AT5G24870		AT5G59070
		AT3G52430		AT3G57140		AT5G59080
		AT3G52450		AT2G45170		AT5G59220
		AT3G52470		AT5G03680		AT5G59450
		AT3G52480		AT1G24575		AT5G59550
		AT3G52500		AT5G39090		AT5G59570
		AT3G52540		AT5G67430		AT5G59580
		AT3G52710		AT4G23493		AT5G59730
		AT3G52740		AT2G18800		AT5G59732
		AT3G52800		AT3G52720		AT5G59780
		AT3G52870		AT2G45210		AT5G59820
		AT3G52940		AT5G26660		AT5G60050
		AT3G52950		AT1G29195		AT5G60100
		AT3G53235		AT1G76110		AT5G60800
		AT3G53270		AT1G78090		AT5G60880
		AT3G53280		AT5G07000		AT5G60970
		AT3G53310		AT5G59240		AT5G61210
		AT3G53460		AT5G10130		AT5G61380
		AT3G53510		AT2G33790		AT5G61560
		AT3G53600		AT5G44390		AT5G61600
		AT3G53680		AT2G40900		AT5G61900
		AT3G53720		AT2G15370		AT5G61940
		AT3G53810		AT3G52550		AT5G62020
		AT3G53950		AT3G23880		AT5G62070
		AT3G53960		AT1G10640		AT5G62100
		AT3G53990		AT1G18330		AT5G62280
		AT3G54000		AT4G39510		AT5G62360
		AT3G54020		AT4G19860		AT5G62430
		AT3G54040		AT5G64510		AT5G62470
		AT3G54100		AT5G06510		AT5G62520
		AT3G54150		AT1G70940		AT5G62560
		AT3G54200		AT1G61930		AT5G62570
		AT3G54320		AT2G02950		AT5G62620
		AT3G54400		AT5G39860		AT5G62770
		AT3G54420		AT4G17680		AT5G62865
		AT3G54430		AT4G37150		AT5G63130
		AT3G54680		AT2G27990		AT5G63140
		AT3G54780		AT4G01060		AT5G63160
		AT3G54810		AT5G56860		AT5G63180
		AT3G54920		AT3G18773		AT5G63370
		AT3G55040		AT5G25840		AT5G63770
		AT3G55050		AT1G68190		AT5G63790
		AT3G55110		AT1G18810		AT5G63905
		AT3G55130		AT4G26150		AT5G64060
		AT3G55430		AT5G39080		AT5G64190
		AT3G55500		AT3G50440		AT5G64220
		AT3G55760		AT1G76800		AT5G64260
		AT3G55840		AT5G38780		AT5G64310
		AT3G55880		AT3G61880		AT5G64530
		AT3G55950		AT2G47180		AT5G64660
		AT3G55960		AT5G63530		AT5G64720
		AT3G55980		AT5G57530		AT5G64750
		AT3G56080		AT5G59720		AT5G64770
		AT3G56200		AT2G03720		AT5G64780
		AT3G56250		AT5G23480		AT5G64810
		AT3G56260		AT4G15530		AT5G64850
		AT3G56380		AT2G16580		AT5G64870
		AT3G56400		AT3G27660		AT5G64900
		AT3G56410		AT3G52460		AT5G65300
		AT3G56710		AT1G45616		AT5G65470
		AT3G56740		AT1G56010		AT5G65600
		AT3G56800		AT4G33666		AT5G65683
		AT3G56880		AT1G73870		AT5G65730
		AT3G56970		AT1G13300		AT5G65890
		AT3G56980		AT4G25707		AT5G65920
		AT3G57040		AT5G15830		AT5G66070
		AT3G57070		AT3G06145		AT5G66080
		AT3G57120		AT4G21320		AT5G66130
		AT3G57190		AT2G36950		AT5G66200
		AT3G57220		AT2G30790		AT5G66210
		AT3G57280		AT2G20180		AT5G66320
		AT3G57330		AT4G33550		AT5G66480
		AT3G57360		AT5G49700		AT5G66520
[truncated: 1,409 more rows]
