# Supplementary material for: A sequential MAP kinase cascade regulates mechanical signalling
Source: Nat Commun. 2026 Jul 1;17:5729. doi: 10.1038/s41467-026-74994-x (PMC13324856; doi:10.1038/s41467-026-74994-x)
Supplement: Supplementary file 7 — Supplementary Data 5 [file 41467_2026_74994_MOESM7_ESM.xlsx]

## Sheet: S5A. camta123
Gene id	gene_name	Col-UT	Col-22min	cam-UT	cam-22min	Col-UT	Col-22min	cam-UT	cam-22min
AT4G27654	AT4G27654	1	121.31	0.116182	43.5385	0.00824336	1	0.000957733	0.358904
AT3G02840	AT3G02840	1	114.53	1.19069	41.0553	0.00873135	1	0.0103964	0.358468
AT4G24570	PUMP4	1	103.943	0.565162	23.2702	0.00962067	1	0.00543724	0.223875
AT1G56060	AT1G56060	1	83.7052	2.87152	39.125	0.0119467	1	0.0343052	0.467414
AT4G29780	AT4G29780	1	81.1782	0.835985	35.4545	0.0123186	1	0.0102982	0.436749
AT2G32200	AT2G32200	1	80.6586	0.718933	6.21341	0.0123979	1	0.00891328	0.0770335
AT5G57560	XTH22	1	78.2602	0.892942	30.9685	0.0127779	1	0.0114099	0.395712
AT3G44350	NAC061	1	52.4622	6.15935	17.4251	0.0190614	1	0.117406	0.332146
AT2G24600	AT2G24600	1	46.616	1.37398	19.4957	0.0214519	1	0.0294745	0.41822
AT1G01560	MPK11	1	44.7404	3.14508	15.3767	0.0223512	1	0.0702963	0.343686
AT1G72520	LOX4	1	42.1435	1.07437	19.4469	0.0237284	1	0.025493	0.461444
AT4G25490	DREB1B	1	41.8606	0.818291	18.0601	0.0238888	1	0.019548	0.431434
AT3G46090	ZAT7	1	38.9603	0.718396	8.95364	0.0256671	1	0.0184392	0.229814
AT1G15010	AT1G15010	1	36.5193	0.576356	14.5482	0.0273828	1	0.0157822	0.398371
AT5G17350	AT5G17350	1	32.8469	0.410618	13.2616	0.0304443	1	0.012501	0.40374
AT5G45630	AT5G45630	1	30.2082	0.50447	10.185	0.0331036	1	0.0166998	0.33716
AT5G22380	NAC090	1	30.0851	0.457049	6.27673	0.033239	1	0.0151919	0.208632
AT5G52050	AT5G52050	1	26.646	1.31944	10.5357	0.0375291	1	0.0495174	0.395394
AT1G35140	EXL1	1	26.5106	0.377342	5.66335	0.0377208	1	0.0142336	0.213626
AT2G35290	AT2G35290	1	25.0109	0.560812	15.7863	0.0399826	1	0.0224227	0.631179
AT3G04640	AT3G04640	1	23.7454	1.00602	3.57252	0.0421135	1	0.042367	0.150451
AT4G30430	TET9	1	22.429	0.533916	1.74478	0.0445851	1	0.0238047	0.0777912
AT1G74930	ERF018	1	21.6296	0.492359	10.5906	0.0462329	1	0.0227632	0.489634
AT1G65390	PP2A5	1	21.3899	0.57043	2.25672	0.046751	1	0.0266682	0.105504
AT4G29600	CDA7	1	21.382	0.251691	9.15212	0.0467683	1	0.0117712	0.428029
AT5G64870	FLOT3	1	20.4844	1.31617	5.18495	0.0488176	1	0.0642525	0.253117
AT4G25470	DREB1C	1	19.7348	1.06652	13.2743	0.0506718	1	0.0540424	0.672633
AT3G55840	HSPRO1	1	17.205	1.35162	8.73138	0.0581225	1	0.0785597	0.50749
AT5G20230	BCB	1	17.0841	0.42429	1.90991	0.0585341	1	0.0248355	0.111795
AT1G61340	AT1G61340	1	16.8401	1.0469	10.4848	0.059382	1	0.0621668	0.622611
AT5G36925	AT5G36925	1	16.7259	0.695093	5.83355	0.0597875	1	0.0415578	0.348773
AT2G27080	AT2G27080	1	16.389	0.412786	9.03757	0.0610166	1	0.0251868	0.551442
AT1G30040	GA2OX2	1	16.002	1.24962	8.58763	0.0624922	1	0.0780912	0.53666
AT3G16860	COBL8	1	15.7286	1.16668	9.0011	0.0635783	1	0.0741755	0.572275
AT2G22500	PUMP5	1	14.4975	1.17848	9.35702	0.0689776	1	0.081289	0.645425
AT2G32210	AT2G32210	1	14.2551	0.448306	1.31489	0.0701501	1	0.0314487	0.09224
AT4G08040	ACS11	1	14.0981	0.445992	2.98774	0.0709315	1	0.0316348	0.211925
AT1G58420	AT1G58420	1	13.7077	0.547931	3.57185	0.0729516	1	0.0399724	0.260572
AT2G40000	HSPRO2	1	13.6635	0.796278	6.04269	0.0731875	1	0.0582776	0.442249
AT3G10930	AT3G10930	1	13.4766	0.909433	4.61316	0.0742025	1	0.0674822	0.342308
AT2G23810	TET8	1	13.1836	1.00722	6.67883	0.075852	1	0.0763995	0.506603
AT5G08150	SOB5	1	13.1414	1.40876	5.13932	0.0760953	1	0.1072	0.391078
AT1G18300	NUDT4	1	13.0042	0.856152	8.1142	0.0768981	1	0.0658365	0.623966
AT2G33580	LYK5	1	12.7816	1.37701	7.22035	0.0782374	1	0.107733	0.564902
AT2G35637	AT2G35637	1	12.66	1.22606	1.73934	0.0789892	1	0.0968454	0.137389
AT5G05300	AT5G05300	1	12.4538	0.273389	2.0099	0.0802965	1	0.0219522	0.161388
AT2G14290	AT2G14290	1	12.1608	0.761261	3.07725	0.0822314	1	0.0625995	0.253047
AT4G18422	AT4G18422	1	12.1225	0.463206	3.90027	0.0824913	1	0.0382104	0.321738
AT5G37770	CML24	1	12.0932	0.430244	3.21954	0.0826911	1	0.0355773	0.266227
AT4G23180	CRK10	1	11.7967	1.58424	8.796	0.0847694	1	0.134295	0.745632
AT1G57990	PUP18	1	11.7225	1.02496	7.25812	0.0853058	1	0.0874351	0.61916
AT1G17420	LOX3	1	11.699	0.884539	2.48989	0.0854772	1	0.0756079	0.212829
AT1G19020	AT1G19020	1	11.5518	1.00374	5.55275	0.0865667	1	0.0868909	0.480683
AT5G01100	AT5G01100	1	11.522	0.683319	2.11608	0.0867904	1	0.0593056	0.183655
AT3G57530	CPK32	1	11.5101	1.08586	6.89345	0.0868804	1	0.0943397	0.598906
AT1G09070	SRC2	1	10.9964	0.885343	6.26227	0.0909387	1	0.080512	0.569483
AT1G63860	AT1G63860	1	10.6349	1.0965	3.0648	0.0940304	1	0.103104	0.288184
AT3G59080	AT3G59080	1	10.5877	0.858248	6.26692	0.0944492	1	0.0810609	0.591906
AT5G06320	NHL3	1	10.5809	0.750345	5.04774	0.0945103	1	0.0709153	0.477063
AT1G16130	WAKL2	1	10.4448	0.925602	7.0196	0.095741	1	0.0886181	0.672063
AT1G19380	AT1G19380	1	10.3499	0.362875	1.24317	0.0966189	1	0.0350606	0.120114
AT2G34930	AT2G34930	1	10.0754	0.332675	1.18603	0.0992512	1	0.0330184	0.117715
AT2G28500	LBD11	1	10.0219	0.601923	2.51713	0.0997818	1	0.0600609	0.251164
AT5G10695	AT5G10695	1	9.9411	0.689483	1.73057	0.100592	1	0.0693568	0.174083
AT4G01360	AT4G01360	1	9.90581	0.799397	5.7667	0.100951	1	0.0806998	0.582153
AT3G52400	SYP122	1	9.82137	0.782971	4.64268	0.101819	1	0.0797211	0.472712
AT1G67856	AT1G67856	1	9.80112	0.651779	3.77961	0.102029	1	0.0665004	0.38563
AT2G41010	CAMBP25	1	9.79126	0.933837	4.94117	0.102132	1	0.0953745	0.504651
AT1G61890	AT1G61890	1	9.77194	0.893545	5.11624	0.102334	1	0.09144	0.523565
AT1G77640	ERF013	1	9.65047	0.393722	3.22007	0.103622	1	0.0407982	0.333669
AT5G46295	AT5G46295	1	9.64083	0.286692	3.66354	0.103725	1	0.0297373	0.380002
AT4G29610	CDA6	1	9.34405	0.737005	6.72155	0.10702	1	0.0788743	0.719341
AT5G28630	AT5G28630	1	9.25828	1.69425	3.33556	0.108011	1	0.182999	0.360278
AT3G56880	AT3G56880	1	9.18437	0.681684	3.63692	0.108881	1	0.0742222	0.39599
AT5G59820	ZAT12	1	9.06471	0.912103	4.02254	0.110318	1	0.100621	0.443758
AT1G63750	AT1G63750	1	8.8801	0.496999	2.34665	0.112611	1	0.0559677	0.26426
AT5G58120	AT5G58120	1	8.6262	1.04041	2.45932	0.115926	1	0.120611	0.285099
AT4G01250	WRKY22	1	8.58201	0.76547	3.85629	0.116523	1	0.0891947	0.449346
AT2G01180	LPP1	1	8.39429	1.04125	3.34609	0.119129	1	0.124043	0.398615
AT1G73540	NUDT21	1	8.31137	0.897302	3.2995	0.120317	1	0.107961	0.396986
AT5G66070	ATL27	1	8.26151	1.03391	4.18506	0.121043	1	0.125148	0.506573
AT2G35658	AT2G35658	1	8.23825	0.847829	2.18356	0.121385	1	0.102914	0.265052
AT1G08860	BON3	1	8.20959	0.278321	2.40085	0.121809	1	0.0339019	0.292444
AT3G45970	EXLA1	1	7.98607	0.257108	3.57569	0.125218	1	0.0321946	0.447741
AT3G52800	SAP6	1	7.91454	1.03832	5.22195	0.12635	1	0.131192	0.659792
AT2G01300	AT2G01300	1	7.72099	0.323497	0.48546	0.129517	1	0.0418984	0.0628754
AT5G35735	AT5G35735	1	7.66551	1.25941	5.44459	0.130454	1	0.164295	0.710271
AT5G03720	HSFA3	1	7.33951	1.08407	2.65776	0.136249	1	0.147704	0.362117
AT3G59350	PTI13	1	7.32956	0.785434	2.37731	0.136434	1	0.10716	0.324346
AT1G66500	PCFS1	1	7.30404	0.918764	5.04227	0.13691	1	0.125788	0.69034
AT2G35640	AT2G35640	1	7.29626	1.18103	4.24409	0.137057	1	0.161868	0.58168
AT5G43890	YUC5	1	7.0056	0.76067	2.22759	0.142743	1	0.10858	0.317973
AT1G33610	AT1G33610	1	6.99525	1.14103	4.30446	0.142954	1	0.163115	0.61534
AT1G50740	FAX5	1	6.94646	1.21864	3.13532	0.143958	1	0.175434	0.451356
AT1G79245	AT1G79245	1	6.9372	1.04998	4.58241	0.14415	1	0.151354	0.660556
AT4G27652	AT4G27652	1	6.93361	0.90236	3.00274	0.144225	1	0.130143	0.43307
AT1G29690	CAD1	1	6.92185	0.881588	4.0627	0.14447	1	0.127363	0.586939
AT3G45960	EXLA3	1	6.91698	0.256252	2.70013	0.144572	1	0.0370468	0.390362
AT3G28340	GATL10	1	6.80927	0.565361	1.74098	0.146859	1	0.0830282	0.255677
AT5G13700	PAO1	1	6.77506	0.685044	2.28353	0.1476	1	0.101113	0.33705
AT5G43620	PCFS5	1	6.75784	0.785786	4.7016	0.147976	1	0.116278	0.695725
AT1G56510	WRR4	1	6.74797	1.03559	3.73116	0.148193	1	0.153467	0.552931
AT5G13190	AT5G13190	1	6.71606	1.01456	4.79102	0.148897	1	0.151064	0.713367
AT3G54000	AT3G54000	1	6.71061	0.741044	2.58515	0.149018	1	0.110429	0.385233
AT2G30040	MAPKKK14	1	6.61811	0.754679	3.402	0.151101	1	0.114033	0.514045
AT1G21910	ERF012	1	6.55222	0.448434	1.51373	0.15262	1	0.06844	0.231026
AT4G27657	AT4G27657	1	6.487	0.830971	2.31675	0.154154	1	0.128098	0.357137
AT5G17850	CCX2	1	6.47009	1.07961	4.55876	0.154557	1	0.166862	0.70459
AT1G19770	PUP14	1	6.42232	1.04323	4.62259	0.155707	1	0.162439	0.71977
AT1G73550	AT1G73550	1	6.24714	1.15421	2.95949	0.160073	1	0.184758	0.473735
AT5G16200	AT5G16200	1	6.21756	0.796992	1.16125	0.160835	1	0.128184	0.186769
AT4G33920	AT4G33920	1	6.15361	0.840708	2.27631	0.162506	1	0.13662	0.369914
AT4G00970	CRK41	1	6.10678	1.35934	1.81769	0.163752	1	0.222596	0.297651
AT4G23610	AT4G23610	1	6.06401	2.02072	2.57969	0.164907	1	0.333231	0.42541
AT1G56540	AT1G56540	1	6.03891	0.840786	4.15582	0.165593	1	0.139228	0.688174
AT1G67470	AT1G67470	1	5.94448	0.939826	4.31536	0.168223	1	0.1581	0.725943
AT5G62570	CBP60A	1	5.92023	0.706317	3.98073	0.168912	1	0.119306	0.672395
AT1G51620	AT1G51620	1	5.90112	0.271435	1.21131	0.169459	1	0.0459973	0.205268
AT5G22690	AT5G22690	1	5.86029	1.01281	2.71991	0.17064	1	0.172826	0.464126
AT4G02330	PME41	1	5.8377	0.274048	0.845412	0.1713	1	0.0469444	0.144819
AT3G09520	ATEXO70H4	1	5.71145	1.01945	2.00305	0.175087	1	0.178493	0.350708
AT4G37770	ACS8	1	5.60519	1.05482	2.63176	0.178406	1	0.188186	0.469522
AT1G59910	FH7	1	5.58738	1.08057	2.68274	0.178975	1	0.193395	0.480142
AT1G07000	ATEXO70B2	1	5.56809	1.56955	3.26627	0.179595	1	0.281883	0.586605
AT5G41550	AT5G41550	1	5.56288	0.429977	2.37522	0.179763	1	0.077294	0.426976
AT5G08760	AT5G08760	1	5.47546	1.01554	2.22539	0.182633	1	0.185471	0.406429
AT4G14370	AT4G14370	1	5.42549	0.49708	2.02152	0.184315	1	0.0916193	0.372597
AT1G28380	NSL1	1	5.42315	1.14648	2.57569	0.184395	1	0.211404	0.474944
AT3G62720	XXT1	1	5.41909	0.751272	2.0107	0.184533	1	0.138634	0.37104
AT3G10720	PME25	1	5.40163	0.948469	2.18383	0.185129	1	0.175589	0.404292
AT5G50915	BHLH137	1	5.3826	0.731234	2.7123	0.185784	1	0.135851	0.503901
AT3G06890	AT3G06890	1	5.38057	0.893223	3.16132	0.185854	1	0.166009	0.587544
AT3G19580	AZF2	1	5.36016	1.12106	3.54088	0.186562	1	0.209147	0.660592
AT4G36010	AT4G36010	1	5.31135	0.828999	2.25271	0.188276	1	0.156081	0.424131
AT1G65486	AT1G65486	1	5.20926	1.03753	3.02593	0.191966	1	0.19917	0.580874
AT3G25600	CML16	1	5.20505	0.797752	3.17756	0.192121	1	0.153265	0.610476
AT5G41100	AT5G41100	1	5.14262	1.07769	3.48268	0.194453	1	0.209561	0.677219
AT1G27100	AT1G27100	1	5.10058	1.15695	3.03943	0.196056	1	0.226827	0.595899
AT1G65490	AT1G65490	1	5.04747	0.353187	1.46113	0.198119	1	0.069973	0.289478
AT5G38700	AT5G38700	1	5.03734	0.301447	2.52646	0.198517	1	0.0598426	0.501546
AT5G36002	AT5G36002	1	4.88821	0.731426	1.77538	0.204574	1	0.149631	0.363195
AT3G55430	AT3G55430	1	4.85731	0.96155	2.87909	0.205875	1	0.19796	0.592734
AT5G13200	AT5G13200	1	4.84786	0.959525	2.68977	0.206277	1	0.197928	0.554837
AT4G18010	IP5P2	1	4.8425	1.23656	2.25497	0.206505	1	0.255355	0.465662
AT1G74430	MYB95	1	4.74293	1.17014	2.28861	0.21084	1	0.246712	0.482532
AT2G43290	CML5	1	4.72767	0.426891	0.63943	0.211521	1	0.0902962	0.135253
AT1G02390	GPAT2	1	4.68636	0.784584	2.29721	0.213385	1	0.167419	0.490191
AT1G69900	AT1G69900	1	4.64615	0.978907	3.25997	0.215232	1	0.210692	0.701649
AT5G42050	AT5G42050	1	4.62932	0.995619	3.4895	0.216015	1	0.215068	0.753783
AT1G77390	CYCA1-2	1	4.60681	0.961726	1.39563	0.21707	1	0.208762	0.30295
AT2G27500	AT2G27500	1	4.58506	0.982158	2.68229	0.2181	1	0.214208	0.585006
AT1G64065	AT1G64065	1	4.57642	1.0153	2.89174	0.218511	1	0.221854	0.631877
AT4G39830	AT4G39830	1	4.53466	0.683571	0.947964	0.220524	1	0.150744	0.209049
AT5G47070	AT5G47070	1	4.47531	1.16119	2.69361	0.223448	1	0.259466	0.601882
AT2G13790	SERK4	1	4.42105	1.29644	2.96438	0.226191	1	0.293244	0.670516
AT5G49520	WRKY48	1	4.39088	0.528365	1.11101	0.227745	1	0.120332	0.253027
AT1G51700	DOF1.7	1	4.38054	1.04488	3.13614	0.228282	1	0.238527	0.715925
AT3G50950	RPP13L4	1	4.37619	1.3611	2.86884	0.228509	1	0.311023	0.655556
AT3G23170	AT3G23170	1	4.3427	0.751243	2.41322	0.230271	1	0.17299	0.555696
AT3G10300	CML49	1	4.32054	0.809233	1.9221	0.231452	1	0.187299	0.444875
AT4G30280	XTH18	1	4.3104	0.393802	1.23643	0.231997	1	0.0913608	0.286847
AT3G16510	AT3G16510	1	4.29889	0.888233	1.41235	0.232618	1	0.206619	0.328538
AT2G44500	AT2G44500	1	4.28257	0.921002	2.14406	0.233505	1	0.215058	0.500648
AT4G37610	BT5	1	4.27815	1.05932	2.96837	0.233746	1	0.247612	0.693843
AT5G64310	AGP1	1	4.27328	0.996386	1.54745	0.234012	1	0.233167	0.362122
AT2G47060	AT2G47060	1	4.22742	0.890398	2.27752	0.236551	1	0.210624	0.538749
AT5G48380	BIR1	1	4.21946	1.22421	3.07728	0.236997	1	0.290134	0.729309
AT4G20830	AT4G20830	1	4.21038	1.11247	2.90559	0.237508	1	0.26422	0.690101
AT1G52830	IAA6	1	4.1879	0.33126	0.973883	0.238783	1	0.0790993	0.232547
AT2G27260	AT2G27260	1	4.18576	0.993889	1.65881	0.238905	1	0.237445	0.396299
AT5G50670	SPL13B	1	4.1567	1.04857	2.03362	0.240576	1	0.252261	0.48924
AT1G23710	AT1G23710	1	4.15327	1.02949	1.75524	0.240774	1	0.247875	0.422617
AT4G22780	ACR7	1	4.12504	0.853683	1.79831	0.242422	1	0.206951	0.435949
AT5G05190	Y-1	1	4.1171	1.24681	2.37227	0.242889	1	0.302836	0.5762
AT1G70740	AT1G70740	1	4.08791	1.09264	1.66216	0.244624	1	0.267284	0.406604
AT4G25810	XTH23	1	4.07435	0.534329	1.18085	0.245438	1	0.131145	0.289827
AT1G76040	CPK29	1	4.06971	1.08402	3.19034	0.245718	1	0.266364	0.783925
AT1G64760	AT1G64760	1	4.04908	0.837936	1.70778	0.24697	1	0.206945	0.42177
AT1G16110	WAKL6	1	4.04885	1.05251	2.10722	0.246983	1	0.259953	0.520449
AT5G44568	AT5G44568	1	4.00696	1.16406	1.99961	0.249566	1	0.29051	0.499034
AT5G11650	AT5G11650	1	3.98875	1.01136	1.33313	0.250705	1	0.253554	0.334223
AT1G69430	AT1G69430	1	3.98049	0.431468	1.07033	0.251225	1	0.108396	0.268893
AT5G09670	AT5G09670	1	3.95987	0.774259	0.644948	0.252534	1	0.195526	0.162871
AT4G02170	AT4G02170	1	3.95138	0.35085	1.11216	0.253076	1	0.088792	0.281461
AT4G18880	HSFA4A	1	3.91371	1.21579	3.23926	0.255512	1	0.31065	0.82767
AT1G73080	PEPR1	1	3.90862	0.840224	2.00064	0.255845	1	0.214967	0.511853
AT3G47570	AT3G47570	1	3.89511	1.36793	2.31836	0.256732	1	0.351191	0.595199
AT3G47960	NPF2.10	1	3.88492	1.08334	1.68673	0.257405	1	0.278856	0.434172
AT3G46080	ZAT8	1	3.87889	1.16097	1.62747	0.257806	1	0.299305	0.419571
AT5G10750	AT5G10750	1	3.87029	1.08869	2.59027	0.258379	1	0.281295	0.66927
AT1G20350	TIM17-1	1	3.83786	0.744332	1.29546	0.260562	1	0.193945	0.337548
AT1G09575	AT1G09575	1	3.83409	0.868541	2.10292	0.260818	1	0.226531	0.54848
AT1G70090	GATL9	1	3.81094	1.09544	2.33065	0.262402	1	0.287446	0.611568
AT3G05320	AT3G05320	1	3.77508	0.738357	1.76017	0.264895	1	0.195587	0.466261
AT2G42760	AT2G42760	1	3.72257	0.924468	2.11109	0.268632	1	0.248341	0.567105
AT1G26730	PHO1-H7	1	3.67619	0.935137	2.0418	0.272021	1	0.254377	0.555411
AT3G62260	AT3G62260	1	3.65677	0.811673	1.73649	0.273465	1	0.221964	0.474871
AT3G15200	AT3G15200	1	3.64391	1.07533	1.70742	0.274431	1	0.295103	0.468569
AT4G08500	MEKK1	1	3.59377	0.97859	1.89345	0.27826	1	0.272302	0.526871
AT2G34090	MEE18	1	3.55006	0.912069	1.61587	0.281685	1	0.256917	0.455166
AT5G01640	PRA1B5	1	3.52768	0.932003	1.19568	0.283473	1	0.264197	0.338944
AT3G46930	AT3G46930	1	3.50773	1.06539	1.3863	0.285085	1	0.303727	0.395212
AT1G42990	BZIP60	1	3.47266	1.08306	2.83246	0.287964	1	0.31188	0.815646
AT2G23100	AT2G23100	1	3.44908	0.806343	1.029	0.289933	1	0.233785	0.298341
AT3G15530	AT3G15530	1	3.44804	1.02956	1.30371	0.29002	1	0.298593	0.378102
AT3G61640	AGP20	1	3.43973	0.923687	1.81864	0.29072	1	0.268535	0.528715
AT5G50570	SPL13B	1	3.39785	0.806707	1.53167	0.294304	1	0.237417	0.450775
AT5G64260	EXL2	1	3.38	1.06581	1.79686	0.295858	1	0.315327	0.531614
AT3G26980	MUB4	1	3.35781	1.05866	2.14801	0.297813	1	0.315283	0.639705
AT1G75000	AT1G75000	1	3.34259	0.693374	1.26265	0.299169	1	0.207436	0.377744
AT3G14870	AT3G14870	1	3.3137	0.869087	2.35563	0.301778	1	0.262271	0.710876
AT5G64660	PUB27	1	3.31132	0.972779	2.02261	0.301994	1	0.293774	0.610817
AT1G66400	CML23	1	3.30724	0.567663	1.02205	0.302367	1	0.171643	0.309035
AT5G51920	AT5G51920	1	3.29336	1.11234	1.47674	0.303641	1	0.337754	0.448399
AT1G31130	AT1G31130	1	3.274	1.04445	2.54124	0.305437	1	0.319015	0.776188
AT4G30090	AT4G30090	1	3.26304	1.14139	1.83911	0.306463	1	0.349793	0.563619
AT2G46510	AIB	1	3.25844	0.915801	1.44182	0.306896	1	0.281055	0.442488
AT1G76700	ATJ10	1	3.21328	1.08651	1.64097	0.311209	1	0.338133	0.510684
AT4G28400	AT4G28400	1	3.16328	1.15728	1.66657	0.316127	1	0.365849	0.526847
AT2G32930	ZFN2	1	3.14584	0.948966	1.42715	0.31788	1	0.301657	0.453661
AT5G11070	AT5G11070	1	3.13876	0.86337	2.44077	0.318597	1	0.275067	0.777622
AT1G66180	AT1G66180	1	3.12566	0.570694	0.717116	0.319932	1	0.182584	0.229429
AT4G32800	ERF043	1	3.11648	0.929083	1.99473	0.320875	1	0.298119	0.64006
AT2G36220	AT2G36220	1	3.09402	1.05893	1.84295	0.323204	1	0.342252	0.59565
AT5G66080	AT5G66080	1	3.07117	0.948663	2.1654	0.325609	1	0.308893	0.705072
AT4G21740	AT4G21740	1	3.06892	1.02658	2.22933	0.325848	1	0.33451	0.726423
AT4G04570	CRK40	1	3.05519	0.901607	1.82169	0.327312	1	0.295106	0.596261
AT1G32928	AT1G32928	1	3.05365	0.884758	1.97269	0.327477	1	0.289738	0.646012
AT1G22190	RAP2-13	1	3.04689	0.785148	1.16408	0.328204	1	0.257688	0.382054
AT3G24550	PERK1	1	3.0155	1.1164	2.22122	0.33162	1	0.370222	0.736601
AT3G54200	AT3G54200	1	3.01466	0.903978	2.31787	0.331712	1	0.29986	0.768865
AT2G17480	MLO8	1	3.00995	0.865488	1.16517	0.332231	1	0.287542	0.387106
AT4G33985	AT4G33985	1	2.99382	0.532696	0.890958	0.334022	1	0.177932	0.297599
AT4G30440	GAE1	1	2.98026	0.874343	1.54284	0.335541	1	0.293378	0.517685
AT3G03020	AT3G03020	1	2.94403	0.350637	0.480097	0.339671	1	0.119101	0.163075
AT5G46510	AT5G46510	1	2.92633	1.03379	2.01826	0.341725	1	0.353273	0.689691
AT4G38400	EXLA2	1	2.89503	0.950302	2.02803	0.34542	1	0.328253	0.700522
AT2G37940	IPCS2	1	2.88297	1.09162	1.80036	0.346864	1	0.378644	0.62448
AT1G65240	AT1G65240	1	2.87425	0.263255	0.465698	0.347917	1	0.0915909	0.162024
AT2G12400	AT2G12400	1	2.85551	0.80965	1.21307	0.3502	1	0.283539	0.424817
AT2G06530	VPS2.1	1	2.85397	0.906298	1.82508	0.350389	1	0.317557	0.639487
AT5G56980	AT5G56980	1	2.83678	0.865074	1.906	0.352512	1	0.304949	0.671889
AT3G57880	AT3G57880	1	2.82825	0.969121	1.23071	0.353576	1	0.342658	0.435148
AT1G49840	AT1G49840	1	2.82605	0.84566	0.885396	0.353851	1	0.299238	0.313298
AT5G45750	RABA1C	1	2.80306	0.805056	1.18413	0.356753	1	0.287206	0.422442
AT2G13800	SERK5	1	2.79349	1.18701	1.45841	0.357975	1	0.424921	0.522075
AT2G41430	ERD15	1	2.79129	0.989214	1.68751	0.358257	1	0.354393	0.604563
AT4G33940	AT4G33940	1	2.78937	0.994941	2.2264	0.358504	1	0.35669	0.798174
AT4G21570	AT4G21570	1	2.75725	0.959242	2.02734	0.36268	1	0.347898	0.735277
AT1G53170	ERF8	1	2.75307	1.2711	2.05486	0.363231	1	0.461704	0.746387
AT1G80610	AT1G80610	1	2.74532	0.946541	1.3792	0.364256	1	0.344783	0.502381
AT4G30350	AT4G30350	1	2.73991	1.04819	1.05004	0.364976	1	0.382565	0.383238
AT2G22300	CMTA3	1	2.73167	0.293537	1.52637	0.366076	1	0.107457	0.558765
AT5G23130	AT5G23130	1	2.70897	0.856272	0.982071	0.369145	1	0.316088	0.362526
AT2G17705	AT2G17705	1	2.69907	1.02782	1.28315	0.370498	1	0.380805	0.475404
AT2G30500	NET4B	1	2.69566	0.927521	2.11054	0.370967	1	0.344079	0.782938
AT5G37540	AT5G37540	1	2.67679	0.436917	0.786179	0.373582	1	0.163224	0.293702
AT4G26200	ACS7	1	2.67043	0.836701	1.16507	0.374472	1	0.313321	0.436285
AT4G39640	GGT1	1	2.66666	0.904545	1.71169	0.375001	1	0.339205	0.641885
AT1G51820	AT1G51820	1	2.66274	0.623856	0.698486	0.375553	1	0.234291	0.262318
AT5G48450	sks3	1	2.65157	0.758044	1.24007	0.377136	1	0.285885	0.467673
AT4G19960	POT9	1	2.64597	1.03085	2.02564	0.377933	1	0.389591	0.765557
AT3G11650	NHL2	1	2.64319	0.973899	0.950474	0.37833	1	0.368456	0.359593
AT4G32020	AT4G32020	1	2.64	1.01634	2.02672	0.378787	1	0.384975	0.767698
AT5G24030	SLAH3	1	2.63245	0.750801	1.23817	0.379874	1	0.28521	0.47035
AT1G77500	AT1G77500	1	2.62315	1.02552	1.349	0.381222	1	0.39095	0.514267
AT1G17620	AT1G17620	1	2.62034	0.983034	1.7513	0.381629	1	0.375154	0.668348
AT3G57930	AT3G57930	1	2.61624	0.848285	1.01993	0.382228	1	0.324238	0.389846
AT2G03240	PHO1-H5	1	2.59978	1.1452	1.47305	0.384647	1	0.440498	0.566606
AT3G02130	RPK2	1	2.59661	1.07725	1.87333	0.385117	1	0.414869	0.721454
AT2G05940	AT2G05940	1	2.59357	0.970915	0.979501	0.38557	1	0.374355	0.377666
AT5G61210	SNAP33	1	2.58443	1.11143	1.69316	0.386932	1	0.430047	0.655138
AT3G01430	AT3G01430	1	2.57344	1.13362	1.84835	0.388585	1	0.440506	0.718243
AT3G57120	AT3G57120	1	2.57146	1.12148	1.30275	0.388884	1	0.436126	0.506619
AT4G01575	AT4G01575	1	2.56852	0.839953	1.47712	0.389329	1	0.327018	0.575086
AT3G11420	AT3G11420	1	2.5622	0.85075	1.3907	0.390289	1	0.332038	0.542777
AT4G39320	AT4G39320	1	2.53738	0.592762	0.906392	0.394107	1	0.233611	0.357215
AT5G02200	FHL	1	2.5367	0.604624	0.767877	0.394213	1	0.238351	0.302707
AT5G05365	AT5G05365	1	2.53274	1.12834	1.06536	0.39483	1	0.445502	0.420635
AT3G14590	NTMC2T6.2	1	2.52805	0.789401	1.72738	0.395562	1	0.312257	0.683287
AT5G01380	GT-3A	1	2.52431	0.249558	0.420896	0.396148	1	0.0988621	0.166737
AT1G04490	AT1G04490	1	2.49458	0.387028	0.498179	0.400869	1	0.155148	0.199705
AT4G36030	ARO3	1	2.49359	0.903005	1.26834	0.401028	1	0.36213	0.50864
AT1G68690	PERK9	1	2.48663	0.893582	1.47193	0.40215	1	0.359354	0.591938
AT5G61380	APRR1	1	2.48293	0.997799	1.60273	0.40275	1	0.401864	0.645501
AT5G17680	AT5G17680	1	2.47793	0.960036	1.42505	0.403562	1	0.387434	0.575097
AT3G59880	AT3G59880	1	2.47735	0.708314	1.23466	0.403658	1	0.285916	0.498381
AT2G42360	ATL41	1	2.47525	0.990212	1.02033	0.403999	1	0.400045	0.412213
AT5G39785	AT5G39785	1	2.46843	0.988574	0.790415	0.405116	1	0.400487	0.32021
AT3G21070	NADK1	1	2.46825	0.920568	1.30985	0.405145	1	0.372964	0.530679
AT1G09940	HEMA2	1	2.46574	0.952088	1.68782	0.405557	1	0.386126	0.684507
AT1G05020	AP180	1	2.45424	0.815467	1.48159	0.407458	1	0.332269	0.603686
AT4G36650	ATPBRP	1	2.45155	1.09861	1.27451	0.407906	1	0.448129	0.51988
AT2G32190	AT2G32190	1	2.43988	0.507015	0.696256	0.409856	1	0.207803	0.285365
AT4G30210	ATR2	1	2.42313	1.01239	1.84112	0.412689	1	0.417802	0.759808
AT5G18360	AT5G18360	1	2.41997	1.15526	1.45202	0.413228	1	0.477387	0.600014
AT2G24330	AT2G24330	1	2.41941	0.958043	1.25603	0.413324	1	0.395983	0.519147
AT1G07870	AT1G07870	1	2.40259	0.935469	1.2537	0.416218	1	0.389359	0.521813
AT1G18710	AtMYB47	1	2.39956	0.921073	0.984128	0.416743	1	0.383851	0.410128
AT4G09640	AT4G09640	1	2.39585	0.880778	1.11669	0.417388	1	0.367626	0.466093
AT1G22510	AT1G22510	1	2.39491	0.867213	1.34905	0.417552	1	0.362106	0.5633
AT3G49720	AT3G49720	1	2.38278	1.01778	1.49986	0.419678	1	0.427141	0.629457
AT1G29340	PUB17	1	2.38169	0.954138	1.74435	0.41987	1	0.400614	0.732399
AT5G01730	SCAR4	1	2.37592	0.845386	1.04159	0.42089	1	0.355814	0.438395
AT4G00300	AT4G00300	1	2.36472	0.852081	1.36603	0.422884	1	0.360331	0.577672
AT4G29440	AT4G29440	1	2.3621	0.999384	1.32996	0.423352	1	0.423092	0.56304
AT4G20170	AT4G20170	1	2.36049	1.15305	1.70811	0.423641	1	0.488481	0.723628
AT5G15190	AT5G15190	1	2.35618	0.975197	1.7382	0.424417	1	0.41389	0.737719
AT4G39570	AT4G39570	1	2.33243	0.965999	1.23444	0.428737	1	0.41416	0.529248
AT3G03030	AT3G03030	1	2.32856	1.14313	1.5335	0.429449	1	0.490918	0.65856
AT4G11330	MPK5	1	2.32672	1.08504	1.66069	0.42979	1	0.46634	0.713747
AT3G48100	ARR5	1	2.31917	0.737081	1.58522	0.43119	1	0.317822	0.683529
AT3G03280	AT3G03280	1	2.31268	0.31329	1.00341	0.432398	1	0.135466	0.433871
AT3G12400	ELC	1	2.30526	1.02896	1.20179	0.43379	1	0.446355	0.521324
AT3G06500	INVC	1	2.30509	1.06134	1.3868	0.433823	1	0.460434	0.601624
AT5G43760	KCS19	1	2.29977	1.02182	1.60785	0.434826	1	0.444313	0.699137
AT1G67880	AT1G67880	1	2.29466	0.923569	1.54291	0.435794	1	0.402486	0.672391
AT1G12580	PEPKR1	1	2.29442	0.929011	1.23845	0.435839	1	0.4049	0.539764
AT2G37970	SOUL-1	1	2.29388	1.02769	1.09472	0.435942	1	0.448013	0.477233
AT3G20310	ERF7	1	2.28676	1.11643	1.38926	0.437301	1	0.488215	0.607524
AT5G46910	AT5G46910	1	2.27869	0.94379	1.75929	0.438849	1	0.414181	0.772063
AT2G28140	AT2G28140	1	2.27075	0.615881	0.875678	0.440383	1	0.271223	0.385634
AT3G45730	AT3G45730	1	2.26801	1.03158	1.20269	0.440915	1	0.454838	0.530283
AT1G70800	AT1G70800	1	2.26192	0.677111	1.2667	0.442102	1	0.299352	0.560009
AT5G25440	AT5G25440	1	2.25923	0.395943	0.387487	0.442629	1	0.175256	0.171513
AT3G49350	AT3G49350	1	2.25052	1.04403	1.57011	0.444342	1	0.463904	0.697665
AT1G21090	AT1G21090	1	2.23945	0.976605	1.64518	0.446538	1	0.436091	0.734635
AT1G63090	PP2A11	1	2.23252	1.04519	1.40832	0.447924	1	0.468166	0.630819
AT5G62620	B3GALT19	1	2.23021	0.946712	1.42506	0.448388	1	0.424495	0.638979
AT4G27720	AT4G27720	1	2.22777	0.851347	1.13226	0.44888	1	0.382152	0.508246
AT5G04760	AT5G04760	1	2.22302	1.09796	1.63638	0.449839	1	0.493904	0.736108
AT3G07780	OBE1	1	2.21291	1.11433	1.50306	0.451894	1	0.50356	0.679222
AT3G02880	AT3G02880	1	2.20756	0.969721	1.21377	0.452988	1	0.439272	0.549823
AT5G18400	AT5G18400	1	2.20573	0.995175	1.15957	0.453365	1	0.451177	0.525708
AT2G30250	WRKY25	1	2.20253	0.67747	0.794067	0.454023	1	0.307587	0.360525
AT2G38250	GT-3B	1	2.19535	0.68007	0.488661	0.455507	1	0.309777	0.222589
AT1G14740	OBE3	1	2.18933	0.976552	1.49119	0.45676	1	0.44605	0.681116
AT2G41420	AT2G41420	1	2.18826	0.799529	1.01651	0.456985	1	0.365372	0.46453
AT2G41110	CAM2	1	2.18668	0.777802	1.49209	0.457314	1	0.3557	0.682352
AT1G67060	AT1G67060	1	2.18544	1.02255	1.6579	0.457574	1	0.467891	0.75861
AT3G15350	AT3G15350	1	2.18534	0.980141	1.16791	0.457596	1	0.448508	0.534429
AT3G50260	ERF011	1	2.18483	0.925685	1.47526	0.457702	1	0.423688	0.675229
AT2G23290	AtMYB70	1	2.18304	1.17984	1.21819	0.458076	1	0.540454	0.558024
AT4G23870	AT4G23870	1	2.1813	0.863394	1.34387	0.458442	1	0.395816	0.616088
AT2G15090	KCS8	1	2.16903	0.904798	1.05281	0.461036	1	0.417145	0.485385
AT2G43320	AT2G43320	1	2.16766	0.985478	1.5654	0.461327	1	0.454628	0.722163
AT4G01090	AT4G01090	1	2.16552	1.04452	1.60898	0.461784	1	0.482342	0.743001
AT4G31000	CBP60F	1	2.16266	0.448984	0.910075	0.462393	1	0.207607	0.420812
AT5G13100	AT5G13100	1	2.1565	0.901237	1.30655	0.463713	1	0.417916	0.605865
AT2G18090	AT2G18090	1	2.15204	1.01606	1.30935	0.464675	1	0.472136	0.608424
AT1G47380	AT1G47380	1	2.1496	0.849865	1.23694	0.465204	1	0.395361	0.575428
AT5G67620	AT5G67620	1	2.14477	1.11139	1.13797	0.46625	1	0.518186	0.530576
AT5G04480	AT5G04480	1	2.14474	0.939513	1.22692	0.466257	1	0.438054	0.572061
AT4G25620	AT4G25620	1	2.13576	1.02883	1.00952	0.468217	1	0.481717	0.472673
AT4G26690	GDPDL3	1	2.13168	0.884414	1.23052	0.469113	1	0.41489	0.577254
AT3G55050	PP2C6	1	2.13016	0.973531	1.11576	0.469449	1	0.457023	0.523794
AT1G28600	AT1G28600	1	2.12991	1.02836	1.21779	0.469504	1	0.482817	0.571756
AT1G01120	KCS1	1	2.12974	0.907978	1.30494	0.469541	1	0.426333	0.612724
AT3G58790	GAUT15	1	2.12789	0.861859	1.17831	0.46995	1	0.405031	0.553748
AT5G54980	AT5G54980	1	2.12048	0.763054	0.842122	0.47159	1	0.359849	0.397136
AT1G25550	AT1G25550	1	2.11979	0.915954	1.38761	0.471744	1	0.432096	0.654595
AT1G26570	UGD1	1	2.11662	0.970317	1.49311	0.472451	1	0.458427	0.705419
AT2G47070	SPL1	1	2.1094	0.974083	1.46642	0.474069	1	0.461782	0.695183
AT3G13600	AT3G13600	1	2.10261	0.615458	0.811564	0.475598	1	0.292711	0.385979
AT1G30810	JMJ18	1	2.09974	1.10189	1.52096	0.47625	1	0.524773	0.724358
AT3G47080	AT3G47080	1	2.0954	0.938054	1.17029	0.477237	1	0.447674	0.558505
AT3G15060	RABA1G	1	2.0916	0.9018	1.01333	0.478102	1	0.431153	0.484475
AT2G45680	TCP9	1	2.08371	1.3915	1.48312	0.479913	1	0.6678	0.711769
AT1G01950	ARK2	1	2.07898	0.994752	1.07155	0.481006	1	0.478481	0.515423
AT3G06070	AT3G06070	1	2.07068	0.769441	0.963379	0.482934	1	0.371589	0.465248
AT4G12000	AT4G12000	1	2.06919	0.933731	1.08682	0.48328	1	0.451254	0.525236
AT1G72210	BHLH96	1	2.06902	0.949034	1.19239	0.48332	1	0.458687	0.576307
AT3G45040	AT3G45040	1	2.06257	0.961103	1.52769	0.484832	1	0.465974	0.740674
AT5G20480	EFR	1	2.0593	1.18224	1.05455	0.485602	1	0.5741	0.512091
AT1G06440	AT1G06440	1	2.05661	1.10936	1.2797	0.486238	1	0.539412	0.622239
AT4G29670	ACHT2	1	2.05443	0.953992	1.36452	0.486753	1	0.464359	0.664185
AT5G18150	AT5G18150	1	2.05317	0.819997	0.789907	0.487052	1	0.399381	0.384725
AT4G21560	VPS28-1	1	2.04779	0.981401	1.40594	0.488332	1	0.47925	0.686566
AT3G61980	AT3G61980	1	2.04633	1.1838	1.31327	0.488679	1	0.578498	0.64177
AT4G32030	AT4G32030	1	2.04581	0.970441	1.21854	0.488805	1	0.474356	0.595628
AT5G58090	AT5G58090	1	2.03993	1.04228	1.64016	0.490214	1	0.51094	0.804028
AT4G20860	AT4G20860	1	2.03605	0.783362	1.08383	0.491146	1	0.384745	0.532318
AT1G34750	AT1G34750	1	2.02551	1.045	1.2481	0.493702	1	0.515917	0.616187
AT5G66130	RAD17	1	2.02255	1.05533	1.3272	0.494425	1	0.521781	0.6562
AT5G11740	AGP15	1	2.02026	0.820057	1.46781	0.494987	1	0.405917	0.726546
AT1G05340	AT1G05340	1	2.01322	0.490194	0.927298	0.496716	1	0.243487	0.460604
AT2G30990	AT2G30990	1	2.00815	0.967316	1.07528	0.497971	1	0.481695	0.535456
AT3G05580	TOPP9	1	2.00126	0.735179	1.07401	0.499686	1	0.367358	0.536667
AT5G57015	ckl12	1	1.9973	0.977359	1.44662	0.500676	1	0.48934	0.724288
AT5G05140	MED26B	1	1.9944	0.977393	1.47326	0.501403	1	0.490068	0.738697
AT3G14200	AT3G14200	1	1.99404	0.934486	1.00655	0.501493	1	0.468638	0.504779
AT1G14520	MIOX1	1	1.99103	1.0907	1.2945	0.502252	1	0.547807	0.650164
AT5G04020	AT5G04020	1	1.98559	0.771047	1.27875	0.503628	1	0.388321	0.644016
AT3G05490	RALFL22	1	1.98242	0.78175	0.92468	0.504435	1	0.394342	0.466441
AT2G02100	PDF2.2	1	1.97865	0.728438	1.04837	0.505396	1	0.368149	0.529844
AT4G26750	LIP5	1	1.97659	1.02747	1.30153	0.505922	1	0.519818	0.658474
AT4G19140	AT4G19140	1	1.97439	1.03394	1.29033	0.506486	1	0.523674	0.653536
AT5G25210	AT5G25210	1	1.97184	0.87028	0.988453	0.507142	1	0.441355	0.501286
AT3G03050	CSLD3	1	1.96888	0.898601	1.18884	0.507904	1	0.456403	0.603814
AT1G18890	CPK10	1	1.96802	1.00088	1.49507	0.508125	1	0.50857	0.759684
AT3G15540	IAA19	1	1.96641	0.696619	1.17762	0.508541	1	0.354259	0.59887
AT4G34480	AT4G34480	1	1.96444	1.05865	1.59412	0.509051	1	0.538906	0.811491
AT2G29510	AT2G29510	1	1.96348	0.987557	1.40518	0.5093	1	0.502963	0.715657
AT3G44610	AT3G44610	1	1.96318	1.18205	1.32741	0.509378	1	0.602108	0.676151
AT1G69790	AT1G69790	1	1.95946	0.816808	0.989338	0.510344	1	0.416853	0.504902
AT1G25682	AT1G25682	1	1.95937	0.965263	1.19554	0.510368	1	0.49264	0.610165
AT2G35650	CSLA7	1	1.95526	0.946673	1.40696	0.511442	1	0.484169	0.719576
AT1G11670	AT1G11670	1	1.95082	0.979044	1.56935	0.512604	1	0.501862	0.804457
AT1G27200	AT1G27200	1	1.95021	0.910332	1.12271	0.512766	1	0.466788	0.575688
AT4G02350	SEC15B	1	1.9491	0.98663	1.38685	0.513057	1	0.506197	0.711534
AT4G27350	AT4G27350	1	1.94472	0.708667	0.787245	0.514213	1	0.364406	0.404812
AT2G30360	CIPK11	1	1.94257	0.742148	0.909111	0.514783	1	0.382045	0.467995
AT1G75080	BZR1	1	1.94256	1.10522	1.34644	0.514785	1	0.56895	0.693126
AT4G04960	LECRK71	1	1.94231	0.989373	1.1409	0.514852	1	0.50938	0.587395
AT3G07040	RPM1	1	1.93596	0.931634	0.977794	0.516539	1	0.481226	0.505069
AT2G38500	AT2G38500	1	1.92601	0.762509	0.750679	0.519209	1	0.395902	0.389759
AT4G27520	ENODL2	1	1.91868	1.04258	1.50792	0.521192	1	0.543387	0.785914
AT4G30470	AT4G30470	1	1.9149	1.06538	1.40363	0.52222	1	0.556365	0.733002
AT5G56170	LLG1	1	1.90345	0.859477	1.12453	0.525361	1	0.451536	0.590786
AT1G34260	FAB1D	1	1.90177	1.04227	1.35709	0.525825	1	0.548051	0.713592
AT5G58620	AT5G58620	1	1.90146	0.946461	1.25065	0.525911	1	0.497754	0.657729
AT3G17330	ECT6	1	1.89867	0.887642	1.09448	0.526684	1	0.467506	0.576444
AT5G16910	CSLD2	1	1.8934	0.837516	1.13989	0.52815	1	0.442334	0.602032
AT1G77250	AT1G77250	1	1.88762	1.07852	1.19463	0.529768	1	0.571366	0.632874
AT4G24730	NRT3.2	1	1.8869	1.05436	1.30282	0.529971	1	0.558777	0.690455
AT3G28450	AT3G28450	1	1.88532	0.999502	1.31393	0.530414	1	0.53015	0.696925
AT5G64060	anac103	1	1.87904	0.757048	0.824039	0.532188	1	0.402892	0.438543
AT5G53570	AT5G53570	1	1.87902	1.11755	1.15456	0.532194	1	0.594754	0.614447
AT3G07790	AT3G07790	1	1.87589	0.998192	1.17856	0.533082	1	0.532118	0.628267
AT3G07470	AT3G07470	1	1.86568	0.929895	1.21412	0.535999	1	0.498423	0.650769
AT1G29980	AT1G29980	1	1.86358	0.942938	1.30047	0.536601	1	0.505981	0.697833
AT2G04305	AT2G04305	1	1.86314	0.963476	1.41981	0.536728	1	0.517124	0.762052
AT1G13790	FDM4	1	1.85676	1.02202	1.19321	0.538572	1	0.550432	0.642628
AT4G34260	FUC95A	1	1.85607	0.823121	0.994446	0.538773	1	0.443476	0.535781
AT4G32060	AT4G32060	1	1.8522	0.942001	0.98039	0.539899	1	0.508585	0.529311
AT5G16830	SYP21	1	1.849	0.957246	1.35029	0.540834	1	0.517711	0.730282
AT5G37550	AT5G37550	1	1.84625	0.635263	0.831794	0.541639	1	0.344083	0.450532
AT2G41480	PER25	1	1.84466	0.381297	0.663531	0.542104	1	0.206702	0.359703
AT3G57760	AT3G57760	1	1.84014	0.974456	1.24266	0.543437	1	0.529556	0.675307
AT2G39360	AT2G39360	1	1.83948	0.905115	1.03007	0.543631	1	0.492049	0.55998
AT5G04870	CPK1	1	1.83882	0.86129	1.07457	0.543828	1	0.468393	0.584379
AT1G19330	AT1G19330	1	1.83573	1.04273	1.15934	0.544742	1	0.56802	0.631543
AT4G13390	AT4G13390	1	1.83134	0.817323	0.828593	0.546049	1	0.446299	0.452452
AT4G30600	AT4G30600	1	1.82776	1.05322	1.46146	0.547118	1	0.576237	0.799589
AT1G61667	AT1G61667	1	1.82578	0.781366	1.01779	0.547712	1	0.427963	0.557455
AT3G13275	AT3G13275	1	1.8251	1.04605	1.07717	0.547915	1	0.573148	0.5902
AT1G13340	AT1G13340	1	1.8187	0.887075	1.36961	0.549844	1	0.487753	0.753075
AT3G10800	BZIP28	1	1.8159	1.04694	1.38361	0.550692	1	0.576541	0.761944
AT1G09060	AT1G09060	1	1.81499	1.02345	1.19612	0.550967	1	0.56389	0.659025
AT3G06760	DI19-4	1	1.81322	0.922526	1.03209	0.551505	1	0.508778	0.569206
AT5G54380	THE1	1	1.81064	0.891783	1.36599	0.552291	1	0.492524	0.754424
AT5G07070	CIPK2	1	1.80784	1.06581	1.28704	0.553148	1	0.58955	0.711924
AT3G07960	PIP5K6	1	1.80744	0.983355	1.1859	0.55327	1	0.544061	0.656121
AT1G50640	ERF3	1	1.80681	1.07835	1.50428	0.553461	1	0.596825	0.832562
AT4G20940	AT4G20940	1	1.79922	1.0316	1.38177	0.555797	1	0.573361	0.767982
AT3G49220	PME34	1	1.79902	1.19891	1.27907	0.555857	1	0.66642	0.710981
AT1G74380	GT5	1	1.79842	0.923806	1.23506	0.556043	1	0.513676	0.686746
AT4G14350	AT4G14350	1	1.79086	0.88672	1.14913	0.558392	1	0.495137	0.641666
AT1G64980	CDI	1	1.78754	1.16843	1.45676	0.559429	1	0.653654	0.814954
AT1G43886	AT1G43886	1	1.78619	0.981052	1.0449	0.559851	1	0.549242	0.584985
AT1G52720	AT1G52720	1	1.78512	1.01294	1.32514	0.560188	1	0.567434	0.742327
AT1G42470	AT1G42470	1	1.78395	0.906794	1.2101	0.560555	1	0.508308	0.678327
AT2G31010	AT2G31010	1	1.77871	1.04064	1.28155	0.562204	1	0.585052	0.720494
AT3G46385	AT3G46385	1	1.77831	0.784006	0.894991	0.562331	1	0.440871	0.503281
AT3G11700	FLA18	1	1.77631	0.943584	1.31964	0.562964	1	0.531204	0.74291
AT5G10100	TPPI	1	1.76835	0.596913	1.01726	0.565497	1	0.337553	0.575259
AT3G27540	AT3G27540	1	1.76829	0.964507	1.31459	0.565519	1	0.545447	0.743428
AT5G22450	AT5G22450	1	1.76209	1.03148	1.35992	0.567509	1	0.585374	0.771766
AT1G45180	AT1G45180	1	1.76135	0.978131	1.09053	0.567746	1	0.55533	0.619142
AT5G58720	AT5G58720	1	1.76077	0.994538	1.21026	0.567933	1	0.564831	0.687345
AT1G03457	BRN2	1	1.75105	0.984454	1.26338	0.571085	1	0.562207	0.7215
AT4G25830	AT4G25830	1	1.75076	0.847905	0.80877	0.571179	1	0.484305	0.461953
AT1G70370	JP650	1	1.74667	0.765698	0.866863	0.572517	1	0.438375	0.496294
AT5G65470	AT5G65470	1	1.74338	0.925108	1.30257	0.5736	1	0.530642	0.747152
AT2G19620	NDL3	1	1.74331	0.862942	1.14685	0.57362	1	0.495001	0.657854
AT5G54940	AT5G54940	1	1.74229	1.07721	1.20618	0.573958	1	0.618273	0.692296
AT5G51370	AT5G51370	1	1.7414	1.04721	0.99373	0.57425	1	0.601359	0.570649
AT3G28660	PCMP-E80	1	1.73781	0.908301	1.16388	0.575436	1	0.52267	0.669738
AT1G63700	YDA	1	1.73533	1.0474	1.19931	0.57626	1	0.603574	0.691115
AT2G17780	MCA2	1	1.73387	0.909196	1.05743	0.576744	1	0.524374	0.609864
AT4G12040	SAP7	1	1.72851	1.0804	1.5421	0.578533	1	0.625046	0.892154
AT1G73200	AT1G73200	1	1.72806	1.04169	1.15552	0.578685	1	0.602813	0.668685
AT3G06435	AT3G06435	1	1.72642	0.700919	0.741357	0.579235	1	0.405996	0.42942
AT4G35110	AT4G35110	1	1.72328	1.03603	1.27901	0.580288	1	0.601196	0.742193
AT4G30290	XTH19	1	1.72234	0.425324	0.575523	0.580607	1	0.246946	0.334153
AT5G58650	PSY1	1	1.71145	0.88507	1.32633	0.584301	1	0.517147	0.774974
AT2G31820	AT2G31820	1	1.7107	1.08068	1.34446	0.584555	1	0.631714	0.785913
AT3G28910	ATMYB30	1	1.70928	0.865964	1.07591	0.585042	1	0.506625	0.629451
AT2G34510	AT2G34510	1	1.7087	0.799921	1.06319	0.585239	1	0.468145	0.622218
AT1G71697	CK1	1	1.70672	0.887563	1.14234	0.585921	1	0.520042	0.669318
AT1G66350	RGL1	1	1.7065	0.835555	0.79086	0.585994	1	0.48963	0.463439
AT3G51550	FER	1	1.70637	0.971328	1.2276	0.586041	1	0.569238	0.719422
AT1G64700	AT1G64700	1	1.70448	0.800116	0.874077	0.58669	1	0.46942	0.512812
AT1G68580	AT1G68580	1	1.70196	1.01258	0.990344	0.587557	1	0.594951	0.581883
AT3G61830	ARF18	1	1.69936	1.06198	1.31881	0.588456	1	0.624929	0.776064
AT3G02070	AT3G02070	1	1.69123	0.850058	0.99522	0.591287	1	0.502628	0.588461
AT2G33110	VAMP723	1	1.69091	0.896647	0.889153	0.591396	1	0.530274	0.525842
AT1G06520	GPAT1	1	1.68821	0.521894	0.593231	0.592343	1	0.30914	0.351396
AT1G17980	PAPS1	1	1.68313	1.06395	1.27426	0.594132	1	0.632129	0.757079
AT2G31800	AT2G31800	1	1.68208	0.994006	1.24377	0.594502	1	0.590939	0.739424
AT5G15350	ENODL17	1	1.6788	0.778278	0.972873	0.595664	1	0.463592	0.579505
AT1G24170	GATL8	1	1.67508	0.919028	1.26155	0.596988	1	0.548649	0.753132
AT4G20880	AT4G20880	1	1.67353	0.958447	1.20471	0.59754	1	0.57271	0.71986
AT1G61660	BHLH112	1	1.67265	0.953285	1.17132	0.597855	1	0.569926	0.70028
AT5G24810	AT5G24810	1	1.66918	1.13103	1.19319	0.599095	1	0.677594	0.714836
AT3G01640	GLCAK1	1	1.66761	0.993589	1.07658	0.599661	1	0.595817	0.645585
AT1G76340	GONST3	1	1.6674	0.937529	1.40294	0.599735	1	0.562269	0.841392
AT5G15730	CRLK2	1	1.66137	0.974552	1.05212	0.601913	1	0.586595	0.633286
AT5G46780	AT5G46780	1	1.66075	1.03186	1.13094	0.602138	1	0.621324	0.680979
AT1G08290	WIP3	1	1.6571	0.806359	0.880755	0.603465	1	0.48661	0.531505
AT5G41810	AT5G41810	1	1.6565	1.02647	1.00707	0.603683	1	0.61966	0.607951
AT5G06630	AT5G06630	1	1.65648	0.806082	0.975167	0.603689	1	0.486623	0.588697
AT2G24610	CNGC14	1	1.65237	0.594567	0.959712	0.60519	1	0.359826	0.580808
AT2G31090	AT2G31090	1	1.64917	0.912846	0.964013	0.606366	1	0.553518	0.584544
AT5G09870	CESA5	1	1.64903	1.0219	1.34954	0.606416	1	0.619694	0.818385
AT4G21070	BRCA1	1	1.64895	0.834236	1.35207	0.606445	1	0.505918	0.819954
AT1G62440	LRX2	1	1.64443	0.493275	0.563982	0.608112	1	0.299966	0.342964
AT4G34430	SWI3D	1	1.64127	1.05762	1.23193	0.609284	1	0.644392	0.750597
AT5G62560	PUB41	1	1.63963	1.03741	1.34156	0.609895	1	0.632712	0.818212
AT5G56160	SFH14	1	1.6366	0.826502	0.799075	0.611021	1	0.50501	0.488252
AT5G50430	UBC33	1	1.63626	0.992264	1.2097	0.61115	1	0.606422	0.739306
AT4G30910	AT4G30910	1	1.63572	1.30578	1.18538	0.611353	1	0.798293	0.724683
AT5G24430	CRK4	1	1.63219	1.09707	1.19961	0.612674	1	0.672146	0.734969
AT4G20380	LSD1	1	1.63188	0.927153	1.02314	0.61279	1	0.56815	0.626969
AT4G27940	MTM1	1	1.62903	1.10059	1.29645	0.613861	1	0.675607	0.795841
AT3G24050	GATA1	1	1.62699	1.04752	1.26614	0.614631	1	0.643839	0.778211
AT5G63370	CDKG1	1	1.62544	1.01988	1.11541	0.615216	1	0.627446	0.686219
AT4G24110	AT4G24110	1	1.62514	0.885162	0.818272	0.615332	1	0.544668	0.503509
AT4G23880	AT4G23880	1	1.62421	1.22548	1.10844	0.615682	1	0.754504	0.682446
AT5G64220	CMTA2	1	1.62336	0.721069	0.970554	0.616005	1	0.444182	0.597866
AT1G73480	AT1G73480	1	1.61924	0.828184	1.05733	0.617575	1	0.511466	0.652979
AT4G16500	CYS4	1	1.61853	0.890101	1.2099	0.617845	1	0.549945	0.747529
AT3G28200	PER31	1	1.61565	0.81845	0.947259	0.618946	1	0.506576	0.586302
AT3G23750	AT3G23750	1	1.61458	0.973912	1.04216	0.619354	1	0.603196	0.645469
AT1G71360	AT1G71360	1	1.61425	0.964572	1.2139	0.619484	1	0.597537	0.751989
AT1G79380	AT1G79380	1	1.60826	1.0488	1.15914	0.621788	1	0.652131	0.720739
AT1G30640	AT1G30640	1	1.59838	0.847941	1.00879	0.625634	1	0.5305	0.631131
AT3G19150	KRP6	1	1.59632	0.959638	0.789099	0.62644	1	0.601156	0.494323
AT1G30010	AT1G30010	1	1.59614	0.900765	1.00492	0.62651	1	0.564339	0.629591
AT3G13175	AT3G13175	1	1.59606	1.05137	1.10114	0.626543	1	0.65873	0.689914
AT1G22770	GI	1	1.59359	0.992948	1.33255	0.627513	1	0.623088	0.83619
AT1G18470	AT1G18470	1	1.59353	0.933967	1.14534	0.627537	1	0.586099	0.718746
AT3G03750	SUVR3	1	1.59241	0.943497	1.16107	0.62798	1	0.592497	0.72913
AT3G07400	AT3G07400	1	1.58969	0.95307	0.985623	0.629054	1	0.599532	0.62001
AT2G39220	PLP6	1	1.58952	0.981589	1.133	0.629119	1	0.617536	0.712795
AT2G22790	AT2G22790	1	1.58395	0.718774	0.887071	0.631333	1	0.453786	0.560038
AT4G16563	AT4G16563	1	1.58317	0.74576	0.940806	0.631643	1	0.471054	0.594253
AT5G09790	ATXR5	1	1.58052	0.944448	1.15941	0.632701	1	0.597554	0.73356
AT2G47550	PME20	1	1.57834	0.603748	0.533123	0.633575	1	0.38252	0.337774
AT4G17950	AHL13	1	1.57527	1.01855	1.15943	0.634812	1	0.64659	0.736022
AT4G07960	CSLC12	1	1.57292	0.688746	0.780093	0.635761	1	0.437878	0.495953
AT4G23010	UTR2	1	1.57129	1.05841	1.18052	0.63642	1	0.673593	0.751305
AT1G74490	AT1G74490	1	1.56972	0.553004	0.858013	0.637054	1	0.352294	0.546601
AT1G49950	TRB1	1	1.56892	1.06318	1.02487	0.637382	1	0.677649	0.65323
AT3G07360	PUB9	1	1.56681	0.916796	0.993111	0.638238	1	0.585134	0.633841
AT1G32190	AT1G32190	1	1.56494	1.033	1.12589	0.639003	1	0.660093	0.719444
AT2G25690	AT2G25690	1	1.56337	1.14843	0.838772	0.639644	1	0.734589	0.536515
AT3G60260	AT3G60260	1	1.56229	0.919858	1.05638	0.640084	1	0.588787	0.676172
AT1G45207	AT1G45207	1	1.56192	0.994853	1.17845	0.640238	1	0.636943	0.754491
AT3G29170	AT3G29170	1	1.56158	0.970756	0.897271	0.640377	1	0.62165	0.574591
AT5G45710	HSFA4C	1	1.56054	0.821183	0.922986	0.640803	1	0.526217	0.591452
AT2G17520	IRE1A	1	1.55551	0.974754	0.996493	0.642876	1	0.626646	0.640621
AT4G30240	AT4G30240	1	1.55542	0.951037	1.13773	0.642913	1	0.611434	0.731461
AT1G72700	ALA5	1	1.5546	0.999102	1.23756	0.643251	1	0.642673	0.796062
AT3G12630	SAP5	1	1.55446	0.970045	1.15417	0.64331	1	0.62404	0.742488
AT1G68670	AT1G68670	1	1.55344	0.977224	1.13904	0.643735	1	0.629073	0.733237
AT3G19540	AT3G19540	1	1.55295	1.13226	1.29161	0.643936	1	0.729103	0.831712
AT1G02270	AT1G02270	1	1.54978	1.01229	1.10395	0.645251	1	0.653178	0.712325
AT4G39840	AT4G39840	1	1.54946	0.809516	1.01395	0.645387	1	0.522451	0.654389
AT2G42010	PLDBETA1	1	1.54763	0.982527	1.13989	0.64615	1	0.63486	0.736538
AT1G05710	AT1G05710	1	1.54752	0.916534	0.927282	0.646196	1	0.59226	0.599205
AT5G48660	AT5G48660	1	1.54666	0.962931	1.15002	0.646554	1	0.622586	0.743548
AT4G02600	MLO1	1	1.54337	0.845836	1.1214	0.647934	1	0.548046	0.726592
AT1G01300	AT1G01300	1	1.54154	1.08214	1.24453	0.648701	1	0.701986	0.807327
AT5G63905	AT5G63905	1	1.53797	0.741669	0.813633	0.650208	1	0.482239	0.52903
AT5G38560	PERK8	1	1.53649	1.03802	1.28279	0.650836	1	0.675582	0.834885
AT5G57100	AT5G57100	1	1.53603	0.895497	0.942314	0.65103	1	0.582996	0.613475
AT5G11090	AT5G11090	1	1.53032	1.02471	1.24132	0.653459	1	0.669609	0.811152
AT5G19070	AT5G19070	1	1.52867	1.01259	1.02062	0.654165	1	0.662403	0.667657
AT4G18530	AT4G18530	1	1.5262	0.972028	1.26208	0.65522	1	0.636893	0.826938
AT4G09150	AT4G09150	1	1.52496	0.933162	0.950463	0.655757	1	0.611927	0.623272
AT3G22260	AT3G22260	1	1.52305	1.01312	0.991298	0.656575	1	0.665188	0.650862
AT3G05670	AT3G05670	1	1.51811	1.0909	1.13379	0.658715	1	0.718595	0.746843
AT4G36020	CSP1	1	1.51761	0.990124	1.19846	0.658932	1	0.652424	0.789704
AT1G55270	AT1G55270	1	1.51721	0.926555	0.934597	0.659106	1	0.610698	0.615998
AT2G18630	AT2G18630	1	1.51701	0.93971	1.20099	0.659192	1	0.619449	0.791685
AT1G73030	CHMP1B	1	1.51599	1.01689	1.13575	0.659637	1	0.670775	0.749181
AT4G00150	SCL6	1	1.51307	0.91116	0.87396	0.66091	1	0.602195	0.577609
AT4G12790	AT4G12790	1	1.51192	0.925453	1.12314	0.661411	1	0.612105	0.742857
AT2G02370	AT2G02370	1	1.51186	0.995176	1.04339	0.661438	1	0.658248	0.690141
AT5G50890	AT5G50890	1	1.5104	0.977996	0.953564	0.662077	1	0.647509	0.631333
AT1G08980	AMI1	1	1.51004	0.855696	1.00733	0.662233	1	0.56667	0.667091
AT4G03550	CALS12	1	1.50431	1.06325	1.25389	0.664755	1	0.706802	0.833531
AT3G50340	AT3G50340	1	1.50396	0.858837	1.04579	0.664912	1	0.571051	0.695359
AT3G23030	IAA2	1	1.50303	0.866568	1.10342	0.665322	1	0.576547	0.73413
AT2G37110	AT2G37110	1	1.50252	0.942531	1.03414	0.66555	1	0.627302	0.688275
AT4G33430	BAK1	1	1.63258	1.098	1.84093	0.543204	0.886823	0.596438	1
AT3G63500	OBE4	1	1.75288	1.21312	2.01896	0.495305	0.868212	0.600865	1
AT1G07670	ECA4	1	1.64852	1.0792	1.94978	0.512878	0.845487	0.553499	1
AT5G66850	MAPKKK5	1	1.72454	1.17578	2.04773	0.488345	0.84217	0.574184	1
AT1G79440	ALDH5F1	1	1.51886	1.02878	1.81403	0.551257	0.83728	0.567123	1
AT3G28860	ABCB19	1	1.50511	0.99116	1.80728	0.553317	0.832801	0.548425	1
AT3G10985	SAG20	1	2.20359	1.01534	2.67493	0.373841	0.823793	0.379574	1
AT1G19270	DA1	1	1.80991	1.10371	2.19839	0.454878	0.823288	0.502051	1
AT4G19510	AT4G19510	1	1.51942	1.14439	1.84593	0.541733	0.823119	0.619956	1
AT2G20960	pEARLI4	1	2.38915	1.20316	2.90705	0.343991	0.821849	0.413875	1
AT1G29670	AT1G29670	1	1.51723	0.968107	1.84644	0.541584	0.821706	0.524312	1
AT4G16950	RPP5	1	2.04889	1.01731	2.50023	0.399964	0.819481	0.406888	1
AT4G24160	AT4G24160	1	3.41228	0.997533	4.16755	0.239949	0.818774	0.239357	1
AT4G29900	ACA10	1	1.62703	1.24613	1.99514	0.501217	0.815496	0.624584	1
AT2G01450	MPK17	1	1.97625	1.0817	2.42714	0.412008	0.814232	0.445668	1
AT3G46530	RPP13	1	1.58663	1.13409	1.95002	0.512816	0.813651	0.581579	1
AT3G44670	AT3G44670	1	1.5746	1.12985	1.94852	0.513211	0.808104	0.57985	1
AT4G39910	UBP3	1	1.55284	1.04175	1.92168	0.520377	0.808062	0.542101	1
AT3G05200	ATL6	1	2.85139	1.11294	3.54431	0.282142	0.804498	0.314006	1
AT1G71040	LPR2	1	1.93183	1.58341	2.40392	0.415986	0.803616	0.658678	1
AT5G25170	AT5G25170	1	2.25451	1.07085	2.81299	0.355493	0.801464	0.38068	1
AT2G02800	APK2B	1	1.65685	1.13137	2.07089	0.482884	0.800067	0.546321	1
AT3G13320	CAX2	1	1.58924	1.05843	1.98679	0.503323	0.7999	0.53273	1
AT3G55960	AT3G55960	1	1.6841	1.2402	2.10548	0.474951	0.799864	0.589035	1
AT5G62070	IQD23	1	1.7127	0.966362	2.14127	0.467012	0.799851	0.451303	1
AT5G66730	IDD1	1	1.62982	1.01304	2.0401	0.490173	0.798894	0.496564	1
AT3G12740	ALIS1	1	1.86489	1.26016	2.33726	0.427852	0.797898	0.53916	1
AT1G51805	AT1G51805	1	1.50283	1.15921	1.89083	0.528867	0.794799	0.613067	1
AT5G25050	AT5G25050	1	1.60336	0.99901	2.0197	0.495123	0.793862	0.494633	1
AT1G25390	AT1G25390	1	1.75825	1.16747	2.21514	0.451438	0.793743	0.527042	1
AT1G62422	AT1G62422	1	1.80179	1.12153	2.27528	0.439506	0.791897	0.492921	1
AT4G11300	AT4G11300	1	1.78737	1.28385	2.25874	0.442725	0.791313	0.56839	1
AT3G44480	RPP1	1	1.62493	1.16484	2.0539	0.486879	0.791144	0.567135	1
AT2G28830	PUB12	1	1.52597	1.02204	1.94843	0.513233	0.783181	0.524547	1
AT5G26030	HEM15	1	6.13978	1.13333	7.86315	0.127175	0.780829	0.144132	1
AT5G48655	AT5G48655	1	2.17658	0.980467	2.78805	0.358674	0.780683	0.351667	1
AT5G63790	NAC102	1	1.72863	1.19829	2.22278	0.449887	0.777689	0.539093	1
AT3G14090	ATEXO70D3	1	1.51061	1.1286	1.9454	0.514033	0.776504	0.580139	1
AT2G41890	SD31	1	1.7801	1.04026	2.29949	0.43488	0.774132	0.45239	1
AT2G30440	TPP1	1	1.77987	1.23536	2.30648	0.433561	0.77168	0.535604	1
AT5G54860	AT5G54860	1	1.88514	1.21328	2.44327	0.409288	0.771565	0.496579	1
AT3G25400	AT3G25400	1	2.70323	1.01626	3.51461	0.284527	0.769142	0.289154	1
AT1G69270	RPK1	1	1.7904	1.22309	2.35445	0.424727	0.760433	0.519479	1
AT5G05410	DREB2A	1	3.61836	1.07807	4.76576	0.20983	0.759241	0.226211	1
AT4G16860	RPP4	1	2.56411	1.07438	3.38332	0.295568	0.75787	0.317551	1
AT5G05850	PIRL1	1	1.49945	1.16862	1.98428	0.503962	0.755667	0.588941	1
AT5G02480	AT5G02480	1	1.54677	1.08901	2.05256	0.487197	0.753583	0.530565	1
AT3G54100	AT3G54100	1	1.86372	0.996889	2.47999	0.403227	0.751502	0.401972	1
AT3G44190	AT3G44190	1	1.80206	0.957161	2.40162	0.416386	0.750353	0.398549	1
AT5G66650	AT5G66650	1	9.83403	1.70734	13.1384	0.0761129	0.748497	0.12995	1
AT5G66800	AT5G66800	1	2.30442	0.961254	3.07966	0.324711	0.74827	0.31213	1
AT1G75440	UBC16	1	1.55957	1.22311	2.08615	0.479352	0.747584	0.586299	1
AT4G37640	ACA2	1	1.74041	1.18984	2.32992	0.4292	0.746984	0.510677	1
AT3G11820	SYP121	1	6.9829	1.43327	9.35264	0.106922	0.746624	0.153247	1
AT4G02410	LECRK43	1	4.10534	1.4635	5.53198	0.180767	0.74211	0.264553	1
AT5G41180	AT5G41180	1	1.73219	1.12572	2.33843	0.427637	0.74075	0.481401	1
AT1G78850	AT1G78850	1	1.72172	1.57388	2.32481	0.430142	0.740583	0.676992	1
AT3G08760	ATSIK	1	2.21004	1.11967	2.98783	0.334691	0.739681	0.374744	1
AT1G31540	AT1G31540	1	3.54536	1.52727	4.79437	0.208578	0.739484	0.318555	1
AT2G11520	CRCK3	1	2.17268	1.33111	2.93874	0.340282	0.739326	0.452954	1
AT3G57330	ACA11	1	2.09435	1.24928	2.85174	0.350663	0.734411	0.438078	1
AT1G51660	MKK4	1	4.91225	1.22449	6.69478	0.14937	0.733744	0.182902	1
AT1G17340	SAC5	1	1.98865	1.09439	2.72199	0.367378	0.730586	0.402055	1
AT3G08720	ATPK2	1	7.44852	1.33465	10.2066	0.0979762	0.729777	0.130764	1
AT1G20780	PUB44	1	1.69375	1.22086	2.32268	0.430537	0.729224	0.525626	1
AT1G69840	HIR2	1	8.78409	1.35547	12.1277	0.0824557	0.724299	0.111767	1
AT4G11280	ACS6	1	13.9704	1.26863	19.2897	0.0518412	0.724242	0.0657673	1
AT4G09570	CPK4	1	2.81771	1.08541	3.89074	0.25702	0.724209	0.278971	1
AT5G26340	STP13	1	1.90105	1.4875	2.63349	0.379725	0.721876	0.564842	1
AT5G25930	AT5G25930	1	5.02459	1.70152	6.97109	0.14345	0.720775	0.244083	1
AT3G59310	AT3G59310	1	2.87062	1.26383	3.98367	0.251025	0.720599	0.317253	1
AT1G48320	DHNAT1	1	2.06005	1.18089	2.86337	0.349239	0.719449	0.412412	1
AT4G35310	CPK5	1	1.84895	1.14562	2.57867	0.387796	0.717014	0.444268	1
AT2G19710	AT2G19710	1	4.03064	1.14246	5.62539	0.177766	0.716509	0.20309	1
AT5G61560	PUB51	1	1.5534	0.967152	2.16952	0.460932	0.71601	0.445791	1
AT2G46600	KIC	1	4.32025	1.16417	6.04382	0.165458	0.714821	0.192622	1
AT5G53130	CNGC1	1	2.73139	1.06943	3.82458	0.261467	0.714169	0.279619	1
AT1G64280	NPR1	1	1.86996	1.22853	2.6211	0.38152	0.713425	0.468709	1
AT1G26810	B3GALT15	1	1.5133	1.10539	2.12416	0.470774	0.712421	0.52039	1
AT4G23250	EMB1290	1	1.95352	1.57494	2.74235	0.364651	0.712353	0.574304	1
AT3G55950	CCR3	1	1.60312	1.11054	2.2519	0.444069	0.711895	0.493159	1
AT4G02550	AT4G02550	1	1.95573	1.034	2.75733	0.362669	0.709282	0.374999	1
AT4G31550	WRKY11	1	3.26797	1.06607	4.60893	0.21697	0.709051	0.231306	1
AT3G46620	AT3G46620	1	3.82175	1.01019	5.39205	0.185458	0.708775	0.187348	1
AT5G40910	AT5G40910	1	2.60575	1.28149	3.68063	0.271693	0.707963	0.348172	1
AT1G32150	bZIP68	1	2.00825	1.09128	2.8395	0.352175	0.707254	0.38432	1
AT1G03740	AT1G03740	1	1.73612	1.22812	2.45712	0.40698	0.706566	0.49982	1
AT1G03730	AT1G03730	1	1.93277	0.971779	2.73652	0.365427	0.706286	0.355114	1
AT1G33420	AT1G33420	1	1.76886	1.36078	2.50478	0.399236	0.706191	0.543272	1
AT2G41410	CML35	1	3.26221	1.24411	4.62851	0.216052	0.704809	0.268792	1
AT1G11310	MLO2	1	1.52227	1.14311	2.16131	0.462683	0.70433	0.528899	1
AT1G49780	PUB26	1	2.2619	1.11644	3.21376	0.311162	0.703816	0.347395	1
AT1G75020	LPAT4	1	3.49347	1.00168	4.96451	0.20143	0.703689	0.201769	1
AT3G12360	ITN1	1	1.77854	1.18093	2.5342	0.394601	0.701815	0.465997	1
AT1G74100	SOT16	1	1.90482	1.14622	2.72709	0.366691	0.698481	0.420309	1
AT3G28180	CSLC4	1	2.99483	1.06861	4.30136	0.232484	0.696252	0.248436	1
AT1G76360	AT1G76360	1	4.09359	1.2259	5.88139	0.170028	0.696025	0.208436	1
AT1G74360	AT1G74360	1	1.90303	1.38586	2.7387	0.365137	0.694866	0.506027	1
AT5G24530	DMR6	1	1.76695	1.86752	2.54826	0.392424	0.693395	0.732859	1
AT1G53440	AT1G53440	1	2.61376	1.28572	3.7714	0.265153	0.693047	0.340912	1
AT1G08920	SUGTL2	1	1.75655	0.986339	2.54761	0.392524	0.68949	0.387162	1
AT2G47730	GSTF8	1	1.8626	1.13608	2.70297	0.369963	0.689093	0.420309	1
AT1G59620	CW9	1	2.22199	1.2676	3.22862	0.30973	0.688217	0.392615	1
AT5G40920	AT5G40920	1	3.08086	1.38902	4.48861	0.222786	0.686373	0.309454	1
AT1G56520	AT1G56520	1	2.56034	1.05058	3.73116	0.268013	0.686205	0.281569	1
AT5G04720	ADR1-L2	1	5.76486	1.22155	8.43322	0.118579	0.68359	0.14485	1
AT1G03230	AT1G03230	1	1.85568	1.31875	2.71747	0.36799	0.68287	0.485288	1
AT5G11250	AT5G11250	1	2.41503	1.18379	3.54848	0.28181	0.68058	0.333603	1
AT2G17120	LYM2	1	1.6089	1.43439	2.36943	0.422042	0.679024	0.605375	1
AT5G38990	AT5G38990	1	1.70571	1.4478	2.51405	0.397765	0.678471	0.575884	1
AT4G11660	HSFB2B	1	2.74886	1.04297	4.06066	0.246266	0.67695	0.256847	1
AT1G33600	AT1G33600	1	3.3724	1.42695	4.98852	0.20046	0.676033	0.286048	1
AT2G35930	PUB23	1	6.34814	1.15473	9.40206	0.10636	0.675186	0.122816	1
AT4G02380	SAG21	1	1.64812	1.09812	2.44948	0.40825	0.672846	0.448307	1
AT4G32300	SD25	1	1.60971	1.0587	2.39339	0.417818	0.672567	0.442344	1
AT5G46490	AT5G46490	1	2.20278	1.22957	3.27973	0.304903	0.671636	0.374899	1
AT4G18220	AT4G18220	1	1.91357	1.26779	2.85363	0.350431	0.670573	0.444273	1
AT5G02290	NAK	1	3.28222	1.46316	4.90704	0.203789	0.66888	0.298177	1
AT1G05630	5PTASE13	1	1.53667	1.19829	2.30035	0.434717	0.668014	0.520918	1
AT5G61900	BON1	1	5.3216	1.24393	7.98028	0.125309	0.666844	0.155875	1
AT3G16720	ATL2	1	5.62211	1.25111	8.44261	0.118447	0.665921	0.14819	1
AT3G44720	ADT4	1	2.12936	1.30098	3.20318	0.31219	0.664766	0.406153	1
AT5G49730	FRO6	1	0.663987	0.66035	0.436489	1	0.663987	0.66035	0.436489
AT3G10640	VPS60.1	1	2.53804	1.12098	3.82861	0.261192	0.662916	0.292791	1
AT5G53830	VQ33	1	2.07614	1.32957	3.13998	0.318473	0.661194	0.423431	1
AT1G08930	ERD6	1	5.33001	1.55588	8.07109	0.123899	0.660383	0.192771	1
AT1G15890	AT1G15890	1	1.64203	1.39566	2.49193	0.401295	0.658937	0.560071	1
AT3G26910	AT3G26910	1	3.45002	1.23587	5.23828	0.190902	0.658618	0.23593	1
AT4G23570	SGT1A	1	2.17084	1.29431	3.30403	0.302661	0.65703	0.391737	1
AT3G48920	AtMYB45	1	0.656735	0.852041	0.413671	1	0.656735	0.852041	0.413671
AT5G44070	PCS1	1	3.52726	1.36756	5.37454	0.186062	0.656291	0.254452	1
AT5G26920	CBP60G	1	11.3137	1.83345	17.2806	0.0578684	0.654708	0.106099	1
AT4G33300	ADR1-L1	1	3.20553	1.28902	4.90147	0.204021	0.653995	0.262986	1
AT5G14700	AT5G14700	1	1.50822	1.09264	2.30674	0.433511	0.653832	0.473672	1
AT1G22650	INVD	1	1.65966	1.24286	2.53947	0.393783	0.653546	0.489419	1
AT1G67920	AT1G67920	1	1.96111	1.13809	3.00085	0.333238	0.653517	0.379255	1
AT1G09970	LRR	1	2.20244	1.38983	3.38314	0.295583	0.651004	0.41081	1
AT1G11210	AT1G11210	1	7.6272	1.16515	11.7228	0.0853042	0.650632	0.0993921	1
AT1G07520	SCL31	1	3.28219	1.08682	5.04533	0.198203	0.650541	0.215411	1
AT1G59870	ABCG36	1	3.13498	1.63924	4.84855	0.206247	0.646581	0.338089	1
AT3G15760	AT3G15760	1	1.90795	0.891863	2.95221	0.33873	0.646278	0.302101	1
AT1G72930	TIR	1	3.20778	1.79456	4.97137	0.201152	0.645251	0.360979	1
AT3G09830	AT3G09830	1	5.61936	1.52749	8.71827	0.114702	0.644549	0.175205	1
AT3G45640	MPK3	1	8.18676	1.46498	12.7065	0.0787002	0.6443	0.115294	1
AT3G46600	SCL30	1	5.46685	1.30248	8.4896	0.117791	0.643947	0.153421	1
AT3G55880	SUE4	1	2.05286	1.24058	3.18845	0.313632	0.643842	0.389086	1
AT1G31173	MIR167D	1	0.643581	0.753113	0.168893	1	0.643581	0.753113	0.168893
AT4G12720	NUDT7	1	11.1127	1.47951	17.3184	0.057742	0.641667	0.0854296	1
AT3G50280	AT3G50280	1	1.8365	1.27247	2.86481	0.349063	0.641053	0.444172	1
AT1G11050	AT1G11050	1	7.0621	1.3175	11.0168	0.0907702	0.641028	0.119589	1
AT5G45110	NPR3	1	4.55724	1.27032	7.11707	0.140507	0.640326	0.178489	1
AT1G55450	AT1G55450	1	5.76889	1.73637	9.04009	0.110618	0.638145	0.192074	1
AT1G77890	AT1G77890	1	3.05349	1.05034	4.8367	0.206753	0.631318	0.21716	1
AT3G53960	NPF5.7	1	1.66127	1.23327	2.63179	0.37997	0.631234	0.468607	1
AT1G72240	AT1G72240	1	5.16529	1.17867	8.1897	0.122105	0.630706	0.143921	1
AT3G53400	AT3G53400	1	1.90318	1.02557	3.01816	0.331327	0.630575	0.3398	1
AT2G41100	CML12	1	30.4045	4.2138	48.2254	0.020736	0.630466	0.0873772	1
AT4G08850	AT4G08850	1	2.83639	1.44831	4.51621	0.221425	0.628047	0.320693	1
AT5G59570	BOA	1	3.17908	1.20976	5.06591	0.197398	0.627543	0.238804	1
AT4G20780	CML42	1	1.81888	1.19364	2.90276	0.3445	0.626606	0.41121	1
AT4G17900	AT4G17900	1	1.67688	1.14509	2.68041	0.373077	0.625604	0.427205	1
AT2G36790	UGT73C6	1	5.66005	1.70554	9.05054	0.110491	0.625383	0.188446	1
AT1G68840	RAV2	1	2.70666	1.28985	4.3308	0.230904	0.62498	0.297832	1
AT1G21060	AT1G21060	1	0.624933	0.943724	0.961406	1	0.624933	0.943724	0.961406
AT4G26400	AT4G26400	1	3.83839	1.08714	6.15659	0.162428	0.62346	0.176582	1
AT1G66880	AT1G66880	1	2.74367	1.44845	4.40328	0.227104	0.623098	0.328949	1
AT1G49050	AT1G49050	1	1.83971	1.3791	2.95608	0.338286	0.622348	0.466532	1
AT1G20190	EXPA11	1	0.621503	0.779777	0.437497	1	0.621503	0.779777	0.437497
AT3G02800	AT3G02800	1	2.56114	1.8687	4.12523	0.242411	0.620847	0.452994	1
AT1G10050	AT1G10050	1	1.59812	1.23312	2.58374	0.387036	0.618528	0.477262	1
AT4G00850	GIF3	1	1.74061	1.04896	2.81796	0.354867	0.617684	0.372241	1
AT1G71880	SUC1	1	2.0524	1.20734	3.32483	0.300767	0.617293	0.363129	1
AT5G44582	AT5G44582	1	1.65989	1.15326	2.69361	0.371249	0.616232	0.428147	1
AT2G44490	BGLU26	1	1.81125	1.24482	2.94246	0.339852	0.615556	0.423053	1
AT2G48010	RKF3	1	2.35687	1.36528	3.83456	0.260786	0.614639	0.356046	1
AT4G02420	LECRK44	1	1.59051	1.58765	2.58808	0.386387	0.614552	0.613448	1
AT1G31290	AGO3	1	2.70285	1.67603	4.40024	0.22726	0.61425	0.380895	1
AT1G64610	AT1G64610	1	1.98589	1.1625	3.23402	0.309213	0.614062	0.359458	1
AT2G04790	AT2G04790	1	0.613868	0.830738	0.464253	1	0.613868	0.830738	0.464253
AT4G10390	AT4G10390	1	1.67223	0.98509	2.7255	0.366905	0.613549	0.361434	1
AT2G16890	UGT90A1	1	1.72569	1.11848	2.81322	0.355464	0.613422	0.397581	1
AT3G56410	AT3G56410	1	2.18837	1.502	3.56791	0.280276	0.613347	0.420974	1
AT2G27310	AT2G27310	1	2.24914	1.00533	3.67345	0.272224	0.612269	0.273675	1
AT1G25500	AT1G25500	1	1.60572	1.08949	2.62857	0.380434	0.610871	0.414478	1
AT1G63350	AT1G63350	1	1.5924	1.28983	2.60811	0.383419	0.610557	0.494545	1
AT5G60800	AT5G60800	1	2.07884	1.13128	3.40666	0.293543	0.610229	0.332079	1
AT4G39950	CYP79B2	1	1.50687	1.24934	2.47354	0.404279	0.609196	0.505081	1
AT1G26250	AT1G26250	1	1.94328	2.28663	3.19134	0.313348	0.608922	0.716511	1
AT1G30755	AT1G30755	1	1.81942	1.22663	2.99659	0.333713	0.607164	0.409342	1
AT4G22690	CYP706A1	1	2.79441	1.79493	4.60733	0.217045	0.606514	0.389582	1
AT3G17700	CNGC20	1	1.7829	1.5073	2.94287	0.339804	0.605837	0.512186	1
AT2G28080	UGT86A2	1	1.96461	1.19132	3.24406	0.308255	0.605601	0.367229	1
AT1G25560	TEM1	1	2.55448	1.30243	4.24093	0.235797	0.60234	0.30711	1
AT5G59450	SCL11	1	2.69556	1.01399	4.48388	0.223021	0.601166	0.226141	1
AT4G11521	CRK34	1	3.18828	1.55453	5.30917	0.188353	0.600523	0.292801	1
AT5G59220	HAI1	1	1.89261	0.994621	3.15423	0.317035	0.600024	0.315329	1
AT4G38550	AT4G38550	1	4.95881	1.93638	8.31198	0.120308	0.596585	0.232962	1
AT2G40095	AT2G40095	1	2.03465	1.21915	3.41445	0.292873	0.595894	0.357057	1
AT2G38470	WRKY33	1	21.0277	1.98376	35.327	0.0283069	0.595228	0.056154	1
AT5G48540	CRRSP55	1	3.18815	1.82355	5.35647	0.18669	0.595195	0.340438	1
AT2G44940	ERF034	1	0.594492	0.954218	0.735441	1	0.594492	0.954218	0.735441
AT4G36500	AT4G36500	1	4.20751	1.58459	7.09947	0.140856	0.592651	0.223198	1
AT4G26070	MKK1	1	1.50518	1.64582	2.54213	0.393371	0.592095	0.647417	1
AT3G50060	MYB77	1	6.18683	1.18417	10.4594	0.0956075	0.591507	0.113216	1
AT4G13510	AMT1-1	1	1.60842	1.23975	2.71942	0.367725	0.591456	0.455886	1
AT5G02540	AT5G02540	1	0.590572	0.62219	0.425727	1	0.590572	0.62219	0.425727
AT4G27280	AT4G27280	1	25.3093	1.65955	42.8812	0.0233203	0.590219	0.0387011	1
AT3G53402	CPuORF46	1	2.00456	1.08137	3.43271	0.291315	0.583959	0.315019	1
AT1G76070	AT1G76070	1	1.75482	1.27756	3.01089	0.332128	0.582825	0.424313	1
AT4G29310	AT4G29310	1	0.645046	1.11116	0.837816	0.899959	0.580514	1	0.754
AT1G19970	AT1G19970	1	2.46837	1.1317	4.26832	0.234284	0.5783	0.26514	1
AT4G36150	AT4G36150	1	1.62236	1.59401	2.80978	0.355899	0.577396	0.567309	1
AT1G17600	AT1G17600	1	2.10282	1.53833	3.64447	0.274389	0.576989	0.422101	1
AT3G48090	EDS1	1	2.73717	1.42987	4.75211	0.210433	0.57599	0.300892	1
AT1G44100	AAP5	1	2.75453	1.29972	4.78967	0.208783	0.575097	0.271358	1
AT2G41835	SAP11	1	1.62366	1.12426	2.83297	0.352986	0.573129	0.396848	1
AT3G22160	VQ22	1	1.81573	1.39975	3.17743	0.314719	0.571445	0.440529	1
AT1G67970	HSFA8	1	5.25849	1.24775	9.20873	0.108593	0.571034	0.135496	1
AT3G22060	CRRSP38	1	1.78576	1.55657	3.14374	0.318093	0.568036	0.495132	1
AT3G12920	BRG3	1	0.600823	1.06146	0.791381	0.942096	0.566033	1	0.745557
AT5G66910	AT5G66910	1	2.11649	1.26274	3.75565	0.266265	0.563549	0.336224	1
AT3G06868	AT3G06868	1	0.580787	1.03608	0.798871	0.96518	0.560564	1	0.771055
AT3G61460	BRH1	1	0.618529	1.10528	0.849642	0.904751	0.559615	1	0.768714
AT1G77855	AT1G77855	1	2.07394	1.06542	3.71542	0.269149	0.558198	0.286757	1
AT5G24655	LSU4	1	0.575354	1.01263	1.0337	0.967397	0.556596	0.979616	1
AT5G66480	AT5G66480	1	1.9223	1.29381	3.4616	0.288884	0.555322	0.373761	1
AT1G17750	PEPR2	1	2.98062	1.20047	5.37781	0.185949	0.554244	0.223227	1
AT4G29740	CKX4	1	2.74377	0.982501	4.97008	0.201204	0.552058	0.197683	1
AT3G10960	AZG1	1	0.625517	1.13447	1.07484	0.881467	0.551373	1	0.947435
AT1G13210	ALA11	1	3.39471	1.49364	6.16534	0.162197	0.550611	0.242264	1
AT4G17250	AT4G17250	1	3.95721	1.63588	7.20108	0.138868	0.54953	0.227172	1
AT5G40030	AT5G40030	1	1.91021	1.04601	3.48046	0.287318	0.548839	0.300539	1
AT2G40140	CZF1	1	7.01086	1.36318	12.7833	0.0782268	0.548437	0.106637	1
AT4G26120	NPR2	1	2.38843	1.90184	4.35519	0.229611	0.548409	0.436683	1
AT5G49740	FRO7	1	0.547453	0.688172	0.360054	1	0.547453	0.688172	0.360054
AT5G44350	AT5G44350	1	1.53782	0.621194	2.81122	0.355718	0.54703	0.22097	1
AT5G46520	VICTR	1	2.86226	1.43082	5.23892	0.190879	0.546345	0.273113	1
AT3G13080	ABCC3	1	3.08314	1.72392	5.64571	0.177126	0.546102	0.305351	1
AT4G36220	CYP84A1	1	0.650131	1.19285	0.796754	0.838329	0.545023	1	0.667942
AT1G76680	OPR1	1	1.56377	1.46768	2.87142	0.34826	0.5446	0.511135	1
AT1G10340	AT1G10340	1	4.42921	2.52273	8.14999	0.1227	0.543462	0.309538	1
AT4G18205	PUP21	1	6.00487	1.87007	11.0623	0.0903973	0.542824	0.16905	1
AT5G12340	AT5G12340	1	2.44901	1.0706	4.51197	0.221633	0.542781	0.237279	1
AT5G10310	EPFL1	1	0.662579	1.04365	1.22992	0.813063	0.538718	0.848552	1
AT2G31980	CYS2	1	1.88133	1.09378	3.49485	0.286135	0.538314	0.31297	1
AT5G66790	WAKL21	1	1.7075	1.54152	3.17431	0.315029	0.537911	0.485624	1
AT5G41610	CHX18	1	1.65604	1.75844	3.07878	0.324804	0.537887	0.571148	1
AT2G44840	ERF13	1	98.0855	1.68718	182.372	0.0054833	0.537832	0.00925132	1
AT4G04610	44652	1	0.641235	1.1927	0.905212	0.838436	0.537635	1	0.758962
AT3G29000	CML30	1	24.5906	1.97241	45.8671	0.0218021	0.536128	0.0430028	1
AT3G21780	UGT71B6	1	2.56438	1.81206	4.8017	0.20826	0.534058	0.377379	1
AT5G12940	AT5G12940	1	3.43007	1.10594	6.42857	0.155556	0.533567	0.172035	1
AT3G22968	CPuORF59	1	0.529694	0.950098	0.392805	1	0.529694	0.950098	0.392805
AT2G26400	ARD1	1	1.85454	3.00652	3.50397	0.28539	0.529268	0.858033	1
AT4G18197	PUP7	1	3.93873	1.92421	7.46239	0.134005	0.52781	0.257854	1
AT3G53810	LECRK42	1	2.36315	1.10122	4.4865	0.222891	0.526724	0.245451	1
AT3G22970	AT3G22970	1	0.526533	0.951185	0.394745	1	0.526533	0.951185	0.394745
AT3G16030	CES101	1	1.86541	1.74624	3.54406	0.282162	0.526349	0.492722	1
AT1G21550	CML44	1	3.80116	0.685232	7.24583	0.13801	0.5246	0.0945692	1
AT4G11850	PLDGAMMA1	1	1.90255	1.4039	3.6455	0.274311	0.521891	0.385104	1
AT2G03530	UPS2	1	1.98997	1.43598	3.81507	0.262119	0.521609	0.376396	1
AT5G65890	ACR1	1	0.521149	0.922426	0.702903	1	0.521149	0.922426	0.702903
AT3G18010	WOX1	1	0.564317	1.08545	0.929262	0.92128	0.519894	1	0.85611
AT3G49900	AT3G49900	1	0.586506	1.13408	0.758419	0.881772	0.517165	1	0.668753
AT5G47960	RABA4C	1	3.80361	1.19878	7.35894	0.135889	0.516869	0.162902	1
AT3G18830	PLT5	1	1.83326	1.65695	3.55481	0.281309	0.515711	0.466115	1
AT1G34420	AT1G34420	1	2.25378	2.35041	4.39386	0.22759	0.512939	0.534931	1
AT2G38290	AMT2	1	1.78302	1.56446	3.49362	0.286236	0.510364	0.447805	1
AT3G18690	MKS1	1	2.3808	1.33618	4.72244	0.211755	0.504147	0.282943	1
AT1G24145	AT1G24145	1	8.69099	2.93983	17.2795	0.0578722	0.502967	0.170134	1
AT5G15870	AT5G15870	1	2.19175	1.23577	4.35825	0.22945	0.502898	0.283547	1
AT2G36800	UGT73C5	1	1.91948	1.3797	3.83242	0.260932	0.500852	0.360008	1
AT2G37710	LECRK41	1	2.54235	1.65751	5.08258	0.19675	0.500209	0.326116	1
AT3G50800	AT3G50800	1	4.6267	1.03682	9.25525	0.108047	0.4999	0.112025	1
AT5G47220	ERF2	1	7.4902	1.25306	15.0404	0.0664875	0.498004	0.0833128	1
AT2G26190	AT2G26190	1	7.43769	1.56174	14.9439	0.0669167	0.497706	0.104507	1
AT5G08790	NAC081	1	2.59019	1.42808	5.20534	0.192111	0.497602	0.274349	1
AT4G16960	AT4G16960	1	1.66382	1.48201	3.36941	0.296788	0.4938	0.439844	1
AT1G35230	AGP5	1	3.96248	3.03544	8.03473	0.12446	0.49317	0.37779	1
AT4G01010	CNGC13	1	3.25187	1.71881	6.59463	0.151638	0.493109	0.260638	1
AT4G23200	CRK12	1	3.96131	1.47331	8.10541	0.123374	0.488724	0.181769	1
AT3G04210	AT3G04210	1	4.00542	2.21712	8.23622	0.121415	0.486318	0.269191	1
AT2G29720	CTF2B	1	3.35272	2.01839	6.89578	0.145016	0.486199	0.2927	1
AT5G62280	AT5G62280	1	0.485296	0.806251	0.307243	1	0.485296	0.806251	0.307243
AT3G17690	CNGC19	1	15.1351	3.00736	31.2156	0.0320353	0.484858	0.0963418	1
AT4G17500	ERF1A	1	6.06201	1.24235	12.5345	0.0797798	0.483626	0.0991141	1
AT3G61950	BHLH67	1	0.568441	1.176	0.817158	0.850341	0.483368	1	0.694863
AT1G80120	AT1G80120	1	2.30579	0.979844	4.77455	0.209444	0.482933	0.205222	1
AT1G28190	AT1G28190	1	2.63946	2.0044	5.46924	0.182841	0.4826	0.366487	1
AT3G15518	AT3G15518	1	2.04416	1.74088	4.26449	0.234494	0.479343	0.408226	1
AT4G33050	EDA39	1	10.4079	2.81215	21.7183	0.0460442	0.479223	0.129483	1
AT1G74440	AT1G74440	1	7.69623	2.25324	16.1196	0.0620361	0.477444	0.139782	1
AT3G56400	WRKY70	1	6.85238	2.07187	14.3733	0.0695733	0.476743	0.144147	1
AT1G12330	AT1G12330	1	0.544772	1.14628	0.730882	0.872388	0.475253	1	0.637613
AT4G14365	XBAT34	1	26.0528	2.88658	54.9597	0.0181952	0.474035	0.0525217	1
AT1G24140	AT1G24140	1	34.3809	2.87587	73.3708	0.0136294	0.468592	0.0391964	1
AT3G09405	PAE4	1	1.52294	2.91309	3.27198	0.305625	0.465449	0.890313	1
AT4G06746	RAP2-9	1	0.597031	1.28576	1.16814	0.777748	0.46434	1	0.908515
AT2G15390	FUT4	1	1.9691	1.21926	4.25442	0.235049	0.462837	0.286588	1
AT4G26288	AT4G26288	1	0.46096	0.700277	0.794248	1	0.46096	0.700277	0.794248
AT4G15975	ATL17	1	4.76136	1.56808	10.3301	0.0968047	0.460922	0.151798	1
AT5G04340	ZAT6	1	4.59581	1.52677	9.99519	0.100048	0.459802	0.152751	1
AT3G25510	AT3G25510	1	3.70507	1.6597	8.05969	0.124074	0.459704	0.205926	1
AT1G73500	MKK9	1	3.7658	1.34664	8.26499	0.120992	0.455632	0.162933	1
AT4G28490	RLK5	1	2.05766	2.02587	4.53572	0.220472	0.453656	0.446649	1
AT3G52430	PAD4	1	3.2058	1.62541	7.07384	0.141366	0.453191	0.229778	1
AT4G08555	AT4G08555	1	1.75197	1.25855	3.87841	0.257838	0.451724	0.324502	1
AT4G28350	LECRK72	1	2.02599	1.43858	4.48711	0.22286	0.451514	0.320603	1
AT5G39020	AT5G39020	1	2.67841	2.25821	5.94304	0.168264	0.45068	0.379976	1
AT5G51190	ERF105	1	47.6289	2.99711	106.058	0.00942878	0.449082	0.0282591	1
AT3G21150	BBX32	1	9.36631	1.35489	20.9799	0.0476647	0.446442	0.0645804	1
AT2G26440	PME12	1	1.59074	2.29149	3.57669	0.279588	0.444752	0.640674	1
AT3G01290	HIR3	1	2.53817	1.18706	5.72596	0.174643	0.443274	0.207313	1
AT2G26530	AR781	1	8.20004	1.36244	18.5829	0.0538128	0.441267	0.0733166	1
AT3G47090	AT3G47090	1	3.77874	2.26095	8.5643	0.116764	0.44122	0.263997	1
AT5G24210	AT5G24210	1	4.17949	1.66434	9.55764	0.104628	0.437293	0.174137	1
AT1G05575	AT1G05575	1	9.261	1.61369	21.1988	0.0471725	0.436864	0.0761218	1
AT1G72940	AT1G72940	1	8.66956	1.32192	19.8595	0.0503537	0.436545	0.0665635	1
AT1G21130	AT1G21130	1	1.79466	1.67902	4.11677	0.242909	0.435938	0.40785	1
AT1G72920	AT1G72920	1	15.3209	1.63056	35.2604	0.0283604	0.434507	0.0462435	1
AT3G23880	AT3G23880	1	0.433384	0.871455	0.257384	1	0.433384	0.871455	0.257384
AT4G28703	AT4G28703	1	5.1697	1.47615	12.0797	0.0827835	0.427966	0.122201	1
AT1G73805	SARD1	1	67.396	5.34031	159.121	0.00628454	0.423553	0.0335614	1
AT4G17490	ERF6	1	29.518	1.79499	70.2448	0.0142359	0.420215	0.0255533	1
AT1G17147	VQ1	1	3.19514	1.8005	7.70104	0.129853	0.414898	0.233799	1
AT1G73810	AT1G73810	1	1.9654	1.28345	4.77798	0.209293	0.411345	0.268618	1
AT3G56710	SIB1	1	5.99044	2.63023	14.6043	0.068473	0.410184	0.1801	1
AT5G06510	NFYA10	1	0.537187	1.31291	0.991951	0.761669	0.409158	1	0.755539
AT2G46430	CNGC3	1	1.71259	2.17407	4.18798	0.238779	0.408931	0.519122	1
AT3G55110	ABCG18	1	0.520495	1.28147	0.706184	0.780352	0.406169	1	0.551072
AT2G32030	AT2G32030	1	13.3006	2.48371	33.0265	0.0302787	0.402726	0.0752036	1
AT1G72900	AT1G72900	1	6.64843	1.78943	16.635	0.0601143	0.399666	0.107571	1
AT5G47230	ERF5	1	4.80067	1.36442	12.0777	0.0827971	0.397481	0.11297	1
AT1G72910	AT1G72910	1	14.9421	2.00144	37.9549	0.026347	0.393679	0.0527319	1
AT5G54490	PBP1	1	13.8232	1.74611	35.212	0.0283994	0.392571	0.0495885	1
AT2G20142	AT2G20142	1	9.32564	2.25711	23.793	0.0420291	0.391948	0.0948643	1
AT3G11010	AtRLP34	1	1.85716	2.46504	4.75891	0.210132	0.390249	0.517985	1
AT5G55460	AT5G55460	1	1.96914	4.05369	5.04853	0.198077	0.390043	0.802944	1
AT3G60420	AT3G60420	1	6.63223	2.50051	17.2165	0.058084	0.385226	0.145239	1
AT5G61600	ERF104	1	12.3756	1.83229	32.1289	0.0311246	0.385185	0.0570294	1
AT1G05675	UGT74E1	1	51.3775	6.83967	136.227	0.00734067	0.377145	0.0502078	1
AT1G57630	AT1G57630	1	7.08862	9.47923	18.8277	0.0531133	0.3765	0.503473	1
AT1G02450	NIMIN-1	1	5.94922	1.58185	15.96	0.0626567	0.372758	0.0991137	1
AT4G22710	CYP706A2	1	4.59797	3.93145	12.3431	0.0810168	0.372513	0.318513	1
AT1G18570	MYB51	1	6.90396	2.43165	18.5998	0.0537641	0.371185	0.130735	1
AT3G11840	PUB24	1	2.29909	1.76311	6.25259	0.159934	0.367702	0.281981	1
AT5G22520	AT5G22520	1	46.9264	20.3906	129.08	0.00774712	0.363544	0.157968	1
AT5G65600	LECRK92	1	3.38054	6.40702	9.38972	0.106499	0.360025	0.682344	1
AT4G24180	TLP1	1	0.359627	0.712335	0.962462	1	0.359627	0.712335	0.962462
AT4G23230	CRK15	1	2.62826	3.66307	7.31674	0.136673	0.359212	0.500643	1
AT2G44578	AT2G44578	1	2.77892	1.65487	7.79252	0.128328	0.356614	0.212367	1
AT2G23680	AT2G23680	1	2.30522	2.32776	6.47602	0.154416	0.355962	0.359442	1
AT1G53080	AT1G53080	1	7.24269	2.12362	20.3504	0.0491392	0.3559	0.104353	1
AT4G38560	AT4G38560	1	12.0949	2.81225	34.2437	0.0292024	0.353199	0.0821246	1
AT1G28480	GRXC9	1	15.2303	2.40795	43.2672	0.0231122	0.352005	0.055653	1
AT3G22910	ACA13	1	10.1803	2.22387	29.0685	0.0344015	0.350219	0.0765044	1
AT5G44585	AT5G44585	1	2.2348	2.42984	6.55528	0.152549	0.340916	0.37067	1
AT5G22570	WRKY38	1	4.6642	2.85502	13.92	0.0718392	0.335073	0.205102	1
AT2G18210	AT2G18210	1	3.48518	1.74296	10.641	0.0939764	0.327524	0.163797	1
AT5G15310	ATMYB16	1	0.340619	1.04854	0.528728	0.953705	0.32485	1	0.50425
AT1G21250	WAK1	1	3.1313	4.38974	9.91759	0.100831	0.315732	0.442622	1
AT5G27420	ATL31	1	10.4785	2.28133	33.2464	0.0300784	0.315177	0.0686189	1
AT1G79110	BRG2	1	0.380764	1.23111	0.526319	0.812277	0.309286	1	0.427517
AT2G34010	AT2G34010	1	0.307698	0.98261	0.536377	1	0.307698	0.98261	0.536377
AT3G44400	AT3G44400	1	2.3287	2.19307	7.58888	0.131772	0.306857	0.288984	1
AT3G54150	AT3G54150	1	1.89937	4.09864	6.27157	0.15945	0.302853	0.653526	1
AT1G35210	AT1G35210	1	21.2669	3.32736	71.0081	0.0140829	0.2995	0.0468589	1
AT2G37430	ZAT11	1	3.82282	1.49013	13.1939	0.0757926	0.289742	0.112941	1
AT3G23240	ERF1B	1	13.8374	2.40568	48.1516	0.0207677	0.287372	0.0499606	1
AT4G21390	B120	1	1.96822	1.19026	6.93671	0.14416	0.28374	0.171588	1
AT5G24110	WRKY30	1	4.81924	3.04335	17.0043	0.0588086	0.283413	0.178975	1
AT5G57220	CYP81F2	1	4.06414	4.56345	14.9929	0.0666983	0.271071	0.304374	1
AT1G18810	PKS3	1	0.277753	1.04159	0.490806	0.96007	0.266663	1	0.471208
AT5G22540	AT5G22540	1	5.99054	2.81317	22.8707	0.043724	0.26193	0.123003	1
AT4G37290	AT4G37290	1	6.65728	3.86707	27.14	0.0368459	0.245294	0.142486	1
AT3G23230	ERF098	1	13.0959	1.61684	53.8045	0.0185858	0.243399	0.0300503	1
AT1G78410	VQ10	1	14.5206	4.2749	60.5051	0.0165275	0.23999	0.0706536	1
AT5G39670	CML45	1	10.4242	4.23428	43.5438	0.0229654	0.239395	0.0972418	1
AT1G30370	AT1G30370	1	3.35226	1.32626	14.3137	0.0698632	0.2342	0.0926568	1
AT5G25250	FLOT1	1	3.65392	4.9303	15.6685	0.0638223	0.233202	0.314663	1
AT4G18250	AT4G18250	1	3.36281	5.57883	15.822	0.063203	0.21254	0.352599	1
AT2G32680	AtRLP23	1	2.53039	4.56521	12.095	0.0826786	0.209209	0.377446	1
AT5G22545	AT5G22545	1	18.6882	20.7979	91.9561	0.0108748	0.20323	0.226172	1
AT5G56840	AT5G56840	1	0.254734	1.33836	0.534142	0.747184	0.190333	1	0.399102
AT5G64810	WRKY51	1	2.41682	3.9861	13.6615	0.0731983	0.176907	0.291775	1
AT1G69920	GSTU12	1	0.488056	2.9389	2.20134	0.340263	0.166068	1	0.749035
AT4G03450	AT4G03450	1	7.11279	8.7461	43.1769	0.0231606	0.164736	0.202564	1
AT5G22530	AT5G22530	1	4.42084	13.6503	28.7153	0.0348246	0.153954	0.475365	1
AT5G01900	WRKY62	1	6.77489	9.72755	49.8124	0.0200753	0.136008	0.195284	1
AT2G28860	CYP710A4	1	0.0681481	0.79188	1.2429	0.80457	0.0548299	0.637123	1
AT3G30720	QQS	1	0.433356	10.2294	8.63446	0.0977577	0.0423638	1	0.844084
AT2G30770	CYP71A13	1	0.113893	17.0415	9.6221	0.0586804	0.00668328	1	0.564629

## Sheet: S5B. mkk45
Gene id	gene_name	Col-UT	Col-22min	mkk45-UT	mkk-22min	Col-UT	Col-22min	mkk45-UT	mkk-22min
AT3G01830	CML40	1	162.269	4.08558	37.7329	0.00616259	1	0.0251778	0.232533
AT3G02840	AT3G02840	1	114.53	2.79139	47.1209	0.00873135	1	0.0243726	0.411429
AT1G80840	WRKY40	1	107.974	2.68353	47.2394	0.00926152	1	0.0248535	0.437508
AT5G42380	CML37	1	107.809	2.35002	47.5557	0.00927567	1	0.0217981	0.441111
AT4G24570	PUMP4	1	103.943	3.02975	55.623	0.00962067	1	0.0291482	0.53513
AT1G56060	AT1G56060	1	83.7052	7.05575	34.7695	0.0119467	1	0.0842928	0.41538
AT2G32200	AT2G32200	1	80.6586	2.25528	35.4756	0.0123979	1	0.0279608	0.439824
AT1G07135	AT1G07135	1	78.74	2.90707	51.4199	0.0127	1	0.0369199	0.653035
AT1G73805	SARD1	1	67.396	1.42433	11.3494	0.0148377	1	0.0211338	0.168398
AT1G66090	AT1G66090	1	58.8085	3.15737	30.2115	0.0170044	1	0.053689	0.513726
AT3G44350	NAC061	1	52.4622	2.13344	22.0621	0.0190614	1	0.0406662	0.420533
AT1G05675	UGT74E1	1	51.3775	4.1135	9.31454	0.0194638	1	0.0800642	0.181296
AT2G46400	WRKY46	1	49.4195	1.73667	17.3507	0.0202349	1	0.0351413	0.351089
AT1G22810	ERF019	1	48.906	0.257088	15.4534	0.0204474	1	0.00525678	0.315983
AT5G22520	AT5G22520	1	46.9264	17.827	22.194	0.02131	1	0.379893	0.472953
AT2G24600	AT2G24600	1	46.616	2.53691	14.0787	0.0214519	1	0.0544215	0.302015
AT1G01560	MPK11	1	44.7404	1.62506	7.125	0.0223512	1	0.0363219	0.159252
AT1G72520	LOX4	1	42.1435	2.03487	15.2279	0.0237284	1	0.0482843	0.361333
AT3G55980	SZF1	1	40.4076	1.59949	26.7164	0.0247478	1	0.0395839	0.661172
AT5G41750	AT5G41750	1	39.0311	2.42859	18.1319	0.0256206	1	0.0622219	0.46455
AT1G28370	ERF11	1	37.272	2.61499	18.3918	0.0268298	1	0.0701598	0.493448
AT4G13395	DVL10	1	35.3749	2.4019	15.9846	0.0282687	1	0.0678984	0.451864
AT1G24140	AT1G24140	1	34.3809	1.87867	14.2843	0.0290859	1	0.0546427	0.415471
AT2G41100	CML12	1	30.4045	2.93912	13.9135	0.0328899	1	0.0966674	0.457613
AT5G45630	AT5G45630	1	30.2082	1.38192	18.4423	0.0331036	1	0.0457465	0.610508
AT5G22380	NAC090	1	30.0851	2.19106	10.0461	0.033239	1	0.0728288	0.333922
AT4G17490	ERF6	1	29.518	1.53275	14.3821	0.0338777	1	0.0519261	0.487232
AT5G52760	AT5G52760	1	28.3665	2.5052	9.28601	0.0352529	1	0.0883156	0.327358
AT3G48650	AT3G48650	1	28.0046	1.52333	4.27769	0.0357085	1	0.0543958	0.15275
AT1G56240	PP2B13	1	27.7674	1.58302	10.9191	0.0360134	1	0.0570101	0.393234
AT5G52050	AT5G52050	1	26.646	1.57072	16.9215	0.0375291	1	0.0589477	0.635049
AT4G14365	XBAT34	1	26.0528	2.99479	6.83718	0.0383835	1	0.114951	0.262435
AT3G50930	BCS1	1	24.6678	2.54495	14.4369	0.0405387	1	0.103169	0.585252
AT3G29000	CML30	1	24.5906	1.41901	12.7266	0.0406659	1	0.0577056	0.517538
AT3G04640	AT3G04640	1	23.7454	1.26672	11.3716	0.0421135	1	0.0533462	0.478897
AT2G17040	anac036	1	22.2945	1.22624	10.7209	0.0448541	1	0.0550018	0.480874
AT1G65390	PP2A5	1	21.3899	6.24401	10.169	0.046751	1	0.291914	0.475412
AT4G29600	CDA7	1	21.382	2.18428	6.25058	0.0467683	1	0.102155	0.292329
AT1G35210	AT1G35210	1	21.2669	1.37415	8.82381	0.0470214	1	0.0646146	0.414908
AT4G34150	AT4G34150	1	21.0549	1.31065	12.1096	0.0474949	1	0.0622494	0.575144
AT2G38470	WRKY33	1	21.0277	1.01967	8.52346	0.0475564	1	0.0484917	0.405345
AT5G19240	AT5G19240	1	18.6672	0.770743	7.31216	0.0535698	1	0.0412886	0.391711
AT4G23215	AT4G23215	1	18.5685	6.84346	5.26629	0.0538547	1	0.368553	0.283614
AT5G66210	CPK28	1	17.4214	1.11073	7.46902	0.0574005	1	0.0637567	0.428725
AT5G41740	AT5G41740	1	17.2371	1.20693	10.8693	0.0580143	1	0.070019	0.630576
AT1G61340	AT1G61340	1	16.8401	1.63198	9.24408	0.059382	1	0.0969105	0.548932
AT5G36925	AT5G36925	1	16.7259	2.91492	6.40865	0.0597875	1	0.174276	0.383157
AT5G54720	AT5G54720	1	16.5243	1.80175	7.27187	0.060517	1	0.109037	0.440072
AT4G23810	WRKY53	1	16.2805	2.30486	7.01343	0.061423	1	0.141572	0.430786
AT5G54710	AT5G54710	1	16.245	2.63312	7.6847	0.0615574	1	0.162088	0.47305
AT1G30040	GA2OX2	1	16.002	1.25304	11.713	0.0624922	1	0.078305	0.731969
AT5G52750	AT5G52750	1	15.8663	1.71562	6.18895	0.0630265	1	0.10813	0.390068
AT4G24380	AT4G24380	1	15.5873	1.25121	10.8477	0.0641548	1	0.080271	0.695932
AT1G72910	AT1G72910	1	14.9421	0.809912	6.6487	0.0669252	1	0.0542035	0.444966
AT1G78410	VQ10	1	14.5206	1.48047	2.95192	0.0688677	1	0.101957	0.203292
AT2G22500	PUMP5	1	14.4975	1.16767	8.83153	0.0689776	1	0.080543	0.609178
AT2G32210	AT2G32210	1	14.2551	1.76313	6.07857	0.0701501	1	0.123684	0.426412
AT4G11280	ACS6	1	13.9704	0.806889	10.2283	0.07158	1	0.0577571	0.732143
AT3G23240	ERF1B	1	13.8374	4.6219	6.51919	0.0722679	1	0.334015	0.471128
AT5G54490	PBP1	1	13.8232	1.35169	9.07817	0.0723421	1	0.097784	0.656734
AT1G58420	AT1G58420	1	13.7077	1.43148	4.8416	0.0729516	1	0.104429	0.353202
AT2G40000	HSPRO2	1	13.6635	1.4025	8.80368	0.0731875	1	0.102646	0.64432
AT2G32030	AT2G32030	1	13.3006	2.47477	6.2971	0.0751844	1	0.186064	0.473444
AT2G23810	TET8	1	13.1836	1.1542	8.59426	0.075852	1	0.0875483	0.651892
AT3G23230	ERF098	1	13.0959	1.51807	3.67233	0.0763595	1	0.115919	0.280418
AT1G56250	VBF	1	12.9201	1.07806	2.91149	0.0773987	1	0.0834402	0.225346
AT2G33580	LYK5	1	12.7816	1.29658	5.66417	0.0782374	1	0.101441	0.44315
AT2G35637	AT2G35637	1	12.66	0.296869	4.84033	0.0789892	1	0.0234495	0.382334
AT4G38560	AT4G38560	1	12.0949	3.33688	4.11353	0.0826798	1	0.275893	0.340106
AT5G37770	CML24	1	12.0932	1.56068	9.11082	0.0826911	1	0.129055	0.753384
AT2G39650	AT2G39650	1	12.0915	1.32999	9.15798	0.0827028	1	0.109994	0.757391
AT4G23220	CRK14	1	12.065	2.16036	2.67644	0.0828842	1	0.17906	0.221835
AT5G45340	CYP707A3	1	12.061	0.768818	8.84335	0.0829116	1	0.063744	0.733217
AT2G22880	AT2G22880	1	12.0456	1.9751	5.05236	0.083018	1	0.163969	0.419437
AT5G47850	CCR4	1	11.9792	0.608697	3.53869	0.0834782	1	0.0508129	0.295403
AT4G23180	CRK10	1	11.7967	0.66956	3.1021	0.0847694	1	0.0567582	0.262963
AT1G57990	PUP18	1	11.7225	0.721836	5.37852	0.0853058	1	0.0615768	0.458819
AT1G17420	LOX3	1	11.699	1.57581	4.57563	0.0854772	1	0.134695	0.391112
AT1G19020	AT1G19020	1	11.5518	1.34721	4.69479	0.0865667	1	0.116623	0.406412
AT5G01100	AT5G01100	1	11.522	1.31891	6.77836	0.0867904	1	0.114469	0.588297
AT3G57530	CPK32	1	11.5101	0.94687	6.37629	0.0868804	1	0.0822645	0.553975
AT5G26920	CBP60G	1	11.3137	1.02983	5.5795	0.0883881	1	0.0910248	0.493161
AT5G66640	DAR3	1	11.1924	0.997852	2.83603	0.0893464	1	0.0891545	0.25339
AT4G12720	NUDT7	1	11.1127	1.27818	6.74828	0.0899874	1	0.11502	0.60726
AT1G09070	SRC2	1	10.9964	1.403	7.72976	0.0909387	1	0.127587	0.702935
AT1G63860	AT1G63860	1	10.6349	1.79395	5.56919	0.0940304	1	0.168685	0.523673
AT1G27770	ACA1	1	10.5942	1.22772	6.6383	0.0943917	1	0.115887	0.6266
AT3G59080	AT3G59080	1	10.5877	1.7183	7.83337	0.0944492	1	0.162292	0.739856
AT5G06320	NHL3	1	10.5809	1.45218	6.59975	0.0945103	1	0.137246	0.623744
AT5G27420	ATL31	1	10.4785	1.72026	4.84625	0.0954336	1	0.16417	0.462495
AT1G16130	WAKL2	1	10.4448	1.66414	4.33593	0.095741	1	0.159326	0.415127
AT4G33050	EDA39	1	10.4079	1.69972	3.50516	0.096081	1	0.16331	0.336779
AT1G19380	AT1G19380	1	10.3499	3.8425	6.05635	0.0966189	1	0.371258	0.585158
AT4G19520	AT4G19520	1	10.3394	0.751721	5.44189	0.0967173	1	0.0727044	0.526325
AT1G32920	AT1G32920	1	10.1843	1.09164	7.27154	0.0981902	1	0.107188	0.713994
AT2G28500	LBD11	1	10.0219	1.609	6.63133	0.0997818	1	0.160549	0.661686
AT5G10695	AT5G10695	1	9.9411	1.88001	6.96762	0.100592	1	0.189114	0.70089
AT2G35710	PGSIP8	1	9.85465	0.932255	6.31103	0.101475	1	0.0946005	0.640411
AT5G66650	AT5G66650	1	9.83403	1.56495	6.69025	0.101688	1	0.159137	0.680317
AT3G52400	SYP122	1	9.82137	1.14539	5.60292	0.101819	1	0.116622	0.570483
AT1G67856	AT1G67856	1	9.80112	0.755691	3.99436	0.102029	1	0.0771025	0.407541
AT3G57450	AT3G57450	1	9.71626	1.67031	6.16136	0.10292	1	0.171909	0.634129
AT5G24590	ANAC091	1	9.62762	1.05326	6.36502	0.103868	1	0.1094	0.661121
AT3G21150	BBX32	1	9.36631	0.734419	4.40147	0.106766	1	0.0784108	0.469926
AT4G29610	CDA6	1	9.34405	0.86045	4.76471	0.10702	1	0.0920854	0.50992
AT1G05575	AT1G05575	1	9.261	1.07383	4.68001	0.10798	1	0.115952	0.505347
AT5G28630	AT5G28630	1	9.25828	0.973816	4.75612	0.108011	1	0.105183	0.513715
AT3G56880	AT3G56880	1	9.18437	1.14983	6.38457	0.108881	1	0.125195	0.695156
AT5G03210	AT5G03210	1	8.99349	0.78039	3.89063	0.111191	1	0.0867727	0.432604
AT3G49530	NAC062	1	8.95846	1.04474	6.25224	0.111626	1	0.11662	0.697915
AT1G63750	AT1G63750	1	8.8801	1.5289	4.17689	0.112611	1	0.172172	0.470365
AT1G69840	HIR2	1	8.78409	1.32591	6.42776	0.113842	1	0.150944	0.73175
AT1G20510	4CLL5	1	8.72606	1.2883	4.69451	0.114599	1	0.147638	0.537988
AT1G24145	AT1G24145	1	8.69099	1.10116	2.73072	0.115062	1	0.126701	0.314201
AT5G58120	AT5G58120	1	8.6262	0.767029	3.49052	0.115926	1	0.0889186	0.404641
AT4G11000	AT4G11000	1	8.46206	1.01217	1.31256	0.118175	1	0.119613	0.155111
AT2G01180	LPP1	1	8.39429	1.02253	3.63152	0.119129	1	0.121813	0.432618
AT4G17230	SCL13	1	8.3889	1.21471	5.15002	0.119205	1	0.1448	0.613909
AT2G25735	AT2G25735	1	8.35621	1.25339	4.81066	0.119671	1	0.149995	0.575699
AT1G73540	NUDT21	1	8.31137	0.773929	5.55545	0.120317	1	0.0931169	0.668415
AT5G66070	ATL27	1	8.26151	1.2875	6.06066	0.121043	1	0.155843	0.733602
AT2G35658	AT2G35658	1	8.23825	1.25278	3.81135	0.121385	1	0.152069	0.462641
AT1G18740	AT1G18740	1	8.23487	0.877874	6.19141	0.121435	1	0.106604	0.751852
AT2G26530	AR781	1	8.20004	0.858298	4.44401	0.121951	1	0.10467	0.54195
AT3G45640	MPK3	1	8.18676	0.764958	3.98963	0.122148	1	0.0934384	0.487327
AT2G31880	SOBIR1	1	8.16824	0.879269	2.73914	0.122425	1	0.107645	0.335341
AT5G65300	AT5G65300	1	7.9687	0.792501	4.84549	0.125491	1	0.0994518	0.608065
AT3G52800	SAP6	1	7.91454	1.27812	5.5477	0.12635	1	0.16149	0.70095
AT4G02200	DI19-5	1	7.85758	0.998197	4.75951	0.127266	1	0.127036	0.605722
AT1G74440	AT1G74440	1	7.69623	0.656606	3.24418	0.129934	1	0.0853152	0.421529
AT5G35735	AT5G35735	1	7.66551	1.60716	4.62626	0.130454	1	0.209661	0.603516
AT1G11210	AT1G11210	1	7.6272	1.52119	5.03423	0.13111	1	0.199444	0.660037
AT4G23190	CRK11	1	7.52926	1.21951	1.9244	0.132815	1	0.16197	0.25559
AT5G47220	ERF2	1	7.4902	2.21649	5.03195	0.133508	1	0.295918	0.671804
AT3G08720	ATPK2	1	7.44852	1.20033	3.71069	0.134255	1	0.16115	0.498179
AT2G26190	AT2G26190	1	7.43769	0.867889	3.4094	0.13445	1	0.116688	0.458395
AT2G35640	AT2G35640	1	7.29626	0.156078	2.40418	0.137057	1	0.0213915	0.329509
AT1G53080	AT1G53080	1	7.24269	0.518501	1.46876	0.13807	1	0.0715896	0.202792
AT3G20600	NDR1	1	7.11963	0.585389	3.10917	0.140457	1	0.0822218	0.436704
AT4G03450	AT4G03450	1	7.11279	0.0986884	0.448788	0.140592	1	0.0138748	0.0630959
AT1G65790	SD17	1	7.0976	0.585045	1.31342	0.140893	1	0.0824285	0.185051
AT1G57630	AT1G57630	1	7.08862	5.03077	2.90465	0.141071	1	0.709696	0.409763
AT1G11050	AT1G11050	1	7.0621	0.947008	4.16096	0.141601	1	0.134097	0.589196
AT2G40140	CZF1	1	7.01086	1.15336	4.6956	0.142636	1	0.16451	0.669761
AT1G33610	AT1G33610	1	6.99525	1.54363	3.03166	0.142954	1	0.220669	0.433388
AT3G11820	SYP121	1	6.9829	1.17166	3.86656	0.143207	1	0.16779	0.553718
AT1G50740	FAX5	1	6.94646	0.985948	4.30198	0.143958	1	0.141935	0.619306
AT1G79245	AT1G79245	1	6.9372	0.7475	3.3455	0.14415	1	0.107752	0.482255
AT1G29690	CAD1	1	6.92185	0.975627	4.03406	0.14447	1	0.140949	0.582801
AT1G18570	MYB51	1	6.90396	1.47355	4.3196	0.144844	1	0.213436	0.625671
AT2G30020	AT2G30020	1	6.88149	1.13801	5.02202	0.145317	1	0.165372	0.729787
AT3G56400	WRKY70	1	6.85238	0.322686	2.32184	0.145935	1	0.0470911	0.338837
AT5G13700	PAO1	1	6.77506	1.04981	4.54198	0.1476	1	0.154952	0.670397
AT5G10380	ATL55	1	6.76191	1.56942	4.5371	0.147887	1	0.232098	0.670979
AT1G56510	WRR4	1	6.74797	0.659936	3.01565	0.148193	1	0.0977978	0.446898
AT1G14480	AT1G14480	1	6.72484	1.38951	4.29783	0.148702	1	0.206623	0.639097
AT5G13190	AT5G13190	1	6.71606	1.02041	4.44551	0.148897	1	0.151936	0.661922
AT3G54000	AT3G54000	1	6.71061	0.890178	4.30476	0.149018	1	0.132652	0.641485
AT3G60420	AT3G60420	1	6.63223	0.93181	2.62122	0.150779	1	0.140497	0.395225
AT1G19770	PUP14	1	6.42232	0.747648	3.15603	0.155707	1	0.116414	0.491416
AT2G35930	PUB23	1	6.34814	1.12487	4.26714	0.157526	1	0.177197	0.672188
AT5G47910	RBOHD	1	6.34713	0.963947	2.45262	0.157551	1	0.151871	0.386414
AT1G35710	AT1G35710	1	6.3358	0.626053	0.80251	0.157833	1	0.098812	0.126663
AT1G73550	AT1G73550	1	6.24714	0.647871	2.58166	0.160073	1	0.103707	0.413255
AT5G59580	UGT76E1	1	6.15787	0.727456	1.72504	0.162394	1	0.118134	0.280136
AT4G33920	AT4G33920	1	6.15361	1.11996	4.61121	0.162506	1	0.182	0.749349
AT5G26030	HEM15	1	6.13978	1.106	3.15299	0.162872	1	0.180138	0.513534
AT4G00970	CRK41	1	6.10678	0.760861	3.05444	0.163752	1	0.124593	0.500172
AT4G23610	AT4G23610	1	6.06401	0.91977	1.23275	0.164907	1	0.151677	0.203289
AT1G56540	AT1G56540	1	6.03891	1.00379	4.0435	0.165593	1	0.166221	0.669574
AT4G18205	PUP21	1	6.00487	0.89989	2.37076	0.166531	1	0.14986	0.394806
AT3G56710	SIB1	1	5.99044	0.363703	2.05021	0.166933	1	0.0607138	0.342246
AT1G02450	NIMIN-1	1	5.94922	0.193647	0.825636	0.168089	1	0.03255	0.138781
AT1G67470	AT1G67470	1	5.94448	1.1142	3.55784	0.168223	1	0.187435	0.598511
AT5G62570	CBP60A	1	5.92023	0.871041	3.59573	0.168912	1	0.14713	0.607364
AT1G51620	AT1G51620	1	5.90112	2.8857	3.49404	0.169459	1	0.489009	0.592098
AT5G22690	AT5G22690	1	5.86029	0.922783	2.91204	0.17064	1	0.157464	0.496911
AT1G55450	AT1G55450	1	5.76889	0.854249	1.81469	0.173344	1	0.148079	0.314566
AT5G04720	ADR1-L2	1	5.76486	1.12607	3.98426	0.173465	1	0.195334	0.691129
AT3G09520	ATEXO70H4	1	5.71145	1.1114	2.73192	0.175087	1	0.194592	0.478324
AT2G38790	AT2G38790	1	5.63737	0.660988	2.18166	0.177388	1	0.117251	0.387
AT3G09830	AT3G09830	1	5.61936	1.06592	2.41838	0.177956	1	0.189687	0.430365
AT4G34390	XLG2	1	5.61889	0.945126	3.09313	0.177971	1	0.168205	0.550487
AT5G57010	AT5G57010	1	5.60358	0.899946	2.50757	0.178457	1	0.160602	0.447494
AT1G59910	FH7	1	5.58738	1.11281	3.34128	0.178975	1	0.199164	0.598005
AT3G52520	AT3G52520	1	5.58043	3.58719	2.74301	0.179198	1	0.642816	0.49154
AT1G07000	ATEXO70B2	1	5.56809	1.18671	2.74147	0.179595	1	0.213126	0.492354
AT3G46600	SCL30	1	5.46685	1.11127	3.87623	0.182921	1	0.203275	0.709043
AT1G28380	NSL1	1	5.42315	0.898922	2.57117	0.184395	1	0.165756	0.474111
AT3G10720	PME25	1	5.40163	1.1499	2.44666	0.185129	1	0.21288	0.452948
AT3G06890	AT3G06890	1	5.38057	1.10538	3.38445	0.185854	1	0.205438	0.629013
AT1G08930	ERD6	1	5.33001	1.20299	3.47043	0.187617	1	0.225701	0.651112
AT5G61900	BON1	1	5.3216	1.00156	3.11261	0.187913	1	0.188206	0.584901
AT4G36010	AT4G36010	1	5.31135	0.855682	3.2426	0.188276	1	0.161105	0.610505
AT4G01950	GPAT3	1	5.28315	0.622337	3.69783	0.189281	1	0.117796	0.699929
AT5G58430	EXO70B1	1	5.24904	0.93536	3.23821	0.190511	1	0.178197	0.616915
AT3G25600	CML16	1	5.20505	1.2239	3.83389	0.192121	1	0.235138	0.736572
AT4G28703	AT4G28703	1	5.1697	0.150673	0.475507	0.193435	1	0.0291454	0.0919796
AT5G41100	AT5G41100	1	5.14262	1.05356	2.33905	0.194453	1	0.204868	0.454837
AT1G27100	AT1G27100	1	5.10058	0.967924	3.2296	0.196056	1	0.189767	0.633182
AT2G40750	WRKY54	1	5.05076	0.222338	1.01806	0.19799	1	0.0440207	0.201565
AT1G65490	AT1G65490	1	5.04747	1.64976	3.13893	0.198119	1	0.326848	0.621883
AT5G25930	AT5G25930	1	5.02459	1.01277	2.09336	0.199021	1	0.201562	0.416623
AT3G15210	ERF4	1	5.02285	0.905656	3.3508	0.19909	1	0.180307	0.66711
AT1G78070	AT1G78070	1	4.99613	0.475134	3.54634	0.200155	1	0.0951003	0.709818
AT4G17615	CBL1	1	4.99139	0.884349	3.43034	0.200345	1	0.177175	0.687251
AT4G38550	AT4G38550	1	4.95881	1.32799	1.99388	0.201661	1	0.267805	0.402088
AT5G66675	AT5G66675	1	4.95608	0.900814	2.70747	0.201772	1	0.181759	0.546292
AT1G51660	MKK4	1	4.91225	1.21883	3.63798	0.203573	1	0.248121	0.740593
AT1G24147	AT1G24147	1	4.91045	0.264749	0.830007	0.203647	1	0.0539153	0.169029
AT1G69890	AT1G69890	1	4.90213	0.968076	3.22856	0.203993	1	0.197481	0.658604
AT5G36002	AT5G36002	1	4.88821	0.978012	3.55401	0.204574	1	0.200076	0.727058
AT3G44630	AT3G44630	1	4.8663	0.722871	3.09731	0.205495	1	0.148546	0.636482
AT3G55430	AT3G55430	1	4.85731	1.41998	3.72592	0.205875	1	0.292338	0.767075
AT5G13200	AT5G13200	1	4.84786	0.824467	3.16951	0.206277	1	0.170068	0.653796
AT5G24110	WRKY30	1	4.81924	0.353232	0.661036	0.207502	1	0.0732962	0.137166
AT5G47230	ERF5	1	4.80067	0.910702	3.56114	0.208304	1	0.189703	0.741802
AT2G43290	CML5	1	4.72767	1.11566	4.02608	0.211521	1	0.235985	0.851599
AT5G22570	WRKY38	1	4.6642	0.414548	2.06213	0.214399	1	0.0888786	0.442118
AT5G42050	AT5G42050	1	4.62932	1.12329	3.23714	0.216015	1	0.242647	0.69927
AT5G62470	MYB96	1	4.60051	0.966154	3.52513	0.217367	1	0.21001	0.766248
AT4G22710	CYP706A2	1	4.59797	1.18621	1.46059	0.217487	1	0.257985	0.317659
AT1G64065	AT1G64065	1	4.57642	1.15818	2.6361	0.218511	1	0.253076	0.576017
AT5G45110	NPR3	1	4.55724	0.827873	3.3198	0.219431	1	0.181661	0.728466
AT5G47070	AT5G47070	1	4.47531	1.06097	2.51359	0.223448	1	0.237071	0.561658
AT2G13790	SERK4	1	4.42105	0.977125	1.75818	0.226191	1	0.221017	0.397685
AT3G19380	PUB25	1	4.38361	0.393222	1.59456	0.228123	1	0.0897029	0.363756
AT1G51700	DOF1.7	1	4.38054	0.896897	2.3709	0.228282	1	0.204746	0.541236
AT3G50950	RPP13L4	1	4.37619	0.757146	1.8812	0.228509	1	0.173015	0.429872
AT5G59730	ATEXO70H7	1	4.36997	0.871546	2.49696	0.228835	1	0.19944	0.571392
AT4G35480	ATL45	1	4.33261	0.929148	2.01646	0.230808	1	0.214455	0.465414
AT3G10300	CML49	1	4.32054	1.44065	3.47355	0.231452	1	0.333441	0.803961
AT2G46600	KIC	1	4.32025	0.933015	3.37818	0.231468	1	0.215963	0.78194
AT3G16510	AT3G16510	1	4.29889	1.21826	3.26089	0.232618	1	0.283389	0.758544
AT2G23320	WRKY15	1	4.28432	0.908161	1.95315	0.233409	1	0.211973	0.455884
AT5G64310	AGP1	1	4.27328	1.252	2.64379	0.234012	1	0.292982	0.618679
AT2G21500	AT2G21500	1	4.24951	0.945434	2.82261	0.235321	1	0.222481	0.66422
AT2G47060	AT2G47060	1	4.22742	0.604819	2.00134	0.236551	1	0.14307	0.47342
AT5G48380	BIR1	1	4.21946	1.05341	2.09798	0.236997	1	0.249655	0.497216
AT4G20830	AT4G20830	1	4.21038	1.14068	2.2917	0.237508	1	0.270921	0.544299
AT4G36500	AT4G36500	1	4.20751	0.555195	1.87466	0.23767	1	0.131953	0.445552
AT5G59550	AT5G59550	1	4.20657	1.0599	2.96751	0.237724	1	0.251963	0.705448
AT1G52830	IAA6	1	4.1879	0.47705	2.32438	0.238783	1	0.113911	0.555024
AT2G27260	AT2G27260	1	4.18576	1.3234	3.15304	0.238905	1	0.316166	0.753277
AT5G24210	AT5G24210	1	4.17949	0.951601	2.11836	0.239264	1	0.227684	0.506848
AT5G50670	SPL13B	1	4.1567	1.05481	2.22207	0.240576	1	0.253762	0.534577
AT1G23710	AT1G23710	1	4.15327	0.997744	2.92021	0.240774	1	0.240231	0.703111
AT1G63820	AT1G63820	1	4.13921	0.624896	1.28366	0.241592	1	0.15097	0.310123
AT4G22780	ACR7	1	4.12504	0.81558	2.43721	0.242422	1	0.197714	0.590833
AT5G05190	Y-1	1	4.1171	1.25121	2.52719	0.242889	1	0.303905	0.613828
AT4G02410	LECRK43	1	4.10534	0.623194	1.83038	0.243585	1	0.151801	0.445852
AT1G20823	ATL80	1	4.09579	0.735461	2.374	0.244153	1	0.179565	0.579619
AT1G76360	AT1G76360	1	4.09359	1.07421	3.07452	0.244284	1	0.262412	0.751056
AT1G70740	AT1G70740	1	4.08791	0.859141	2.71745	0.244624	1	0.210166	0.664753
AT1G76040	CPK29	1	4.06971	1.07889	2.02914	0.245718	1	0.265103	0.498596
AT5G57220	CYP81F2	1	4.06414	1.41114	1.60329	0.246055	1	0.347217	0.394498
AT1G16110	WAKL6	1	4.04885	1.36273	2.31469	0.246983	1	0.336571	0.571689
AT2G19710	AT2G19710	1	4.03064	1.00625	2.3098	0.2481	1	0.249649	0.573061
AT5G44568	AT5G44568	1	4.00696	3.24247	2.44397	0.249566	1	0.809211	0.609932
AT3G04210	AT3G04210	1	4.00542	0.317975	0.999822	0.249662	1	0.0793861	0.249617
AT5G11650	AT5G11650	1	3.98875	1.00654	3.18302	0.250705	1	0.252345	0.798001
AT5G09670	AT5G09670	1	3.95987	0.528717	1.18771	0.252534	1	0.133519	0.299936
AT4G17250	AT4G17250	1	3.95721	0.96602	2.48957	0.252703	1	0.244116	0.629123
AT4G18197	PUP7	1	3.93873	0.773139	1.86983	0.253889	1	0.196292	0.47473
AT4G18880	HSFA4A	1	3.91371	0.807886	1.8025	0.255512	1	0.206425	0.460561
AT1G73080	PEPR1	1	3.90862	0.950534	2.57308	0.255845	1	0.243189	0.658308
AT3G47570	AT3G47570	1	3.89511	1.30078	1.97033	0.256732	1	0.333952	0.505848
AT3G47960	NPF2.10	1	3.88492	1.16716	2.79174	0.257405	1	0.300434	0.71861
AT4G16820	PLA-I{beta]2	1	3.85093	0.361284	0.937788	0.259678	1	0.0938173	0.243523
AT4G26400	AT4G26400	1	3.83839	1.12786	2.80709	0.260526	1	0.293837	0.731321
AT1G20350	TIM17-1	1	3.83786	2.15412	1.69941	0.260562	1	0.561282	0.442803
AT5G47960	RABA4C	1	3.80361	1.00485	2.36845	0.262908	1	0.264184	0.622685
AT3G47090	AT3G47090	1	3.77874	0.676492	0.941665	0.264638	1	0.179026	0.249201
AT2G06050	OPR3	1	3.77253	1.11098	2.08173	0.265074	1	0.294491	0.551813
AT5G03360	AT5G03360	1	3.76346	0.828959	2.16466	0.265713	1	0.220265	0.575177
AT3G51450	SSL7	1	3.76059	1.29793	1.72974	0.265916	1	0.34514	0.459965
AT1G26730	PHO1-H7	1	3.67619	0.835011	2.31811	0.272021	1	0.22714	0.630574
AT1G61460	AT1G61460	1	3.67616	1.28315	2.12075	0.272023	1	0.349046	0.576891
AT3G62260	AT3G62260	1	3.65677	0.806189	2.63214	0.273465	1	0.220465	0.719798
AT4G08500	MEKK1	1	3.59377	1.01258	2.72904	0.27826	1	0.281759	0.759381
AT1G31540	AT1G31540	1	3.54536	0.729078	2.04481	0.282059	1	0.205643	0.576757
AT5G44070	PCS1	1	3.52726	0.761264	1.2719	0.283506	1	0.215823	0.360592
AT3G46930	AT3G46930	1	3.50773	1.00794	1.72615	0.285085	1	0.287347	0.492098
AT3G07195	AT3G07195	1	3.49884	0.822466	1.83723	0.285809	1	0.235068	0.525099
AT1G63830	AT1G63830	1	3.48908	0.831217	1.76148	0.286609	1	0.238234	0.504855
AT1G42990	BZIP60	1	3.47266	1.07909	2.19252	0.287964	1	0.310739	0.631365
AT3G26910	AT3G26910	1	3.45002	0.95196	1.27091	0.289853	1	0.275928	0.368378
AT3G15530	AT3G15530	1	3.44804	1.27787	2.61415	0.29002	1	0.370606	0.758154
AT3G61640	AGP20	1	3.43973	1.23065	2.79487	0.29072	1	0.357775	0.812525
AT5G12940	AT5G12940	1	3.43007	1.10615	2.12273	0.291539	1	0.322487	0.618858
AT3G25882	NIMIN-2	1	3.42905	0.690581	1.08524	0.291626	1	0.201391	0.316483
AT4G24160	AT4G24160	1	3.41228	1.08251	2.42273	0.293059	1	0.31724	0.710003
AT5G50570	SPL13B	1	3.39785	0.913009	1.92552	0.294304	1	0.268702	0.566686
AT3G52450	PUB22	1	3.39482	0.863553	2.51499	0.294567	1	0.254374	0.740832
AT1G13210	ALA11	1	3.39471	0.842036	1.48377	0.294576	1	0.248044	0.437085
AT5G65600	LECRK92	1	3.38054	2.38716	1.18245	0.295811	1	0.706147	0.349782
AT1G33600	AT1G33600	1	3.3724	1.03233	1.7063	0.296524	1	0.306111	0.50596
AT4G18250	AT4G18250	1	3.36281	3.28422	1.89048	0.29737	1	0.976629	0.562174
AT3G26980	MUB4	1	3.35781	0.810658	1.76771	0.297813	1	0.241425	0.526447
AT2G29720	CTF2B	1	3.35272	1.27094	1.46885	0.298265	1	0.379077	0.438106
AT1G30370	AT1G30370	1	3.35226	0.858734	1.15025	0.298306	1	0.256166	0.343126
AT1G74330	AT1G74330	1	3.34827	1.03997	1.9347	0.298662	1	0.3106	0.577822
AT5G67450	AZF1	1	3.33813	0.97389	2.03136	0.299569	1	0.291747	0.608533
AT2G05810	AT2G05810	1	3.33119	0.872804	2.35287	0.300193	1	0.262009	0.706314
AT5G64660	PUB27	1	3.31132	0.606575	2.00404	0.301994	1	0.183182	0.605209
AT5G02290	NAK	1	3.28222	0.970488	1.9046	0.304672	1	0.295681	0.58028
AT1G07520	SCL31	1	3.28219	0.916968	2.21636	0.304674	1	0.279377	0.67527
AT3G46110	AT3G46110	1	3.27587	1.52499	1.85868	0.305262	1	0.465521	0.567385
AT1G31130	AT1G31130	1	3.274	0.869867	2.30826	0.305437	1	0.265689	0.705027
AT4G31550	WRKY11	1	3.26797	1.05991	2.21014	0.306001	1	0.324332	0.676304
AT4G30090	AT4G30090	1	3.26304	0.873351	1.36838	0.306463	1	0.267649	0.419357
AT4G26090	RPS2	1	3.25844	0.840964	1.86626	0.306895	1	0.258088	0.572747
AT2G46510	AIB	1	3.25844	0.964185	2.50445	0.306896	1	0.295904	0.768604
AT4G13820	AT4G13820	1	3.25344	0.852111	1.73268	0.307367	1	0.26191	0.532566
AT4G01010	CNGC13	1	3.25187	1.17651	1.92023	0.307515	1	0.361795	0.590499
AT1G76700	ATJ10	1	3.21328	0.977819	2.09024	0.311209	1	0.304306	0.6505
AT1G72930	TIR	1	3.20778	0.795946	1.62416	0.311742	1	0.24813	0.506319
AT3G52430	PAD4	1	3.2058	0.883381	1.91048	0.311935	1	0.275557	0.595946
AT4G33300	ADR1-L1	1	3.20553	1.01815	2.41548	0.31196	1	0.317622	0.753535
AT1G03170	FAF2	1	3.19953	0.728445	1.41511	0.312546	1	0.227673	0.442288
AT1G17147	VQ1	1	3.19514	0.716726	1.03147	0.312975	1	0.224317	0.322825
AT3G14050	RSH2	1	3.19252	0.828138	1.6962	0.313232	1	0.259399	0.531303
AT2G31865	PARG2	1	3.19089	1.49362	1.78534	0.313392	1	0.468089	0.55951
AT4G11521	CRK34	1	3.18828	0.785994	0.798436	0.313649	1	0.246526	0.250429
AT5G48540	CRRSP55	1	3.18815	0.587024	0.723709	0.313662	1	0.184127	0.227
AT3G57640	AT3G57640	1	3.1851	0.765752	1.30707	0.313962	1	0.240417	0.41037
AT4G23170	CRK9	1	3.18183	0.637868	0.69473	0.314285	1	0.200472	0.218343
AT4G28400	AT4G28400	1	3.16328	0.94028	1.93715	0.316127	1	0.297248	0.612385
AT2G32930	ZFN2	1	3.14584	1.13085	2.01432	0.31788	1	0.359474	0.640313
AT1G59870	ABCG36	1	3.13498	1.15069	1.42544	0.318981	1	0.36705	0.45469
AT1G21250	WAK1	1	3.1313	1.31796	0.895071	0.319357	1	0.4209	0.285847
AT2G36220	AT2G36220	1	3.09402	0.957474	2.45262	0.323204	1	0.309459	0.792696
AT3G13080	ABCC3	1	3.08314	1.71342	2.25727	0.324345	1	0.55574	0.732135
AT5G40920	AT5G40920	1	3.08086	0.794472	1.59065	0.324584	1	0.257873	0.516299
AT5G66080	AT5G66080	1	3.07117	0.510678	1.1425	0.325609	1	0.166281	0.372009
AT4G21740	AT4G21740	1	3.06892	1.11761	2.28733	0.325848	1	0.364171	0.745321
AT2G17480	MLO8	1	3.00995	1.00322	2.35	0.332231	1	0.3333	0.780744
AT4G35590	RKD5	1	2.99587	1.18164	1.39018	0.333792	1	0.394422	0.464031
AT3G28180	CSLC4	1	2.99483	0.897777	2.15643	0.333909	1	0.299776	0.72005
AT1G53430	AT1G53430	1	2.94763	0.926105	1.76587	0.339256	1	0.314186	0.599081
AT3G03020	AT3G03020	1	2.94403	1.10999	2.07802	0.339671	1	0.37703	0.705842
AT2G21120	AT2G21120	1	2.94312	0.91398	2.18819	0.339775	1	0.310548	0.743492
AT4G39670	AT4G39670	1	2.93146	1.16228	1.6831	0.341127	1	0.396486	0.57415
AT5G46510	AT5G46510	1	2.92633	0.837014	1.45318	0.341725	1	0.286029	0.49659
AT1G63720	AT1G63720	1	2.92042	0.999243	1.76226	0.342416	1	0.342157	0.603426
AT2G44290	YLS3	1	2.9185	0.935116	1.59054	0.342642	1	0.32041	0.544987
AT4G36550	PUB5	1	2.90595	0.587413	1.62504	0.344122	1	0.202142	0.559213
AT2G37940	IPCS2	1	2.88297	0.926797	1.38432	0.346864	1	0.321473	0.480171
AT3G59310	AT3G59310	1	2.87062	0.737606	1.52742	0.348356	1	0.25695	0.532087
AT5G46520	VICTR	1	2.86226	1.05258	1.95407	0.349375	1	0.367745	0.682702
AT2G06530	VPS2.1	1	2.85397	0.987928	2.35263	0.350389	1	0.34616	0.824335
AT1G18210	CML27	1	2.83792	1.16049	2.1483	0.352371	1	0.408924	0.756997
AT5G56980	AT5G56980	1	2.83678	0.790686	1.86085	0.352512	1	0.278727	0.655972
AT4G08850	AT4G08850	1	2.83639	1.26416	1.18192	0.352561	1	0.445692	0.416697
AT3G57880	AT3G57880	1	2.82825	0.946328	2.11498	0.353576	1	0.334599	0.747806
AT1G30757	AT1G30757	1	2.81908	0.987896	1.17189	0.354725	1	0.350432	0.4157
AT4G09570	CPK4	1	2.81771	1.06598	1.76926	0.354898	1	0.378313	0.627908
AT5G45750	RABA1C	1	2.80306	1.1565	2.33914	0.356753	1	0.412586	0.834494
AT5G19230	AT5G19230	1	2.79596	1.33597	1.85333	0.357658	1	0.47782	0.66286
AT4G22690	CYP706A1	1	2.79441	0.828786	1.67855	0.357857	1	0.296587	0.600681
AT2G13800	SERK5	1	2.79349	1.20321	1.33183	0.357975	1	0.430717	0.476763
AT2G41430	ERD15	1	2.79129	1.06943	1.96928	0.358257	1	0.383132	0.705508
AT1G44100	AAP5	1	2.75453	1.13337	2.208	0.363039	1	0.411458	0.80159
AT1G53170	ERF8	1	2.75307	0.704225	1.06826	0.363231	1	0.255796	0.388025
AT4G25350	PHO1-H4	1	2.75204	1.07542	1.5502	0.363367	1	0.390773	0.563291
AT1G80610	AT1G80610	1	2.74532	0.946881	1.37823	0.364256	1	0.344907	0.502028
AT4G29740	CKX4	1	2.74377	0.71085	1.22114	0.364462	1	0.259078	0.445058
AT1G66880	AT1G66880	1	2.74367	0.785716	1.23773	0.364475	1	0.286374	0.451122
AT4G30350	AT4G30350	1	2.73991	1.29411	2.38809	0.364976	1	0.472319	0.871595
AT3G48090	EDS1	1	2.73717	0.802939	1.59919	0.365341	1	0.293347	0.584249
AT2G22300	CMTA3	1	2.73167	0.87051	1.79588	0.366076	1	0.318672	0.657427
AT5G53130	CNGC1	1	2.73139	0.96345	2.35308	0.366113	1	0.352732	0.861492
AT4G11480	CRK32	1	2.72746	1.46569	1.12378	0.366641	1	0.53738	0.412023
AT2G25250	AT2G25250	1	2.72247	1.09019	2.15587	0.367314	1	0.400441	0.791881
AT3G25400	AT3G25400	1	2.70323	0.815069	1.52331	0.369928	1	0.301517	0.563515
AT2G17705	AT2G17705	1	2.69907	0.960294	1.84797	0.370498	1	0.355786	0.684668
AT5G59450	SCL11	1	2.69556	0.891397	2.20366	0.37098	1	0.330691	0.817513
AT5G39020	AT5G39020	1	2.67841	0.723693	0.867222	0.373355	1	0.270195	0.323782
AT4G39640	GGT1	1	2.66666	0.628352	1.1937	0.375001	1	0.235632	0.447637
AT1G51820	AT1G51820	1	2.66274	2.21945	1.23496	0.375553	1	0.833522	0.463792
AT2G40270	AT2G40270	1	2.6468	0.757327	1.99584	0.377814	1	0.286129	0.754056
AT4G32020	AT4G32020	1	2.64	0.850037	1.85076	0.378787	1	0.321983	0.701046
AT1G28190	AT1G28190	1	2.63946	0.990938	1.75918	0.378866	1	0.375433	0.666495
AT3G08030	AT3G08030	1	2.63365	1.03996	2.10729	0.379701	1	0.394873	0.80014
AT1G77500	AT1G77500	1	2.62315	1.06103	2.00853	0.381222	1	0.404487	0.765695
AT1G53440	AT1G53440	1	2.61376	1.0531	1.85069	0.382591	1	0.402908	0.708055
AT3G19970	AT3G19970	1	2.61273	0.920893	1.76004	0.382742	1	0.352464	0.673642
AT5G40910	AT5G40910	1	2.60575	0.798937	1.39371	0.383767	1	0.306606	0.534859
AT5G65920	PUB31	1	2.60478	0.794511	1.50828	0.383909	1	0.30502	0.579041
AT3G02130	RPK2	1	2.59661	1.06873	2.04698	0.385117	1	0.411587	0.788329
AT2G05940	AT2G05940	1	2.59357	0.976359	2.16285	0.38557	1	0.376454	0.833931
AT5G61210	SNAP33	1	2.58443	0.980155	1.5445	0.386932	1	0.379253	0.597615
AT3G57120	AT3G57120	1	2.57146	1.16363	2.12679	0.388884	1	0.452517	0.827075
AT5G03350	AT5G03350	1	2.56681	0.357299	0.28323	0.389589	1	0.139199	0.110343
AT3G21780	UGT71B6	1	2.56438	1.0462	0.786077	0.389957	1	0.407972	0.306536
AT4G16860	RPP4	1	2.56411	0.936636	1.84254	0.389998	1	0.365287	0.718587
AT1G56520	AT1G56520	1	2.56034	0.755092	1.69437	0.390573	1	0.294918	0.661777
AT1G33590	AT1G33590	1	2.55403	0.955677	1.13389	0.391539	1	0.374184	0.443961
AT2G37710	LECRK41	1	2.54235	0.619259	0.775098	0.393336	1	0.243577	0.304874
AT3G10640	VPS60.1	1	2.53804	1.18877	2.00685	0.394004	1	0.468379	0.790706
AT5G02200	FHL	1	2.5367	1.05418	1.7405	0.394213	1	0.415572	0.686128
AT5G46470	RPS6	1	2.52942	0.634795	1.59574	0.395348	1	0.250965	0.630871
AT3G47820	PUB39	1	2.50556	0.727772	1.327	0.399112	1	0.290463	0.529622
AT1G68690	PERK9	1	2.48663	1.13159	1.83551	0.40215	1	0.455069	0.738151
AT5G61380	APRR1	1	2.48293	1.16218	2.1157	0.40275	1	0.46807	0.852099
AT4G22980	AT4G22980	1	2.47949	0.509401	1.68606	0.403309	1	0.205446	0.680004
AT5G17680	AT5G17680	1	2.47793	0.965777	1.56839	0.403562	1	0.389751	0.632942
AT3G21070	NADK1	1	2.46825	0.946086	1.54369	0.405145	1	0.383302	0.62542
AT1G09940	HEMA2	1	2.46574	1.04726	1.84553	0.405557	1	0.424723	0.748467
AT4G36650	ATPBRP	1	2.45155	1.18693	1.85727	0.407906	1	0.484157	0.757592
AT4G30210	ATR2	1	2.42313	0.910721	1.48226	0.412689	1	0.375844	0.611712
AT2G42530	COR15B	1	2.42084	0.471096	1.2439	0.413079	1	0.1946	0.513829
AT5G18360	AT5G18360	1	2.41997	0.933554	1.28502	0.413228	1	0.385771	0.531007
AT3G25610	ALA10	1	2.41885	0.932755	1.39431	0.41342	1	0.385619	0.576437
AT5G11250	AT5G11250	1	2.41503	0.702413	1.47458	0.414074	1	0.290851	0.610584
AT1G18710	AtMYB47	1	2.39956	0.639211	1.32596	0.416743	1	0.266387	0.552584
AT2G20960	pEARLI4	1	2.38915	0.929922	1.28816	0.418558	1	0.389227	0.539169
AT1G67530	PUB7	1	2.38309	0.821528	1.48883	0.419623	1	0.344732	0.624749
AT3G49720	AT3G49720	1	2.38278	1.27811	2.01499	0.419678	1	0.536397	0.845645
AT1G29340	PUB17	1	2.38169	0.949932	1.92564	0.41987	1	0.398848	0.808517
AT3G18690	MKS1	1	2.3808	0.920588	1.73226	0.420026	1	0.386671	0.727595
AT4G00300	AT4G00300	1	2.36472	1.01784	1.85168	0.422884	1	0.430429	0.783044
AT3G53810	LECRK42	1	2.36315	1.06614	1.4644	0.423164	1	0.451151	0.619681
AT4G29440	AT4G29440	1	2.3621	0.892227	1.92686	0.423352	1	0.377727	0.815739
AT4G20170	AT4G20170	1	2.36049	0.876796	1.80812	0.423641	1	0.371447	0.765995
AT5G15190	AT5G15190	1	2.35618	1.34013	1.56723	0.424417	1	0.568775	0.665159
AT2G02860	SUC3	1	2.3364	1.05144	1.83562	0.428008	1	0.450024	0.785661
AT4G18950	AT4G18950	1	2.3362	1.18972	1.68867	0.428046	1	0.509253	0.722827
AT4G39570	AT4G39570	1	2.33243	0.991932	1.75927	0.428737	1	0.425278	0.754265
AT3G03030	AT3G03030	1	2.32856	0.882963	1.84836	0.429449	1	0.379188	0.793778
AT5G22630	ADT5	1	2.32823	0.922001	1.73474	0.42951	1	0.396009	0.74509
AT4G11330	MPK5	1	2.32672	0.649209	1.18293	0.42979	1	0.279024	0.508413
AT5G38210	AT5G38210	1	2.32043	0.862856	1.11785	0.430954	1	0.371851	0.481741
AT1G80120	AT1G80120	1	2.30579	0.571583	1.10817	0.433691	1	0.247891	0.480603
AT3G12400	ELC	1	2.30526	1.23191	1.88404	0.43379	1	0.534389	0.817278
AT5G66800	AT5G66800	1	2.30442	0.382779	0.959808	0.433949	1	0.166107	0.416508
AT5G04550	AT5G04550	1	2.30297	0.946869	1.816	0.434222	1	0.411151	0.788547
AT1G01470	LEA14	1	2.30116	1.01607	1.91669	0.434563	1	0.441546	0.832924
AT3G11840	PUB24	1	2.29909	0.755552	1.01115	0.434955	1	0.328631	0.439806
AT5G59070	AT5G59070	1	2.29682	0.775566	1.16314	0.435384	1	0.337669	0.506415
AT1G67880	AT1G67880	1	2.29466	0.894191	1.76672	0.435794	1	0.389683	0.769926
AT1G12580	PEPKR1	1	2.29442	0.99299	1.93278	0.435839	1	0.432784	0.842383
AT2G37970	SOUL-1	1	2.29388	1.09954	1.53659	0.435942	1	0.479335	0.669866
AT3G20310	ERF7	1	2.28676	1.32182	1.88502	0.437301	1	0.578032	0.824322
AT5G09800	PUB28	1	2.28524	0.690308	1.21961	0.437591	1	0.302072	0.533689
AT2G36270	ABI5	1	2.2793	1.06354	1.51775	0.438732	1	0.466611	0.665887
AT1G31310	AT1G31310	1	2.27766	0.897996	0.864124	0.439047	1	0.394262	0.379391
AT1G49780	PUB26	1	2.2619	0.490809	1.38589	0.442107	1	0.21699	0.612712
AT1G74420	FUT3	1	2.25987	0.835096	1.39662	0.442503	1	0.369532	0.618007
AT5G25170	AT5G25170	1	2.25451	1.09558	1.77378	0.443555	1	0.485952	0.786767
AT1G34420	AT1G34420	1	2.25378	1.02263	1.29791	0.443698	1	0.45374	0.575879
AT3G49350	AT3G49350	1	2.25052	0.918621	1.52606	0.444342	1	0.408181	0.678092
AT5G62620	B3GALT19	1	2.23021	0.885858	1.75971	0.448388	1	0.397208	0.789032
AT5G04760	AT5G04760	1	2.22302	1.03831	1.81651	0.449839	1	0.46707	0.817137
AT1G59620	CW9	1	2.22199	0.532619	1.16169	0.450048	1	0.239704	0.522815
AT3G07780	OBE1	1	2.21291	1.09671	1.60364	0.451894	1	0.495595	0.724674
AT3G08760	ATSIK	1	2.21004	0.670272	1.21606	0.452481	1	0.303285	0.550244
AT4G35600	CONNEXIN	1	2.20793	1.01037	1.36135	0.452912	1	0.45761	0.616574
AT1G22280	PAPP2C	1	2.20779	0.882198	1.36673	0.452941	1	0.399584	0.619049
AT3G02880	AT3G02880	1	2.20756	1.10789	1.73478	0.452988	1	0.50186	0.785834
AT5G18400	AT5G18400	1	2.20573	1.20009	1.65669	0.453365	1	0.544077	0.751083
AT5G46490	AT5G46490	1	2.20278	0.71335	1.38252	0.453971	1	0.32384	0.627626
AT2G30250	WRKY25	1	2.20253	1.39765	1.72907	0.454023	1	0.634563	0.785036
AT1G09970	LRR	1	2.20244	1.15734	1.62761	0.454042	1	0.525483	0.739001
AT1G72280	AERO1	1	2.19886	0.729751	0.903513	0.454781	1	0.331877	0.410901
AT5G15870	AT5G15870	1	2.19175	1.1554	1.28962	0.456255	1	0.52716	0.588395
AT1G14740	OBE3	1	2.18933	1.11803	1.74968	0.45676	1	0.51067	0.799181
AT3G56410	AT3G56410	1	2.18837	0.889423	1.33611	0.456961	1	0.406432	0.610552
AT2G41420	AT2G41420	1	2.18826	1.23091	1.83652	0.456985	1	0.562508	0.839262
AT1G67060	AT1G67060	1	2.18544	0.941542	1.53362	0.457574	1	0.430825	0.701743
AT5G48655	AT5G48655	1	2.17658	1.00372	1.73261	0.459436	1	0.461147	0.796021
AT2G11520	CRCK3	1	2.17268	1.13183	1.61043	0.46026	1	0.520936	0.741218
AT2G43320	AT2G43320	1	2.16766	1.03073	1.75203	0.461327	1	0.475505	0.808258
AT4G01090	AT4G01090	1	2.16552	0.938537	1.31619	0.461784	1	0.433401	0.607796
AT5G13100	AT5G13100	1	2.1565	0.987433	1.76686	0.463713	1	0.457886	0.819315
AT2G18090	AT2G18090	1	2.15204	1.05192	1.6415	0.464675	1	0.488802	0.762765
AT3G05370	AtRLP31	1	2.14929	0.617549	1.05647	0.465271	1	0.287328	0.491547
AT5G54730	ATG18F	1	2.13948	1.00782	1.87784	0.467403	1	0.471056	0.877709
AT1G24150	ATFH4	1	2.13089	0.91631	1.27447	0.469288	1	0.430014	0.598095
AT3G44720	ADT4	1	2.12936	1.18848	1.41817	0.469624	1	0.558137	0.666005
AT3G58790	GAUT15	1	2.12789	0.986465	1.7084	0.46995	1	0.463589	0.802861
AT5G54980	AT5G54980	1	2.12048	0.94955	1.62889	0.47159	1	0.447798	0.76817
AT5G66910	AT5G66910	1	2.11649	0.79015	1.04966	0.47248	1	0.37333	0.495945
AT2G47070	SPL1	1	2.1094	0.785179	1.51019	0.474069	1	0.372229	0.715932
AT1G52290	PERK15	1	2.1093	0.650877	1.45598	0.474091	1	0.308575	0.690267
AT1G17600	AT1G17600	1	2.10282	0.774753	1.035	0.475553	1	0.368436	0.492196
AT1G30810	JMJ18	1	2.09974	0.894457	1.40449	0.47625	1	0.425986	0.668887
AT3G57330	ACA11	1	2.09435	1.02021	1.44962	0.477475	1	0.487123	0.69216
AT3G19010	AT3G19010	1	2.08818	1.36333	1.01974	0.478886	1	0.652877	0.488338
AT2G39210	AT2G39210	1	2.08292	1.8164	1.19883	0.480096	1	0.872045	0.575552
AT1G01950	ARK2	1	2.07898	0.946971	1.62152	0.481006	1	0.455499	0.779962
AT5G60800	AT5G60800	1	2.07884	0.826293	1.35376	0.481037	1	0.397477	0.651208
AT5G53830	VQ33	1	2.07614	0.997957	1.28134	0.481664	1	0.48068	0.617177
AT1G77855	AT1G77855	1	2.07394	0.651111	1.35005	0.482175	1	0.313949	0.650958
AT3G06070	AT3G06070	1	2.07068	0.675575	1.36545	0.482934	1	0.326258	0.659424
AT4G12000	AT4G12000	1	2.06919	0.735771	1.53063	0.48328	1	0.355583	0.739722
AT5G20480	EFR	1	2.0593	1.45382	1.26867	0.485602	1	0.705976	0.61607
AT2G42540	COR15A	1	2.05879	0.368223	0.841504	0.485722	1	0.178854	0.408737
AT4G28490	RLK5	1	2.05766	0.527244	0.59016	0.48599	1	0.256235	0.286812
AT4G29670	ACHT2	1	2.05443	0.9186	1.58219	0.486753	1	0.447132	0.770139
AT3G55880	SUE4	1	2.05286	0.776375	1.5952	0.487126	1	0.378192	0.777063
AT4G16950	RPP5	1	2.04889	0.851018	1.65771	0.48807	1	0.415356	0.809079
AT4G21560	VPS28-1	1	2.04779	0.899483	1.68547	0.488332	1	0.439246	0.823067
AT4G32030	AT4G32030	1	2.04581	0.985889	1.67502	0.488805	1	0.481907	0.81876
AT4G12710	AT4G12710	1	2.04311	1.06582	1.51001	0.48945	1	0.521664	0.739074
AT4G20860	AT4G20860	1	2.03605	0.945469	1.42636	0.491146	1	0.464364	0.70055
AT1G19420	AT1G19420	1	2.03565	1.04567	1.0165	0.491245	1	0.513681	0.499349
AT2G40095	AT2G40095	1	2.03465	0.991847	1.35555	0.491486	1	0.487479	0.666233
AT4G16890	SNC1	1	2.03358	0.737692	1.34839	0.491744	1	0.362756	0.663063
AT4G28350	LECRK72	1	2.02599	0.491452	0.710493	0.493585	1	0.242574	0.350689
AT2G39660	BIK1	1	2.02271	1.60024	1.552	0.494386	1	0.791137	0.767288
AT5G57015	ckl12	1	1.9973	0.986254	1.55729	0.500676	1	0.493793	0.779696
AT5G05140	MED26B	1	1.9944	1.01787	1.61483	0.501403	1	0.510362	0.80968
AT1G78700	BEH4	1	1.99212	0.975223	1.49133	0.501977	1	0.48954	0.748614
AT2G03530	UPS2	1	1.98997	0.431484	1.07547	0.50252	1	0.216829	0.540443
AT1G64610	AT1G64610	1	1.98589	1.02833	1.62034	0.503553	1	0.517819	0.815929
AT5G04020	AT5G04020	1	1.98559	0.979671	1.5407	0.503628	1	0.49339	0.77594
AT3G45638	AT3G45638	1	1.98317	0.831993	1.02864	0.504244	1	0.419528	0.518685
AT3G09032	AT3G09032	1	1.98242	0.876338	1.35382	0.504433	1	0.442054	0.682911
AT1G18020	AT1G18020	1	1.98089	0.448726	0.603177	0.504824	1	0.226528	0.304498
AT4G23270	CRK19	1	1.97724	0.939468	1.36874	0.505756	1	0.475142	0.692247
AT2G01450	MPK17	1	1.97625	0.982418	1.59773	0.506008	1	0.497112	0.808467
AT3G01820	AT3G01820	1	1.97482	1.35265	1.3786	0.506375	1	0.684948	0.698088
AT4G19140	AT4G19140	1	1.97439	0.975308	1.4755	0.506486	1	0.49398	0.74732
AT2G39870	AT2G39870	1	1.97144	1.36081	1.53088	0.507244	1	0.69026	0.776527
AT5G55460	AT5G55460	1	1.96914	0.708314	0.495121	0.507835	1	0.359707	0.25144
AT2G15390	FUT4	1	1.9691	1.11373	1.30537	0.507845	1	0.565601	0.662927
AT4G21390	B120	1	1.96822	0.952218	1.30513	0.508073	1	0.483796	0.663102
AT1G18890	CPK10	1	1.96802	1.16236	1.64886	0.508125	1	0.590627	0.837827
AT3G15540	IAA19	1	1.96641	0.606998	1.32719	0.508541	1	0.308683	0.67493
AT1G73810	AT1G73810	1	1.9654	0.651113	0.847446	0.508802	1	0.331288	0.431182
AT2G28080	UGT86A2	1	1.96461	0.969441	1.60804	0.509007	1	0.493452	0.818502
AT4G34480	AT4G34480	1	1.96444	0.782564	1.32639	0.509051	1	0.398365	0.675199
AT2G29510	AT2G29510	1	1.96348	0.954149	1.69106	0.5093	1	0.485948	0.861257
AT3G44610	AT3G44610	1	1.96318	1.04336	1.38559	0.509378	1	0.531467	0.705787
AT1G67920	AT1G67920	1	1.96111	0.606722	1.17348	0.509915	1	0.309377	0.598376
AT1G25682	AT1G25682	1	1.95937	0.936323	1.59546	0.510368	1	0.47787	0.81427
AT2G35650	CSLA7	1	1.95526	0.855344	1.47488	0.511442	1	0.437459	0.754314
AT3G07390	AIR12	1	1.95433	0.784466	1.2912	0.511685	1	0.4014	0.660688
AT3G21220	MKK5	1	1.95374	0.535627	0.778848	0.511838	1	0.274154	0.398644
AT4G23250	EMB1290	1	1.95352	0.750083	0.87001	0.511897	1	0.383965	0.445355
AT5G44060	AT5G44060	1	1.95039	0.90119	1.51147	0.512717	1	0.462055	0.774957
AT4G02350	SEC15B	1	1.9491	1.02036	1.56443	0.513057	1	0.523501	0.802643
AT2G34650	PID	1	1.9476	0.958497	1.12478	0.513453	1	0.492143	0.57752
AT1G26250	AT1G26250	1	1.94328	0.295096	0.427068	0.514594	1	0.151855	0.219767
AT1G75080	BZR1	1	1.94256	1.17293	1.53193	0.514785	1	0.603809	0.788617
AT1G03370	AT1G03370	1	1.93766	0.857404	1.16471	0.516087	1	0.442495	0.60109
AT1G76180	ERD14	1	1.93282	0.769724	1.52422	0.517378	1	0.398238	0.7886
AT1G71040	LPR2	1	1.93183	1.46808	1.20521	0.517643	1	0.759943	0.623867
AT1G65890	AAE12	1	1.92923	0.39964	1.03235	0.51834	1	0.20715	0.535109
AT5G08330	TCP21	1	1.92132	0.742212	1.50933	0.520475	1	0.386303	0.785568
AT3G27560	ATN1	1	1.91664	0.965523	1.60005	0.521747	1	0.503759	0.834822
AT4G18220	AT4G18220	1	1.91357	0.540699	1.15261	0.522584	1	0.282561	0.602336
AT3G15760	AT3G15760	1	1.90795	0.726091	1.22982	0.524124	1	0.380561	0.644577
AT2G01670	NUDT17	1	1.90731	0.865519	1.29505	0.524297	1	0.453789	0.678991
AT2G17220	AT2G17220	1	1.90573	0.760693	1.16786	0.524735	1	0.399162	0.612815
AT3G53400	AT3G53400	1	1.90318	0.79881	1.56177	0.525437	1	0.419724	0.820612
AT1G74360	AT1G74360	1	1.90303	0.643139	0.905426	0.525478	1	0.337955	0.475781
AT4G11850	PLDGAMMA1	1	1.90255	1.00405	1.31939	0.525609	1	0.527737	0.693484
AT5G58620	AT5G58620	1	1.90146	1.18463	1.5862	0.525911	1	0.623009	0.834199
AT5G26340	STP13	1	1.90105	1.62992	1.21207	0.526025	1	0.857379	0.637581
AT5G39220	AT5G39220	1	1.90041	0.794202	0.892134	0.526203	1	0.417911	0.469444
AT3G18710	PUB29	1	1.89953	0.697416	0.858799	0.526446	1	0.367152	0.452111
AT5G59220	HAI1	1	1.89261	0.861481	0.935659	0.52837	1	0.455181	0.494375
AT1G77250	AT1G77250	1	1.88762	1.11029	1.54911	0.529768	1	0.588198	0.820669
AT1G68330	AT1G68330	1	1.88742	0.679512	1.10728	0.529824	1	0.360022	0.586665
AT4G24730	NRT3.2	1	1.8869	1.21808	1.53825	0.529971	1	0.645548	0.815226
AT3G28450	AT3G28450	1	1.88532	0.765785	1.16771	0.530414	1	0.406183	0.619371
AT5G54860	AT5G54860	1	1.88514	0.964735	1.17991	0.530465	1	0.511758	0.625901
AT1G25250	IDD16	1	1.88242	0.705671	1.08834	0.531231	1	0.374874	0.578162
AT1G69910	AT1G69910	1	1.87949	0.853988	1.15585	0.532058	1	0.454372	0.614979
AT5G53570	AT5G53570	1	1.87902	1.04439	1.5131	0.532194	1	0.555817	0.80526
AT1G30620	MUR4	1	1.8781	0.963636	1.31015	0.532452	1	0.51309	0.697593
AT1G70590	AT1G70590	1	1.87208	0.91399	1.50347	0.534166	1	0.488222	0.803102
AT1G64280	NPR1	1	1.86996	0.987179	1.33141	0.534772	1	0.527916	0.712002
AT3G16030	CES101	1	1.86541	0.703084	0.833725	0.536075	1	0.376905	0.446939
AT3G12740	ALIS1	1	1.86489	0.972692	1.36676	0.536223	1	0.52158	0.732889
AT1G65250	AT1G65250	1	1.86444	0.782538	1.02583	0.536355	1	0.419718	0.550208
AT1G29980	AT1G29980	1	1.86358	1.30115	1.40964	0.536601	1	0.698196	0.756413
AT2G47730	GSTF8	1	1.8626	1.16211	1.56607	0.536885	1	0.62392	0.840798
AT1G61380	SD129	1	1.85956	1.31527	1.23848	0.537761	1	0.707299	0.666005
AT3G11010	AtRLP34	1	1.85716	0.568317	0.702506	0.538457	1	0.306014	0.378269
AT1G03230	AT1G03230	1	1.85568	1.28099	1.33476	0.538887	1	0.690309	0.719285
AT4G19230	CYP707A1	1	1.85484	0.580412	1.12586	0.539131	1	0.312918	0.606985
AT2G26400	ARD1	1	1.85454	0.906381	0.921814	0.539217	1	0.488736	0.497058
AT3G61670	AT3G61670	1	1.85321	0.803962	1.15918	0.539603	1	0.43382	0.625499
AT4G32060	AT4G32060	1	1.8522	0.87327	1.4926	0.539899	1	0.471477	0.805852
AT3G51920	CML9	1	1.84955	0.716266	0.923383	0.540672	1	0.387265	0.499247
AT4G35310	CPK5	1	1.84895	0.935449	1.39305	0.540848	1	0.505936	0.753427
AT5G66900	AT5G66900	1	1.84407	0.718065	1.11345	0.54228	1	0.389392	0.603804
AT5G51590	AHL4	1	1.84283	1.31477	1.33534	0.542645	1	0.713452	0.724617
AT5G04870	CPK1	1	1.83882	1.01395	1.54749	0.543828	1	0.551416	0.84157
AT1G19330	AT1G19330	1	1.83573	0.61131	0.850705	0.544742	1	0.333006	0.463414
AT3G18830	PLT5	1	1.83326	1.17488	1.06688	0.545477	1	0.640868	0.58196
AT1G16850	AT1G16850	1	1.8327	0.813726	1.34519	0.545643	1	0.444004	0.733994
AT4G30600	AT4G30600	1	1.82776	1.00421	1.36969	0.547118	1	0.549421	0.749381
AT5G05350	AT5G05350	1	1.82488	0.885803	1.13603	0.547981	1	0.485404	0.622522
AT5G39030	AT5G39030	1	1.82112	0.54716	0.86871	0.549111	1	0.300452	0.477019
AT1G76610	AT1G76610	1	1.82047	0.318984	0.676071	0.549308	1	0.17522	0.371371
AT1G30755	AT1G30755	1	1.81942	0.817421	0.943301	0.549626	1	0.449276	0.518463
AT3G10800	BZIP28	1	1.8159	1.00804	1.50273	0.550692	1	0.555121	0.82754
AT1G09060	AT1G09060	1	1.81499	0.955092	1.30973	0.550967	1	0.526225	0.72162
AT3G06760	DI19-4	1	1.81322	0.977198	1.47664	0.551505	1	0.53893	0.814372
AT2G44490	BGLU26	1	1.81125	0.79262	0.924609	0.552105	1	0.43761	0.510481
AT1G19270	DA1	1	1.80991	0.978069	1.38548	0.552514	1	0.540397	0.765496
AT5G52320	CYP96A4	1	1.80973	0.432788	0.95217	0.552568	1	0.239145	0.526139
AT5G52390	AT5G52390	1	1.8079	1.24568	0.579128	0.553129	1	0.689022	0.320333
AT5G07070	CIPK2	1	1.80784	0.785902	1.18522	0.553148	1	0.43472	0.6556
AT3G07960	PIP5K6	1	1.80744	0.79326	1.15134	0.55327	1	0.438887	0.637
AT1G50640	ERF3	1	1.80681	1.20224	1.35172	0.553461	1	0.665396	0.748125
AT2G20900	DGK5	1	1.80317	1.08837	1.43347	0.554579	1	0.603586	0.794973
AT1G62422	AT1G62422	1	1.80179	0.964137	1.24731	0.555004	1	0.5351	0.692262
AT4G20940	AT4G20940	1	1.79922	1.08826	1.19277	0.555797	1	0.60485	0.662936
AT3G49220	PME34	1	1.79902	1.20819	1.46002	0.555857	1	0.671583	0.811562
AT1G67850	AT1G67850	1	1.79523	0.94317	1.11594	0.557031	1	0.525375	0.621612
AT1G21130	AT1G21130	1	1.79466	0.47958	0.852985	0.55721	1	0.267227	0.475292
AT5G19250	AT5G19250	1	1.79246	0.804825	1.13642	0.557892	1	0.449005	0.633997
AT1G69270	RPK1	1	1.7904	0.876684	1.31218	0.558533	1	0.489657	0.732896
AT1G64980	CDI	1	1.78754	0.834611	1.22942	0.559429	1	0.466906	0.687772
AT4G11300	AT4G11300	1	1.78737	0.946571	1.39825	0.559481	1	0.529589	0.782297
AT3G22060	CRRSP38	1	1.78576	0.849033	0.646394	0.559987	1	0.475447	0.361972
AT1G52720	AT1G52720	1	1.78512	1.04666	1.25142	0.560188	1	0.586326	0.701029
AT1G42470	AT1G42470	1	1.78395	0.791605	1.24972	0.560555	1	0.443738	0.700538
AT2G38290	AMT2	1	1.78302	1.4288	1.41287	0.560846	1	0.801335	0.792402
AT3G17700	CNGC20	1	1.7829	0.652078	0.816757	0.560884	1	0.36574	0.458106
AT2G41890	SD31	1	1.7801	0.840653	1.47513	0.561765	1	0.47225	0.828678
AT2G30440	TPP1	1	1.77987	0.913324	1.29024	0.56184	1	0.513142	0.724906
AT3G12360	ITN1	1	1.77854	0.859172	1.22498	0.562258	1	0.483076	0.688755
AT2G47680	AT2G47680	1	1.77586	0.869287	0.97476	0.563106	1	0.489501	0.548894
AT1G33420	AT1G33420	1	1.76886	1.00051	1.12662	0.565337	1	0.565628	0.636917
AT5G24530	DMR6	1	1.76695	0.722657	0.859894	0.565946	1	0.408985	0.486653
AT5G49630	AAP6	1	1.76414	0.517304	0.952814	0.56685	1	0.293233	0.540102
AT1G76970	AT1G76970	1	1.7626	1.03891	1.13558	0.567344	1	0.589419	0.644265
AT5G22450	AT5G22450	1	1.76209	0.840436	1.27843	0.567509	1	0.476955	0.725521
AT5G58720	AT5G58720	1	1.76077	0.875737	1.2662	0.567933	1	0.49736	0.719115
AT4G23470	AT4G23470	1	1.75883	1.34327	1.37836	0.568561	1	0.763728	0.783682
AT1G25390	AT1G25390	1	1.75825	0.756533	1.06424	0.568746	1	0.430275	0.605284
AT3G63500	OBE4	1	1.75288	0.889912	1.12668	0.570489	1	0.507685	0.642759
AT4G00850	GIF3	1	1.74061	0.844145	1.25477	0.574512	1	0.484972	0.720878
AT4G37640	ACA2	1	1.74041	0.91321	1.23815	0.574577	1	0.524709	0.711413
AT1G13520	AT1G13520	1	1.73634	0.428566	0.811791	0.575925	1	0.246822	0.467531
AT1G03740	AT1G03740	1	1.73612	0.877836	1.29196	0.575997	1	0.505631	0.744165
AT2G17780	MCA2	1	1.73387	0.986783	1.33355	0.576744	1	0.569121	0.769119
AT5G57390	AIL5	1	1.73369	0.684086	0.562892	0.576804	1	0.394583	0.324678
AT5G41180	AT5G41180	1	1.73219	0.867768	1.33891	0.577303	1	0.500965	0.772955
AT5G64530	ANAC104	1	1.73149	0.752549	0.876011	0.577537	1	0.434625	0.505929
AT2G02220	PSKR1	1	1.73045	1.14241	1.28405	0.577883	1	0.660177	0.742032
AT5G44290	AT5G44290	1	1.72852	0.911966	1.23122	0.57853	1	0.527599	0.7123
AT4G12040	SAP7	1	1.72851	0.981531	1.45452	0.578533	1	0.567849	0.841489
AT2G16890	UGT90A1	1	1.72569	0.927914	1.16225	0.579477	1	0.537705	0.673497
AT5G66850	MAPKKK5	1	1.72454	0.957446	1.16315	0.579865	1	0.555189	0.674469
AT1G78850	AT1G78850	1	1.72172	0.9103	0.974194	0.580816	1	0.528716	0.565827
AT5G62070	IQD23	1	1.7127	0.876717	1.36414	0.583874	1	0.511892	0.796486
AT2G46430	CNGC3	1	1.71259	0.620469	0.50471	0.58391	1	0.362298	0.294705
AT2G31820	AT2G31820	1	1.7107	0.913192	1.43939	0.584555	1	0.533811	0.8414
AT5G57035	AT5G57035	1	1.70786	0.787557	1.18727	0.585529	1	0.461137	0.695182
AT5G66790	WAKL21	1	1.7075	0.59904	0.807168	0.585653	1	0.35083	0.47272
AT1G71697	CK1	1	1.70672	0.725309	1.10187	0.585921	1	0.424974	0.64561
AT3G08710	TRX9	1	1.7062	0.734062	1.18545	0.586099	1	0.430233	0.694792
AT5G38990	AT5G38990	1	1.70571	0.559773	0.796416	0.586267	1	0.328176	0.466912
AT4G30650	AT4G30650	1	1.70228	0.546999	0.934451	0.587448	1	0.321334	0.548942
AT3G61830	ARF18	1	1.69936	0.709372	1.28844	0.588456	1	0.417435	0.758192
AT5G42570	AT5G42570	1	1.69581	0.974081	1.38682	0.589688	1	0.574404	0.817789
AT1G20780	PUB44	1	1.69375	0.97388	1.32455	0.590404	1	0.574983	0.782022
AT2G33110	VAMP723	1	1.69091	0.93149	1.22024	0.591396	1	0.55088	0.721642
AT5G66740	AT5G66740	1	1.6895	0.435375	0.981132	0.591892	1	0.257695	0.580724
AT1G17980	PAPS1	1	1.68313	0.861408	1.34549	0.594132	1	0.51179	0.7994
AT2G31800	AT2G31800	1	1.68208	0.96957	1.30344	0.594502	1	0.576412	0.774898
AT4G17900	AT4G17900	1	1.67688	0.978484	1.41016	0.596346	1	0.583515	0.840941
AT5G66320	GATA5	1	1.67571	1.17517	1.08521	0.59676	1	0.701295	0.647612
AT1G61140	EDA16	1	1.67404	0.999761	1.33857	0.597357	1	0.597214	0.799606
AT1G61660	BHLH112	1	1.67265	0.795466	1.34088	0.597855	1	0.475573	0.801652
AT5G24810	AT5G24810	1	1.66918	0.870112	1.25826	0.599095	1	0.52128	0.753821
AT1G76340	GONST3	1	1.6674	0.918869	1.45862	0.599735	1	0.551078	0.874788
AT3G62690	ATL5	1	1.6674	0.719346	0.981897	0.599738	1	0.431419	0.588881
AT3G53960	NPF5.7	1	1.66127	0.617991	0.914274	0.601948	1	0.371998	0.550345
AT5G01950	AT5G01950	1	1.66065	0.796179	0.975171	0.602175	1	0.479439	0.587224
AT5G44582	AT5G44582	1	1.65989	0.632019	1.03892	0.60245	1	0.38076	0.625896
AT1G22650	INVD	1	1.65966	0.863687	0.90994	0.602533	1	0.520401	0.54827
AT5G46410	SSP4	1	1.65783	0.851627	1.23806	0.603198	1	0.5137	0.746795
AT5G18210	AT5G18210	1	1.65734	1.15252	1.05785	0.603377	1	0.695406	0.638285
AT2G02800	APK2B	1	1.65685	0.758429	1.16582	0.603555	1	0.457754	0.703638
AT4G24370	AT4G24370	1	1.65614	0.805998	1.28092	0.603814	1	0.486673	0.773437
AT1G14540	PER4	1	1.65272	0.373647	1.00916	0.605064	1	0.22608	0.610609
AT2G31090	AT2G31090	1	1.64917	0.85284	1.31404	0.606366	1	0.517133	0.796789
AT5G09870	CESA5	1	1.64903	0.756406	1.33864	0.606416	1	0.458697	0.811774
AT5G67250	SKIP2	1	1.64696	0.814861	1.25202	0.607179	1	0.494767	0.7602
AT1G01110	IQD18	1	1.64615	0.676617	0.895272	0.607477	1	0.411029	0.543857
AT1G15890	AT1G15890	1	1.64203	0.917829	1.00011	0.609004	1	0.558962	0.609069
AT5G50430	UBC33	1	1.63626	0.917831	1.34851	0.61115	1	0.560932	0.824141
AT4G30910	AT4G30910	1	1.63572	1.21903	1.26293	0.611353	1	0.745257	0.772094
AT4G33430	BAK1	1	1.63258	1.03064	1.19695	0.612529	1	0.631299	0.733169
AT4G20380	LSD1	1	1.63188	0.980736	1.33952	0.61279	1	0.600985	0.820845
AT3G49810	PUB30	1	1.63176	0.735343	1.05925	0.612834	1	0.450643	0.649143
AT4G39230	AT4G39230	1	1.63175	1.14027	0.939399	0.612839	1	0.6988	0.5757
AT5G66730	IDD1	1	1.62982	0.749421	1.24394	0.613564	1	0.459818	0.76324
AT4G27940	MTM1	1	1.62903	1.02459	1.25483	0.613861	1	0.628957	0.770293
AT5G63370	CDKG1	1	1.62544	0.939264	1.46711	0.615216	1	0.577851	0.902589
AT3G44480	RPP1	1	1.62493	0.775997	1.20306	0.615412	1	0.477558	0.740375
AT2G41835	SAP11	1	1.62366	1.13146	1.09415	0.615893	1	0.696861	0.673879
AT5G64220	CMTA2	1	1.62336	0.903909	1.37328	0.616005	1	0.556812	0.845947
AT4G36150	AT4G36150	1	1.62236	0.543306	0.714673	0.616387	1	0.334887	0.440515
AT3G50650	SCL7	1	1.61998	1.05873	1.15622	0.61729	1	0.653545	0.713723
AT4G15260	AT4G15260	1	1.61951	1.13616	0.929538	0.617472	1	0.701544	0.573964
AT5G56580	MKK6	1	1.61484	1.02168	1.2134	0.619255	1	0.632683	0.751403
AT1G49230	ATL78	1	1.61208	0.703707	1.08406	0.620316	1	0.436521	0.672462
AT2G31870	PARG1	1	1.61071	0.867403	0.91565	0.620844	1	0.538522	0.568476
AT4G32300	SD25	1	1.60971	0.89545	1.22275	0.621228	1	0.556279	0.759606
AT2G17120	LYM2	1	1.6089	0.802308	0.844888	0.621542	1	0.498669	0.525133
AT4G13510	AMT1-1	1	1.60842	0.914641	1.06018	0.621728	1	0.568658	0.659142
AT5G25050	AT5G25050	1	1.60336	0.925417	1.13435	0.623689	1	0.577173	0.707482
AT4G16892	AT4G16892	1	1.60244	0.764931	1.04926	0.624048	1	0.477354	0.654791
AT1G10050	AT1G10050	1	1.59812	1.01128	1.11095	0.625737	1	0.632793	0.695164
AT3G13175	AT3G13175	1	1.59606	1.12398	1.15777	0.626543	1	0.704221	0.725393
AT1G63350	AT1G63350	1	1.5924	1.08534	1.11321	0.627982	1	0.681577	0.699074
AT2G34355	AT2G34355	1	1.59163	0.840453	1.13748	0.628289	1	0.528047	0.714666
AT4G02420	LECRK44	1	1.59051	0.482968	0.701776	0.62873	1	0.303657	0.441228
AT2G39220	PLP6	1	1.58952	0.927657	1.32833	0.629119	1	0.583607	0.835677
AT1G01650	SPPL4	1	1.58657	1.14238	1.31391	0.630292	1	0.720036	0.828146
AT2G28510	DOF2.1	1	1.58315	0.799029	1.1865	0.631653	1	0.504709	0.749459
AT2G47550	PME20	1	1.57834	0.883093	0.920006	0.633575	1	0.559506	0.582893
AT3G44670	AT3G44670	1	1.5746	0.686739	1.11143	0.635081	1	0.436135	0.705846
AT2G23450	WAKL14	1	1.57412	0.947906	1.27453	0.635274	1	0.60218	0.809673
AT4G23010	UTR2	1	1.57129	1.12042	1.13963	0.63642	1	0.713059	0.725283
AT2G25490	EBF1	1	1.57037	0.933311	1.30326	0.636794	1	0.594327	0.829905
AT1G24148	AT1G24148	1	1.56751	0.483101	0.712049	0.637955	1	0.308197	0.454256
AT1G63880	AT1G63880	1	1.56733	0.917513	1.07159	0.638028	1	0.585399	0.683707
AT4G31510	AT4G31510	1	1.56633	0.952437	1.15128	0.638436	1	0.60807	0.735017
AT2G25690	AT2G25690	1	1.56337	0.917941	1.26969	0.639644	1	0.587155	0.812147
AT1G45207	AT1G45207	1	1.56192	0.882123	1.17061	0.640238	1	0.564769	0.749467
AT3G29170	AT3G29170	1	1.56158	1.02901	1.3	0.640377	1	0.658952	0.832491
AT3G56800	CAM2	1	1.55834	0.846752	1.13916	0.641707	1	0.543367	0.731009
AT4G30240	AT4G30240	1	1.55542	0.845619	1.27255	0.642913	1	0.54366	0.818141
AT5G19260	FAF3	1	1.55407	0.769886	1.17768	0.643472	1	0.4954	0.757801
AT3G50760	GATL2	1	1.55371	1.09287	1.08348	0.64362	1	0.703395	0.697349
AT5G61560	PUB51	1	1.5534	1.05603	1.0523	0.643751	1	0.679818	0.677421
AT3G19540	AT3G19540	1	1.55295	0.89686	1.19163	0.643936	1	0.577521	0.767335
AT4G39910	UBP3	1	1.55284	1.02839	1.29245	0.643982	1	0.662262	0.832315
AT3G22370	AOX1A	1	1.55205	0.778726	1.08839	0.644308	1	0.501739	0.701258
AT3G07580	AT3G07580	1	1.55154	0.915999	0.961131	0.644521	1	0.59038	0.619469
AT3G14840	LRR-RLK	1	1.54923	1.11641	1.22493	0.645481	1	0.720621	0.790669
AT1G47510	AT5PTASE11	1	1.54829	0.196003	0.369128	0.645874	1	0.126593	0.23841
AT1G05710	AT1G05710	1	1.54752	0.927409	1.23856	0.646196	1	0.599288	0.800352
AT5G43420	ATL16	1	1.54737	0.942925	1.20659	0.646258	1	0.609372	0.779768
AT2G46270	GBF3	1	1.54737	0.793608	1.01396	0.64626	1	0.512877	0.65528
AT5G48660	AT5G48660	1	1.54666	1.02002	1.09788	0.646554	1	0.659497	0.709837
AT1G04240	IAA3	1	1.54233	0.574318	1.26707	0.648369	1	0.37237	0.821527
AT1G22870	AT1G22870	1	1.54232	1.00236	1.12899	0.648375	1	0.649905	0.73201
AT5G46080	AT5G46080	1	1.53964	0.818659	1.08148	0.649503	1	0.531721	0.702421
AT2G23330	AT2G23330	1	1.53946	0.956447	1.05446	0.649578	1	0.621287	0.684952
AT1G18900	AT1G18900	1	1.53855	0.908422	1.21249	0.649963	1	0.590441	0.788074
AT1G05630	5PTASE13	1	1.53667	0.786053	1.07036	0.65076	1	0.511531	0.696544
AT5G38560	PERK8	1	1.53649	1.17538	1.29188	0.650836	1	0.764977	0.840804
AT2G35350	PLL1	1	1.53231	1.03228	1.11841	0.652608	1	0.673677	0.729883
AT4G18530	AT4G18530	1	1.5262	0.780244	1.11206	0.65522	1	0.511231	0.728644
AT2G28830	PUB12	1	1.52597	1.04068	1.16935	0.655319	1	0.68198	0.766296
AT4G09150	AT4G09150	1	1.52496	0.87169	1.34791	0.655757	1	0.571617	0.8839
AT3G22260	AT3G22260	1	1.52305	0.954102	1.12276	0.656575	1	0.62644	0.737177
AT1G11310	MLO2	1	1.52227	0.731024	0.940683	0.656912	1	0.480219	0.617946
AT4G19510	AT4G19510	1	1.51942	0.773065	1.19757	0.658146	1	0.50879	0.788177
AT2G35880	AT2G35880	1	1.51912	0.890017	1.26214	0.658274	1	0.585875	0.830834
AT1G29670	AT1G29670	1	1.51723	0.617434	1.07707	0.659097	1	0.406949	0.709894
AT1G55270	AT1G55270	1	1.51721	0.953754	1.31647	0.659106	1	0.628624	0.867694
AT2G18630	AT2G18630	1	1.51701	0.902857	1.18479	0.659192	1	0.595156	0.781001
AT1G73030	CHMP1B	1	1.51599	0.871985	1.21289	0.659637	1	0.575193	0.800066
AT2G35310	AT2G35310	1	1.51454	1.0862	0.840573	0.660267	1	0.717183	0.555003
AT4G12790	AT4G12790	1	1.51192	0.964889	1.16134	0.661411	1	0.638188	0.768122
AT1G67360	AT1G67360	1	1.51189	0.788596	1.00865	0.661426	1	0.521598	0.667146
AT2G02370	AT2G02370	1	1.51186	0.836054	1.18121	0.661438	1	0.552998	0.781297
AT4G00720	ASK8	1	1.50882	0.993789	1.12912	0.66277	1	0.658653	0.748347
AT4G39950	CYP79B2	1	1.50687	0.896311	1.17148	0.663627	1	0.594817	0.777429
AT4G26070	MKK1	1	1.50518	0.557623	0.567808	0.664371	1	0.370468	0.377235
AT3G28860	ABCB19	1	1.50511	0.804611	1.13251	0.664405	1	0.534587	0.752447
AT3G06020	FAF4	1	1.50402	0.691056	0.823169	0.664883	1	0.459472	0.547311
AT1G51805	AT1G51805	1	1.50283	0.430111	0.685933	0.66541	1	0.2862	0.456427
AT3G48320	CYP71A21	1	1.50266	1.01176	0.842124	0.665484	1	0.673308	0.56042
AT2G37110	AT2G37110	1	1.50252	1.20602	1.32222	0.66555	1	0.802664	0.880002
AT5G05850	PIRL1	1	1.49945	0.999098	1.04347	0.666911	1	0.666309	0.6959
AT5G37540	AT5G37540	1	2.67679	1.52307	3.14621	0.317843	0.850799	0.484096	1
AT2G02450	ANAC034	1	1.52707	1.51763	1.83068	0.546244	0.834155	0.828996	1
AT4G18280	AT4G18280	1	3.60749	2.29302	4.35338	0.229707	0.828664	0.526722	1
AT3G28910	ATMYB30	1	1.70928	1.61068	2.11066	0.473785	0.809831	0.763115	1
AT2G32680	AtRLP23	1	2.53039	3.13226	0.739129	0.319258	0.807848	1	0.235973
AT1G66400	CML23	1	3.30724	1.85468	4.21336	0.23734	0.784941	0.44019	1
AT1G07720	KCS3	1	1.72598	1.60479	2.27659	0.439253	0.758144	0.704911	1
AT4G25620	AT4G25620	1	2.13576	2.30287	2.86963	0.348477	0.744263	0.802495	1
AT5G05410	DREB2A	1	3.61836	1.61623	4.88588	0.204671	0.740576	0.330797	1
AT1G72790	AT1G72790	1	1.66356	1.2422	2.26612	0.441282	0.734098	0.548159	1
AT5G10100	TPPI	1	1.76835	0.942591	2.45157	0.407902	0.721315	0.384485	1
AT2G31980	CYS2	1	1.88133	1.4316	2.7599	0.362331	0.681664	0.518714	1
AT3G02140	AFP4	1	1.92318	1.66741	2.8321	0.353094	0.679064	0.588754	1
AT1G77680	SOV	1	0.663053	0.964136	0.813169	1	0.663053	0.964136	0.813169
AT1G49470	AT1G49470	1	0.654645	0.669659	0.505957	1	0.654645	0.669659	0.505957
AT5G62360	AT5G62360	1	2.94243	1.20647	4.51248	0.221607	0.652065	0.267363	1
AT5G43870	AT5G43870	1	0.643466	0.949171	0.869817	1	0.643466	0.949171	0.869817
AT5G18680	TULP11	1	0.639225	0.876832	0.780305	1	0.639225	0.876832	0.780305
AT1G33240	AT-GTL1	1	0.636293	0.834323	0.782715	1	0.636293	0.834323	0.782715
AT5G63160	BT1	1	1.62208	1.64083	2.55129	0.391958	0.635788	0.643135	1
AT5G64780	AT5G64780	1	0.635267	0.478167	0.427246	1	0.635267	0.478167	0.427246
AT2G32560	AT2G32560	1	0.631893	0.894821	0.789281	1	0.631893	0.894821	0.789281
AT3G60550	CYCU2-2	1	1.94709	1.92887	3.10979	0.321565	0.626115	0.620257	1
AT1G21920	AT1G21920	1	0.62369	0.963918	0.809821	1	0.62369	0.963918	0.809821
AT3G14770	SWEET2	1	0.621973	1.00001	0.874442	0.999989	0.621966	1	0.874432
AT4G26540	AT4G26540	1	0.618195	0.861214	0.848522	1	0.618195	0.861214	0.848522
AT1G77760	NIA1	1	1.7373	2.14313	2.83172	0.353142	0.613513	0.75683	1
AT5G01040	LAC8	1	1.83664	1.69177	3.00761	0.33249	0.610664	0.562495	1
AT5G14940	NPF5.8	1	0.609379	0.723053	0.448254	1	0.609379	0.723053	0.448254
AT5G48490	AT5G48490	1	0.608887	0.557439	0.406486	1	0.608887	0.557439	0.406486
AT2G33050	AtRLP26	1	0.606156	0.492427	0.400853	1	0.606156	0.492427	0.400853
AT2G26710	CYP734A1	1	0.601562	0.762895	0.789732	1	0.601562	0.762895	0.789732
AT5G62100	BAG2	1	0.600917	0.816844	0.838058	1	0.600917	0.816844	0.838058
ATMG01390	RRN18	1	0.60045	0.849196	0.788212	1	0.60045	0.849196	0.788212
AT5G37400	AT5G37400	1	0.643668	1.07374	0.935261	0.931328	0.599466	1	0.871035
AT2G36630	AT2G36630	1	0.59223	0.991223	0.948253	1	0.59223	0.991223	0.948253
AT2G42360	ATL41	1	2.47525	3.32589	4.22806	0.236515	0.585435	0.786624	1
AT1G62440	LRX2	1	1.64443	2.81522	2.49683	0.355212	0.584123	1	0.886904
AT4G38620	MYB4	1	0.622549	1.07214	0.765923	0.932714	0.58066	1	0.714387
AT3G50840	AT3G50840	1	0.578211	0.830882	0.85252	1	0.578211	0.830882	0.85252
AT3G50750	BEH1	1	0.576491	0.591864	0.465853	1	0.576491	0.591864	0.465853
AT3G26932	DRB3	1	0.561537	0.590483	0.421441	1	0.561537	0.590483	0.421441
AT5G63180	AT5G63180	1	0.554106	0.44971	0.382215	1	0.554106	0.44971	0.382215
AT3G12920	BRG3	1	0.600823	1.08441	0.796926	0.922163	0.554057	1	0.734896
AT5G57180	CIA2	1	0.577882	1.04646	0.740789	0.955601	0.552224	1	0.707898
AT1G76890	GT-2	1	0.584848	1.07203	0.830659	0.932809	0.545551	1	0.774846
AT5G18030	SAUR21	1	0.544925	0.369643	0.282094	1	0.544925	0.369643	0.282094
AT5G06510	NFYA10	1	0.537187	0.362042	0.244663	1	0.537187	0.362042	0.244663
AT1G26945	PRE6	1	0.529747	0.430167	0.362726	1	0.529747	0.430167	0.362726
AT1G50040	AT1G50040	1	2.45787	2.37338	4.66535	0.214346	0.526836	0.508726	1
AT5G59780	MYB59	1	0.597266	1.13559	0.751382	0.880603	0.525954	1	0.661669
AT5G65683	AT5G65683	1	0.519089	0.886515	0.683672	1	0.519089	0.886515	0.683672
AT1G69490	NAC029	1	0.51892	0.418036	0.195377	1	0.51892	0.418036	0.195377
AT2G43445	AT2G43445	1	0.66298	1.28099	0.936903	0.780643	0.517551	1	0.731387
AT1G80920	ATJ8	1	0.617903	1.1944	0.887913	0.837239	0.517333	1	0.743395
AT5G64770	RGF9	1	0.517156	0.361241	0.314532	1	0.517156	0.361241	0.314532
AT3G49900	AT3G49900	1	0.586506	1.13451	0.921999	0.881441	0.516971	1	0.812688
AT2G28200	ZAT5	1	0.655268	1.26949	1.07224	0.78772	0.516168	1	0.844628
AT5G53250	AGP22	1	0.638377	0.935614	1.24856	0.800921	0.511289	0.749353	1
AT1G75590	AT1G75590	1	0.602646	1.18229	1.00905	0.84582	0.509729	1	0.853473
AT1G62030	AT1G62030	1	0.505909	0.870121	0.722396	1	0.505909	0.870121	0.722396
AT3G48720	AT3G48720	1	0.503366	0.924888	0.790874	1	0.503366	0.924888	0.790874
AT5G14410	AT5G14410	1	0.553406	1.10127	0.740903	0.908046	0.502518	1	0.672774
AT2G46720	HIC	1	1.60117	2.1048	3.25885	0.306857	0.49133	0.645873	1
AT1G69920	GSTU12	1	0.488056	0.358797	0.141801	1	0.488056	0.358797	0.141801
AT3G50630	KRP2	1	0.554679	1.14041	0.811397	0.876875	0.486384	1	0.711494
AT4G16563	AT4G16563	1	1.58317	2.85709	3.26579	0.306204	0.484775	0.874853	1
AT2G01940	SGR5	1	0.48427	0.7652	0.351415	1	0.48427	0.7652	0.351415
AT3G22104	AT3G22104	1	0.525584	1.09589	0.834748	0.912501	0.479596	1	0.761708
AT2G45900	AT2G45900	1	0.479541	0.917344	0.734096	1	0.479541	0.917344	0.734096
AT3G14760	AT3G14760	1	0.5708	1.19329	0.998745	0.838021	0.478343	1	0.83697
AT2G16980	AT2G16980	1	0.577619	1.003	1.21661	0.821956	0.474777	0.824422	1
AT5G55620	AT5G55620	1	0.473332	0.745565	0.634984	1	0.473332	0.745565	0.634984
AT5G44190	GLK2	1	0.472105	0.839606	0.581173	1	0.472105	0.839606	0.581173
AT1G71970	AT1G71970	1	0.480799	1.02069	0.640739	0.979734	0.471055	1	0.627754
AT4G37580	HLS1	1	0.640721	1.36506	0.902388	0.732567	0.469371	1	0.66106
AT4G26288	AT4G26288	1	0.46096	0.755602	0.809332	1	0.46096	0.755602	0.809332
AT3G55646	AT3G55646	1	2.33832	3.13623	5.07696	0.196968	0.460576	0.617739	1
AT2G31560	AT2G31560	1	0.455701	0.894149	0.636157	1	0.455701	0.894149	0.636157
AT5G04820	OFP13	1	0.544758	1.20139	0.866298	0.832366	0.453438	1	0.721077
AT5G05840	AT5G05840	1	0.452058	0.71353	0.746905	1	0.452058	0.71353	0.746905
AT4G17680	AT4G17680	1	0.600416	1.33578	1.00029	0.748628	0.449489	1	0.748845
AT3G04530	PPCK2	1	0.548111	1.22277	1.19891	0.817814	0.448253	1	0.980482
AT4G25250	AT4G25250	1	0.44638	0.954647	0.838944	1	0.44638	0.954647	0.838944
AT3G26960	AT3G26960	1	0.608847	1.37825	1.00382	0.72556	0.441755	1	0.72833
AT1G68120	BPC3	1	0.537029	1.22832	0.962494	0.814123	0.437208	1	0.783588
AT5G56860	GATA21	1	0.430915	0.93584	0.559452	1	0.430915	0.93584	0.559452
AT1G18330	RVE7	1	0.437608	1.02604	0.651738	0.974618	0.4265	1	0.635195
AT1G12330	AT1G12330	1	0.544772	1.28994	0.928692	0.775232	0.422325	1	0.719952
AT2G42280	BHLH130	1	0.658371	1.59014	1.09004	0.628874	0.414032	1	0.685496
AT2G32530	CSLB3	1	0.643009	1.58467	0.881701	0.631048	0.405769	1	0.556396
AT5G24570	AT5G24570	1	0.649206	1.61663	0.92779	0.61857	0.40158	1	0.573904
AT5G02540	AT5G02540	1	0.590572	1.4851	1.14409	0.673357	0.397666	1	0.770379
AT1G68110	AT1G68110	1	0.395733	0.980256	0.736432	1	0.395733	0.980256	0.736432
AT1G74890	ARR15	1	0.451474	1.15136	0.774755	0.868541	0.392124	1	0.672906
AT1G31173	MIR167D	1	0.643581	1.66178	1.27638	0.601763	0.387283	1	0.768076
AT1G78170	AT1G78170	1	0.369795	0.966345	0.560945	1	0.369795	0.966345	0.560945
AT1G15550	GA3OX1	1	0.402507	1.1434	0.745463	0.874584	0.352026	1	0.651969
AT1G68520	COL6	1	0.352633	1.01216	0.521925	0.987983	0.348395	1	0.515653
AT3G30180	CYP85A2	1	0.368661	1.07163	0.57836	0.93316	0.34402	1	0.539702
AT1G20470	AT1G20470	1	0.454069	1.33211	1.04379	0.750687	0.340864	1	0.783558
AT4G06746	RAP2-9	1	0.597031	1.75611	0.996791	0.569442	0.339975	1	0.567614
AT1G79110	BRG2	1	0.380764	1.14342	0.669734	0.874568	0.333004	1	0.585728
AT5G25840	AT5G25840	1	0.570995	1.73049	1.34738	0.577872	0.329962	1	0.778612
AT2G41480	PER25	1	1.84466	4.87948	5.73388	0.174402	0.321713	0.850991	1
AT5G47610	ATL79	1	0.315846	0.968771	0.486923	1	0.315846	0.968771	0.486923
AT2G20670	AT2G20670	1	0.449078	1.42635	0.704029	0.701091	0.314844	1	0.493588
AT4G16690	PPD	1	0.658141	2.11294	1.31574	0.473275	0.311482	1	0.622709
AT1G22380	UGT85A3	1	0.361122	1.16935	0.997374	0.855177	0.308823	1	0.852932
AT4G13390	AT4G13390	1	1.83134	5.95902	3.78033	0.167813	0.307322	1	0.634388
AT4G17860	AT4G17860	1	0.381492	1.26408	1.06494	0.791087	0.301793	1	0.842459
AT5G67020	AT5G67020	1	0.578578	1.93068	1.45142	0.517951	0.299675	1	0.751762
AT3G19850	AT3G19850	1	0.420412	1.41523	0.835672	0.706598	0.297062	1	0.590484
AT1G75580	AT1G75580	1	0.620677	2.12096	1.15171	0.471484	0.29264	1	0.543012
AT2G34010	AT2G34010	1	0.307698	1.07592	0.550449	0.929441	0.285987	1	0.511609
AT5G44260	AT5G44260	1	0.552628	1.9449	1.07773	0.514164	0.284142	1	0.55413
AT5G02760	AT5G02760	1	0.271458	1.02792	0.450712	0.972834	0.264084	1	0.438468
AT3G50560	AT3G50560	1	0.538676	2.22526	1.12833	0.449386	0.242074	1	0.507057
AT5G60880	BASL	1	0.58569	2.44744	1.34458	0.40859	0.239307	1	0.549383
AT5G35777	AT5G35777	1	0.229938	0.624812	0.519845	1	0.229938	0.624812	0.519845
AT5G43290	WRKY49	1	0.568846	2.9149	1.67595	0.343065	0.195151	1	0.57496
AT5G54585	AT5G54585	1	0.18604	0.624361	0.354653	1	0.18604	0.624361	0.354653
AT1G34245	EPF2	1	0.445893	2.60895	1.53811	0.383296	0.170909	1	0.589553
AT1G79770	AT1G79770	1	0.380914	2.46894	1.52061	0.405033	0.154283	1	0.615896
AT3G62950	GRXC11	1	0.370007	2.50215	1.14153	0.399656	0.147875	1	0.456219
AT3G09450	AT3G09450	1	0.261194	2.47504	1.07747	0.404033	0.105531	1	0.435334
AT2G28860	CYP710A4	1	0.0681481	0.663525	1.13598	0.880299	0.0599907	0.584101	1
