# Supplementary material for: A sequential MAP kinase cascade regulates mechanical signalling
Source: Nat Commun. 2026 Jul 1;17:5729. doi: 10.1038/s41467-026-74994-x (PMC13324856; doi:10.1038/s41467-026-74994-x)
Supplement: Supplementary file 8 — Supplementary Data 6 [file 41467_2026_74994_MOESM8_ESM.xlsx]

## Sheet: camta123 PROCESS
							P-value color scale
							> 10-3	10-3 to 10-5	10-5 to 10-7	10-7 to 10-9	< 10-9
GO term	Description	P-value	FDR q-value	Enrichment (N, B, n, b)	Genes
GO:0001666	response to hypoxia	1.78e-26	7.64e-23	12.02 (18140,135,369,33)	[+] Show genes
GO:0036293	response to decreased oxygen levels	2.31e-26	4.95e-23	11.93 (18140,136,369,33)	[+] Show genes
GO:0070482	response to oxygen levels	2.99e-26	4.27e-23	11.84 (18140,137,369,33)	[+] Show genes
GO:0036294	cellular response to decreased oxygen levels	1.81e-25	1.94e-22	11.83 (18140,133,369,32)	[+] Show genes
GO:0071453	cellular response to oxygen levels	1.81e-25	1.55e-22	11.83 (18140,133,369,32)	[+] Show genes
GO:0071456	cellular response to hypoxia	1.81e-25	1.29e-22	11.83 (18140,133,369,32)	[+] Show genes
GO:0070887	cellular response to chemical stimulus	2.2e-22	1.35e-19	8.04 (18140,220,369,36)	[+] Show genes
GO:0009628	response to abiotic stimulus	6e-21	3.22e-18	4.39 (18140,627,369,56)	[+] Show genes
GO:0050896	response to stimulus	1.2e-20	5.7e-18	2.79 (18140,1656,369,94)	[+] Show genes
GO:0042221	response to chemical	1.1e-18	4.7e-16	3.86 (18140,725,369,57)	[+] Show genes
GO:0006950	response to stress	3.45e-18	1.35e-15	3.14 (18140,1111,369,71)	[+] Show genes
GO:0051716	cellular response to stimulus	4.81e-15	1.72e-12	4.25 (18140,474,369,41)	[+] Show genes
GO:0033554	cellular response to stress	9.73e-15	3.21e-12	4.48 (18140,417,369,38)	[+] Show genes
GO:1901700	response to oxygen-containing compound	4.94e-12	1.51e-09	4.40 (18140,346,369,31)	[+] Show genes
GO:0009605	response to external stimulus	6.89e-11	1.97e-08	3.76 (18140,431,369,33)	[+] Show genes
GO:0001101	response to acid chemical	9.12e-09	2.45e-06	4.53 (18140,228,369,21)	[+] Show genes
GO:0042493	response to drug	1.07e-08	2.7e-06	6.47 (18140,114,369,15)	[+] Show genes
GO:0043207	response to external biotic stimulus	1.36e-08	3.25e-06	3.92 (18140,301,369,24)	[+] Show genes
GO:0009607	response to biotic stimulus	1.36e-08	3.08e-06	3.92 (18140,301,369,24)	[+] Show genes
GO:0051704	multi-organism process	2e-08	4.28e-06	3.84 (18140,307,369,24)	[+] Show genes
GO:0051707	response to other organism	3.91e-08	7.99e-06	3.85 (18140,294,369,23)	[+] Show genes
GO:0050789	regulation of biological process	1.97e-07	3.85e-05	1.80 (18140,2070,369,76)	[+] Show genes
GO:0065007	biological regulation	4.58e-07	8.54e-05	1.72 (18140,2346,369,82)	[+] Show genes
GO:0006952	defense response	1.33e-06	0.000238	3.37 (18140,306,369,21)	[+] Show genes
GO:0006468	protein phosphorylation	1.74e-06	0.000299	2.52 (18140,625,369,32)	[+] Show genes
GO:0048583	regulation of response to stimulus	2e-06	0.000331	3.55 (18140,263,369,19)	[+] Show genes
GO:0050794	regulation of cellular process	2.16e-06	0.000343	1.81 (18140,1741,369,64)	[+] Show genes
GO:0046677	response to antibiotic	5.04e-06	0.000772	8.19 (18140,48,369,8)	[+] Show genes
GO:0010033	response to organic substance	5.48e-06	0.00081	2.90 (18140,390,369,23)	[+] Show genes
GO:0007165	signal transduction	8.35e-06	0.00119	2.75 (18140,429,369,24)	[+] Show genes
GO:0016310	phosphorylation	1e-05	0.00138	2.31 (18140,680,369,32)	[+] Show genes
GO:0002831	regulation of response to biotic stimulus	3.17e-05	0.00426	7.65 (18140,45,369,7)	[+] Show genes
GO:0032101	regulation of response to external stimulus	3.68e-05	0.00478	7.48 (18140,46,369,7)	[+] Show genes
GO:0009620	response to fungus	5.14e-05	0.00648	4.73 (18140,104,369,10)	[+] Show genes
GO:0080134	regulation of response to stress	5.84e-05	0.00716	3.93 (18140,150,369,12)	[+] Show genes
GO:0009719	response to endogenous stimulus	7.49e-05	0.00893	3.07 (18140,256,369,16)	[+] Show genes
GO:0010565	regulation of cellular ketone metabolic process	7.91e-05	0.00917	8.19 (18140,36,369,6)	[+] Show genes
GO:0009617	response to bacterium	0.000129	0.0146	4.24 (18140,116,369,10)	[+] Show genes
GO:0098542	defense response to other organism	0.000136	0.015	3.20 (18140,215,369,14)	[+] Show genes
GO:0006796	phosphate-containing compound metabolic process	0.000175	0.0188	1.90 (18140,932,369,36)	[+] Show genes
GO:0009725	response to hormone	0.000204	0.0214	2.94 (18140,251,369,15)	[+] Show genes
GO:0006793	phosphorus metabolic process	0.000215	0.022	1.88 (18140,942,369,36)	[+] Show genes
GO:0014070	response to organic cyclic compound	0.00022	0.0219	6.86 (18140,43,369,6)	[+] Show genes
GO:0000302	response to reactive oxygen species	0.000227	0.0221	8.78 (18140,28,369,5)	[+] Show genes
GO:0006521	regulation of cellular amino acid metabolic process	0.000275	0.0262	21.07 (18140,7,369,3)	[+] Show genes
GO:0033238	regulation of cellular amine metabolic process	0.000275	0.0256	21.07 (18140,7,369,3)	[+] Show genes
GO:0031347	regulation of defense response	0.000308	0.0281	4.68 (18140,84,369,8)	[+] Show genes
GO:0009751	response to salicylic acid	0.000318	0.0284	8.19 (18140,30,369,5)	[+] Show genes
GO:0062012	regulation of small molecule metabolic process	0.000321	0.0281	6.41 (18140,46,369,6)	[+] Show genes
GO:0006979	response to oxidative stress	0.000461	0.0396	3.15 (18140,187,369,12)	[+] Show genes
GO:0009753	response to jasmonic acid	0.000513	0.0431	10.35 (18140,19,369,4)	[+] Show genes
GO:0033993	response to lipid	0.000627	0.0517	3.49 (18140,141,369,10)	[+] Show genes
GO:0048653	anther development	0.00064	0.0518	16.39 (18140,9,369,3)	[+] Show genes
GO:0009664	plant-type cell wall organization	0.000761	0.0604	6.83 (18140,36,369,5)	[+] Show genes
GO:0006464	cellular protein modification process	0.000831	0.0648	1.63 (18140,1359,369,45)	[+] Show genes
GO:0036211	protein modification process	0.000831	0.0637	1.63 (18140,1359,369,45)	[+] Show genes
GO:0010200	response to chitin	0.000851	0.064	5.36 (18140,55,369,6)	[+] Show genes
Species used: Arabidopsis thaliana
The system has recognized 24197 genes out of 34198 gene terms entered by the user.
24197 genes were recognized by gene symbol and 0 genes by other gene IDs .
377 duplicate genes were removed (keeping the highest ranking instance of each gene) leaving a total of 23820 genes.
Only 18140 of these genes are associated with a GO term.
The GOrilla database is periodically updated using the GO database and other sources.
The GOrilla database was last updated on Mar 6, 2021
This results page will be available on this site for one month from now (until Nov 17, 2023 ). You can bookmark this page and come back to it later.
'P-value' is the enrichment p-value computed according to the mHG or HG model. This p-value is not corrected for multiple testing of 4290 GO terms.
'FDR q-value' is the correction of the above p-value for multiple testing using the Benjamini and Hochberg (1995) method.
Namely, for the ith term (ranked according to p-value) the FDR q-value is (p-value * number of GO terms) / i.
Enrichment (N, B, n, b) is defined as follows:
N - is the total number of genes
B - is the total number of genes associated with a specific GO term
n - is the number of genes in the top of the user's input list or in the target set when appropriate
b - is the number of genes in the intersection
Enrichment = (b/n) / (B/N)
Genes: For each GO term you can see the list of associated genes that appear in the optimal top of the list.
Each gene name is specified by gene symbol followed by a short description of the gene
Back to the GOrilla main page

## Sheet: camta123 FUNCTION
							P-value color scale
							> 10-3	10-3 to 10-5	10-5 to 10-7	10-7 to 10-9	< 10-9
GO term	Description	P-value	FDR q-value	Enrichment (N, B, n, b)	Genes
GO:0140096	catalytic activity, acting on a protein	3.52e-06	0.00669	2.00 (18140,1181,369,48)	[+] Show genes
GO:0004672	protein kinase activity	5.59e-06	0.00531	2.68 (18140,477,369,26)	[+] Show genes
GO:0016773	phosphotransferase activity, alcohol group as acceptor	6.92e-06	0.00439	2.53 (18140,543,369,28)	[+] Show genes
GO:0016301	kinase activity	9.02e-06	0.00429	2.41 (18140,613,369,30)	[+] Show genes
GO:0050135	NAD(P)+ nucleosidase activity	1.31e-05	0.00499	5.52 (18140,89,369,10)	[+] Show genes
GO:0003953	NAD+ nucleosidase activity	1.45e-05	0.00459	5.46 (18140,90,369,10)	[+] Show genes
GO:0061809	NAD+ nucleotidase, cyclic ADP-ribose generating	1.45e-05	0.00394	5.46 (18140,90,369,10)	[+] Show genes
GO:0005515	protein binding	1.56e-05	0.00371	1.65 (18140,2085,369,70)	[+] Show genes
GO:0016799	hydrolase activity, hydrolyzing N-glycosyl compounds	7.67e-05	0.0162	4.51 (18140,109,369,10)	[+] Show genes
GO:0016772	transferase activity, transferring phosphorus-containing groups	0.000114	0.0216	2.10 (18140,703,369,30)	[+] Show genes
GO:0043565	sequence-specific DNA binding	0.00013	0.0226	2.63 (18140,355,369,19)	[+] Show genes
GO:1990837	sequence-specific double-stranded DNA binding	0.00022	0.0348	2.80 (18140,281,369,16)	[+] Show genes
GO:0001067	regulatory region nucleic acid binding	0.000311	0.0455	2.83 (18140,261,369,15)	[+] Show genes
GO:0000976	transcription regulatory region sequence-specific DNA binding	0.000311	0.0423	2.83 (18140,261,369,15)	[+] Show genes
GO:0044212	transcription regulatory region DNA binding	0.000311	0.0395	2.83 (18140,261,369,15)	[+] Show genes
GO:0003700	DNA-binding transcription factor activity	0.000402	0.0479	2.19 (18140,517,369,23)	[+] Show genes
GO:0032452	histone demethylase activity	0.000433	0.0485	18.43 (18140,8,369,3)	[+] Show genes
GO:0043531	ADP binding	0.00056	0.0592	3.54 (18140,139,369,10)	[+] Show genes
GO:0016798	hydrolase activity, acting on glycosyl bonds	0.000584	0.0585	2.56 (18140,307,369,16)	[+] Show genes
GO:0140110	transcription regulator activity	0.000658	0.0626	2.03 (18140,604,369,25)	[+] Show genes
GO:0032559	adenyl ribonucleotide binding	0.00096	0.087	2.18 (18140,450,369,20)	[+] Show genes
Species used: Arabidopsis thaliana
The system has recognized 24197 genes out of 34198 gene terms entered by the user.
24197 genes were recognized by gene symbol and 0 genes by other gene IDs .
377 duplicate genes were removed (keeping the highest ranking instance of each gene) leaving a total of 23820 genes.
Only 18140 of these genes are associated with a GO term.
The GOrilla database is periodically updated using the GO database and other sources.
The GOrilla database was last updated on Mar 6, 2021
This results page will be available on this site for one month from now (until Nov 17, 2023 ). You can bookmark this page and come back to it later.
'P-value' is the enrichment p-value computed according to the mHG or HG model. This p-value is not corrected for multiple testing of 1903 GO terms.
'FDR q-value' is the correction of the above p-value for multiple testing using the Benjamini and Hochberg (1995) method.
Namely, for the ith term (ranked according to p-value) the FDR q-value is (p-value * number of GO terms) / i.
Enrichment (N, B, n, b) is defined as follows:
N - is the total number of genes
B - is the total number of genes associated with a specific GO term
n - is the number of genes in the top of the user's input list or in the target set when appropriate
b - is the number of genes in the intersection
Enrichment = (b/n) / (B/N)
Genes: For each GO term you can see the list of associated genes that appear in the optimal top of the list.
Each gene name is specified by gene symbol followed by a short description of the gene
Back to the GOrilla main page

## Sheet: camta123 COMPONENT
							P-value color scale
							> 10-3	10-3 to 10-5	10-5 to 10-7	10-7 to 10-9	< 10-9
GO term	Description	P-value	FDR q-value	Enrichment (N, B, n, b)	Genes
GO:0005886	plasma membrane	1.92e-16	1.52e-13	2.55 (18140,1655,369,86)	[+] Show genes
GO:0016020	membrane	2.13e-12	8.44e-10	2.05 (18140,2301,369,96)	[+] Show genes
GO:0044464	cell part	2.59e-06	0.000686	1.13 (18140,13782,369,316)	[+] Show genes
GO:0031225	anchored component of membrane	1.43e-05	0.00284	3.93 (18140,175,369,14)	[+] Show genes
GO:0005794	Golgi apparatus	3.16e-05	0.00502	2.48 (18140,496,369,25)	[+] Show genes
GO:0031224	intrinsic component of membrane	0.00022	0.0291	2.70 (18140,310,369,17)	[+] Show genes
GO:0030054	cell junction	0.000268	0.0304	2.36 (18140,438,369,21)	[+] Show genes
GO:0005911	cell-cell junction	0.000268	0.0266	2.36 (18140,438,369,21)	[+] Show genes
GO:0009506	plasmodesma	0.000268	0.0236	2.36 (18140,438,369,21)	[+] Show genes
GO:0046658	anchored component of plasma membrane	0.000308	0.0245	4.68 (18140,84,369,8)	[+] Show genes
GO:0044459	plasma membrane part	0.000699	0.0505	3.44 (18140,143,369,10)	[+] Show genes
Species used: Arabidopsis thaliana
The system has recognized 24197 genes out of 34198 gene terms entered by the user.
24197 genes were recognized by gene symbol and 0 genes by other gene IDs .
377 duplicate genes were removed (keeping the highest ranking instance of each gene) leaving a total of 23820 genes.
Only 18140 of these genes are associated with a GO term.
The GOrilla database is periodically updated using the GO database and other sources.
The GOrilla database was last updated on Mar 6, 2021
This results page will be available on this site for one month from now (until Nov 17, 2023 ). You can bookmark this page and come back to it later.
'P-value' is the enrichment p-value computed according to the mHG or HG model. This p-value is not corrected for multiple testing of 794 GO terms.
'FDR q-value' is the correction of the above p-value for multiple testing using the Benjamini and Hochberg (1995) method.
Namely, for the ith term (ranked according to p-value) the FDR q-value is (p-value * number of GO terms) / i.
Enrichment (N, B, n, b) is defined as follows:
N - is the total number of genes
B - is the total number of genes associated with a specific GO term
n - is the number of genes in the top of the user's input list or in the target set when appropriate
b - is the number of genes in the intersection
Enrichment = (b/n) / (B/N)
Genes: For each GO term you can see the list of associated genes that appear in the optimal top of the list.
Each gene name is specified by gene symbol followed by a short description of the gene
Back to the GOrilla main page

## Sheet: mkk45 PROCESS
							P-value color scale
							> 10-3	10-3 to 10-5	10-5 to 10-7	10-7 to 10-9	< 10-9
GO term	Description	P-value	FDR q-value	Enrichment (N, B, n, b)	Genes
GO:0001666	response to hypoxia	5.1e-29	2.19e-25	11.48 (18140,135,433,37)	[+] Show genes
GO:0036293	response to decreased oxygen levels	6.86e-29	1.47e-25	11.40 (18140,136,433,37)	[+] Show genes
GO:0070482	response to oxygen levels	9.19e-29	1.31e-25	11.31 (18140,137,433,37)	[+] Show genes
GO:0036294	cellular response to decreased oxygen levels	4.75e-28	5.09e-25	11.34 (18140,133,433,36)	[+] Show genes
GO:0071453	cellular response to oxygen levels	4.75e-28	4.07e-25	11.34 (18140,133,433,36)	[+] Show genes
GO:0071456	cellular response to hypoxia	4.75e-28	3.39e-25	11.34 (18140,133,433,36)	[+] Show genes
GO:0050896	response to stimulus	6.74e-28	4.13e-25	2.96 (18140,1656,433,117)	[+] Show genes
GO:0070887	cellular response to chemical stimulus	5.74e-26	3.08e-23	8.00 (18140,220,433,42)	[+] Show genes
GO:0042221	response to chemical	1.26e-24	5.99e-22	4.10 (18140,725,433,71)	[+] Show genes
GO:0006950	response to stress	2.19e-23	9.4e-21	3.28 (18140,1111,433,87)	[+] Show genes
GO:0006468	protein phosphorylation	1.56e-22	6.06e-20	4.22 (18140,625,433,63)	[+] Show genes
GO:0016310	phosphorylation	2.71e-21	9.7e-19	3.94 (18140,680,433,64)	[+] Show genes
GO:0009628	response to abiotic stimulus	1.17e-19	3.86e-17	3.94 (18140,627,433,59)	[+] Show genes
GO:0007165	signal transduction	3.55e-19	1.09e-16	4.69 (18140,429,433,48)	[+] Show genes
GO:0051716	cellular response to stimulus	4.09e-18	1.17e-15	4.33 (18140,474,433,49)	[+] Show genes
GO:0033554	cellular response to stress	1.09e-16	2.92e-14	4.42 (18140,417,433,44)	[+] Show genes
GO:0006796	phosphate-containing compound metabolic process	4.2e-16	1.06e-13	3.01 (18140,932,433,67)	[+] Show genes
GO:0006793	phosphorus metabolic process	7.14e-16	1.7e-13	2.98 (18140,942,433,67)	[+] Show genes
GO:0006464	cellular protein modification process	1.05e-14	2.38e-12	2.50 (18140,1359,433,81)	[+] Show genes
GO:0036211	protein modification process	1.05e-14	2.26e-12	2.50 (18140,1359,433,81)	[+] Show genes
GO:0050789	regulation of biological process	2.63e-14	5.38e-12	2.13 (18140,2070,433,105)	[+] Show genes
GO:0065007	biological regulation	1.72e-13	3.35e-11	2.00 (18140,2346,433,112)	[+] Show genes
GO:0042493	response to drug	2.97e-13	5.55e-11	7.72 (18140,114,433,21)	[+] Show genes
GO:1901700	response to oxygen-containing compound	2.92e-12	5.22e-10	4.12 (18140,346,433,34)	[+] Show genes
GO:0050794	regulation of cellular process	1.76e-11	3.02e-09	2.09 (18140,1741,433,87)	[+] Show genes
GO:0043207	response to external biotic stimulus	4.09e-11	6.75e-09	4.18 (18140,301,433,30)	[+] Show genes
GO:0009607	response to biotic stimulus	4.09e-11	6.5e-09	4.18 (18140,301,433,30)	[+] Show genes
GO:0009605	response to external stimulus	7.24e-11	1.11e-08	3.50 (18140,431,433,36)	[+] Show genes
GO:0051707	response to other organism	1.12e-10	1.66e-08	4.13 (18140,294,433,29)	[+] Show genes
GO:0043412	macromolecule modification	2.53e-10	3.62e-08	2.06 (18140,1651,433,81)	[+] Show genes
GO:0006952	defense response	2.91e-10	4.03e-08	3.97 (18140,306,433,29)	[+] Show genes
GO:0051704	multi-organism process	3.14e-10	4.21e-08	3.96 (18140,307,433,29)	[+] Show genes
GO:0010200	response to chitin	5.1e-09	6.62e-07	9.14 (18140,55,433,12)	[+] Show genes
GO:0080134	regulation of response to stress	1.97e-08	2.49e-06	5.03 (18140,150,433,18)	[+] Show genes
GO:0048583	regulation of response to stimulus	2.15e-08	2.63e-06	3.82 (18140,263,433,24)	[+] Show genes
GO:0009987	cellular process	4.68e-08	5.57e-06	1.39 (18140,5667,433,188)	[+] Show genes
GO:0010033	response to organic substance	7.07e-08	8.2e-06	3.12 (18140,390,433,29)	[+] Show genes
GO:1901698	response to nitrogen compound	1.57e-07	1.78e-05	5.69 (18140,103,433,14)	[+] Show genes
GO:0098542	defense response to other organism	2.38e-07	2.62e-05	3.90 (18140,215,433,20)	[+] Show genes
GO:0010243	response to organonitrogen compound	3.13e-07	3.36e-05	5.86 (18140,93,433,13)	[+] Show genes
GO:0031347	regulation of defense response	7.02e-07	7.35e-05	5.98 (18140,84,433,12)	[+] Show genes
GO:0001101	response to acid chemical	2.52e-06	0.000257	3.49 (18140,228,433,19)	[+] Show genes
GO:0009617	response to bacterium	4.04e-06	0.000403	4.69 (18140,116,433,13)	[+] Show genes
GO:0002831	regulation of response to biotic stimulus	9.81e-06	0.000957	7.45 (18140,45,433,8)	[+] Show genes
GO:0032101	regulation of response to external stimulus	1.16e-05	0.00111	7.29 (18140,46,433,8)	[+] Show genes
GO:1900150	regulation of defense response to fungus	1.87e-05	0.00174	13.96 (18140,15,433,5)	[+] Show genes
GO:1902074	response to salt	2.66e-05	0.00243	13.09 (18140,16,433,5)	[+] Show genes
GO:0009611	response to wounding	3.97e-05	0.00355	7.33 (18140,40,433,7)	[+] Show genes
GO:0002376	immune system process	5.21e-05	0.00456	5.24 (18140,72,433,9)	[+] Show genes
GO:0044267	cellular protein metabolic process	6.84e-05	0.00587	1.52 (18140,2266,433,82)	[+] Show genes
GO:0046677	response to antibiotic	0.000133	0.0112	6.11 (18140,48,433,7)	[+] Show genes
GO:0009719	response to endogenous stimulus	0.00015	0.0124	2.78 (18140,256,433,17)	[+] Show genes
GO:0050776	regulation of immune response	0.000161	0.013	7.18 (18140,35,433,6)	[+] Show genes
GO:0010565	regulation of cellular ketone metabolic process	0.00019	0.0151	6.98 (18140,36,433,6)	[+] Show genes
GO:0002682	regulation of immune system process	0.000222	0.0173	6.79 (18140,37,433,6)	[+] Show genes
GO:0010035	response to inorganic substance	0.000223	0.0171	2.79 (18140,240,433,16)	[+] Show genes
GO:0010310	regulation of hydrogen peroxide metabolic process	0.000256	0.0193	20.95 (18140,6,433,3)	[+] Show genes
GO:0009725	response to hormone	0.000368	0.0272	2.67 (18140,251,433,16)	[+] Show genes
GO:0097305	response to alcohol	0.000433	0.0315	3.64 (18140,115,433,10)	[+] Show genes
GO:0009737	response to abscisic acid	0.000433	0.031	3.64 (18140,115,433,10)	[+] Show genes
GO:0009863	salicylic acid mediated signaling pathway	0.00044	0.031	17.95 (18140,7,433,3)	[+] Show genes
GO:2000377	regulation of reactive oxygen species metabolic process	0.000464	0.0321	10.47 (18140,16,433,4)	[+] Show genes
GO:0045088	regulation of innate immune response	0.000473	0.0322	7.48 (18140,28,433,5)	[+] Show genes
GO:0000302	response to reactive oxygen species	0.000473	0.0317	7.48 (18140,28,433,5)	[+] Show genes
GO:0014070	response to organic cyclic compound	0.000515	0.034	5.85 (18140,43,433,6)	[+] Show genes
GO:0007166	cell surface receptor signaling pathway	0.00056	0.0364	7.22 (18140,29,433,5)	[+] Show genes
GO:0090421	embryonic meristem initiation	0.000568	0.0364	41.89 (18140,2,433,2)	[+] Show genes
GO:0033993	response to lipid	0.000576	0.0364	3.27 (18140,141,433,11)	[+] Show genes
GO:0009751	response to salicylic acid	0.000659	0.041	6.98 (18140,30,433,5)	[+] Show genes
GO:0046777	protein autophosphorylation	0.000667	0.0409	4.73 (18140,62,433,7)	[+] Show genes
GO:0062012	regulation of small molecule metabolic process	0.000746	0.0451	5.46 (18140,46,433,6)	[+] Show genes
GO:0042742	defense response to bacterium	0.000747	0.0445	3.70 (18140,102,433,9)	[+] Show genes
GO:0046885	regulation of hormone biosynthetic process	0.000751	0.0441	9.31 (18140,18,433,4)	[+] Show genes
GO:0019538	protein metabolic process	0.000858	0.0497	1.39 (18140,2524,433,84)	[+] Show genes
GO:0009753	response to jasmonic acid	0.000934	0.0534	8.82 (18140,19,433,4)	[+] Show genes
GO:0032350	regulation of hormone metabolic process	0.000934	0.0527	8.82 (18140,19,433,4)	[+] Show genes
Species used: Arabidopsis thaliana
The system has recognized 24270 genes out of 34381 gene terms entered by the user.
24270 genes were recognized by gene symbol and 0 genes by other gene IDs .
450 duplicate genes were removed (keeping the highest ranking instance of each gene) leaving a total of 23820 genes.
Only 18140 of these genes are associated with a GO term.
The GOrilla database is periodically updated using the GO database and other sources.
The GOrilla database was last updated on Mar 6, 2021
This results page will be available on this site for one month from now (until Nov 17, 2023 ). You can bookmark this page and come back to it later.
'P-value' is the enrichment p-value computed according to the mHG or HG model. This p-value is not corrected for multiple testing of 4290 GO terms.
'FDR q-value' is the correction of the above p-value for multiple testing using the Benjamini and Hochberg (1995) method.
Namely, for the ith term (ranked according to p-value) the FDR q-value is (p-value * number of GO terms) / i.
Enrichment (N, B, n, b) is defined as follows:
N - is the total number of genes
B - is the total number of genes associated with a specific GO term
n - is the number of genes in the top of the user's input list or in the target set when appropriate
b - is the number of genes in the intersection
Enrichment = (b/n) / (B/N)
Genes: For each GO term you can see the list of associated genes that appear in the optimal top of the list.
Each gene name is specified by gene symbol followed by a short description of the gene
Back to the GOrilla main page

## Sheet: mkk45 FUNCTION
							P-value color scale
							> 10-3	10-3 to 10-5	10-5 to 10-7	10-7 to 10-9	< 10-9
GO term	Description	P-value	FDR q-value	Enrichment (N, B, n, b)	Genes
GO:0050135	NAD(P)+ nucleosidase activity	1.64e-21	3.12e-18	12.24 (18140,89,433,26)	[+] Show genes
GO:0003953	NAD+ nucleosidase activity	2.26e-21	2.15e-18	12.10 (18140,90,433,26)	[+] Show genes
GO:0061809	NAD+ nucleotidase, cyclic ADP-ribose generating	2.26e-21	1.43e-18	12.10 (18140,90,433,26)	[+] Show genes
GO:0043531	ADP binding	1.85e-20	8.8e-18	9.04 (18140,139,433,30)	[+] Show genes
GO:0016301	kinase activity	1.9e-19	7.23e-17	3.96 (18140,613,433,58)	[+] Show genes
GO:0016799	hydrolase activity, hydrolyzing N-glycosyl compounds	4.66e-19	1.48e-16	9.99 (18140,109,433,26)	[+] Show genes
GO:0032559	adenyl ribonucleotide binding	1.38e-17	3.74e-15	4.38 (18140,450,433,47)	[+] Show genes
GO:0030554	adenyl nucleotide binding	1.79e-17	4.27e-15	4.35 (18140,453,433,47)	[+] Show genes
GO:0097367	carbohydrate derivative binding	1.98e-17	4.19e-15	4.09 (18140,512,433,50)	[+] Show genes
GO:0016772	transferase activity, transferring phosphorus-containing groups	1.15e-16	2.19e-14	3.46 (18140,703,433,58)	[+] Show genes
GO:0032553	ribonucleotide binding	1.21e-16	2.09e-14	4.06 (18140,495,433,48)	[+] Show genes
GO:0004672	protein kinase activity	1.38e-16	2.19e-14	4.13 (18140,477,433,47)	[+] Show genes
GO:0032555	purine ribonucleotide binding	1.91e-16	2.8e-14	4.09 (18140,481,433,47)	[+] Show genes
GO:0017076	purine nucleotide binding	2.44e-16	3.31e-14	4.07 (18140,484,433,47)	[+] Show genes
GO:0016773	phosphotransferase activity, alcohol group as acceptor	4.54e-15	5.76e-13	3.70 (18140,543,433,48)	[+] Show genes
GO:0000166	nucleotide binding	2.17e-14	2.58e-12	3.44 (18140,609,433,50)	[+] Show genes
GO:1901265	nucleoside phosphate binding	2.17e-14	2.43e-12	3.44 (18140,609,433,50)	[+] Show genes
GO:0036094	small molecule binding	1.28e-13	1.35e-11	3.19 (18140,683,433,52)	[+] Show genes
GO:0043168	anion binding	4.29e-13	4.3e-11	3.05 (18140,728,433,53)	[+] Show genes
GO:0016798	hydrolase activity, acting on glycosyl bonds	1.37e-11	1.3e-09	4.23 (18140,307,433,31)	[+] Show genes
GO:0004674	protein serine/threonine kinase activity	1.92e-11	1.74e-09	4.95 (18140,220,433,26)	[+] Show genes
GO:0140096	catalytic activity, acting on a protein	2.83e-11	2.44e-09	2.38 (18140,1181,433,67)	[+] Show genes
GO:0016740	transferase activity	1.17e-10	9.7e-09	2.09 (18140,1625,433,81)	[+] Show genes
GO:0043167	ion binding	1.1e-09	8.71e-08	2.15 (18140,1345,433,69)	[+] Show genes
GO:0003824	catalytic activity	3.29e-08	2.51e-06	1.51 (18140,3992,433,144)	[+] Show genes
GO:0005515	protein binding	1.1e-05	0.000804	1.61 (18140,2085,433,80)	[+] Show genes
GO:0004693	cyclin-dependent protein serine/threonine kinase activity	0.000136	0.00959	13.96 (18140,12,433,4)	[+] Show genes
GO:0097472	cyclin-dependent protein kinase activity	0.000136	0.00925	13.96 (18140,12,433,4)	[+] Show genes
GO:0060089	molecular transducer activity	0.000282	0.0185	4.72 (18140,71,433,8)	[+] Show genes
GO:0005319	lipid transporter activity	0.000751	0.0476	9.31 (18140,18,433,4)	[+] Show genes
GO:0043565	sequence-specific DNA binding	0.000943	0.0579	2.24 (18140,355,433,19)	[+] Show genes
Species used: Arabidopsis thaliana
The system has recognized 24270 genes out of 34381 gene terms entered by the user.
24270 genes were recognized by gene symbol and 0 genes by other gene IDs .
450 duplicate genes were removed (keeping the highest ranking instance of each gene) leaving a total of 23820 genes.
Only 18140 of these genes are associated with a GO term.
The GOrilla database is periodically updated using the GO database and other sources.
The GOrilla database was last updated on Mar 6, 2021
This results page will be available on this site for one month from now (until Nov 17, 2023 ). You can bookmark this page and come back to it later.
'P-value' is the enrichment p-value computed according to the mHG or HG model. This p-value is not corrected for multiple testing of 1903 GO terms.
'FDR q-value' is the correction of the above p-value for multiple testing using the Benjamini and Hochberg (1995) method.
Namely, for the ith term (ranked according to p-value) the FDR q-value is (p-value * number of GO terms) / i.
Enrichment (N, B, n, b) is defined as follows:
N - is the total number of genes
B - is the total number of genes associated with a specific GO term
n - is the number of genes in the top of the user's input list or in the target set when appropriate
b - is the number of genes in the intersection
Enrichment = (b/n) / (B/N)
Genes: For each GO term you can see the list of associated genes that appear in the optimal top of the list.
Each gene name is specified by gene symbol followed by a short description of the gene
Back to the GOrilla main page

## Sheet: mkk45 COMPONENT
							P-value color scale
							> 10-3	10-3 to 10-5	10-5 to 10-7	10-7 to 10-9	< 10-9
GO term	Description	P-value	FDR q-value	Enrichment (N, B, n, b)	Genes
GO:0005886	plasma membrane	3.74e-20	2.97e-17	2.61 (18140,1655,433,103)	[+] Show genes
GO:0016020	membrane	2.79e-15	1.11e-12	2.09 (18140,2301,433,115)	[+] Show genes
GO:0044464	cell part	9.87e-05	0.0261	1.10 (18140,13782,433,361)	[+] Show genes
GO:0005634	nucleus	0.00091	0.181	1.21 (18140,6269,433,181)	[+] Show genes
Species used: Arabidopsis thaliana
The system has recognized 24270 genes out of 34381 gene terms entered by the user.
24270 genes were recognized by gene symbol and 0 genes by other gene IDs .
450 duplicate genes were removed (keeping the highest ranking instance of each gene) leaving a total of 23820 genes.
Only 18140 of these genes are associated with a GO term.
The GOrilla database is periodically updated using the GO database and other sources.
The GOrilla database was last updated on Mar 6, 2021
This results page will be available on this site for one month from now (until Nov 17, 2023 ). You can bookmark this page and come back to it later.
'P-value' is the enrichment p-value computed according to the mHG or HG model. This p-value is not corrected for multiple testing of 794 GO terms.
'FDR q-value' is the correction of the above p-value for multiple testing using the Benjamini and Hochberg (1995) method.
Namely, for the ith term (ranked according to p-value) the FDR q-value is (p-value * number of GO terms) / i.
Enrichment (N, B, n, b) is defined as follows:
N - is the total number of genes
B - is the total number of genes associated with a specific GO term
n - is the number of genes in the top of the user's input list or in the target set when appropriate
b - is the number of genes in the intersection
Enrichment = (b/n) / (B/N)
Genes: For each GO term you can see the list of associated genes that appear in the optimal top of the list.
Each gene name is specified by gene symbol followed by a short description of the gene
Back to the GOrilla main page
