# Supplementary material for: A sequential MAP kinase cascade regulates mechanical signalling
Source: Nat Commun. 2026 Jul 1;17:5729. doi: 10.1038/s41467-026-74994-x (PMC13324856; doi:10.1038/s41467-026-74994-x)
Supplement: Supplementary file 9 — Supplementary Data 7 [file 41467_2026_74994_MOESM9_ESM.xlsx]

## Sheet: S7A. myc234 DEGs
Dataset S1. Processed RNAseq data for myc234 25 min after water spray
GeneID	name	description	Col.0_UT1	Col.0_UT2	Col.0_UT3	Col.0_25m_1	Col.0_25m_2	Col.0_25m_3	myc234_UT1	myc234_UT2	myc234_UT3	myc234_25m_2	myc234_25m_2b	myc234_25m_3	myc234_25m_3b	AVG_Col-0_UT	AVG_Col-0_25m	AVG_myc234_UT	AVG_myc234_25m	AVG_Col-0_UT_set1	FC_Col-0_UT_Col-0_25m	FC_Col-0_25m_myc234_25m	FC_Col-0_UT_myc234_UT	FC_myc234_UT_myc234_25m	Col-0 UT	Col-0 25m	myc234 UT	myc234 25m	padj Col UT vs 25m	padj Col UT vs myc234 UT	padj myc234 25m vs Col-0 25m	padj myc234 25m vs myc234 UT
AT1G01010	ANAC001	NAC domain containing protein 1 (NAC001); FUNCTIONS IN: sequence-specific DNA binding transcription factor activity; INVOLVED IN: multicellular organismal development, regulation of transcription; LOCATED IN: cellular_component unknown; EXPRESSED IN: 7 plant structures; EXPRESSED DURING: 4 anthesis, C globular stage, petal differentiation and expansion stage; CONTAINS InterPro DOMAIN/s: No apical…	123.261	201.15	137.825	110.56	119.541	104.317	120.514	213.685	102.06	153.824	171.038	146.659	174.785	154.079	111.472	145.42	161.576	154.079	0.723477	1.44947	0.943802	1.1111	1	0.723477	0.943802	1.04866	0.269303	1	0.315544	0.843647	0	1	0
AT1G01020	ARV1	ARV1; CONTAINS InterPro DOMAIN/s: Arv1-like protein (InterPro:IPR007290); BEST Arabidopsis thaliana protein match is: Arv1-like protein (TAIR:AT4G01510.1); Has 311 Blast hits to 311 proteins in 154 species: Archae - 0; Bacteria - 0; Metazoa - 110; Fungi - 115; Plants - 42; Viruses - 0; Other Eukaryotes - 44 (source: NCBI BLink).	173.336	192.883	141.476	150.361	165.593	167.686	177.502	145.436	185.091	171.304	176.26	185.587	145.84	169.232	161.214	169.343	169.747	169.232	0.95262	1.05293	1.00066	1.00239	1	0.95262	1.00066	1.00305	0.964473	1	1	1	0	0	0
AT1G01030	NGA3	NGATHA3 (NGA3); CONTAINS InterPro DOMAIN/s: Transcriptional factor B3 (InterPro:IPR003340); BEST Arabidopsis thaliana protein match is: AP2/B3-like transcriptional factor family protein (TAIR:AT4G01500.1); Has 1380 Blast hits to 1379 proteins in 72 species: Archae - 0; Bacteria - 0; Metazoa - 0; Fungi - 0; Plants - 1380; Viruses - 0; Other Eukaryotes - 0 (source: NCBI BLink).	80.8902	78.0718	73.02	48.6463	58.7905	61.42	88.7509	70.6868	89.086	64.0932	35.252	47.0756	41.1913	77.3273	56.2856	82.8412	46.903	77.3273	0.727888	0.833304	1.07131	0.56618	1	0.727888	1.07131	0.606552	0.184002	1	0.781341	0.000869231	1	0	0
AT1G01040	DCL1	dicer-like 1 (DCL1); CONTAINS InterPro DOMAIN/s: Restriction endonuclease, type I, R subunit/Type III, Res subunit (InterPro:IPR006935), Double-stranded RNA-binding (InterPro:IPR001159), Argonaute/Dicer protein, PAZ (InterPro:IPR003100), Ribonuclease III (InterPro:IPR000999), Double-stranded RNA-binding-like (InterPro:IPR014720), DEAD-like helicase, N-terminal (InterPro:IPR014001), DNA/RNA helica…	807.361	716.423	744.804	885.953	860.302	804.31	771.666	656.493	814.748	877.494	724.625	807.528	816.033	756.196	850.188	747.636	806.42	756.196	1.1243	0.94852	0.98868	1.07863	1	1.1243	0.98868	1.06642	0.362726	1	0.97109	0.565785	1	1	1
AT1G01046	MIR838A	0	7.70383	9.18491	4.56375	0	6.8589	8.77429	0.93422	7.31242	1.72983	8.15731	5.22252	5.4318	1.11328	7.15083	5.21106	3.32549	4.98123	7.15083	0.728735	0.955895	0.46505	1.49789	1	0.728735	0.46505	0.696595	0.940734	0.913744	1	0.857017	1	1	0
AT1G01050	AtPPa1	pyrophosphorylase 1 (PPa1); FUNCTIONS IN: inorganic diphosphatase activity; INVOLVED IN: phosphate metabolic process, metabolic process; LOCATED IN: nucleus, membrane, cytoplasm; EXPRESSED IN: 24 plant structures; EXPRESSED DURING: 15 growth stages; CONTAINS InterPro DOMAIN/s: Inorganic pyrophosphatase (InterPro:IPR008162); BEST Arabidopsis thaliana protein match is: pyrophosphorylase 3 (TAIR:AT2…	730.323	841.338	747.542	747.384	727.043	729.241	701.599	709.305	684.146	732.993	750.738	693.46	736.991	773.068	734.556	698.35	728.545	773.068	0.950183	0.991817	0.90335	1.04324	1	0.950183	0.90335	0.942408	0.723849	0.630762	1	0.756025	1	1	0
AT1G01060	LHY	LATE ELONGATED HYPOCOTYL (LHY); CONTAINS InterPro DOMAIN/s: SANT, DNA-binding (InterPro:IPR001005), Homeodomain-like (InterPro:IPR009057), Myb, DNA-binding (InterPro:IPR014778), HTH transcriptional regulator, Myb-type, DNA-binding (InterPro:IPR017930), Myb-like DNA-binding domain, SHAQKYF class (InterPro:IPR006447); BEST Arabidopsis thaliana protein match is: circadian clock associated 1 (TAIR:AT…	714.145	468.431	500.187	277.137	287.094	317.824	476.452	510.245	652.144	285.506	210.207	306.897	280.546	560.921	294.018	546.28	270.789	560.921	0.524171	0.920994	0.9739	0.495696	1	0.524171	0.9739	0.482758	9.73576e-06	1	0.995231	1.37442e-07	1	1	0
AT1G01070	AT1G01070	nodulin MtN21 /EamA-like transporter family protein; LOCATED IN: membrane; EXPRESSED IN: 17 plant structures; EXPRESSED DURING: 7 growth stages; CONTAINS InterPro DOMAIN/s: Protein of unknown function DUF6, transmembrane (InterPro:IPR000620); BEST Arabidopsis thaliana protein match is: nodulin MtN21 /EamA-like transporter family protein (TAIR:AT1G11460.1); Has 3211 Blast hits to 3199 proteins in …	105.542	116.648	117.745	91.3961	78.3874	79.9435	124.251	131.624	101.195	111.872	110.979	135.795	141.386	113.312	83.2423	119.023	125.008	113.312	0.734631	1.50174	1.0504	1.05028	1	0.734631	1.0504	1.10322	0.0617099	1	0.0171907	0.908515	0	0	0
AT1G01073	AT1G01073	unknown protein; FUNCTIONS IN: molecular_function unknown; INVOLVED IN: biological_process unknown; LOCATED IN: endomembrane system; Has 0 Blast hits to 0 proteins in 0 species (source: NCBI BLink).	0	0	0	0	0	0	0	0	0	0	0	0	0	0	0	0	0	1	0	#DIV/0!	0	#DIV/0!	1	0	0	0	NA	NA	NA	NA	0	1	0
AT1G01080	AT1G01080	RNA-binding (RRM/RBD/RNP motifs) family protein; FUNCTIONS IN: RNA binding, nucleotide binding, nucleic acid binding; INVOLVED IN: biological_process unknown; LOCATED IN: chloroplast stroma, nucleus, chloroplast, chloroplast envelope; EXPRESSED IN: 23 plant structures; EXPRESSED DURING: 13 growth stages; CONTAINS InterPro DOMAIN/s: RNA recognition motif, RNP-1 (InterPro:IPR000504), Nucleotide-bin…	386.732	354.538	312.16	339.05	368.421	465.037	326.043	229.123	371.048	275.018	319.88	325.003	368.495	351.143	390.836	308.738	322.099	351.143	1.11304	0.824128	0.879235	1.04328	1	1.11304	0.879235	0.917286	0.760372	0.980427	0.577157	0.968025	1	1	1
AT1G01090	PDH-E1 ALPHA	pyruvate dehydrogenase E1 alpha (PDH-E1 ALPHA); FUNCTIONS IN: pyruvate dehydrogenase (acetyl-transferring) activity; INVOLVED IN: oxidation reduction, glycolysis, metabolic process; LOCATED IN: chloroplast, plastid, chloroplast envelope; EXPRESSED IN: 25 plant structures; EXPRESSED DURING: 15 growth stages; CONTAINS InterPro DOMAIN/s: Dehydrogenase, E1 component (InterPro:IPR001017), Pyruvate deh…	1440.62	1436.52	1197.53	1253.01	1366.88	1430.21	1297.63	1381.24	1421.92	1168.83	1231.21	1204.95	1392.71	1358.22	1350.03	1366.93	1249.43	1358.22	0.993972	0.925478	1.00641	0.914039	1	0.993972	1.00641	0.919899	1	1	0.7972	0.429115	1	0	0
AT1G01100	RPP1A	60S acidic ribosomal protein family; FUNCTIONS IN: structural constituent of ribosome; INVOLVED IN: translational elongation; LOCATED IN: cytosol, cytosolic ribosome, ribosome, nucleus, plasma membrane; EXPRESSED IN: 25 plant structures; EXPRESSED DURING: 14 growth stages; CONTAINS InterPro DOMAIN/s: Ribosomal protein 60S (InterPro:IPR001813); BEST Arabidopsis thaliana protein match is: 60S acidi…	1233.38	1512.76	1341.74	1326.72	1379.62	1428.26	1331.26	1344.67	1421.05	1186.31	1541.95	1134.34	1647.65	1362.63	1378.2	1365.66	1377.56	1362.63	1.01143	0.999539	1.00223	1.00871	1	1.01143	1.00223	1.01096	1	1	1	1	1	0	1
AT1G01110	IQD18	IQ-domain 18 (IQD18); FUNCTIONS IN: molecular_function unknown; LOCATED IN: mitochondrion; EXPRESSED IN: 10 plant structures; EXPRESSED DURING: 6 growth stages; BEST Arabidopsis thaliana protein match is: IQ-domain 17 (TAIR:AT4G00820.1); Has 1112 Blast hits to 678 proteins in 50 species: Archae - 0; Bacteria - 10; Metazoa - 109; Fungi - 16; Plants - 528; Viruses - 4; Other Eukaryotes - 445 (sourc…	51.6156	61.5389	41.0737	66.3359	66.6293	91.6425	63.527	43.0621	63.1386	61.7625	67.8928	82.3823	64.5702	51.4094	74.8692	56.5759	69.1519	51.4094	1.45633	0.923636	1.1005	1.22229	1	1.45633	1.1005	1.34512	0.112858	1	1	0.454974	1	0	1
AT1G01115	AT1G01115	unknown protein; FUNCTIONS IN: molecular_function unknown; INVOLVED IN: biological_process unknown; LOCATED IN: endomembrane system; Has 0 Blast hits to 0 proteins in 0 species (source: NCBI BLink).	0	0	0	0	0	0	0	0	0	0	0	0.9053	0	0	0	0	0.226325	1	0	#DIV/0!	0	#DIV/0!	1	0	0	0.226325	1	1	1	0.968025	0	1	0
AT1G01120	KCS1	3-ketoacyl-CoA synthase 1 (KCS1); FUNCTIONS IN: fatty acid elongase activity, acyltransferase activity; INVOLVED IN: in 7 processes; LOCATED IN: cytosolic ribosome, endoplasmic reticulum, membrane; EXPRESSED IN: 29 plant structures; EXPRESSED DURING: 13 growth stages; CONTAINS InterPro DOMAIN/s: Thiolase-like (InterPro:IPR016039), Very-long-chain 3-ketoacyl-CoA synthase (InterPro:IPR012392), 3-Ox…	717.997	744.897	676.347	3565.92	3593.08	4111.24	693.192	1087.11	782.746	4445.73	4179.32	4398.85	3868.64	713.08	3756.75	854.35	4223.14	713.08	5.26834	1.12415	1.19811	4.9431	1	5.26834	1.19811	5.92239	2.515e-62	0.640074	0.729934	3.98033e-66	0	0	1
AT1G01130	AT1G01130	CONTAINS InterPro DOMAIN/s: CBL-interacting protein kinase (InterPro:IPR020660), Calcium/calmodulin-dependent protein kinase-like (InterPro:IPR020636); BEST Arabidopsis thaliana protein match is: unknown protein (TAIR:AT5G47170.1); Has 176 Blast hits to 176 proteins in 20 species: Archae - 0; Bacteria - 0; Metazoa - 0; Fungi - 0; Plants - 176; Viruses - 0; Other Eukaryotes - 0 (source: NCBI BLink…	6.16306	12.8589	10.0402	82.5513	72.5083	81.8933	7.47376	7.31242	12.9737	111.872	109.673	92.3406	65.6835	9.68739	78.9843	9.25329	94.8922	9.68739	8.15331	1.20141	0.955189	10.255	1	8.15331	0.955189	9.79543	4.85166e-18	1	0.805816	8.70988e-24	0	1	1
AT1G01140	CIPK9	CBL-interacting protein kinase 9 (CIPK9); FUNCTIONS IN: protein serine/threonine kinase activity, protein kinase activity, kinase activity, ATP binding; INVOLVED IN: in 6 processes; EXPRESSED IN: 23 plant structures; EXPRESSED DURING: 15 growth stages; CONTAINS InterPro DOMAIN/s: Protein kinase, ATP binding site (InterPro:IPR017441), NAF/FISL domain (InterPro:IPR018451), Serine/threonine-protein …	553.905	487.719	499.274	1351.78	1124.86	915.45	549.322	446.87	544.03	1061.62	1087.59	1089.98	843.865	513.633	1130.7	513.407	1020.76	513.633	2.20137	0.902774	0.999561	1.98821	1	2.20137	0.999561	1.98734	2.09349e-12	1	0.877546	7.12726e-11	1	1	1
AT1G01150	AT1G01150	Homeodomain-like protein with RING/FYVE/PHD-type zinc finger domain; FUNCTIONS IN: DNA binding, zinc ion binding; INVOLVED IN: regulation of transcription; EXPRESSED IN: 8 plant structures; EXPRESSED DURING: 4 anthesis, petal differentiation and expansion stage, E expanded cotyledon stage, D bilateral stage; CONTAINS InterPro DOMAIN/s: Homeodomain-like (InterPro:IPR009057), Zinc finger, PHD-type,…	0.770383	0	3.651	0	0.979842	1.94984	0	1.62498	0.864913	0	1.30563	0.9053	1.11328	1.47379	0.976561	0.829965	0.831052	1.47379	0.662617	0.850999	0.563149	1.00131	1	0.662617	0.563149	0.563887	0.985004	1	1	1	1	1	0
AT1G01160	GIF2	GRF1-interacting factor 2 (GIF2); CONTAINS InterPro DOMAIN/s: SSXT (InterPro:IPR007726); BEST Arabidopsis thaliana protein match is: GRF1-interacting factor 3 (TAIR:AT4G00850.1); Has 425 Blast hits to 425 proteins in 91 species: Archae - 0; Bacteria - 4; Metazoa - 291; Fungi - 20; Plants - 89; Viruses - 0; Other Eukaryotes - 21 (source: NCBI BLink).	235.737	258.096	266.523	212.275	213.606	181.335	237.292	263.247	255.149	226.074	191.928	192.829	190.371	253.452	202.405	251.896	200.3	253.452	0.798594	0.989601	0.993861	0.79517	1	0.798594	0.993861	0.790289	0.0516747	1	1	0.0230911	1	1	0
AT1G01170	AT1G01170	Protein of unknown function (DUF1138); FUNCTIONS IN: molecular_function unknown; INVOLVED IN: response to stress; LOCATED IN: mitochondrion, membrane; EXPRESSED IN: 23 plant structures; EXPRESSED DURING: 13 growth stages; CONTAINS InterPro DOMAIN/s: Protein of unknown function DUF1138 (InterPro:IPR009515); BEST Arabidopsis thaliana protein match is: Protein of unknown function (DUF1138) (TAIR:AT4…	520.779	428.936	391.57	567.54	560.47	525.482	355.938	318.497	409.104	307.647	494.834	400.143	400.78	447.095	551.164	361.179	400.851	447.095	1.23277	0.727281	0.807837	1.10984	1	1.23277	0.807837	0.896569	0.24985	0.615304	0.0760151	0.660899	1	1	1
AT1G01180	AT1G01180	S-adenosyl-L-methionine-dependent methyltransferases superfamily protein; FUNCTIONS IN: methyltransferase activity; INVOLVED IN: lipid biosynthetic process; EXPRESSED IN: sperm cell, hypocotyl; CONTAINS InterPro DOMAIN/s: Rhamnosyl O-methyltransferase/Cephalosporin hydroxylase (InterPro:IPR007072); Has 274 Blast hits to 274 proteins in 51 species: Archae - 0; Bacteria - 75; Metazoa - 2; Fungi - 0…	95.5274	93.6861	107.704	42.7498	74.468	99.4419	68.1981	97.499	86.4913	58.2665	66.5872	53.4127	56.7772	98.9727	72.2199	84.0628	58.7609	98.9727	0.729695	0.813639	0.849353	0.699012	1	0.729695	0.849353	0.593708	0.288956	0.989956	0.707735	0.106536	1	1	0
AT1G01183	MIR165A	0	2.31115	3.67397	2.73825	2.94826	2.93953	0	1.86844	3.24997	6.05439	1.16533	2.61126	2.7159	4.45312	2.90779	1.9626	3.72427	2.7364	2.90779	0.674945	1.39428	1.28079	0.734749	1	0.674945	1.28079	0.94106	0.896073	1	1	0.895942	0	0	0
AT1G01190	CYP78A8	cytochrome P450, family 78, subfamily A, polypeptide 8 (CYP78A8); FUNCTIONS IN: electron carrier activity, monooxygenase activity, iron ion binding, oxygen binding, heme binding; INVOLVED IN: oxidation reduction; LOCATED IN: endomembrane system; EXPRESSED IN: 6 plant structures; EXPRESSED DURING: LP.10 ten leaves visible, LP.02 two leaves visible, LP.12 twelve leaves visible; CONTAINS InterPro DO…	88.594	116.648	85.7984	79.6031	32.3348	47.7711	141.067	127.561	89.9509	94.3917	75.7266	66.9922	41.1913	97.0136	53.2363	119.526	69.5755	97.0136	0.548751	1.30692	1.23206	0.582093	1	0.548751	1.23206	0.717172	0.0403782	0.990481	0.755913	0.0430974	0	0	0
AT1G01200	ATRABA3	RAB GTPase homolog A3 (RABA3); FUNCTIONS IN: GTP binding; INVOLVED IN: protein transport, small GTPase mediated signal transduction; LOCATED IN: endosome, nucleus, cell plate; EXPRESSED IN: lateral root cap, hypocotyl, root, flower, epidermis; EXPRESSED DURING: petal differentiation and expansion stage; CONTAINS InterPro DOMAIN/s: Ras GTPase (InterPro:IPR001806), Small GTP-binding protein (InterP…	24.6522	29.3917	28.2952	25.0602	21.5565	35.0971	22.4213	30.0622	10.379	23.3066	53.5309	29.8749	33.3984	27.4464	27.238	20.9541	35.0277	27.4464	0.992406	1.28599	0.763457	1.67164	1	0.992406	0.763457	1.27622	1	0.990481	0.903766	0.179716	0	1	0
AT1G01210	AT1G01210	DNA-directed RNA polymerase, subunit M, archaeal; FUNCTIONS IN: in 6 functions; INVOLVED IN: RNA elongation, regulation of transcription, DNA-dependent, transcription, regulation of transcription; LOCATED IN: nucleus; CONTAINS InterPro DOMAIN/s: Zinc finger, TFIIS-type (InterPro:IPR001222), DNA-directed RNA polymerase, M/15kDa subunit (InterPro:IPR001529), DNA-directed RNA polymerase, subunit M, …	83.2013	87.2567	94.0132	70.7583	72.5083	77.0187	81.2772	60.9369	90.8158	76.9118	67.8928	70.6134	66.7967	88.1571	73.4284	77.6766	70.5537	88.1571	0.832928	0.960849	0.881116	0.9083	1	0.832928	0.881116	0.800318	0.488828	0.984074	1	0.78465	1	1	0
AT1G01220	FKGP	L-fucokinase/GDP-L-fucose pyrophosphorylase (FKGP); FUNCTIONS IN: fucose-1-phosphate guanylyltransferase activity, fucokinase activity, ATP binding, galactokinase activity; INVOLVED IN: GDP-L-fucose salvage; LOCATED IN: cytoplasm; EXPRESSED IN: 22 plant structures; EXPRESSED DURING: 13 growth stages; CONTAINS InterPro DOMAIN/s: Mevalonate/galactokinase (InterPro:IPR006206), Ribosomal protein S5 d…	436.037	429.854	396.133	408.334	415.453	376.319	405.452	379.434	373.642	314.639	361.66	334.961	418.593	420.675	400.036	386.176	357.463	420.675	0.950938	0.893578	0.917992	0.925649	1	0.950938	0.917992	0.849738	0.86264	0.949031	0.649503	0.613181	1	1	0
AT1G01225	AT1G01225	NC domain-containing protein-related; CONTAINS InterPro DOMAIN/s: NC (InterPro:IPR007053); BEST Arabidopsis thaliana protein match is: NC domain-containing protein-related (TAIR:AT4G00905.1); Has 173 Blast hits to 172 proteins in 34 species: Archae - 0; Bacteria - 24; Metazoa - 5; Fungi - 0; Plants - 139; Viruses - 0; Other Eukaryotes - 5 (source: NCBI BLink).	49.3045	52.354	61.1542	38.3274	37.234	41.9216	58.8559	56.8744	41.5158	50.1092	40.4746	47.9809	60.1171	54.2709	39.161	52.4154	49.6704	54.2709	0.721584	1.26836	0.96581	0.947631	1	0.721584	0.96581	0.915231	0.224588	1	0.673694	0.968025	0	1	0
AT1G01230	AT1G01230	ORMDL family protein; FUNCTIONS IN: molecular_function unknown; INVOLVED IN: protein folding; LOCATED IN: integral to membrane, endoplasmic reticulum; EXPRESSED IN: 24 plant structures; EXPRESSED DURING: 15 growth stages; CONTAINS InterPro DOMAIN/s: ORMDL (InterPro:IPR007203); BEST Arabidopsis thaliana protein match is: ORMDL family protein (TAIR:AT5G42000.1); Has 538 Blast hits to 538 proteins i…	343.591	369.234	396.133	353.791	316.489	351.946	353.135	427.371	346.83	329.788	344.687	325.003	305.038	369.652	340.742	375.779	326.129	369.652	0.921791	0.957113	1.01657	0.867875	1	0.921791	1.01657	0.882258	0.668816	1	1	0.195406	1	0	0
AT1G01240	AT1G01240	unknown protein; INVOLVED IN: N-terminal protein myristoylation; EXPRESSED IN: 17 plant structures; EXPRESSED DURING: 11 growth stages; BEST Arabidopsis thaliana protein match is: unknown protein (TAIR:AT2G46550.1); Has 95 Blast hits to 78 proteins in 16 species: Archae - 0; Bacteria - 2; Metazoa - 11; Fungi - 0; Plants - 80; Viruses - 0; Other Eukaryotes - 2 (source: NCBI BLink).	744.96	660.395	717.421	409.808	352.743	427.99	662.362	577.681	587.276	327.458	244.153	331.34	185.918	707.592	396.847	609.106	272.217	707.592	0.560842	0.685949	0.860816	0.446912	1	0.560842	0.860816	0.384709	2.94654e-05	0.898505	0.0466833	8.66747e-11	1	1	0
AT1G01250	ERF023	Integrase-type DNA-binding superfamily protein; FUNCTIONS IN: DNA binding, sequence-specific DNA binding transcription factor activity; INVOLVED IN: regulation of transcription, DNA-dependent; LOCATED IN: nucleus, chloroplast; EXPRESSED IN: 10 plant structures; EXPRESSED DURING: 6 growth stages; CONTAINS InterPro DOMAIN/s: DNA-binding, integrase-type (InterPro:IPR016177), Pathogenesis-related tra…	148.684	102.871	156.08	101.715	83.2866	76.0438	101.83	104.811	102.925	89.7304	54.8365	65.1816	37.8515	135.878	87.0151	103.189	61.9	135.878	0.64039	0.71137	0.75942	0.599872	1	0.64039	0.75942	0.455555	0.0535624	0.74022	0.410203	0.0139702	1	1	0
AT1G01260	BHLH13	basic helix-loop-helix (bHLH) DNA-binding superfamily protein; FUNCTIONS IN: DNA binding, sequence-specific DNA binding transcription factor activity; INVOLVED IN: regulation of transcription; LOCATED IN: nucleus; EXPRESSED IN: 24 plant structures; EXPRESSED DURING: 15 growth stages; CONTAINS InterPro DOMAIN/s: Helix-loop-helix DNA-binding domain (InterPro:IPR001092), Helix-loop-helix DNA-binding…	302.76	334.331	310.335	356.74	289.054	326.598	356.872	368.871	348.56	404.37	399.523	346.73	321.738	315.809	324.131	358.101	368.09	315.809	1.02635	1.13562	1.13392	1.02789	1	1.02635	1.13392	1.16555	0.998323	0.776397	0.564591	0.968025	0	0	1
AT1G01270	AT1G01270	tRNA-Gln (anticodon: CTG)	0	0	0	0	0	0	0	0	0	0	0	0	0	0	0	0	0	1	0	#DIV/0!	0	#DIV/0!	1	0	0	0	NA	NA	NA	NA	0	1	0
AT1G01280	CYP703A2	cytochrome P450, family 703, subfamily A, polypeptide 2 (CYP703A2); FUNCTIONS IN: oxidoreductase activity, acting on paired donors, with incorporation or reduction of molecular oxygen, NADH or NADPH as one donor, and incorporation of one atom of oxygen, oxygen binding; INVOLVED IN: medium-chain fatty acid metabolic process, pollen wall assembly, medium-chain fatty acid biosynthetic process, sporo…	0.770383	0	0	0	0	0.974921	0	0	0	0	0	0	0	0.256794	0.324974	0	0	0.256794	1.2655	0	0	#DIV/0!	1	1.2655	0	0	1	1	1	1	1	1	1
AT1G01290	CNX3	cofactor of nitrate reductase and xanthine dehydrogenase 3 (CNX3); CONTAINS InterPro DOMAIN/s: Molybdopterin cofactor biosynthesis C (MoaC) domain (InterPro:IPR002820); Has 5242 Blast hits to 5240 proteins in 1916 species: Archae - 213; Bacteria - 3669; Metazoa - 104; Fungi - 75; Plants - 45; Viruses - 0; Other Eukaryotes - 1136 (source: NCBI BLink).	192.596	167.165	193.503	172.473	188.13	176.461	199.923	180.373	184.226	178.295	168.426	183.776	171.445	184.421	179.021	188.174	175.486	184.421	0.970719	0.980251	1.02035	0.93257	1	0.970719	1.02035	0.951548	0.985004	1	1	0.737957	1	0	0
AT1G01300	AT1G01300	Eukaryotic aspartyl protease family protein; FUNCTIONS IN: aspartic-type endopeptidase activity; INVOLVED IN: proteolysis, response to karrikin; LOCATED IN: membrane, plant-type cell wall; EXPRESSED IN: 22 plant structures; EXPRESSED DURING: 13 growth stages; CONTAINS InterPro DOMAIN/s: Peptidase aspartic (InterPro:IPR021109), Peptidase aspartic, catalytic (InterPro:IPR009007), Peptidase A1 (Inte…	210.314	199.313	159.731	359.688	386.058	446.514	199.923	225.06	246.5	356.591	459.582	348.541	419.706	189.786	397.42	223.828	396.105	189.786	2.09404	0.996691	1.17937	1.76969	1	2.09404	1.17937	2.08711	9.76891e-11	0.79372	1	1.49345e-07	1	0	1
AT1G01305	AT1G01305	unknown protein; FUNCTIONS IN: molecular_function unknown; INVOLVED IN: biological_process unknown; LOCATED IN: endomembrane system; Has 30201 Blast hits to 17322 proteins in 780 species: Archae - 12; Bacteria - 1396; Metazoa - 17338; Fungi - 3422; Plants - 5037; Viruses - 0; Other Eukaryotes - 2996 (source: NCBI BLink).	0	0	0	0	0	0	0	0	0	0	0	0	0	0	0	0	0	1	0	#DIV/0!	0	#DIV/0!	1	0	0	0	NA	NA	NA	NA	0	1	0
AT1G01310	AT1G01310	CAP (Cysteine-rich secretory proteins, Antigen 5, and Pathogenesis-related 1 protein) superfamily protein; FUNCTIONS IN: molecular_function unknown; INVOLVED IN: biological_process unknown; LOCATED IN: extracellular region; EXPRESSED IN: 6 plant structures; EXPRESSED DURING: L mature pollen stage, M germinated pollen stage, 4 anthesis, petal differentiation and expansion stage; CONTAINS InterPro …	6.16306	7.34793	2.73825	5.89652	2.93953	2.92476	10.2764	4.87495	10.379	6.99198	3.91689	6.3371	5.56639	5.41641	3.92027	8.51011	5.70309	5.41641	0.723776	1.45477	1.57117	0.670155	1	0.723776	1.57117	1.05293	0.830111	0.966495	0.936987	0.667066	0	0	0
AT1G01320	AT1G01320	Tetratricopeptide repeat (TPR)-like superfamily protein; FUNCTIONS IN: binding; LOCATED IN: cellular_component unknown; EXPRESSED IN: 24 plant structures; EXPRESSED DURING: 14 growth stages; CONTAINS InterPro DOMAIN/s: Tetratricopeptide-like helical (InterPro:IPR011990), Tetratricopeptide repeat-containing (InterPro:IPR013026), Tetratricopeptide repeat (InterPro:IPR019734); BEST Arabidopsis thali…	8296.25	7423.25	6607.39	9105.71	8207.16	7778.89	7433.59	5693.13	8041.96	6640.05	6148.22	6838.64	7273.05	7442.3	8363.92	7056.23	6724.99	7442.3	1.12384	0.804048	0.948125	0.953057	1	1.12384	0.948125	0.903617	0.526593	1	0.175758	0.874172	1	1	1
AT1G01340	ATCNGC10	cyclic nucleotide gated channel 10 (CNGC10); FUNCTIONS IN: ion channel activity, cyclic nucleotide binding, calmodulin binding; INVOLVED IN: ion transport, transmembrane transport; LOCATED IN: membrane; EXPRESSED IN: 14 plant structures; EXPRESSED DURING: 10 growth stages; CONTAINS InterPro DOMAIN/s: Cyclic nucleotide-binding (InterPro:IPR000595), Ion transport (InterPro:IPR005821), Cyclic nucleo…	42.371	69.8054	27.3825	107.612	75.4479	132.589	35.5004	75.5617	31.1369	82.7384	146.231	112.257	124.687	46.5196	105.216	47.3996	116.478	46.5196	2.26176	1.10704	1.01892	2.45737	1	2.26176	1.01892	2.50385	0.012151	1	1	0.00167835	0	0	1
AT1G01350	AT1G01350	Zinc finger (CCCH-type/C3HC4-type RING finger) family protein; FUNCTIONS IN: zinc ion binding, nucleic acid binding; CONTAINS InterPro DOMAIN/s: Zinc finger, CCCH-type (InterPro:IPR000571), Zinc finger, RING-type, conserved site (InterPro:IPR017907), Zinc finger, RING-type (InterPro:IPR001841); BEST Arabidopsis thaliana protein match is: Zinc finger (CCCH-type/C3HC4-type RING finger) family prote…	219.559	210.335	206.281	272.714	253.779	232.031	251.305	245.372	258.609	262.199	293.767	268.874	249.374	212.058	252.841	251.762	268.554	212.058	1.19232	1.06214	1.18723	1.0667	1	1.19232	1.18723	1.26641	0.1441	0.430538	0.935666	0.705867	0	0	1
AT1G01355	AT1G01355	Putative endonuclease or glycosyl hydrolase; FUNCTIONS IN: zinc ion binding; INVOLVED IN: biological_process unknown; LOCATED IN: intracellular; CONTAINS InterPro DOMAIN/s: Zinc finger, C2H2-type (InterPro:IPR007087); BEST Arabidopsis thaliana protein match is: Putative endonuclease or glycosyl hydrolase (TAIR:AT5G35640.1); Has 30201 Blast hits to 17322 proteins in 780 species: Archae - 12; Bacte…	2.31115	0.918491	5.4765	1.47413	0	0.974921	2.80266	0.812492	0.864913	1.16533	2.61126	0	1.11328	2.90205	0.81635	1.49336	1.22247	2.90205	0.281302	1.49748	0.514587	0.818605	1	0.281302	0.514587	0.421244	0.437908	1	1	0.968025	0	1	0
AT1G01360	RCAR1	regulatory component of ABA receptor 1 (RCAR1); CONTAINS InterPro DOMAIN/s: Polyketide cyclase/dehydrase (InterPro:IPR019587); BEST Arabidopsis thaliana protein match is: PYR1-like 7 (TAIR:AT4G01026.1); Has 395 Blast hits to 395 proteins in 28 species: Archae - 0; Bacteria - 3; Metazoa - 0; Fungi - 0; Plants - 392; Viruses - 0; Other Eukaryotes - 0 (source: NCBI BLink).	201.84	194.72	167.946	63.3876	80.3471	102.367	170.028	173.061	156.549	113.037	103.145	98.6777	100.195	188.169	82.0338	166.546	103.764	188.169	0.435959	1.26489	0.885088	0.623033	1	0.435959	0.885088	0.551439	7.18579e-11	0.932747	0.472628	7.4087e-05	0	1	0
AT1G01370	HTR12	HTR12; FUNCTIONS IN: DNA binding; INVOLVED IN: double fertilization forming a zygote and endosperm; LOCATED IN: chromosome, centromeric region, nucleus; EXPRESSED IN: 17 plant structures; EXPRESSED DURING: 8 growth stages; CONTAINS InterPro DOMAIN/s: Histone H3 (InterPro:IPR000164), Histone-fold (InterPro:IPR009072), Histone core (InterPro:IPR007125); BEST Arabidopsis thaliana protein match is: m…	40.0599	44.0876	31.9462	41.2757	43.1131	48.746	57.9217	43.0621	56.2193	59.4318	50.9196	51.6021	71.2498	38.6979	44.3783	52.401	58.3008	38.6979	1.14679	1.31373	1.3541	1.11259	1	1.14679	1.3541	1.50656	0.781136	0.64834	0.549581	0.793413	0	0	1
AT1G01380	ETC1	ENHANCER OF TRY AND CPC 1 (ETC1); FUNCTIONS IN: DNA binding, sequence-specific DNA binding transcription factor activity; INVOLVED IN: regulation of transcription, DNA-dependent, regulation of transcription; EXPRESSED IN: shoot apex, hypocotyl, root; CONTAINS InterPro DOMAIN/s: SANT, DNA-binding (InterPro:IPR001005), Homeodomain-like (InterPro:IPR009057), Myb, DNA-binding (InterPro:IPR014778), Ho…	13.0965	9.18491	6.38925	14.7413	21.5565	9.74921	14.9475	25.1872	23.3526	23.3066	11.7507	12.6742	16.6992	9.55689	15.349	21.1625	16.1077	9.55689	1.60607	1.04943	2.21437	0.761143	1	1.60607	2.21437	1.68545	0.452837	0.285594	1	0.644936	0	0	1
AT1G01390	UGT72B2	UDP-Glycosyltransferase superfamily protein; FUNCTIONS IN: UDP-glycosyltransferase activity, transferase activity, transferring glycosyl groups; INVOLVED IN: metabolic process; EXPRESSED IN: 7 plant structures; EXPRESSED DURING: 9 growth stages; CONTAINS InterPro DOMAIN/s: UDP-glucuronosyl/UDP-glucosyltransferase (InterPro:IPR002213); BEST Arabidopsis thaliana protein match is: UDP-glucosyl trans…	24.6522	35.8212	34.6845	23.5861	18.617	19.4984	31.7635	17.8748	25.0825	8.15731	27.4183	14.4848	26.7187	31.7193	20.5672	24.9069	19.1948	31.7193	0.648412	0.933272	0.785229	0.77066	1	0.648412	0.785229	0.605145	0.355083	0.999551	1	0.625602	1	1	0
AT1G01400	AT1G01400	unknown protein; Has 21 Blast hits to 21 proteins in 8 species: Archae - 0; Bacteria - 2; Metazoa - 2; Fungi - 1; Plants - 13; Viruses - 0; Other Eukaryotes - 3 (source: NCBI BLink).	0	0	0	0	0	0	0	0	0	0	0	0.9053	0	0	0	0	0.226325	1	0	#DIV/0!	0	#DIV/0!	1	0	0	0.226325	1	1	1	0.968025	0	1	0
AT1G01410	APUM22	pumilio 22 (PUM22); FUNCTIONS IN: RNA binding, binding; INVOLVED IN: biological_process unknown; LOCATED IN: cellular_component unknown; CONTAINS InterPro DOMAIN/s: Pumilio RNA-binding repeat (InterPro:IPR001313), Armadillo-like helical (InterPro:IPR011989), Armadillo-type fold (InterPro:IPR016024); BEST Arabidopsis thaliana protein match is: ARM repeat superfamily protein (TAIR:AT5G64490.1); Has…	0	0	0	0	0	0	0	0	0	0	0	0	0	0	0	0	0	1	0	#DIV/0!	0	#DIV/0!	1	0	0	0	NA	NA	NA	NA	0	1	0
AT1G01420	UGT72B3	UDP-glucosyl transferase 72B3 (UGT72B3); FUNCTIONS IN: quercetin 3-O-glucosyltransferase activity, UDP-glycosyltransferase activity, transferase activity, transferring glycosyl groups; INVOLVED IN: metabolic process; LOCATED IN: cellular_component unknown; EXPRESSED IN: 11 plant structures; EXPRESSED DURING: LP.04 four leaves visible, petal differentiation and expansion stage; CONTAINS InterPro D…	100.92	102.871	138.738	72.2324	65.6494	75.0689	65.3954	86.1241	71.7878	37.2906	73.1153	45.265	72.3631	114.176	70.9836	74.4358	57.0085	114.176	0.621701	0.803122	0.651937	0.765875	1	0.621701	0.651937	0.499302	0.0342992	0.275035	0.727295	0.29058	1	1	0
AT1G01430	TBL25	TRICHOME BIREFRINGENCE-LIKE 25 (TBL25); CONTAINS InterPro DOMAIN/s: Protein of unknown function DUF231, plant (InterPro:IPR004253); BEST Arabidopsis thaliana protein match is: TRICHOME BIREFRINGENCE-LIKE 26 (TAIR:AT4G01080.1); Has 1353 Blast hits to 1335 proteins in 35 species: Archae - 0; Bacteria - 0; Metazoa - 0; Fungi - 6; Plants - 1340; Viruses - 0; Other Eukaryotes - 7 (source: NCBI BLink).	808.902	693.461	865.286	583.756	641.797	680.495	751.113	773.492	897.779	503.423	532.697	505.157	538.827	789.216	635.349	807.461	520.026	789.216	0.805038	0.818489	1.02312	0.644026	1	0.805038	1.02312	0.658914	0.0322494	1	0.118721	1.47288e-08	1	0	0
AT1G01440	AT1G01440	Protein of unknown function (DUF3133); CONTAINS InterPro DOMAIN/s: Protein of unknown function DUF3133 (InterPro:IPR021480); BEST Arabidopsis thaliana protein match is: Protein of unknown function (DUF3133) (TAIR:AT4G01090.1); Has 702 Blast hits to 662 proteins in 107 species: Archae - 0; Bacteria - 15; Metazoa - 235; Fungi - 59; Plants - 328; Viruses - 0; Other Eukaryotes - 65 (source: NCBI BLin…	389.814	368.315	356.885	446.662	417.413	408.492	396.109	402.183	359.804	454.479	425.636	428.207	396.327	371.671	424.189	386.032	426.162	371.671	1.1413	1.00465	1.03864	1.10396	1	1.1413	1.03864	1.14661	0.218586	1	1	0.32591	0	0	1
AT1G01448	AT1G01448	0	58.5491	53.2725	49.2885	36.8533	27.4356	43.8714	57.9217	51.187	48.4351	44.2825	41.7802	35.3067	48.9843	53.7033	36.0534	52.5146	42.5884	53.7033	0.671344	1.18126	0.977864	0.810983	1	0.671344	0.977864	0.793031	0.0992262	1	0.905243	0.436217	0	1	0
AT1G01450	AT1G01450	Protein kinase superfamily protein; FUNCTIONS IN: protein serine/threonine/tyrosine kinase activity, kinase activity; INVOLVED IN: protein amino acid phosphorylation; LOCATED IN: cellular_component unknown; EXPRESSED IN: pollen tube; CONTAINS InterPro DOMAIN/s: Protein kinase, catalytic domain (InterPro:IPR000719), Serine/threonine-protein kinase domain (InterPro:IPR002290), Tyrosine-protein kina…	0	0	0	1.47413	0	0	0	1.62498	0	0	0	0	0	0	0.491377	0.541661	0	1	0.491377	0	0.541661	0	1	0.491377	0.541661	0	0.985004	1	1	0.968025	1	1	0
AT1G01453	AT1G01453	unknown protein; FUNCTIONS IN: molecular_function unknown; INVOLVED IN: biological_process unknown; LOCATED IN: cellular_component unknown; BEST Arabidopsis thaliana protein match is: unknown protein (TAIR:AT4G01110.1); Has 30201 Blast hits to 17322 proteins in 780 species: Archae - 12; Bacteria - 1396; Metazoa - 17338; Fungi - 3422; Plants - 5037; Viruses - 0; Other Eukaryotes - 2996 (source: NC…	4.6223	7.34793	13.6912	2.94826	5.87905	4.8746	9.3422	8.93741	6.9193	2.33066	1.30563	5.4318	0	8.55382	4.56731	8.39964	2.26702	8.55382	0.533949	0.496359	0.981975	0.269895	1	0.533949	0.981975	0.26503	0.553061	1	0.788869	0.0649639	1	1	0
AT1G01460	ATPIPK11	PIPK11; FUNCTIONS IN: 1-phosphatidylinositol-4-phosphate 5-kinase activity, phosphatidylinositol phosphate kinase activity; INVOLVED IN: phosphatidylinositol metabolic process; LOCATED IN: cellular_component unknown; EXPRESSED IN: sperm cell, sepal, male gametophyte, flower, pollen tube; EXPRESSED DURING: L mature pollen stage, M germinated pollen stage, 4 anthesis; CONTAINS InterPro DOMAIN/s: Ph…	0	0	0	0	0	0	0.93422	0	0	0	0	0	0	0	0	0.311407	0	1	0	#DIV/0!	0.311407	0	1	0	0.311407	0	1	1	1	0.989722	0	1	0
AT1G01470	LEA14	LATE EMBRYOGENESIS ABUNDANT 14 (LEA14); CONTAINS InterPro DOMAIN/s: Water stress and hypersensitive response domain (InterPro:IPR013990), Late embryogenesis abundant protein, group 2 (InterPro:IPR004864); BEST Arabidopsis thaliana protein match is: Late embryogenesis abundant protein (TAIR:AT2G46140.1); Has 340 Blast hits to 340 proteins in 93 species: Archae - 0; Bacteria - 10; Metazoa - 0; Fung…	865.14	901.04	1142.76	1202.89	1325.73	1240.1	856.68	623.181	708.363	1180.48	1329.13	1074.59	1147.79	969.647	1256.24	729.408	1183	969.647	1.29556	0.941699	0.752241	1.62186	1	1.29556	0.752241	1.22003	0.0418287	0.125255	0.994197	1.15969e-06	1	1	1
AT1G01471	AT1G01471	unknown protein; Has 30201 Blast hits to 17322 proteins in 780 species: Archae - 12; Bacteria - 1396; Metazoa - 17338; Fungi - 3422; Plants - 5037; Viruses - 0; Other Eukaryotes - 2996 (source: NCBI BLink).	0	0	0	0	0	0	0	0	0	0	0	0	0	0	0	0	0	1	0	#DIV/0!	0	#DIV/0!	1	0	0	0	NA	NA	NA	NA	0	1	0
AT1G01480	ACS2	1-amino-cyclopropane-1-carboxylate synthase 2 (ACS2); CONTAINS InterPro DOMAIN/s: 1-aminocyclopropane-1-carboxylate synthase (InterPro:IPR001176), Aminotransferase, class I/classII (InterPro:IPR004839), Pyridoxal phosphate-dependent transferase, major domain (InterPro:IPR015424), Aminotransferases, class-I, pyridoxal-phosphate-binding site (InterPro:IPR004838), Pyridoxal phosphate-dependent trans…	12.3261	22.9623	22.8187	22.112	24.4961	12.674	14.0133	38.9996	6.9193	30.2986	16.9732	25.3484	11.1328	19.369	19.7607	19.9774	20.9382	19.369	1.02022	1.05959	1.03141	1.0481	1	1.02022	1.03141	1.08102	1	1	1	0.991187	0	0	1
AT1G01490	AT1G01490	Heavy metal transport/detoxification superfamily protein ; FUNCTIONS IN: metal ion binding; INVOLVED IN: metal ion transport; LOCATED IN: cellular_component unknown; EXPRESSED IN: 22 plant structures; EXPRESSED DURING: 14 growth stages; CONTAINS InterPro DOMAIN/s: Heavy metal transport/detoxification protein (InterPro:IPR006121); BEST Arabidopsis thaliana protein match is: Heavy metal transport/d…	495.356	548.339	499.274	430.446	420.352	457.238	443.755	483.432	515.488	368.244	445.22	385.658	332.87	514.323	436.012	480.892	382.998	514.323	0.84774	0.878412	0.934999	0.796433	1	0.84774	0.934999	0.744665	0.160674	1	0.511986	0.0120117	1	1	0
AT1G01500	AT1G01500	Erythronate-4-phosphate dehydrogenase family protein; BEST Arabidopsis thaliana protein match is: Erythronate-4-phosphate dehydrogenase family protein (TAIR:AT1G19400.2); Has 143 Blast hits to 143 proteins in 19 species: Archae - 0; Bacteria - 0; Metazoa - 0; Fungi - 0; Plants - 143; Viruses - 0; Other Eukaryotes - 0 (source: NCBI BLink).	263.471	279.221	280.214	160.68	208.706	211.558	226.081	212.06	253.419	199.271	156.676	183.776	169.218	274.302	193.648	230.52	177.235	274.302	0.705967	0.915244	0.840389	0.768849	1	0.705967	0.840389	0.646132	0.00319437	0.608513	0.872529	0.0220586	1	1	0
AT1G01510	AN	ANGUSTIFOLIA (AN); CONTAINS InterPro DOMAIN/s: D-isomer specific 2-hydroxyacid dehydrogenase, NAD-binding (InterPro:IPR006140), NAD(P)-binding domain (InterPro:IPR016040); BEST Arabidopsis thaliana protein match is: D-isomer specific 2-hydroxyacid dehydrogenase family protein (TAIR:AT1G12550.1); Has 20556 Blast hits to 20427 proteins in 2617 species: Archae - 372; Bacteria - 13694; Metazoa - 624;…	520.779	586.916	544.911	504.153	502.659	497.21	510.084	558.994	534.516	434.668	470.027	431.828	535.487	550.869	501.34	534.532	468.003	550.869	0.910091	0.933503	0.970343	0.875538	1	0.910091	0.970343	0.849572	0.494005	1	0.869571	0.155754	1	1	0
AT1G01520	ASG4	Homeodomain-like superfamily protein; CONTAINS InterPro DOMAIN/s: SANT, DNA-binding (InterPro:IPR001005), Homeodomain-like (InterPro:IPR009057), Myb, DNA-binding (InterPro:IPR014778), Myb-like DNA-binding domain, SHAQKYF class (InterPro:IPR006447), HTH transcriptional regulator, Myb-type, DNA-binding (InterPro:IPR017930); BEST Arabidopsis thaliana protein match is: Homeodomain-like superfamily pr…	140.21	103.79	136.912	39.8015	29.3953	39.9717	168.16	157.623	233.526	31.4639	30.0295	41.6438	30.0585	126.971	36.3895	186.436	33.2989	126.971	0.286598	0.91507	1.46834	0.178607	1	0.286598	1.46834	0.262257	7.1357e-12	0.244564	1	7.68977e-26	1	0	0
AT1G01530	AGL28	AGAMOUS-like 28 (AGL28); FUNCTIONS IN: DNA binding, sequence-specific DNA binding transcription factor activity; INVOLVED IN: regulation of transcription, DNA-dependent; LOCATED IN: nucleus; EXPRESSED IN: central cell, embryo, endosperm; CONTAINS InterPro DOMAIN/s: Transcription factor, MADS-box (InterPro:IPR002100); BEST Arabidopsis thaliana protein match is: AGAMOUS-like 23 (TAIR:AT1G65360.1); …	3.08153	0	0.912749	0	0	0	0.93422	0	0.864913	0	0	0	0	1.33143	0	0.599711	0	1.33143	0	#DIV/0!	0.450427	0	1	0	0.450427	0	0.610201	1	1	0.867513	0	1	0
AT1G01540	AT1G01540	Protein kinase superfamily protein; FUNCTIONS IN: protein serine/threonine kinase activity, protein kinase activity, kinase activity, ATP binding; INVOLVED IN: protein amino acid phosphorylation; LOCATED IN: plasma membrane; EXPRESSED IN: 23 plant structures; EXPRESSED DURING: 13 growth stages; CONTAINS InterPro DOMAIN/s: Protein kinase, ATP binding site (InterPro:IPR017441), Serine/threonine-pro…	786.561	724.69	685.475	1575.85	1457.03	1503.33	744.574	713.368	851.074	1514.93	1664.68	1537.2	1379.35	732.242	1512.07	769.672	1524.04	732.242	2.06498	1.00792	1.05112	1.98012	1	2.06498	1.05112	2.08133	9.59198e-25	1	1	3.20845e-25	0	0	1
AT1G01550	BPS1	BYPASS 1 (BPS1); FUNCTIONS IN: molecular_function unknown; LOCATED IN: plasma membrane; EXPRESSED IN: 24 plant structures; EXPRESSED DURING: 13 growth stages; CONTAINS InterPro DOMAIN/s: Protein BYPASS related (InterPro:IPR008511); BEST Arabidopsis thaliana protein match is: unknown protein (TAIR:AT2G46080.1); Has 170 Blast hits to 170 proteins in 24 species: Archae - 0; Bacteria - 0; Metazoa - 7…	1924.42	1855.35	1800.85	3120.73	3136.48	3292.31	1818.93	2010.1	1874.27	3075.31	2867.17	3087.98	2649.6	1860.21	3183.17	1901.1	2920.01	1860.21	1.71119	0.917328	1.02198	1.53596	1	1.71119	1.02198	1.56972	2.52336e-22	1	0.515392	2.21022e-16	1	0	1
AT1G01560	ATMPK11	MAP kinase 11 (MPK11); FUNCTIONS IN: MAP kinase activity, kinase activity; INVOLVED IN: signal transduction, response to abscisic acid stimulus; LOCATED IN: cellular_component unknown; EXPRESSED IN: 22 plant structures; EXPRESSED DURING: 13 growth stages; CONTAINS InterPro DOMAIN/s: Protein kinase, ATP binding site (InterPro:IPR017441), Serine/threonine-protein kinase domain (InterPro:IPR002290),…	16.178	12.8589	15.5167	194.585	130.319	121.865	8.40798	17.8748	8.64913	71.0851	181.483	105.015	145.84	14.8512	148.923	11.644	125.856	14.8512	10.0277	0.845104	0.784042	10.8086	1	10.0277	0.784042	8.47443	1.02925e-17	1	0.984701	2.18166e-19	1	1	1
AT1G01570	AT1G01570	FUNCTIONS IN: transferase activity, transferring glycosyl groups; INVOLVED IN: biological_process unknown; LOCATED IN: endomembrane system; EXPRESSED IN: 15 plant structures; EXPRESSED DURING: 7 growth stages; CONTAINS InterPro DOMAIN/s: Protein of unknown function DUF604 (InterPro:IPR006740); BEST Arabidopsis thaliana protein match is: fringe-related protein (TAIR:AT4G00300.1); Has 558 Blast hit…	36.9784	43.1691	56.5905	45.6981	57.8107	51.6708	50.4479	54.4369	54.4895	40.7866	54.8365	53.4127	59.0038	45.5793	51.7265	53.1248	52.0099	45.5793	1.13487	1.00548	1.16555	0.979014	1	1.13487	1.16555	1.14109	0.766628	0.984335	1	0.989722	0	0	1
AT1G01580	FRO2	ferric reduction oxidase 2 (FRO2); CONTAINS InterPro DOMAIN/s: Ferredoxin reductase-type FAD-binding domain (InterPro:IPR017927), Ferric reductase, NAD binding (InterPro:IPR013121), FAD-binding 8 (InterPro:IPR013112), Riboflavin synthase-like beta-barrel (InterPro:IPR017938), Ferric reductase-like transmembrane component, N-terminal (InterPro:IPR013130); BEST Arabidopsis thaliana protein match is…	472.244	527.214	271.999	182.792	230.263	335.373	89.6852	342.871	119.358	132.848	147.536	229.946	93.5154	423.819	249.476	183.972	150.961	423.819	0.588638	0.605114	0.43408	0.820569	1	0.588638	0.43408	0.356193	0.422705	0.391873	0.648571	0.848864	1	1	0
AT1G01590	FRO1	ferric reduction oxidase 1 (FRO1); FUNCTIONS IN: ferric-chelate reductase activity; INVOLVED IN: oxidation reduction; LOCATED IN: integral to membrane, membrane; CONTAINS InterPro DOMAIN/s: Ferredoxin reductase-type FAD-binding domain (InterPro:IPR017927), Ferric reductase, NAD binding (InterPro:IPR013121), FAD-binding 8 (InterPro:IPR013112), Riboflavin synthase-like beta-barrel (InterPro:IPR0179…	1.54077	0.918491	1.8255	4.42239	2.93953	0.974921	4.6711	1.62498	1.72983	2.33066	0	0.9053	1.11328	1.42825	2.77895	2.6753	1.08731	1.42825	1.9457	0.391267	1.87313	0.406425	1	1.9457	1.87313	0.761287	0.790724	1	0.833389	0.55618	1	0	1
AT1G01600	CYP86A4	cytochrome P450, family 86, subfamily A, polypeptide 4 (CYP86A4); CONTAINS InterPro DOMAIN/s: Cytochrome P450 (InterPro:IPR001128), Cytochrome P450, conserved site (InterPro:IPR017972), Cytochrome P450, E-class, group I (InterPro:IPR002401); BEST Arabidopsis thaliana protein match is: cytochrome P450, family 86, subfamily A, polypeptide 2 (TAIR:AT4G00360.1); Has 27858 Blast hits to 27767 proteins…	124.032	78.9903	148.778	88.4478	131.299	171.586	127.988	186.873	152.225	293.663	215.429	192.829	279.433	117.267	130.444	155.695	245.339	117.267	1.11237	1.88079	1.3277	1.57576	1	1.11237	1.3277	2.09214	0.888277	0.789489	0.0162407	0.0405934	0	0	1
AT1G01610	ATGPAT4	glycerol-3-phosphate acyltransferase 4 (GPAT4); FUNCTIONS IN: 1-acylglycerol-3-phosphate O-acyltransferase activity, acyltransferase activity; INVOLVED IN: metabolic process, cutin biosynthetic process; EXPRESSED IN: 25 plant structures; EXPRESSED DURING: 14 growth stages; CONTAINS InterPro DOMAIN/s: Phospholipid/glycerol acyltransferase (InterPro:IPR002123); BEST Arabidopsis thaliana protein mat…	516.927	471.186	559.515	430.446	539.893	550.83	464.308	692.243	574.302	598.98	517.03	528.695	569.999	515.876	507.057	576.951	553.676	515.876	0.982904	1.09194	1.11839	0.959659	1	0.982904	1.11839	1.07327	1	0.951037	0.933932	0.932109	0	0	0
AT1G01620	PIP1C	plasma membrane intrinsic protein 1C (PIP1C); FUNCTIONS IN: water channel activity; INVOLVED IN: response to water deprivation, response to salt stress, transport, water transport; LOCATED IN: plasma membrane, chloroplast, membrane; EXPRESSED IN: 22 plant structures; EXPRESSED DURING: 14 growth stages; CONTAINS InterPro DOMAIN/s: Major intrinsic protein, conserved site (InterPro:IPR022357), Aquap…	3179.37	3146.75	3070.49	3285.84	2751.4	3251.36	3436.06	4469.52	4055.58	3484.34	4052.68	3348.7	3386.59	3132.2	3096.2	3987.05	3568.08	3132.2	0.988505	1.15241	1.27292	0.894917	1	0.988505	1.27292	1.13916	1	0.100201	0.428408	0.36365	0	0	0
AT1G01630	AT1G01630	Sec14p-like phosphatidylinositol transfer family protein; CONTAINS InterPro DOMAIN/s: Cellular retinaldehyde-binding/triple function, C-terminal (InterPro:IPR001251), Cellular retinaldehyde-binding/triple function, N-terminal (InterPro:IPR008273), Phosphatidylinositol transfer protein-like, N-terminal (InterPro:IPR011074); BEST Arabidopsis thaliana protein match is: Sec14p-like phosphatidylinosit…	604.75	560.28	640.75	626.506	556.551	625.899	556.795	708.493	515.488	728.331	594.062	628.278	627.889	601.927	602.985	593.592	644.64	601.927	1.00176	1.06908	0.986153	1.086	1	1.00176	0.986153	1.07096	1	1	0.956362	0.650935	0	1	1
AT1G01640	AT1G01640	BTB/POZ domain-containing protein; CONTAINS InterPro DOMAIN/s: BTB/POZ (InterPro:IPR013069), BTB/POZ fold (InterPro:IPR011333), Kelch related (InterPro:IPR013089), BTB/POZ-like (InterPro:IPR000210); BEST Arabidopsis thaliana protein match is: BTB/POZ domain-containing protein (TAIR:AT3G56230.1); Has 4339 Blast hits to 4265 proteins in 145 species: Archae - 0; Bacteria - 0; Metazoa - 3351; Fungi -…	65.4825	99.1971	74.8455	58.9652	50.9518	74.094	71.935	74.7492	64.0035	90.8957	83.5604	72.424	70.1366	79.8417	61.337	70.2292	79.2542	79.8417	0.768233	1.29211	0.879606	1.12851	1	0.768233	0.879606	0.992642	0.323011	1	0.541534	0.733739	0	1	0
AT1G01650	SPPL4	SIGNAL PEPTIDE PEPTIDASE-LIKE 4 (SPPL4); FUNCTIONS IN: peptidase activity, aspartic-type endopeptidase activity; INVOLVED IN: proteolysis; LOCATED IN: endomembrane system, integral to membrane; EXPRESSED IN: 24 plant structures; EXPRESSED DURING: 13 growth stages; CONTAINS InterPro DOMAIN/s: Protease-associated PA (InterPro:IPR003137), Peptidase A22, presenilin signal peptide (InterPro:IPR006639)…	468.393	443.631	439.032	594.075	652.575	623.949	416.662	368.871	405.644	572.177	492.223	486.146	506.542	450.352	623.533	397.059	514.272	450.352	1.38455	0.824771	0.881664	1.2952	1	1.38455	0.881664	1.14193	9.54029e-06	0.601985	0.0513514	0.000371648	1	1	1
AT1G01660	PUB55	RING/U-box superfamily protein; FUNCTIONS IN: ubiquitin-protein ligase activity; INVOLVED IN: protein ubiquitination; LOCATED IN: ubiquitin ligase complex; CONTAINS InterPro DOMAIN/s: U box domain (InterPro:IPR003613); BEST Arabidopsis thaliana protein match is: U-box domain-containing protein kinase family protein (TAIR:AT2G45910.1); Has 73160 Blast hits to 42540 proteins in 2253 species: Archae…	17.7188	14.6959	27.3825	5.89652	9.79842	11.699	23.3555	25.9997	17.2983	19.8106	6.52816	17.2007	12.2461	19.9324	9.13133	22.2178	13.9464	19.9324	0.458115	1.52731	1.11466	0.627711	1	0.458115	1.11466	0.699685	0.104458	1	0.7825	0.312104	0	0	0
AT1G01670	PUB56	RING/U-box superfamily protein; FUNCTIONS IN: ubiquitin-protein ligase activity; INVOLVED IN: protein ubiquitination; LOCATED IN: ubiquitin ligase complex; EXPRESSED IN: 12 plant structures; EXPRESSED DURING: 7 growth stages; CONTAINS InterPro DOMAIN/s: U box domain (InterPro:IPR003613); BEST Arabidopsis thaliana protein match is: RING/U-box superfamily protein (TAIR:AT3G61390.2); Has 3857 Blast …	10.7854	7.34793	25.557	16.2154	8.81858	9.74921	19.6186	20.3123	19.0281	25.6373	14.3619	17.2007	15.5859	14.5634	11.5944	19.653	18.1965	14.5634	0.796132	1.56942	1.34948	0.925887	1	0.796132	1.34948	1.24946	0.829638	0.987258	0.649629	0.968333	0	0	0
AT1G01680	ATPUB54	plant U-box 54 (PUB54); FUNCTIONS IN: ubiquitin-protein ligase activity; INVOLVED IN: response to stress, protein ubiquitination; LOCATED IN: ubiquitin ligase complex; CONTAINS InterPro DOMAIN/s: UspA (InterPro:IPR006016), U box domain (InterPro:IPR003613); BEST Arabidopsis thaliana protein match is: RING/U-box superfamily protein (TAIR:AT1G01660.1); Has 2251 Blast hits to 2122 proteins in 140 sp…	2.31115	4.59246	6.38925	10.3189	14.6976	13.6489	2.80266	2.43747	5.18948	15.1493	9.13942	25.3484	14.4726	4.43095	12.8885	3.47654	16.0274	4.43095	2.90874	1.24355	0.784603	4.61017	1	2.90874	0.784603	3.61715	0.0440616	1	0.966035	0.000643826	0	1	1
AT1G01690	ATPRD3	putative recombination initiation defects 3 (PRD3); Has 279 Blast hits to 273 proteins in 87 species: Archae - 2; Bacteria - 106; Metazoa - 105; Fungi - 5; Plants - 32; Viruses - 0; Other Eukaryotes - 29 (source: NCBI BLink).	78.579	76.2348	80.3219	61.9135	70.5487	73.119	87.8167	83.6866	102.06	64.0932	54.8365	66.9922	79.0428	78.3786	68.5271	91.1877	66.2412	78.3786	0.874308	0.966642	1.16343	0.726427	1	0.874308	1.16343	0.845144	0.705985	0.913744	1	0.0479386	1	0	0
AT1G01695	AT1G01695	Phosphatidylinositol N-acetyglucosaminlytransferase subunit P-related; FUNCTIONS IN: molecular_function unknown; INVOLVED IN: biological_process unknown; LOCATED IN: cellular_component unknown; BEST Arabidopsis thaliana protein match is: Protein of unknown function (DUF3741) (TAIR:AT4G00440.1); Has 30201 Blast hits to 17322 proteins in 780 species: Archae - 12; Bacteria - 1396; Metazoa - 17338; F…	7.70383	6.42944	10.0402	13.2672	2.93953	4.8746	12.1449	13.8124	10.379	8.15731	3.91689	9.9583	8.90623	8.05784	7.0271	12.1121	7.73468	8.05784	0.872083	1.10069	1.50314	0.638594	1	0.872083	1.50314	0.959896	0.931744	0.948033	1	0.517507	0	0	0
AT1G01700	ATROPGEF2	RHO guanyl-nucleotide exchange factor 2 (ROPGEF2); CONTAINS InterPro DOMAIN/s: Rop nucleotide exchanger, PRONE (InterPro:IPR005512); BEST Arabidopsis thaliana protein match is: RHO guanyl-nucleotide exchange factor 3 (TAIR:AT4G00460.2); Has 308 Blast hits to 304 proteins in 16 species: Archae - 0; Bacteria - 0; Metazoa - 0; Fungi - 0; Plants - 308; Viruses - 0; Other Eukaryotes - 0 (source: NCBI …	50.0749	39.4951	51.114	39.8015	28.4154	22.4232	51.3821	51.9995	56.2193	33.7946	31.3351	33.4961	22.2656	46.8947	30.2134	53.2003	30.2228	46.8947	0.644282	1.00031	1.13446	0.568095	1	0.644282	1.13446	0.644484	0.0748903	1	1	0.007059	0	0	0
AT1G01710	AT1G01710	Acyl-CoA thioesterase family protein; FUNCTIONS IN: cyclic nucleotide binding, acyl-CoA thioesterase activity; INVOLVED IN: acyl-CoA metabolic process; LOCATED IN: peroxisome; EXPRESSED IN: 22 plant structures; EXPRESSED DURING: 14 growth stages; CONTAINS InterPro DOMAIN/s: Cyclic nucleotide-binding (InterPro:IPR000595), Cyclic nucleotide-binding-like (InterPro:IPR018490), Acyl-CoA thioesterase (…	607.061	521.703	649.878	620.609	593.785	602.501	603.506	597.994	604.574	559.358	591.451	555.854	549.96	592.881	605.631	602.025	564.156	592.881	1.02151	0.931517	1.01542	0.937097	1	1.02151	1.01542	0.95155	0.985004	1	0.811311	0.578776	1	0	1
AT1G01720	ATAF1	ATAF1; CONTAINS InterPro DOMAIN/s: No apical meristem (NAM) protein (InterPro:IPR003441); BEST Arabidopsis thaliana protein match is: NAC domain containing protein 32 (TAIR:AT1G77450.1); Has 3043 Blast hits to 3037 proteins in 75 species: Archae - 0; Bacteria - 0; Metazoa - 0; Fungi - 0; Plants - 3043; Viruses - 0; Other Eukaryotes - 0 (source: NCBI BLink).	594.735	647.537	690.951	296.3	252.799	295.401	445.623	597.181	550.084	335.615	242.847	289.696	299.472	644.408	281.5	530.963	291.908	644.408	0.436836	1.03697	0.823955	0.54977	1	0.436836	0.823955	0.452986	1.82685e-15	0.531735	1	1.79273e-09	0	1	0
AT1G01725	AT1G01725	unknown protein; FUNCTIONS IN: molecular_function unknown; INVOLVED IN: biological_process unknown; LOCATED IN: endomembrane system; EXPRESSED IN: 23 plant structures; EXPRESSED DURING: 14 growth stages; BEST Arabidopsis thaliana protein match is: unknown protein (TAIR:AT4G00530.1); Has 20 Blast hits to 20 proteins in 7 species: Archae - 0; Bacteria - 0; Metazoa - 0; Fungi - 0; Plants - 20; Virus…	112.476	89.0937	88.5367	81.0772	65.6494	86.7679	100.896	101.561	128.872	111.872	49.614	109.541	92.4021	96.7021	77.8315	110.443	90.8573	96.7021	0.804859	1.16736	1.1421	0.822662	1	0.804859	1.1421	0.939559	0.548559	1	0.902615	0.5498	0	0	0
AT1G01730	AT1G01730	unknown protein; FUNCTIONS IN: molecular_function unknown; INVOLVED IN: biological_process unknown; LOCATED IN: chloroplast; EXPRESSED IN: 23 plant structures; EXPRESSED DURING: 13 growth stages; Has 42 Blast hits to 42 proteins in 17 species: Archae - 0; Bacteria - 2; Metazoa - 5; Fungi - 1; Plants - 34; Viruses - 0; Other Eukaryotes - 0 (source: NCBI BLink).	246.522	276.466	251.919	162.154	180.291	220.332	214.871	275.435	206.714	179.461	168.426	221.799	158.086	258.302	187.592	232.34	181.943	258.302	0.726251	0.969883	0.899488	0.783089	1	0.726251	0.899488	0.704379	0.0456936	1	1	0.115718	1	1	0
AT1G01740	AT1G01740	Protein kinase protein with tetratricopeptide repeat domain; FUNCTIONS IN: protein serine/threonine kinase activity, binding, protein kinase activity, kinase activity, ATP binding; INVOLVED IN: protein amino acid phosphorylation, N-terminal protein myristoylation; LOCATED IN: plasma membrane; EXPRESSED IN: 22 plant structures; EXPRESSED DURING: 13 growth stages; CONTAINS InterPro DOMAIN/s: Tetrat…	82.4309	76.2348	91.2749	91.3961	76.4277	81.8933	114.909	89.3741	90.8158	87.3998	62.6703	116.784	90.1756	83.3136	83.239	98.3663	89.2573	83.3136	0.999106	1.0723	1.18068	0.907397	1	0.999106	1.18068	1.07134	1	0.945094	1	0.84755	0	0	0
AT1G01750	ADF11	actin depolymerizing factor 11 (ADF11); FUNCTIONS IN: actin binding; INVOLVED IN: biological_process unknown; LOCATED IN: intracellular; EXPRESSED IN: 6 plant structures; EXPRESSED DURING: 4 anthesis, petal differentiation and expansion stage; CONTAINS InterPro DOMAIN/s: Actin-binding, cofilin/tropomyosin type (InterPro:IPR002108); BEST Arabidopsis thaliana protein match is: actin depolymerizing …	115.557	113.893	194.416	72.2324	115.621	130.639	90.6194	165.748	69.193	86.2344	53.5309	103.204	60.1171	141.289	106.164	108.52	75.7716	141.289	0.751401	0.71372	0.768075	0.698226	1	0.751401	0.768075	0.53629	0.590564	0.953397	0.654027	0.335623	1	1	0
AT1G01760	AT1G01760	adenosine deaminases;RNA binding;RNA binding;adenosine deaminases; FUNCTIONS IN: RNA binding, adenosine deaminase activity; INVOLVED IN: RNA processing; LOCATED IN: cellular_component unknown; CONTAINS InterPro DOMAIN/s: Adenosine deaminase/editase (InterPro:IPR002466); Has 30201 Blast hits to 17322 proteins in 780 species: Archae - 12; Bacteria - 1396; Metazoa - 17338; Fungi - 3422; Plants - 503…	107.854	101.034	117.745	75.1807	84.2665	90.6676	75.6718	98.3115	91.6807	57.1012	66.5872	73.3293	69.0233	108.877	83.3716	88.5547	66.5102	108.877	0.765738	0.797757	0.813343	0.751064	1	0.765738	0.813343	0.610873	0.157608	0.699001	0.471755	0.0815778	1	1	0
AT1G01770	AT1G01770	unknown protein; CONTAINS InterPro DOMAIN/s: Protein of unknown function DUF1446 (InterPro:IPR010839); Has 1597 Blast hits to 1509 proteins in 306 species: Archae - 4; Bacteria - 843; Metazoa - 22; Fungi - 131; Plants - 31; Viruses - 0; Other Eukaryotes - 566 (source: NCBI BLink).	349.754	310.45	325.852	271.24	255.739	302.225	332.582	277.06	361.534	294.829	242.847	276.117	231.562	328.685	276.401	323.725	261.339	328.685	0.840931	0.945504	0.98491	0.807285	1	0.840931	0.98491	0.795103	0.253019	1	1	0.0755926	1	1	0
AT1G01780	AT1G01780	GATA type zinc finger transcription factor family protein; FUNCTIONS IN: zinc ion binding; INVOLVED IN: biological_process unknown; LOCATED IN: cellular_component unknown; EXPRESSED IN: 23 plant structures; EXPRESSED DURING: 15 growth stages; CONTAINS InterPro DOMAIN/s: Zinc finger, LIM-type (InterPro:IPR001781); BEST Arabidopsis thaliana protein match is: GATA type zinc finger transcription fact…	144.062	140.529	178.899	135.62	141.097	148.188	133.594	176.311	133.197	243.554	168.426	150.28	178.125	154.497	141.635	147.7	185.096	154.497	0.916753	1.30685	0.95601	1.25319	1	0.916753	0.95601	1.19806	0.880772	1	0.359092	0.243961	0	1	0
AT1G01790	KEA1	K+ efflux antiporter 1 (KEA1); FUNCTIONS IN: potassium:hydrogen antiporter activity, potassium ion transmembrane transporter activity; INVOLVED IN: potassium ion transport, cation transport, metabolic process, transmembrane transport; LOCATED IN: chloroplast, chloroplast envelope; EXPRESSED IN: 23 plant structures; EXPRESSED DURING: 15 growth stages; CONTAINS InterPro DOMAIN/s: K+/H+ exchanger (I…	2595.42	2487.27	2220.72	2865.71	2496.64	2391.48	2277.63	1746.04	2165.74	1876.18	2848.89	2000.71	2493.74	2434.47	2584.61	2063.14	2304.88	2434.47	1.06167	0.891772	0.847469	1.11717	1	1.06167	0.847469	0.946769	0.912537	0.792957	0.834169	0.593624	1	1	1
AT1G01800	AT1G01800	NAD(P)-binding Rossmann-fold superfamily protein; FUNCTIONS IN: oxidoreductase activity, binding, catalytic activity; INVOLVED IN: oxidation reduction, metabolic process; LOCATED IN: plant-type cell wall; EXPRESSED IN: 22 plant structures; EXPRESSED DURING: 13 growth stages; CONTAINS InterPro DOMAIN/s: NAD(P)-binding domain (InterPro:IPR016040), Glucose/ribitol dehydrogenase (InterPro:IPR002347),…	583.95	608.96	632.535	607.342	703.527	715.592	571.743	572.807	589.006	615.294	694.596	637.331	572.225	608.482	675.487	577.852	629.862	608.482	1.11012	0.932456	0.949661	1.09001	1	1.11012	0.949661	1.03514	0.333436	1	0.798823	0.430864	1	1	1
AT1G01810	AT1G01810	unknown protein; Has 12 Blast hits to 12 proteins in 5 species: Archae - 0; Bacteria - 0; Metazoa - 5; Fungi - 0; Plants - 7; Viruses - 0; Other Eukaryotes - 0 (source: NCBI BLink).	10.015	9.18491	3.651	7.37065	7.83874	7.79937	11.2106	7.31242	6.05439	0	6.52816	9.9583	5.56639	7.61696	7.66959	8.19249	5.51321	7.61696	1.00691	0.718841	1.07556	0.67296	1	1.00691	1.07556	0.723807	1	1	0.987609	0.727886	1	0	1
AT1G01820	PEX11C	peroxin 11c (PEX11C); CONTAINS InterPro DOMAIN/s: Peroxisomal biogenesis factor 11 (InterPro:IPR008733); BEST Arabidopsis thaliana protein match is: peroxin 11D (TAIR:AT2G45740.3); Has 289 Blast hits to 289 proteins in 81 species: Archae - 0; Bacteria - 0; Metazoa - 46; Fungi - 41; Plants - 179; Viruses - 0; Other Eukaryotes - 23 (source: NCBI BLink).	513.075	513.437	500.187	527.739	530.095	566.429	563.335	511.057	507.704	600.145	565.338	591.161	483.163	508.899	541.421	527.365	559.952	508.899	1.06391	1.03423	1.03629	1.06179	1	1.06391	1.03629	1.10032	0.727985	1	1	0.661923	0	0	1
AT1G01830	AT1G01830	ARM repeat superfamily protein; FUNCTIONS IN: binding; LOCATED IN: cellular_component unknown; EXPRESSED IN: 22 plant structures; EXPRESSED DURING: 13 growth stages; CONTAINS InterPro DOMAIN/s: Armadillo-like helical (InterPro:IPR011989), Armadillo (InterPro:IPR000225), Armadillo-type fold (InterPro:IPR016024); BEST Arabidopsis thaliana protein match is: ARM repeat superfamily protein (TAIR:AT2G4…	242.67	234.215	262.872	231.439	215.565	272.003	263.45	248.622	271.583	243.554	207.595	220.893	263.847	246.586	239.669	261.218	233.972	246.586	0.971949	0.976232	1.05934	0.895697	1	0.971949	1.05934	0.948847	0.985902	1	1	0.467262	1	0	0
AT1G01840	AT1G01840	unknown protein; Has 23 Blast hits to 23 proteins in 9 species: Archae - 0; Bacteria - 0; Metazoa - 0; Fungi - 0; Plants - 23; Viruses - 0; Other Eukaryotes - 0 (source: NCBI BLink).	16.9484	13.7774	18.255	7.37065	11.7581	5.84952	28.9608	19.4998	28.5421	13.984	26.1126	18.106	13.3593	16.3269	8.3261	25.6676	17.8905	16.3269	0.509961	2.14872	1.5721	0.697007	1	0.509961	1.5721	1.09577	0.164979	0.687487	0.214137	0.379944	0	0	0
AT1G01860	PFC1	PALEFACE 1 (PFC1); FUNCTIONS IN: mRNA (2'-O-methyladenosine-N6-)-methyltransferase activity; INVOLVED IN: response to cold; LOCATED IN: chloroplast; EXPRESSED IN: 22 plant structures; EXPRESSED DURING: 13 growth stages; CONTAINS InterPro DOMAIN/s: Ribosomal RNA adenine methylase transferase, N-terminal (InterPro:IPR020598), Ribosomal RNA adenine methylase transferase, conserved site (InterPro:IPR…	143.291	143.285	131.436	148.887	131.299	142.338	132.659	121.061	165.198	132.848	126.646	106.825	103.535	139.337	140.841	139.64	117.464	139.337	1.0108	0.834012	1.00217	0.841191	1	1.0108	1.00217	0.843016	1	1	0.551528	0.295014	1	0	1
AT1G01870	AT1G01870	tRNA-Val (anticodon: TAC)	0.770383	0	0.912749	0	0	0	0	0	0	0	0	0	0	0.561044	0	0	0	0.561044	0	#DIV/0!	0	#DIV/0!	1	0	0	0	0.985004	1	1	1	0	1	0
AT1G01880	GEN1	5'-3' exonuclease family protein; FUNCTIONS IN: DNA binding, catalytic activity, nuclease activity; INVOLVED IN: DNA repair; LOCATED IN: cellular_component unknown; CONTAINS InterPro DOMAIN/s: XPG N-terminal (InterPro:IPR006085), DNA repair protein (XPGC)/yeast Rad (InterPro:IPR006084), 5'-3' exonuclease, C-terminal subdomain (InterPro:IPR020045), Helix-hairpin-helix motif, class 2 (InterPro:IPR0…	41.6007	31.2287	49.2885	39.8015	28.4154	25.3479	47.6452	30.8747	46.7053	31.4639	37.8633	33.4961	54.5507	40.7059	31.1883	41.7417	39.3435	40.7059	0.766185	1.26148	1.02545	0.942546	1	0.766185	1.02545	0.966529	0.513919	1	0.806866	0.968025	0	0	0
AT1G01890	AT1G01890	tRNA-Lys (anticodon: CTT)	0	0	0	0	0	0.974921	0	0	0	0	0	0	0	0	0.324974	0	0	1	0.324974	0	0	#DIV/0!	1	0.324974	0	0	0.985004	1	1	1	1	1	0
AT1G01900	ATSBT1.1	SBTI1.1; FUNCTIONS IN: serine-type endopeptidase activity; INVOLVED IN: proteolysis, negative regulation of catalytic activity; LOCATED IN: extracellular matrix, apoplast, cell wall; EXPRESSED IN: 19 plant structures; EXPRESSED DURING: 11 growth stages; CONTAINS InterPro DOMAIN/s: Protease-associated PA (InterPro:IPR003137), Peptidase S8/S53, subtilisin/kexin/sedolisin (InterPro:IPR000209), Pepti…	119.409	110.219	128.698	145.939	115.621	165.737	138.265	163.311	129.737	116.533	193.233	116.784	220.429	119.442	142.432	143.771	161.745	119.442	1.19248	1.13559	1.20369	1.12502	1	1.19248	1.20369	1.35417	0.665236	0.951037	0.958252	0.790386	0	0	1
AT1G01910	AT1G01910	P-loop containing nucleoside triphosphate hydrolases superfamily protein; FUNCTIONS IN: ATP binding; INVOLVED IN: cellular metal ion homeostasis, anion transport; LOCATED IN: membrane; EXPRESSED IN: 24 plant structures; EXPRESSED DURING: 15 growth stages; CONTAINS InterPro DOMAIN/s: ATPase, anion-transporting (InterPro:IPR003348); BEST Arabidopsis thaliana protein match is: P-loop containing nucl…	577.787	522.622	538.522	598.497	569.288	536.206	552.124	556.557	553.544	602.476	565.338	595.687	561.093	546.31	567.997	554.075	581.148	546.31	1.0397	1.02315	1.01421	1.04886	1	1.0397	1.01421	1.06377	0.886039	1	1	0.692707	0	0	1
AT1G01920	AT1G01920	SET domain-containing protein; BEST Arabidopsis thaliana protein match is: Rubisco methyltransferase family protein (TAIR:AT1G14030.1); Has 611 Blast hits to 608 proteins in 165 species: Archae - 0; Bacteria - 0; Metazoa - 143; Fungi - 239; Plants - 164; Viruses - 0; Other Eukaryotes - 65 (source: NCBI BLink).	197.218	196.557	197.154	191.637	173.432	194.009	209.265	183.623	197.2	158.485	154.064	172.007	189.257	196.976	186.359	196.696	168.453	196.976	0.946101	0.903917	0.998578	0.856414	1	0.946101	0.998578	0.855196	0.863557	1	0.829243	0.224387	1	1	0
AT1G01930	AT1G01930	zinc finger protein-related; FUNCTIONS IN: zinc ion binding; INVOLVED IN: biological_process unknown; LOCATED IN: intracellular; EXPRESSED IN: 24 plant structures; EXPRESSED DURING: 15 growth stages; CONTAINS InterPro DOMAIN/s: Zinc finger, C2H2-like (InterPro:IPR015880), Ankyrin repeat-containing domain (InterPro:IPR020683), Ankyrin repeat (InterPro:IPR002110); Has 1975 Blast hits to 1659 protei…	197.988	208.498	215.409	181.318	191.069	194.984	221.41	194.185	249.96	209.759	199.762	210.935	188.144	207.298	189.124	221.852	202.15	207.298	0.912327	1.06888	1.07021	0.911194	1	0.912327	1.07021	0.975165	0.690534	1	0.969176	0.577331	0	0	0
AT1G01940	AT1G01940	Cyclophilin-like peptidyl-prolyl cis-trans isomerase family protein; FUNCTIONS IN: peptidyl-prolyl cis-trans isomerase activity; INVOLVED IN: protein folding; LOCATED IN: cellular_component unknown; EXPRESSED IN: 23 plant structures; EXPRESSED DURING: 13 growth stages; CONTAINS InterPro DOMAIN/s: Cyclophilin-like (InterPro:IPR015891), Peptidyl-prolyl cis-trans isomerase, cyclophilin-type (InterPr…	82.4309	108.382	93.1004	92.8702	104.843	101.392	78.4745	75.5617	88.2211	110.706	97.9223	90.53	111.328	94.6378	99.7017	80.7524	102.622	94.6378	1.05351	1.02929	0.853279	1.27082	1	1.05351	0.853279	1.08436	0.930246	0.880606	1	0.147763	0	1	1
AT1G01950	ARK2	armadillo repeat kinesin 2 (ARK2); FUNCTIONS IN: microtubule motor activity, binding, ATP binding; INVOLVED IN: root development; LOCATED IN: chloroplast; EXPRESSED IN: 23 plant structures; EXPRESSED DURING: 13 growth stages; CONTAINS InterPro DOMAIN/s: Kinesin, motor region, conserved site (InterPro:IPR019821), Armadillo-like helical (InterPro:IPR011989), Armadillo (InterPro:IPR000225), Armadill…	372.095	393.114	397.959	1282.49	1092.52	976.87	370.885	443.62	410.834	1178.15	1169.85	1162.41	1119.96	387.723	1117.3	408.446	1157.59	387.723	2.88169	1.03606	1.05345	2.83413	1	2.88169	1.05345	2.98561	2.42259e-42	1	1	5.9542e-47	0	0	1
AT1G01960	EDA10	embryo sac development arrest 10 (EDA10); FUNCTIONS IN: binding, ARF guanyl-nucleotide exchange factor activity, guanyl-nucleotide exchange factor activity; INVOLVED IN: megagametogenesis; LOCATED IN: cytosol, nucleus; EXPRESSED IN: 23 plant structures; EXPRESSED DURING: 13 growth stages; CONTAINS InterPro DOMAIN/s: SEC7-like (InterPro:IPR000904), Armadillo-type fold (InterPro:IPR016024), Protein…	2152.45	2161.21	1621.96	1895.73	1873.46	2111.68	2002.03	2026.35	2093.95	1934.45	1769.13	1896.6	1755.64	1978.54	1960.29	2040.78	1838.96	1978.54	0.990777	0.938104	1.03146	0.901104	1	0.990777	1.03146	0.929452	1	1	0.921815	0.386675	1	0	0
AT1G01970	AT1G01970	Tetratricopeptide repeat (TPR)-like superfamily protein; CONTAINS InterPro DOMAIN/s: Pentatricopeptide repeat (InterPro:IPR002885); BEST Arabidopsis thaliana protein match is: pentatricopeptide (PPR) repeat-containing protein (TAIR:AT1G19520.1); Has 15559 Blast hits to 6864 proteins in 176 species: Archae - 0; Bacteria - 16; Metazoa - 92; Fungi - 19; Plants - 15148; Viruses - 0; Other Eukaryotes …	346.672	326.064	324.026	349.369	347.844	313.924	302.687	228.31	319.153	256.373	306.823	293.317	320.624	332.254	337.046	283.383	294.284	332.254	1.01442	0.873129	0.852911	1.03847	1	1.01442	0.852911	0.88572	1	0.698751	0.644345	0.932453	1	1	1
AT1G01980	AT1G01980	ATSEC1A; FUNCTIONS IN: electron carrier activity, oxidoreductase activity, FAD binding, catalytic activity; LOCATED IN: endomembrane system; EXPRESSED IN: 9 plant structures; EXPRESSED DURING: L mature pollen stage, M germinated pollen stage, 4 anthesis, C globular stage, petal differentiation and expansion stage; CONTAINS InterPro DOMAIN/s: FAD-binding, type 2 (InterPro:IPR016166), Berberine/ber…	0	0	0	0	0.979842	0	0	0	0.864913	0	0	0	1.11328	0	0.326614	0.288304	0.27832	1	0.326614	0.852136	0.288304	0.965368	1	0.326614	0.288304	0.27832	0.985004	1	1	1	1	1	0
AT1G01990	AT1G01990	unknown protein; Has 32 Blast hits to 32 proteins in 6 species: Archae - 0; Bacteria - 0; Metazoa - 0; Fungi - 0; Plants - 32; Viruses - 0; Other Eukaryotes - 0 (source: NCBI BLink).	135.587	113.893	104.966	141.517	115.621	152.088	141.067	117.811	141.846	103.714	83.5604	100.488	89.0623	118.149	136.409	133.575	94.2063	118.149	1.15455	0.690619	1.13056	0.705271	1	1.15455	1.13056	0.797353	0.587386	0.982678	0.0522154	0.0150515	1	0	1
AT1G02000	GAE2	UDP-D-glucuronate 4-epimerase 2 (GAE2); FUNCTIONS IN: UDP-glucuronate 4-epimerase activity, catalytic activity; INVOLVED IN: cellular metabolic process, carbohydrate metabolic process, nucleotide-sugar metabolic process, metabolic process; LOCATED IN: cellular_component unknown; EXPRESSED IN: 25 plant structures; EXPRESSED DURING: 15 growth stages; CONTAINS InterPro DOMAIN/s: NAD-dependent epimer…	124.032	122.159	116.832	140.042	141.097	153.063	105.567	134.874	131.467	139.84	118.812	124.931	130.254	121.008	144.734	123.969	128.459	121.008	1.19607	0.887554	1.02447	1.03622	1	1.19607	1.02447	1.06158	0.281812	1	0.778044	0.968025	1	0	1
AT1G02010	SEC1A	secretory 1A (SEC1A); FUNCTIONS IN: protein transporter activity; INVOLVED IN: protein secretion, vesicle-mediated transport, vesicle docking involved in exocytosis; LOCATED IN: cellular_component unknown; CONTAINS InterPro DOMAIN/s: Sec1-like protein (InterPro:IPR001619); BEST Arabidopsis thaliana protein match is: Sec1/munc18-like (SM) proteins superfamily (TAIR:AT1G12360.1); Has 1717 Blast hit…	200.299	174.513	182.55	151.835	151.876	151.113	211.134	189.311	173.847	138.674	148.842	154.806	131.367	185.788	151.608	191.431	143.422	185.788	0.816028	0.946008	1.03037	0.749213	1	0.816028	1.03037	0.77197	0.137716	1	1	0.00761578	1	0	0
AT1G02020	AT1G02020	nitroreductase family protein; FUNCTIONS IN: oxidoreductase activity, acting on NADH or NADPH, nitrogenous group as acceptor, oxidoreductase activity; INVOLVED IN: metabolic process; LOCATED IN: chloroplast; EXPRESSED IN: 23 plant structures; EXPRESSED DURING: 13 growth stages; CONTAINS InterPro DOMAIN/s: Nitroreductase-like (InterPro:IPR000415); Has 762 Blast hits to 681 proteins in 314 species:…	103.231	95.5231	51.114	91.3961	71.5285	86.7679	62.5928	81.2492	87.3562	60.5972	66.5872	79.6664	61.2303	83.2894	83.2308	77.066	67.0203	83.2894	0.999296	0.805234	0.92528	0.869647	1	0.999296	0.92528	0.804667	1	1	0.779111	0.738829	1	1	0
AT1G02030	ZAT1	C2H2-like zinc finger protein; FUNCTIONS IN: sequence-specific DNA binding transcription factor activity, zinc ion binding, nucleic acid binding; INVOLVED IN: regulation of transcription; LOCATED IN: intracellular; CONTAINS InterPro DOMAIN/s: Zinc finger, C2H2-like (InterPro:IPR015880), Zinc finger, C2H2-type (InterPro:IPR007087); BEST Arabidopsis thaliana protein match is: C2H2-like zinc finger …	5.39268	16.5328	10.0402	2.94826	3.91937	0.974921	7.47376	16.2498	5.18948	2.33066	2.61126	5.4318	12.2461	10.6553	2.61418	9.63769	5.65495	10.6553	0.245342	2.16318	0.904501	0.586753	1	0.245342	0.904501	0.530719	0.0849414	1	0.794863	0.586229	0	1	0
AT1G02040	AT1G02040	C2H2-type zinc finger family protein; FUNCTIONS IN: sequence-specific DNA binding transcription factor activity, zinc ion binding, nucleic acid binding; LOCATED IN: intracellular; CONTAINS InterPro DOMAIN/s: Zinc finger, C2H2-like (InterPro:IPR015880), Zinc finger, C2H2-type (InterPro:IPR007087); BEST Arabidopsis thaliana protein match is: C2H2-like zinc finger protein (TAIR:AT2G17180.1); Has 550…	0.770383	2.75547	2.73825	0	0.979842	0	0	0.812492	0.864913	1.16533	2.61126	0.9053	0	2.08804	0.326614	0.559135	1.17047	2.08804	0.156422	3.58366	0.26778	2.09336	1	0.156422	0.26778	0.560562	0.407483	0.881081	0.962663	0.867513	0	1	0
AT1G02050	LAP6	LESS ADHESIVE POLLEN 6 (LAP6); FUNCTIONS IN: transferase activity, transferring acyl groups other than amino-acyl groups, catalytic activity, acyltransferase activity; INVOLVED IN: phenylpropanoid biosynthetic process, pollen exine formation; EXPRESSED IN: 11 plant structures; EXPRESSED DURING: 6 growth stages; CONTAINS InterPro DOMAIN/s: Chalcone/stilbene synthase, N-terminal (InterPro:IPR001099…	43.9118	57.865	39.2482	47.1722	44.0929	39.9717	45.7768	59.3119	59.679	40.7866	32.6408	38.9279	37.8515	47.0083	43.7456	54.9226	37.5517	47.0083	0.930593	0.85841	1.16836	0.683721	1	0.930593	1.16836	0.79883	0.950073	0.983703	0.936987	0.0751212	1	0	0
AT1G02060	AT1G02060	Tetratricopeptide repeat (TPR)-like superfamily protein; INVOLVED IN: biological_process unknown; LOCATED IN: chloroplast; EXPRESSED IN: 11 plant structures; EXPRESSED DURING: 6 growth stages; CONTAINS InterPro DOMAIN/s: Pentatricopeptide repeat (InterPro:IPR002885); BEST Arabidopsis thaliana protein match is: Tetratricopeptide repeat (TPR)-like superfamily protein (TAIR:AT2G37230.1); Has 43508 B…	77.8086	83.5827	61.1542	44.2239	48.9921	47.7711	97.1589	72.3117	68.3281	53.6052	40.4746	54.318	51.2108	74.1819	46.9957	79.2663	49.9021	74.1819	0.63352	1.06184	1.06854	0.629551	1	0.63352	1.06854	0.6727	0.0293304	1	1	0.0111781	0	0	0
AT1G02065	SPL8	squamosa promoter binding protein-like 8 (SPL8); CONTAINS InterPro DOMAIN/s: Transcription factor, SBP-box (InterPro:IPR004333); BEST Arabidopsis thaliana protein match is: squamosa promoter binding protein-like 2 (TAIR:AT5G43270.1); Has 903 Blast hits to 889 proteins in 57 species: Archae - 0; Bacteria - 2; Metazoa - 44; Fungi - 4; Plants - 841; Viruses - 0; Other Eukaryotes - 12 (source: NCBI B…	6.16306	2.75547	8.21474	8.84478	2.93953	4.8746	8.40798	8.12492	12.9737	8.15731	9.13942	7.2424	11.1328	5.71109	5.55297	9.83553	8.91798	5.71109	0.972313	1.60598	1.72218	0.906711	1	0.972313	1.72218	1.56152	1	0.847189	0.757992	0.968025	0	0	0
AT1G02070	AT1G02070	unknown protein; BEST Arabidopsis thaliana protein match is: unknown protein (TAIR:AT3G60520.1); Has 98 Blast hits to 98 proteins in 13 species: Archae - 0; Bacteria - 0; Metazoa - 0; Fungi - 0; Plants - 98; Viruses - 0; Other Eukaryotes - 0 (source: NCBI BLink).	4.6223	0.918491	2.73825	7.37065	0	1.94984	5.60532	5.68744	3.45965	3.49599	1.30563	1.8106	2.22656	2.75968	3.10683	4.91747	2.20969	2.75968	1.12579	0.711237	1.7819	0.449356	1	1.12579	1.7819	0.800707	1	1	1	0.479197	1	0	1
AT1G02074	AT1G02074	unknown protein; Has 30201 Blast hits to 17322 proteins in 780 species: Archae - 12; Bacteria - 1396; Metazoa - 17338; Fungi - 3422; Plants - 5037; Viruses - 0; Other Eukaryotes - 2996 (source: NCBI BLink).	0	0	0	0	0	0.974921	0.93422	0	0	0	0	0	0	0	0.324974	0.311407	0	1	0.324974	0	0.311407	0	1	0.324974	0.311407	0	0.985004	1	1	0.989722	1	1	0
AT1G02080	AT1G02080	transcription regulators; FUNCTIONS IN: transcription regulator activity; LOCATED IN: membrane; EXPRESSED IN: 25 plant structures; EXPRESSED DURING: 15 growth stages; CONTAINS InterPro DOMAIN/s: CCR4-Not complex component, Not1 (InterPro:IPR007196); Has 1434 Blast hits to 680 proteins in 246 species: Archae - 0; Bacteria - 196; Metazoa - 419; Fungi - 362; Plants - 144; Viruses - 0; Other Eukaryot…	3695.52	3329.53	2855.08	3103.05	3232.5	3434.65	3261.36	3489.65	3605.82	3215.15	2978.14	3130.53	3171.73	3293.38	3256.73	3452.28	3123.89	3293.38	0.988872	0.95921	1.04825	0.904877	1	0.988872	1.04825	0.948536	1	1	0.990942	0.306561	1	0	0
AT1G02090	FUS5	FUSCA 5 (FUS5); CONTAINS InterPro DOMAIN/s: Proteasome component (PCI) domain (InterPro:IPR000717); Has 689 Blast hits to 689 proteins in 163 species: Archae - 0; Bacteria - 0; Metazoa - 405; Fungi - 166; Plants - 80; Viruses - 0; Other Eukaryotes - 38 (source: NCBI BLink).	281.96	305.858	313.073	274.188	298.852	280.777	354.07	318.497	310.504	321.631	343.381	340.393	320.624	300.297	284.606	327.69	331.507	300.297	0.947748	1.16479	1.09122	1.01165	1	0.947748	1.09122	1.10393	0.845321	0.894477	0.317899	0.988258	0	0	0
AT1G02100	AT1G02100	Leucine carboxyl methyltransferase; FUNCTIONS IN: methyltransferase activity; INVOLVED IN: biological_process unknown; LOCATED IN: cellular_component unknown; EXPRESSED IN: 22 plant structures; EXPRESSED DURING: 14 growth stages; CONTAINS InterPro DOMAIN/s: Leucine carboxyl methyltransferase, LCTM1 1 (InterPro:IPR016651), Leucine carboxyl methyltransferase, eukaryotic (InterPro:IPR021121), Leucin…	382.11	384.848	308.509	493.834	441.909	427.99	384.899	423.308	443.7	492.935	468.722	435.449	362.929	358.489	454.578	417.302	440.009	358.489	1.26804	0.96795	1.16406	1.05441	1	1.26804	1.16406	1.2274	0.0670723	0.737587	1	0.856676	1	0	1
AT1G02110	AT1G02110	Protein of unknown function (DUF630 and DUF632); FUNCTIONS IN: molecular_function unknown; INVOLVED IN: N-terminal protein myristoylation; LOCATED IN: plasma membrane; EXPRESSED IN: 22 plant structures; EXPRESSED DURING: 14 growth stages; CONTAINS InterPro DOMAIN/s: Protein of unknown function DUF630 (InterPro:IPR006868), Protein of unknown function DUF632 (InterPro:IPR006867); BEST Arabidopsis t…	132.506	124.915	109.53	72.2324	92.1052	126.74	92.4878	97.499	134.061	58.2665	45.6971	60.6551	94.6287	122.317	97.0258	108.016	64.8118	122.317	0.793233	0.667986	0.883084	0.60002	1	0.793233	0.883084	0.529868	0.543095	1	0.251786	0.0191976	1	1	0
AT1G02120	VAD1	VASCULAR ASSOCIATED DEATH1 (VAD1); INVOLVED IN: defense response to bacterium, negative regulation of programmed cell death; LOCATED IN: chloroplast; EXPRESSED IN: 24 plant structures; EXPRESSED DURING: 14 growth stages; CONTAINS InterPro DOMAIN/s: GRAM (InterPro:IPR004182); BEST Arabidopsis thaliana protein match is: C2 domain-containing protein / GRAM domain-containing protein (TAIR:AT3G59660.1…	600.898	569.465	571.381	510.049	502.659	544.981	496.071	543.557	534.516	562.854	458.276	506.968	472.03	580.581	519.23	524.715	500.032	580.581	0.894327	0.963027	0.903774	0.95296	1	0.894327	0.903774	0.861261	0.31565	0.776397	1	0.768578	1	1	0
AT1G02130	ATRAB1B	RAS 5 (RA-5); FUNCTIONS IN: GTP binding; INVOLVED IN: response to cadmium ion, ER to Golgi vesicle-mediated transport; LOCATED IN: plasma membrane, vacuole; EXPRESSED IN: 24 plant structures; EXPRESSED DURING: 13 growth stages; CONTAINS InterPro DOMAIN/s: Ras GTPase (InterPro:IPR001806), Small GTP-binding protein (InterPro:IPR005225), Small GTPase (InterPro:IPR020851), Ras (InterPro:IPR013753), R…	531.564	508.844	525.744	380.326	458.566	446.514	511.953	553.307	538.841	505.753	445.22	495.199	449.765	522.051	428.469	534.7	473.984	522.051	0.820741	1.10623	1.02423	0.886449	1	0.820741	1.02423	0.907928	0.0282734	1	0.643381	0.189522	0	0	0
AT1G02136	AT1G02136	0	0	0	0	0	0	0	0	0	0	0	0	0	0	0	0	0	0	1	0	#DIV/0!	0	#DIV/0!	1	0	0	0	NA	NA	NA	NA	0	1	0
AT1G02140	MEE63	MAGO NASHI (MAGO); FUNCTIONS IN: protein binding; INVOLVED IN: pollen tube guidance, sex determination, embryo development ending in seed dormancy; LOCATED IN: in 6 components; EXPRESSED IN: 25 plant structures; EXPRESSED DURING: 15 growth stages; CONTAINS InterPro DOMAIN/s: Mago nashi protein (InterPro:IPR004023); Has 476 Blast hits to 476 proteins in 200 species: Archae - 0; Bacteria - 0; Metaz…	958.356	883.589	966.602	1008.31	905.374	996.369	1008.02	948.99	1011.08	1032.48	993.585	1042.91	1025.33	936.182	970.016	989.366	1023.58	936.182	1.03614	1.05522	1.05681	1.03458	1	1.03614	1.05681	1.09335	0.863822	0.958416	0.820421	0.791504	0	0	1
AT1G02145	ALG12	homolog of asparagine-linked glycosylation 12 (ALG12); FUNCTIONS IN: alpha-1,6-mannosyltransferase activity; INVOLVED IN: ER-associated protein catabolic process, protein amino acid terminal N-glycosylation; LOCATED IN: endomembrane system, intrinsic to endoplasmic reticulum membrane; CONTAINS InterPro DOMAIN/s: Alg9-like mannosyltransferase (InterPro:IPR005599); BEST Arabidopsis thaliana protein…	315.857	306.776	336.805	297.774	304.731	305.15	389.57	337.184	350.29	332.119	288.544	327.719	271.64	319.813	302.552	359.015	305.006	319.813	0.946029	1.00811	1.12258	0.849563	1	0.946029	1.12258	0.953701	0.840172	0.78852	1	0.108781	0	0	0
AT1G02150	AT1G02150	Tetratricopeptide repeat (TPR)-like superfamily protein; FUNCTIONS IN: binding; LOCATED IN: chloroplast; EXPRESSED IN: 22 plant structures; EXPRESSED DURING: 13 growth stages; CONTAINS InterPro DOMAIN/s: Pentatricopeptide repeat (InterPro:IPR002885), Tetratricopeptide-like helical (InterPro:IPR011990); BEST Arabidopsis thaliana protein match is: Pentatricopeptide repeat (PPR) superfamily protein …	992.253	1007.59	1018.63	961.133	1036.67	1075.34	901.523	667.056	1108.82	863.51	863.022	797.569	1008.63	1006.16	1024.38	892.465	883.183	1006.16	1.01811	0.862162	0.887006	0.989599	1	1.01811	0.887006	0.87778	1	0.945094	0.647584	0.998656	1	1	1
AT1G02160	AT1G02160	Cox19 family protein (CHCH motif); CONTAINS InterPro DOMAIN/s: CHCH (InterPro:IPR010625); Has 56 Blast hits to 56 proteins in 33 species: Archae - 0; Bacteria - 0; Metazoa - 3; Fungi - 34; Plants - 19; Viruses - 0; Other Eukaryotes - 0 (source: NCBI BLink).	134.047	109.3	135.087	101.715	166.573	138.439	126.12	102.374	136.656	134.013	87.4773	122.216	114.668	126.145	135.576	121.717	114.593	126.145	1.07476	0.845236	0.964897	0.941477	1	1.07476	0.964897	0.908428	0.905805	1	0.757693	0.94083	1	1	1
AT1G02170	LOL3	metacaspase 1 (AMC1); FUNCTIONS IN: cysteine-type endopeptidase activity; INVOLVED IN: proteolysis, induction of apoptosis; LOCATED IN: chloroplast; EXPRESSED IN: 23 plant structures; EXPRESSED DURING: 15 growth stages; CONTAINS InterPro DOMAIN/s: Zinc finger, LSD1-type (InterPro:IPR005735), Peptidase C14, caspase catalytic (InterPro:IPR011600); BEST Arabidopsis thaliana protein match is: metacas…	147.143	158.899	193.503	159.206	210.666	205.708	131.725	138.124	155.684	180.626	182.788	186.492	213.75	166.515	191.86	141.844	190.914	166.515	1.15221	0.995068	0.851841	1.34594	1	1.15221	0.851841	1.14653	0.457383	0.813664	1	0.0211241	1	1	1
AT1G02180	AT1G02180	ferredoxin-related; FUNCTIONS IN: molecular_function unknown; INVOLVED IN: biological_process unknown; LOCATED IN: endomembrane system; EXPRESSED IN: 23 plant structures; EXPRESSED DURING: 15 growth stages; Has 54 Blast hits to 54 proteins in 11 species: Archae - 0; Bacteria - 0; Metazoa - 0; Fungi - 0; Plants - 54; Viruses - 0; Other Eukaryotes - 0 (source: NCBI BLink).	49.3045	49.5985	42.8992	48.6463	43.1131	41.9216	39.2373	33.3122	47.5702	26.8026	39.1689	35.3067	50.0975	47.2674	44.5603	40.0399	37.8439	47.2674	0.942728	0.849274	0.847092	0.945157	1	0.942728	0.847092	0.800635	0.980202	0.991716	0.919393	0.968025	1	1	0
AT1G02190	AT1G02190	Fatty acid hydroxylase superfamily; FUNCTIONS IN: oxidoreductase activity, iron ion binding, catalytic activity; INVOLVED IN: oxidation reduction, fatty acid biosynthetic process; LOCATED IN: endoplasmic reticulum; EXPRESSED IN: 12 plant structures; EXPRESSED DURING: 6 growth stages; CONTAINS InterPro DOMAIN/s: Fatty acid hydroxylase (InterPro:IPR006694), Uncharacterised protein, Wax2 C-terminal …	2.31115	0	0.912749	2.94826	1.95968	0.974921	6.53954	6.49993	16.4333	4.66132	1.30563	2.7159	5.56639	1.07463	1.96096	9.82427	3.56231	1.07463	1.82477	1.81662	9.14198	0.362603	1	1.82477	9.14198	3.31491	0.882856	0.0310522	0.912709	0.160385	0	0	1
AT1G02205	CER1	ECERIFERUM 1 (CER1); FUNCTIONS IN: aldehyde decarbonylase activity; INVOLVED IN: aldehyde catabolic process, wax biosynthetic process, cuticle development; LOCATED IN: endomembrane system, endoplasmic reticulum; EXPRESSED IN: 18 plant structures; EXPRESSED DURING: 13 growth stages; CONTAINS InterPro DOMAIN/s: Fatty acid hydroxylase (InterPro:IPR006694), Uncharacterised protein, Wax2 C-terminal (I…	3267.96	2570.86	3007.51	2486.86	2621.08	2604.99	2975.49	3514.84	3487.33	2897.01	1838.33	2504.06	2188.71	2948.78	2570.97	3325.89	2357.03	2948.78	0.871879	0.916783	1.12789	0.708691	1	0.871879	1.12789	0.799323	0.499153	0.934883	0.919781	0.00280498	1	0	0
AT1G02210	AT1G02210	NAC (No Apical Meristem) domain transcriptional regulator superfamily protein; FUNCTIONS IN: DNA binding; INVOLVED IN: regulation of transcription; LOCATED IN: cellular_component unknown; CONTAINS InterPro DOMAIN/s: No apical meristem (NAM) protein (InterPro:IPR003441); BEST Arabidopsis thaliana protein match is: NAC domain containing protein 4 (TAIR:AT1G02230.1); Has 519 Blast hits to 519 protei…	0	0	0	0	0	0	0	0	0	0	0	0	0	0	0	0	0	1	0	#DIV/0!	0	#DIV/0!	1	0	0	0	NA	NA	NA	NA	0	1	0
AT1G02220	ANAC003	NAC domain containing protein 3 (NAC003); FUNCTIONS IN: sequence-specific DNA binding transcription factor activity; INVOLVED IN: multicellular organismal development, regulation of transcription; LOCATED IN: cellular_component unknown; EXPRESSED IN: 17 plant structures; EXPRESSED DURING: LP.06 six leaves visible, LP.04 four leaves visible, 4 anthesis, 4 leaf senescence stage, petal differentiati…	261.16	429.854	201.718	117.93	139.138	168.661	121.449	262.435	111.574	87.3998	233.708	127.647	156.972	297.577	141.91	165.152	151.432	297.577	0.476884	1.0671	0.55499	0.916922	1	0.476884	0.55499	0.508883	0.0283256	0.396414	1	0.960047	0	1	0
AT1G02228	AT1G02228	0	0	0	0	0	0	0	0	0	0	0	0	0.9053	0	0	0	0	0.226325	1	0	#DIV/0!	0	#DIV/0!	1	0	0	0.226325	1	1	1	0.968025	0	1	0
AT1G02230	ANAC004	NAC domain containing protein 4 (NAC004); FUNCTIONS IN: sequence-specific DNA binding transcription factor activity; INVOLVED IN: multicellular organismal development, regulation of transcription; LOCATED IN: cellular_component unknown; CONTAINS InterPro DOMAIN/s: No apical meristem (NAM) protein (InterPro:IPR003441); BEST Arabidopsis thaliana protein match is: NAC domain containing protein 5 (TA…	15.4077	22.9623	22.8187	13.2672	9.79842	13.6489	14.0133	14.6248	6.9193	11.6533	47.0027	6.3371	18.9257	20.3962	12.2382	11.8525	20.9797	20.3962	0.600021	1.71429	0.581112	1.77007	1	0.600021	0.581112	1.02861	0.549216	0.871187	0.727309	0.400053	0	1	0
AT1G02250	anac005	NAC domain containing protein 5 (NAC005); FUNCTIONS IN: sequence-specific DNA binding transcription factor activity; INVOLVED IN: multicellular organismal development, regulation of transcription; LOCATED IN: cellular_component unknown; EXPRESSED IN: xylem; CONTAINS InterPro DOMAIN/s: No apical meristem (NAM) protein (InterPro:IPR003441); BEST Arabidopsis thaliana protein match is: NAC domain con…	1.54077	5.51095	4.56375	0	0.979842	2.92476	0.93422	1.62498	2.59474	0	0	1.8106	1.11328	3.87182	1.30153	1.71798	0.73097	3.87182	0.336156	0.561621	0.443714	0.425482	1	0.336156	0.443714	0.188792	0.480874	0.942037	1	0.736857	1	1	0
AT1G02260	AT1G02260	Divalent ion symporter; FUNCTIONS IN: citrate transmembrane transporter activity, transporter activity; INVOLVED IN: citrate transport, transmembrane transport; LOCATED IN: endomembrane system, integral to membrane; EXPRESSED IN: 24 plant structures; EXPRESSED DURING: 13 growth stages; CONTAINS InterPro DOMAIN/s: Divalent ion symporter (InterPro:IPR004680); Has 9789 Blast hits to 6672 proteins in…	228.804	210.335	237.315	206.378	205.767	210.583	191.515	229.123	214.498	251.711	219.346	213.651	225.996	225.484	207.576	211.712	227.676	225.484	0.920578	1.09683	0.938921	1.0754	1	0.920578	0.938921	1.00972	0.695316	1	0.835116	0.702676	0	1	0
AT1G02270	AT1G02270	Calcium-binding endonuclease/exonuclease/phosphatase family; FUNCTIONS IN: catalytic activity, calcium ion binding; INVOLVED IN: response to cold; LOCATED IN: nucleus; EXPRESSED IN: 22 plant structures; EXPRESSED DURING: 13 growth stages; CONTAINS InterPro DOMAIN/s: EF-HAND 2 (InterPro:IPR018249), EF-hand-like domain (InterPro:IPR011992), Endonuclease/exonuclease/phosphatase (InterPro:IPR005135);…	409.073	417.914	406.173	978.823	917.133	829.657	345.662	351.809	336.451	774.944	849.966	845.55	711.385	411.053	908.538	344.64	795.461	411.053	2.21027	0.87554	0.838432	2.30809	1	2.21027	0.838432	1.93518	2.10608e-29	0.30965	0.347725	1.30526e-35	1	1	1
AT1G02280	TOC33	translocon at the outer envelope membrane of chloroplasts 33 (TOC33); FUNCTIONS IN: protein binding, GTP binding, GTPase activity, protein homodimerization activity; INVOLVED IN: protein targeting to chloroplast; LOCATED IN: chloroplast outer membrane, chloroplast, chloroplast envelope; EXPRESSED IN: 23 plant structures; EXPRESSED DURING: 13 growth stages; CONTAINS InterPro DOMAIN/s: AIG1 (InterP…	557.757	483.127	480.106	627.98	556.551	562.529	599.769	499.682	621.007	568.681	484.389	531.411	633.456	506.997	582.353	573.486	554.484	506.997	1.14863	0.952144	1.13114	0.966866	1	1.14863	1.13114	1.09366	0.375158	0.83447	1	0.948634	1	0	1
AT1G02290	AT1G02290	unknown protein; BEST Arabidopsis thaliana protein match is: unknown protein (TAIR:AT3G45830.1); Has 134 Blast hits to 134 proteins in 37 species: Archae - 0; Bacteria - 0; Metazoa - 54; Fungi - 0; Plants - 78; Viruses - 0; Other Eukaryotes - 2 (source: NCBI BLink).	177.958	190.128	177.073	169.525	149.916	143.313	204.594	184.436	207.579	154.989	129.257	138.511	150.293	181.72	154.251	198.87	143.262	181.72	0.848842	0.92876	1.09437	0.720384	1	0.848842	1.09437	0.78837	0.24673	0.975652	0.974952	0.00116326	1	0	0
AT1G02300	AT1G02300	Cysteine proteinases superfamily protein; FUNCTIONS IN: cysteine-type endopeptidase activity, cysteine-type peptidase activity; INVOLVED IN: proteolysis, regulation of catalytic activity; LOCATED IN: endomembrane system; EXPRESSED IN: 22 plant structures; EXPRESSED DURING: 13 growth stages; CONTAINS InterPro DOMAIN/s: Peptidase C1A, papain (InterPro:IPR013128), Peptidase C1A, cathepsin B (InterPr…	452.985	392.196	446.334	238.809	225.364	234.956	360.609	325.809	357.209	206.263	185.4	205.503	188.144	430.505	233.043	347.876	196.328	430.505	0.541324	0.842452	0.808064	0.564361	1	0.541324	0.808064	0.45604	1.82617e-14	0.107084	0.325663	1.66887e-13	1	1	0
AT1G02305	AT1G02305	Cysteine proteinases superfamily protein; FUNCTIONS IN: cysteine-type endopeptidase activity, cysteine-type peptidase activity; INVOLVED IN: proteolysis, regulation of catalytic activity; LOCATED IN: vacuole; EXPRESSED IN: 23 plant structures; EXPRESSED DURING: 15 growth stages; CONTAINS InterPro DOMAIN/s: Peptidase C1A, papain (InterPro:IPR013128), Peptidase C1A, cathepsin B (InterPro:IPR015643)…	1788.06	1590.83	1903.08	1533.1	1596.16	1588.15	1702.15	2007.67	1557.71	1805.1	1455.78	1788.87	1231.29	1760.66	1572.47	1755.84	1570.26	1760.66	0.893115	0.998595	0.997265	0.894306	1	0.893115	0.997265	0.89186	0.618695	1	1	0.537982	1	1	0
AT1G02310	MAN1	Glycosyl hydrolase superfamily protein; FUNCTIONS IN: cation binding, hydrolase activity, hydrolyzing O-glycosyl compounds, catalytic activity; INVOLVED IN: carbohydrate metabolic process; LOCATED IN: endomembrane system; EXPRESSED IN: 7 plant structures; EXPRESSED DURING: 4 anthesis, petal differentiation and expansion stage, D bilateral stage; CONTAINS InterPro DOMAIN/s: Glycoside hydrolase, ca…	48.5341	28.4732	68.4562	42.7498	49.972	30.2225	45.7768	61.7494	30.2719	81.5731	61.3647	73.3293	48.9843	48.4878	40.9814	45.9327	66.3128	48.4878	0.84519	1.61812	0.947303	1.4437	1	0.84519	0.947303	1.36762	0.843216	1	0.340032	0.29571	0	1	0
AT1G02320	AT1G02320	unknown protein; Has 0 Blast hits to 0 proteins in 0 species (source: NCBI BLink).	0	2.75547	5.4765	1.47413	0	0.974921	2.80266	3.24997	3.45965	1.16533	9.13942	4.5265	0	2.74399	0.81635	3.17076	3.70781	2.74399	0.297505	4.54194	1.15553	1.16938	1	0.297505	1.15553	1.35125	0.654039	1	0.643945	0.969756	0	0	0
AT1G02330	AT1G02330	CONTAINS InterPro DOMAIN/s: Hepatocellular carcinoma-associated antigen 59 (InterPro:IPR010756); Has 1239 Blast hits to 998 proteins in 204 species: Archae - 4; Bacteria - 71; Metazoa - 421; Fungi - 109; Plants - 87; Viruses - 5; Other Eukaryotes - 542 (source: NCBI BLink).	179.499	209.416	208.107	203.43	181.271	163.787	242.897	210.435	195.47	168.973	202.373	190.113	181.464	199.007	182.829	216.268	185.731	199.007	0.918706	1.01587	1.08673	0.858801	1	0.918706	1.08673	0.933286	0.728065	1	1	0.282777	0	0	0
AT1G02335	GL22	germin-like protein subfamily 2 member 2 precursor (GL22); FUNCTIONS IN: manganese ion binding, nutrient reservoir activity; LOCATED IN: endomembrane system, apoplast; CONTAINS InterPro DOMAIN/s: Cupin, RmlC-type (InterPro:IPR011051), Cupin 1 (InterPro:IPR006045), RmlC-like jelly roll fold (InterPro:IPR014710), Germin (InterPro:IPR001929), Germin, manganese binding site (InterPro:IPR019780); BEST…	174.106	141.448	163.382	173.947	164.614	172.561	188.713	247.81	202.39	202.767	259.821	178.344	203.73	159.645	170.374	212.971	211.166	159.645	1.0672	1.23942	1.33402	0.991524	1	1.0672	1.33402	1.32272	0.912467	0.267555	0.410466	0.989722	0	0	1
AT1G02340	HFR1	LONG HYPOCOTYL IN FAR-RED (HFR1); CONTAINS InterPro DOMAIN/s: Helix-loop-helix DNA-binding domain (InterPro:IPR001092), Helix-loop-helix DNA-binding (InterPro:IPR011598); BEST Arabidopsis thaliana protein match is: phytochrome interacting factor 3 (TAIR:AT1G09530.2); Has 1715 Blast hits to 1709 proteins in 90 species: Archae - 0; Bacteria - 0; Metazoa - 4; Fungi - 4; Plants - 1707; Viruses - 0; O…	275.797	221.356	251.006	70.7583	54.8712	77.9937	300.819	394.058	338.181	90.8957	74.421	94.1512	59.0038	249.386	67.8744	344.353	79.6179	249.386	0.272165	1.17302	1.3808	0.23121	1	0.272165	1.3808	0.319255	1.29398e-19	0.223028	0.826415	1.43632e-30	0	0	0
AT1G02350	AT1G02350	protoporphyrinogen oxidase-related; FUNCTIONS IN: molecular_function unknown; INVOLVED IN: siroheme biosynthetic process; Has 0 Blast hits to 0 proteins in 0 species (source: NCBI BLink).	44.6822	37.6582	31.0335	35.3791	21.5565	38.0219	20.5528	32.4997	41.5158	22.1413	24.807	22.6325	16.6992	37.7913	31.6525	31.5228	21.57	37.7913	0.837562	0.681462	0.834128	0.684267	1	0.837562	0.834128	0.570766	0.77562	1	0.562906	0.269486	1	1	0
AT1G02360	AT1G02360	Chitinase family protein; FUNCTIONS IN: chitinase activity; INVOLVED IN: carbohydrate metabolic process, cell wall macromolecule catabolic process; LOCATED IN: endomembrane system; EXPRESSED IN: stem, cotyledon, leaf whorl, root; CONTAINS InterPro DOMAIN/s: Glycoside hydrolase, family 19 (InterPro:IPR016283), Glycoside hydrolase, family 19, catalytic (InterPro:IPR000726); BEST Arabidopsis thalian…	216.477	317.798	207.194	253.55	298.852	353.896	139.199	325.809	159.144	249.381	402.134	295.128	241.582	247.157	302.1	208.051	297.056	247.157	1.2223	0.983305	0.841777	1.42781	1	1.2223	0.841777	1.20189	0.685464	1	1	0.220058	1	1	1
AT1G02370	AT1G02370	Tetratricopeptide repeat (TPR)-like superfamily protein; CONTAINS InterPro DOMAIN/s: Pentatricopeptide repeat (InterPro:IPR002885); BEST Arabidopsis thaliana protein match is: Tetratricopeptide repeat (TPR)-like superfamily protein (TAIR:AT4G01990.1); Has 6320 Blast hits to 3912 proteins in 155 species: Archae - 0; Bacteria - 6; Metazoa - 44; Fungi - 46; Plants - 6080; Viruses - 0; Other Eukaryot…	73.9567	84.5012	82.1474	88.4478	91.1253	79.9435	69.1323	64.9993	65.7334	73.4158	80.9491	70.6134	89.0623	80.2018	86.5056	66.6217	78.5102	80.2018	1.0786	0.907574	0.830675	1.17845	1	1.0786	0.830675	0.978908	0.882856	0.801928	0.947246	0.441166	1	1	1
AT1G02380	AT1G02380	unknown protein; BEST Arabidopsis thaliana protein match is: unknown protein (TAIR:AT4G01960.1); Has 66 Blast hits to 66 proteins in 11 species: Archae - 0; Bacteria - 0; Metazoa - 0; Fungi - 0; Plants - 66; Viruses - 0; Other Eukaryotes - 0 (source: NCBI BLink).	63.9417	67.0499	52.0267	92.8702	109.742	128.69	51.3821	34.9371	67.4632	121.194	86.1716	133.079	119.121	61.0061	110.434	51.2608	114.891	61.0061	1.81021	1.04036	0.840257	2.24131	1	1.81021	0.840257	1.88328	0.00322841	0.983265	1	4.59146e-06	0	1	1
AT1G02390	ATGPAT2	glycerol-3-phosphate acyltransferase 2 (GPAT2); FUNCTIONS IN: acyltransferase activity; INVOLVED IN: metabolic process; EXPRESSED IN: 13 plant structures; EXPRESSED DURING: 8 growth stages; CONTAINS InterPro DOMAIN/s: Phospholipid/glycerol acyltransferase (InterPro:IPR002123); BEST Arabidopsis thaliana protein match is: glycerol-3-phosphate acyltransferase 3 (TAIR:AT4G01950.1); Has 367 Blast hits…	84.7421	92.7676	121.396	554.273	611.422	527.432	118.646	100.749	140.981	564.02	442.609	568.528	397.441	99.6351	564.376	120.125	493.149	99.6351	5.66442	0.873796	1.20565	4.10529	1	5.66442	1.20565	4.94955	8.83764e-40	0.844978	0.81274	1.45803e-30	1	0	1
AT1G02391	AT1G02391	unknown protein; Has 30201 Blast hits to 17322 proteins in 780 species: Archae - 12; Bacteria - 1396; Metazoa - 17338; Fungi - 3422; Plants - 5037; Viruses - 0; Other Eukaryotes - 2996 (source: NCBI BLink).	0	0	0	0	0	0	0	0	0	0	0	0	0	0	0	0	0	1	0	#DIV/0!	0	#DIV/0!	1	0	0	0	NA	NA	NA	NA	0	1	0
AT1G02400	ATGA2OX4	gibberellin 2-oxidase 6 (GA2OX6); CONTAINS InterPro DOMAIN/s: Oxoglutarate/iron-dependent oxygenase (InterPro:IPR005123); BEST Arabidopsis thaliana protein match is: gibberellin 2-oxidase 4 (TAIR:AT1G47990.1); Has 8143 Blast hits to 8109 proteins in 973 species: Archae - 0; Bacteria - 1087; Metazoa - 68; Fungi - 840; Plants - 4773; Viruses - 0; Other Eukaryotes - 1375 (source: NCBI BLink).	132.506	155.225	115.006	203.43	199.888	261.279	100.896	216.935	73.5176	299.49	297.684	286.98	270.527	134.246	221.532	130.45	288.67	134.246	1.6502	1.30306	0.971722	2.21289	1	1.6502	0.971722	2.15031	0.069316	1	0.671018	0.000217434	0	1	1
AT1G02405	AT1G02405	proline-rich family protein; BEST Arabidopsis thaliana protein match is: proline-rich family protein (TAIR:AT1G70990.1); Has 45319 Blast hits to 18313 proteins in 1048 species: Archae - 86; Bacteria - 6513; Metazoa - 15272; Fungi - 3775; Plants - 11142; Viruses - 2024; Other Eukaryotes - 6507 (source: NCBI BLink).	1.54077	1.83698	1.8255	1.47413	1.95968	1.94984	0.93422	0.812492	2.59474	2.33066	0	0.9053	0	1.73442	1.79455	1.44715	0.80899	1.73442	1.03467	0.450803	0.834373	0.559023	1	1.03467	0.834373	0.466434	1	1	0.929544	0.851075	1	1	1
AT1G02410	COX11	cytochrome c oxidase assembly protein CtaG / Cox11 family; FUNCTIONS IN: copper ion binding; INVOLVED IN: biological_process unknown; EXPRESSED IN: 24 plant structures; EXPRESSED DURING: 15 growth stages; CONTAINS InterPro DOMAIN/s: Cytochrome c oxidase assembly protein CtaG/Cox11 (InterPro:IPR007533); Has 2749 Blast hits to 2749 proteins in 659 species: Archae - 0; Bacteria - 997; Metazoa - 98; …	273.486	275.547	238.228	280.085	285.134	313.924	252.239	251.872	261.204	298.324	291.156	281.548	308.378	262.42	293.048	255.105	294.852	262.42	1.11671	1.00616	0.972124	1.1558	1	1.11671	0.972124	1.12359	0.406348	1	1	0.151544	0	1	1
AT1G02420	AT1G02420	Pentatricopeptide repeat (PPR) superfamily protein; FUNCTIONS IN: molecular_function unknown; INVOLVED IN: biological_process unknown; LOCATED IN: endomembrane system; EXPRESSED IN: 14 plant structures; EXPRESSED DURING: 7 growth stages; CONTAINS InterPro DOMAIN/s: Pentatricopeptide repeat (InterPro:IPR002885); BEST Arabidopsis thaliana protein match is: Tetratricopeptide repeat (TPR)-like superf…	45.4526	53.2725	43.812	41.2757	54.8712	38.0219	56.0532	42.2496	56.2193	47.7785	41.7802	47.9809	50.0975	47.5123	44.7229	51.5074	46.9093	47.5123	0.94129	1.04889	1.08408	0.91073	1	0.94129	1.08408	0.987307	0.985004	1	1	0.870171	0	0	0
AT1G02430	ATARFD1B	ADP-ribosylation factor D1B (ARFD1B); FUNCTIONS IN: GTP binding; INVOLVED IN: N-terminal protein myristoylation; LOCATED IN: intracellular; CONTAINS InterPro DOMAIN/s: ADP-ribosylation factor (InterPro:IPR006688), Small GTPase SAR1-type (InterPro:IPR006687), ARF/SAR superfamily (InterPro:IPR006689); BEST Arabidopsis thaliana protein match is: ADP-ribosylation factor D1A (TAIR:AT1G02440.1); Has 88…	24.6522	24.7993	28.2952	17.6896	25.4759	15.5987	28.9608	14.6248	38.0562	40.7866	18.2788	20.8219	17.8125	25.9156	19.5881	27.2139	24.4249	25.9156	0.755841	1.24693	1.0501	0.897515	1	0.755841	1.0501	0.942481	0.723059	1	0.971377	0.953321	0	0	0
AT1G02440	ATARFD1A	ADP-ribosylation factor D1A (ARFD1A); FUNCTIONS IN: GTP binding; INVOLVED IN: N-terminal protein myristoylation; LOCATED IN: intracellular; CONTAINS InterPro DOMAIN/s: ADP-ribosylation factor (InterPro:IPR006688), Ras GTPase (InterPro:IPR001806), Small GTPase SAR1-type (InterPro:IPR006687), ARF/SAR superfamily (InterPro:IPR006689); BEST Arabidopsis thaliana protein match is: ADP-ribosylation fact…	5.39268	2.75547	0	4.42239	5.87905	3.89968	1.86844	3.24997	2.59474	1.16533	1.30563	7.2424	1.11328	2.71605	4.73371	2.57105	2.70666	2.71605	1.74286	0.571784	0.946613	1.05275	1	1.74286	0.946613	0.996543	0.792047	1	0.961288	0.992441	1	1	1
AT1G02450	NIMIN1	NIM1-interacting 1 (NIMIN1); FUNCTIONS IN: protein binding; INVOLVED IN: regulation of systemic acquired resistance, defense response to bacterium, negative regulation of transcription; LOCATED IN: nucleus; EXPRESSED IN: 20 plant structures; EXPRESSED DURING: 13 growth stages; BEST Arabidopsis thaliana protein match is: systemic acquired resistance (SAR) regulator protein NIMIN-1-related (TAIR:AT…	3.08153	5.51095	2.73825	54.5428	28.4154	35.0971	2.80266	0	1.72983	8.15731	79.6435	7.2424	33.3984	3.77691	39.3518	1.51083	32.1104	3.77691	10.419	0.815983	0.400017	21.2535	1	10.419	0.400017	8.50176	0.000276816	0.987237	1	7.2813e-06	1	1	1
AT1G02460	AT1G02460	Pectin lyase-like superfamily protein; FUNCTIONS IN: polygalacturonase activity; INVOLVED IN: carbohydrate metabolic process; EXPRESSED IN: stem, root, stamen, seed; EXPRESSED DURING: 4 anthesis, E expanded cotyledon stage; CONTAINS InterPro DOMAIN/s: Pectin lyase fold/virulence factor (InterPro:IPR011050), Glycoside hydrolase, family 28 (InterPro:IPR000743), Pectin lyase fold (InterPro:IPR012334…	57.0083	65.2129	49.2885	28.0085	26.4557	40.9467	35.5004	29.2497	32.0018	16.3146	20.8901	18.106	33.3984	57.1699	31.8036	32.2506	22.1773	57.1699	0.5563	0.697319	0.564119	0.687654	1	0.5563	0.564119	0.387919	0.0269568	0.129057	0.506263	0.229068	1	1	0
AT1G02470	AT1G02470	Polyketide cyclase/dehydrase and lipid transport superfamily protein; FUNCTIONS IN: molecular_function unknown; INVOLVED IN: biological_process unknown; LOCATED IN: chloroplast; EXPRESSED IN: 10 plant structures; EXPRESSED DURING: 4 anthesis, C globular stage, petal differentiation and expansion stage; CONTAINS InterPro DOMAIN/s: Streptomyces cyclase/dehydrase (InterPro:IPR005031); BEST Arabidops…	13.8669	5.51095	13.6912	2.94826	10.7783	8.77429	6.53954	10.5624	14.7035	6.99198	6.52816	20.8219	7.79295	11.023	7.50027	10.6018	10.5337	11.023	0.680419	1.40445	0.961788	0.993579	1	0.680419	0.961788	0.955613	0.790345	1	0.96555	1	0	1	0
AT1G02475	AT1G02475	Polyketide cyclase/dehydrase and lipid transport superfamily protein; FUNCTIONS IN: molecular_function unknown; INVOLVED IN: biological_process unknown; LOCATED IN: chloroplast; EXPRESSED IN: 22 plant structures; EXPRESSED DURING: 13 growth stages; CONTAINS InterPro DOMAIN/s: Streptomyces cyclase/dehydrase (InterPro:IPR005031); BEST Arabidopsis thaliana protein match is: Polyketide cyclase / dehy…	294.286	270.037	282.952	219.645	316.489	353.896	238.226	195.81	302.719	235.397	191.928	258.011	173.671	282.425	296.677	245.585	214.752	282.425	1.05046	0.723857	0.86956	0.874448	1	1.05046	0.86956	0.760385	0.977717	0.984335	0.216292	0.644192	1	1	1
AT1G02480	AT1G02480	tRNA-Phe (anticodon: GAA)	0	0	0	0	0	0	0	0	0	0	0	0	0	0	0	0	0	1	0	#DIV/0!	0	#DIV/0!	1	0	0	0	NA	NA	NA	NA	0	1	0
AT1G02490	AT1G02490	unknown protein; Has 0 Blast hits to 0 proteins in 0 species (source: NCBI BLink).	0	0	0.912749	0	0.979842	0.974921	0	0	0	0	0	0	1.11328	0.30425	0.651588	0	0.27832	0.30425	2.14162	0.427141	0	#DIV/0!	1	2.14162	0	0.914774	0.966315	1	1	0.968025	1	1	1
AT1G02500	SAM1	S-adenosylmethionine synthetase 1 (SAM1); FUNCTIONS IN: methionine adenosyltransferase activity; INVOLVED IN: response to cadmium ion, response to salt stress, ethylene biosynthetic process, S-adenosylmethionine biosynthetic process; LOCATED IN: cell wall, plasma membrane, membrane; EXPRESSED IN: 30 plant structures; EXPRESSED DURING: 17 growth stages; CONTAINS InterPro DOMAIN/s: S-adenosylmethio…	3622.34	3622.53	3860.02	2339.45	3873.32	3882.13	2928.78	2873.78	3928.43	3301.38	2830.61	2937.7	3812.98	3701.63	3364.97	3243.67	3220.67	3701.63	0.90905	0.957117	0.876281	0.99291	1	0.90905	0.876281	0.870067	0.823938	0.981369	1	1	1	1	0
AT1G02510	KCO4	TPK4; FUNCTIONS IN: outward rectifier potassium channel activity; INVOLVED IN: potassium ion transport; LOCATED IN: membrane; CONTAINS InterPro DOMAIN/s: Potassium channel, two pore-domain (InterPro:IPR003280), Ion transport 2 (InterPro:IPR013099); BEST Arabidopsis thaliana protein match is: Ca2+ activated outward rectifying K+ channel 5 (TAIR:AT4G01840.1); Has 5041 Blast hits to 4858 proteins in…	1.54077	0	0.912749	0	0.979842	0	0	0	0.864913	0	0	0	0	0.817838	0.326614	0.288304	0	0.817838	0.399363	0	0.35252	0	1	0.399363	0.35252	0	0.956611	1	1	0.968025	1	1	0
AT1G02520	PGP11	P-glycoprotein 11 (PGP11); FUNCTIONS IN: ATPase activity, coupled to transmembrane movement of substances; INVOLVED IN: transport, transmembrane transport; LOCATED IN: plasma membrane; EXPRESSED IN: callus; CONTAINS InterPro DOMAIN/s: ATPase, AAA+ type, core (InterPro:IPR003593), ABC transporter-like (InterPro:IPR003439), ABC transporter, transmembrane domain, type 1 (InterPro:IPR011527), ABC tra…	184.121	325.146	165.208	107.612	121.5	116.99	158.817	259.997	151.36	157.32	374.716	144.848	270.527	224.825	115.367	190.058	236.853	224.825	0.513143	2.05303	0.84536	1.24621	1	0.513143	0.84536	1.0535	0.0376696	1	0.0515603	0.64497	0	1	0
AT1G02530	PGP12	P-glycoprotein 12 (PGP12); FUNCTIONS IN: ATPase activity, coupled to transmembrane movement of substances; INVOLVED IN: response to cyclopentenone; LOCATED IN: integral to membrane; CONTAINS InterPro DOMAIN/s: ATPase, AAA+ type, core (InterPro:IPR003593), ABC transporter-like (InterPro:IPR003439), ABC transporter, transmembrane domain, type 1 (InterPro:IPR011527), ABC transporter integral membran…	2.31115	5.51095	5.4765	1.47413	2.93953	5.84952	5.60532	5.68744	3.45965	3.49599	3.91689	4.5265	8.90623	4.43286	3.42106	4.91747	5.2114	4.43286	0.771749	1.52333	1.10932	1.05977	1	0.771749	1.10932	1.17563	0.985004	1	0.973407	0.989722	0	0	0
AT1G02540	AT1G02540	unknown protein; Has 3327 Blast hits to 2216 proteins in 265 species: Archae - 18; Bacteria - 202; Metazoa - 802; Fungi - 283; Plants - 84; Viruses - 187; Other Eukaryotes - 1751 (source: NCBI BLink).	0	0	0	0	0	0	0	0	0	0	0	0	0	0	0	0	0	1	0	#DIV/0!	0	#DIV/0!	1	0	0	0	NA	NA	NA	NA	0	1	0
AT1G02550	AT1G02550	Plant invertase/pectin methylesterase inhibitor superfamily protein; FUNCTIONS IN: enzyme inhibitor activity, pectinesterase inhibitor activity, pectinesterase activity; INVOLVED IN: biological_process unknown; LOCATED IN: endomembrane system; CONTAINS InterPro DOMAIN/s: Pectinesterase inhibitor (InterPro:IPR006501); BEST Arabidopsis thaliana protein match is: Plant invertase/pectin methylesteras…	0	0	0	0	0	0	0	0	0	0	0	0	0	0	0	0	0	1	0	#DIV/0!	0	#DIV/0!	1	0	0	0	NA	NA	NA	NA	0	1	0
AT1G02560	CLPP5	nuclear encoded CLP protease 5 (CLPP5); FUNCTIONS IN: serine-type endopeptidase activity; INVOLVED IN: peptidyl-cysteine S-nitrosylation; LOCATED IN: in 7 components; EXPRESSED IN: 23 plant structures; EXPRESSED DURING: 14 growth stages; CONTAINS InterPro DOMAIN/s: Peptidase S14, ClpP, active site (InterPro:IPR018215), Peptidase S14, ClpP (InterPro:IPR001907); BEST Arabidopsis thaliana protein ma…	2776.46	2565.35	2764.72	3285.84	3270.71	3216.26	2544.82	2096.23	2778.1	2695.41	2728.77	2963.95	2867.81	2702.17	3257.6	2473.05	2813.98	2702.17	1.20555	0.86382	0.915207	1.13786	1	1.20555	0.915207	1.04138	0.0355974	0.872252	0.258305	0.153537	1	1	1
AT1G02570	AT1G02570	unknown protein; BEST Arabidopsis thaliana protein match is: unknown protein (TAIR:AT1G02575.1); Has 108 Blast hits to 55 proteins in 6 species: Archae - 0; Bacteria - 0; Metazoa - 0; Fungi - 0; Plants - 108; Viruses - 0; Other Eukaryotes - 0 (source: NCBI BLink).	6.93344	2.75547	16.4295	0	10.7783	4.8746	8.40798	12.9999	3.45965	2.33066	5.22252	14.4848	2.22656	8.70614	5.21762	8.28917	6.06614	8.70614	0.599304	1.16262	0.952106	0.731815	1	0.599304	0.952106	0.696766	0.829323	1	1	0.911572	0	1	0
AT1G02575	AT1G02575	unknown protein; BEST Arabidopsis thaliana protein match is: unknown protein (TAIR:AT1G02570.1).	0.770383	2.75547	4.56375	1.47413	1.95968	0.974921	1.86844	5.68744	1.72983	1.16533	2.61126	7.2424	1.11328	2.69653	1.46958	3.09524	3.03307	2.69653	0.544988	2.0639	1.14786	0.979915	1	0.544988	1.14786	1.1248	0.852019	1	0.903766	1	0	0	0
AT1G02580	MEA	MEDEA (MEA); CONTAINS InterPro DOMAIN/s: SANT, DNA-binding (InterPro:IPR001005), SET domain (InterPro:IPR001214); BEST Arabidopsis thaliana protein match is: SET domain-containing protein (TAIR:AT4G02020.1); Has 4870 Blast hits to 4762 proteins in 465 species: Archae - 0; Bacteria - 401; Metazoa - 1924; Fungi - 484; Plants - 1009; Viruses - 0; Other Eukaryotes - 1052 (source: NCBI BLink).	0	5.51095	1.8255	0	2.93953	0.974921	3.73688	3.24997	1.72983	0	7.83379	5.4318	3.33984	2.44548	1.30482	2.90556	4.15136	2.44548	0.533562	3.18156	1.18813	1.42876	1	0.533562	1.18813	1.69756	0.919879	1	0.743459	0.883166	0	0	0
AT1G02590	AT1G02590	Aldehyde oxidase/xanthine dehydrogenase, molybdopterin binding protein; FUNCTIONS IN: oxidoreductase activity, aldehyde oxidase activity; INVOLVED IN: oxidation reduction; LOCATED IN: cellular_component unknown; CONTAINS InterPro DOMAIN/s: Aldehyde oxidase/xanthine dehydrogenase, molybdopterin binding (InterPro:IPR008274); BEST Arabidopsis thaliana protein match is: aldehyde oxidase 4 (TAIR:AT1G0…	0	0	0	0	0	0	0	0	0	0	0	0	0	0	0	0	0	1	0	#DIV/0!	0	#DIV/0!	1	0	0	0	NA	NA	NA	NA	0	1	0
AT1G02600	AT1G02600	tRNA-His (anticodon: GTG)	0	0	0	0	0	0	0	0	0	0	0	0	0	0	0	0	0	1	0	#DIV/0!	0	#DIV/0!	1	0	0	0	NA	NA	NA	NA	0	1	0
AT1G02610	AT1G02610	RING/FYVE/PHD zinc finger superfamily protein; FUNCTIONS IN: zinc ion binding; CONTAINS InterPro DOMAIN/s: Protein of unknown function DUF3675 (InterPro:IPR022143), Zinc finger, C3HC4 RING-type (InterPro:IPR018957), Zinc finger, RING-CH-type (InterPro:IPR011016); BEST Arabidopsis thaliana protein match is: RING/FYVE/PHD zinc finger superfamily protein (TAIR:AT4G02075.1); Has 1637 Blast hits to 16…	103.231	78.0718	83.0602	107.612	99.9439	143.313	94.3563	80.4367	83.8965	129.352	156.676	152.996	96.8553	88.1211	116.956	86.2298	133.97	88.1211	1.32722	1.14547	0.978538	1.55363	1	1.32722	0.978538	1.52029	0.228249	1	0.897918	0.00986461	0	1	1
AT1G02620	AT1G02620	Ras-related small GTP-binding family protein; FUNCTIONS IN: GTP binding; INVOLVED IN: intracellular protein transport; LOCATED IN: endomembrane system, intracellular; CONTAINS InterPro DOMAIN/s: Small GTPase SAR1-type (InterPro:IPR006687), ARF/SAR superfamily (InterPro:IPR006689); BEST Arabidopsis thaliana protein match is: secretion-associated RAS super family 2 (TAIR:AT4G02080.1); Has 4733 Blas…	0.770383	1.83698	0.912749	0	0	0	1.86844	2.43747	2.59474	1.16533	0	0	0	1.17337	0	2.30022	0.291333	1.17337	0	#DIV/0!	1.96035	0.126654	1	0	1.96035	0.248287	0.541061	1	1	0.205231	0	0	0
AT1G02630	ETN8	Nucleoside transporter family protein; FUNCTIONS IN: nucleoside transmembrane transporter activity; INVOLVED IN: transport; LOCATED IN: membrane; CONTAINS InterPro DOMAIN/s: Delayed-early response protein/equilibrative nucleoside transporter (InterPro:IPR002259); BEST Arabidopsis thaliana protein match is: equilibrative nucleotide transporter 1 (TAIR:AT1G70330.1); Has 1148 Blast hits to 1019 prot…	3.08153	0.918491	0.912749	0	1.95968	0	2.80266	4.87495	4.32456	2.33066	0	2.7159	0	1.63759	0.653228	4.00072	1.26164	1.63759	0.398896	1.93139	2.44306	0.315353	1	0.398896	2.44306	0.770425	0.831481	0.912483	1	0.365062	0	0	0
AT1G02640	BXL2	beta-xylosidase 2 (BXL2); FUNCTIONS IN: hydrolase activity, hydrolyzing O-glycosyl compounds; INVOLVED IN: carbohydrate metabolic process; LOCATED IN: plant-type cell wall; EXPRESSED IN: 23 plant structures; EXPRESSED DURING: 13 growth stages; CONTAINS InterPro DOMAIN/s: Glycoside hydrolase, family 3, N-terminal (InterPro:IPR001764), Glycoside hydrolase, family 3, C-terminal (InterPro:IPR002772),…	148.684	181.861	149.691	240.283	229.283	212.533	183.107	221.81	169.523	294.829	335.547	288.791	273.867	160.079	227.366	191.48	298.258	160.079	1.42034	1.3118	1.19616	1.55765	1	1.42034	1.19616	1.8632	0.00436722	0.642846	0.0769206	1.53306e-05	0	0	1
AT1G02650	AT1G02650	Tetratricopeptide repeat (TPR)-like superfamily protein; FUNCTIONS IN: heat shock protein binding, binding; INVOLVED IN: protein folding; LOCATED IN: cellular_component unknown; CONTAINS InterPro DOMAIN/s: Tetratricopeptide-like helical (InterPro:IPR011990), Heat shock protein DnaJ, N-terminal (InterPro:IPR001623); BEST Arabidopsis thaliana protein match is: Heat shock protein DnaJ with tetratric…	4.6223	6.42944	10.0402	23.5861	43.1131	33.1473	6.53954	4.87495	11.2439	80.4078	60.059	72.424	44.5312	7.03066	33.2822	7.55279	64.3555	7.03066	4.73386	1.93363	1.07426	8.52076	1	4.73386	1.07426	9.15355	1.53723e-06	1	0.0711059	1.62485e-14	0	0	1
AT1G02660	AT1G02660	alpha/beta-Hydrolases superfamily protein; FUNCTIONS IN: triglyceride lipase activity; INVOLVED IN: lipid metabolic process; LOCATED IN: cellular_component unknown; EXPRESSED IN: 24 plant structures; EXPRESSED DURING: 15 growth stages; CONTAINS InterPro DOMAIN/s: Lipase, class 3 (InterPro:IPR002921); BEST Arabidopsis thaliana protein match is: alpha/beta-Hydrolases superfamily protein (TAIR:AT3G6…	147.913	108.382	147.865	1832.34	1552.07	1812.38	119.58	145.436	108.114	1683.9	1843.55	1591.52	1515.17	134.72	1732.26	124.377	1658.54	134.72	12.8582	0.957438	0.923222	13.3348	1	12.8582	0.923222	12.311	5.45463e-145	1	1	1.4333e-162	1	1	1
AT1G02670	AT1G02670	P-loop containing nucleoside triphosphate hydrolases superfamily protein; FUNCTIONS IN: helicase activity, DNA binding, ATP binding, nucleic acid binding; INVOLVED IN: DNA repair; LOCATED IN: cellular_component unknown; EXPRESSED IN: 7 plant structures; EXPRESSED DURING: F mature embryo stage, petal differentiation and expansion stage, E expanded cotyledon stage, D bilateral stage; CONTAINS Inter…	20.8003	13.7774	20.9932	25.0602	16.6573	21.4483	25.2239	20.3123	25.0825	41.9519	37.8633	28.9696	40.078	18.5236	21.0553	23.5396	37.2157	18.5236	1.13667	1.76752	1.27078	1.58098	1	1.13667	1.27078	2.00909	0.942368	0.975171	0.120813	0.0914794	0	0	1
AT1G02680	TAF13	TBP-associated factor 13 (TAF13); FUNCTIONS IN: RNA polymerase II transcription factor activity, DNA binding; INVOLVED IN: transcription initiation, transcription from RNA polymerase II promoter; LOCATED IN: transcription factor complex; EXPRESSED IN: 23 plant structures; EXPRESSED DURING: 13 growth stages; CONTAINS InterPro DOMAIN/s: Transcription initiation factor IID, 18kDa subunit (InterPro:I…	105.542	123.996	128.698	95.8185	118.561	111.141	126.12	118.624	129.737	115.368	94.0054	107.731	109.101	119.412	108.507	124.827	106.551	119.412	0.908675	0.981978	1.04534	0.853593	1	0.908675	1.04534	0.892299	0.804837	1	1	0.35444	1	0	0
AT1G02681	AT1G02681	0	0	0	0	0	1.95968	0.974921	0.93422	3.24997	0	2.33066	5.22252	3.6212	1.11328	0	0.978202	1.39473	3.07192	1	0.978202	3.14037	1.39473	2.20252	1	0.978202	1.39473	3.07192	0.595332	0.829082	0.704689	0.589919	0	0	0
AT1G02690	IMPA-6	importin alpha isoform 6 (IMPA-6); FUNCTIONS IN: protein transporter activity, binding; INVOLVED IN: intracellular protein transport, protein import into nucleus; LOCATED IN: nucleus, nuclear pore, cytoplasm; EXPRESSED IN: 20 plant structures; EXPRESSED DURING: 11 growth stages; CONTAINS InterPro DOMAIN/s: Importin-alpha-like, importin-beta-binding domain (InterPro:IPR002652), Armadillo-like heli…	161.01	215.846	198.979	179.844	204.787	182.31	235.424	197.435	215.363	186.453	227.18	171.102	301.699	191.945	188.98	216.074	221.608	191.945	0.984555	1.17265	1.12571	1.02561	1	0.984555	1.12571	1.15454	1	1	0.796215	0.988694	0	0	0
AT1G02700	AT1G02700	unknown protein; FUNCTIONS IN: molecular_function unknown; INVOLVED IN: biological_process unknown; LOCATED IN: mitochondrion; BEST Arabidopsis thaliana protein match is: unknown protein (TAIR:AT4G02140.1); Has 49 Blast hits to 49 proteins in 21 species: Archae - 0; Bacteria - 0; Metazoa - 10; Fungi - 6; Plants - 29; Viruses - 0; Other Eukaryotes - 4 (source: NCBI BLink).	6.93344	5.51095	13.6912	32.4309	29.3953	20.4733	7.47376	9.7499	13.8386	23.3066	39.1689	18.106	25.6054	8.71188	27.4332	10.3541	26.5467	8.71188	3.14894	0.967688	1.1885	2.56389	1	3.14894	1.1885	3.04719	0.00208852	1	1	0.00767214	1	0	1
AT1G02710	AT1G02710	glycine-rich protein; FUNCTIONS IN: molecular_function unknown; INVOLVED IN: biological_process unknown; LOCATED IN: endomembrane system; Has 94175 Blast hits to 22560 proteins in 1554 species: Archae - 109; Bacteria - 35702; Metazoa - 26912; Fungi - 5192; Plants - 9321; Viruses - 1410; Other Eukaryotes - 15529 (source: NCBI BLink).	1.54077	0	0	0	3.91937	5.84952	1.86844	1.62498	1.72983	3.49599	3.91689	1.8106	4.45312	0.513588	3.2563	1.74108	3.41915	0.513588	6.34029	1.05001	3.39004	1.96381	1	6.34029	3.39004	6.65737	0.194636	0.982284	1	0.631745	0	0	1
AT1G02720	GATL5	galacturonosyltransferase 5 (GATL5); FUNCTIONS IN: transferase activity, transferring hexosyl groups, polygalacturonate 4-alpha-galacturonosyltransferase activity, transferase activity, transferring glycosyl groups; INVOLVED IN: carbohydrate biosynthetic process; LOCATED IN: endomembrane system; EXPRESSED IN: 14 plant structures; EXPRESSED DURING: 7 growth stages; CONTAINS InterPro DOMAIN/s: Glyc…	95.5274	111.137	73.9327	97.2926	123.46	128.69	114.909	100.749	94.2755	95.5571	109.673	101.394	116.894	93.5325	116.481	103.311	105.879	93.5325	1.24535	0.908987	1.10455	1.02486	1	1.24535	1.10455	1.13201	0.281283	1	0.938698	0.983157	1	0	1
AT1G02730	ATCSLD5	cellulose synthase-like D5 (CSLD5); CONTAINS InterPro DOMAIN/s: Cellulose synthase (InterPro:IPR005150); BEST Arabidopsis thaliana protein match is: cellulose synthase-like D3 (TAIR:AT3G03050.1); Has 3375 Blast hits to 3003 proteins in 709 species: Archae - 13; Bacteria - 1269; Metazoa - 102; Fungi - 19; Plants - 1879; Viruses - 2; Other Eukaryotes - 91 (source: NCBI BLink).	656.366	568.546	684.562	784.238	680.991	621.999	1026.71	632.931	888.265	675.891	873.467	598.403	1024.22	636.491	695.742	849.301	792.995	636.491	1.09309	1.13978	1.33435	0.933702	1	1.09309	1.33435	1.24588	0.884332	0.535227	0.894612	0.899402	0	0	1
AT1G02740	AT1G02740	MRG family protein; FUNCTIONS IN: chromatin binding; INVOLVED IN: chromatin assembly or disassembly; LOCATED IN: chromatin, nucleus; EXPRESSED IN: 15 plant structures; EXPRESSED DURING: 6 growth stages; CONTAINS InterPro DOMAIN/s: Histone H4 acetyltransferase, NuA4 complex, Eaf3/MRG15 subunit (InterPro:IPR017398), Tudor-like, plant (InterPro:IPR014002), MRG (InterPro:IPR008676), Chromo domain (In…	142.521	149.714	122.308	222.594	182.251	189.135	163.489	142.999	145.305	233.066	177.566	227.23	178.125	138.181	197.993	150.597	203.997	138.181	1.43285	1.03032	1.08986	1.35458	1	1.43285	1.08986	1.4763	0.0098015	1	1	0.0149925	0	0	1
AT1G02750	DI19-2	Drought-responsive family protein; FUNCTIONS IN: zinc ion binding; INVOLVED IN: response to water deprivation; LOCATED IN: intracellular; EXPRESSED IN: 22 plant structures; EXPRESSED DURING: 13 growth stages; CONTAINS InterPro DOMAIN/s: Zinc finger, C2H2-like (InterPro:IPR015880), Drought induced 19/ RING finger protein 114 (InterPro:IPR008598); BEST Arabidopsis thaliana protein match is: Drought…	154.077	161.655	165.208	159.206	161.674	157.937	158.817	181.186	175.577	174.8	130.563	187.397	122.461	160.313	159.606	171.86	153.805	160.313	0.995589	0.963656	1.07203	0.894944	1	0.995589	1.07203	0.959406	1	1	1	0.634662	1	0	0
AT1G02760	AT1G02760	tRNA-Lys (anticodon: CTT)	0	0	0.912749	0	2.93953	1.94984	0	0.812492	1.72983	0	0	0.9053	0	0.30425	1.62979	0.847439	0.226325	0.30425	5.35675	0.138868	2.78534	0.267069	1	5.35675	2.78534	0.743879	0.53738	1	0.722681	0.807987	1	0	1
AT1G02770	AT1G02770	Protein of unknown function (DUF626); CONTAINS InterPro DOMAIN/s: Protein of unknown function DUF626, Arabidopsis thaliana (InterPro:IPR006462); BEST Arabidopsis thaliana protein match is: Protein of unknown function (DUF626) (TAIR:AT1G19060.1); Has 209 Blast hits to 208 proteins in 2 species: Archae - 0; Bacteria - 0; Metazoa - 0; Fungi - 0; Plants - 209; Viruses - 0; Other Eukaryotes - 0 (sourc…	6.16306	1.83698	6.38925	4.42239	5.87905	8.77429	4.6711	4.06246	3.45965	6.99198	6.52816	7.2424	7.79295	4.79643	6.35858	4.0644	7.13887	4.79643	1.32569	1.12272	0.847381	1.75644	1	1.32569	0.847381	1.48837	0.859668	1	1	0.45126	0	1	1
AT1G02780	emb2386	embryo defective 2386 (emb2386); FUNCTIONS IN: structural constituent of ribosome; INVOLVED IN: translation, ribosome biogenesis, embryo development ending in seed dormancy; LOCATED IN: in 6 components; EXPRESSED IN: 25 plant structures; EXPRESSED DURING: 14 growth stages; CONTAINS InterPro DOMAIN/s: Ribosomal protein L19/L19e (InterPro:IPR000196), Ribosomal protein L19/L19e, domain 3 (InterPro:I…	5407.31	6194.31	5603.37	6346.13	5643.89	5562.9	5748.26	5368.13	5881.41	5315.07	6094.69	4980.06	6833.31	5735	5850.97	5665.93	5805.78	5735	1.02022	0.992276	0.987957	1.02468	1	1.02022	0.987957	1.01234	1	1	1	0.968025	1	1	1
AT1G02790	PGA4	polygalacturonase 4 (PGA4); FUNCTIONS IN: polygalacturonase activity; INVOLVED IN: carbohydrate metabolic process; LOCATED IN: endomembrane system; EXPRESSED IN: 14 plant structures; EXPRESSED DURING: 6 growth stages; CONTAINS InterPro DOMAIN/s: Pectin lyase fold/virulence factor (InterPro:IPR011050), Pectin lyase fold (InterPro:IPR012334), Glycoside hydrolase, family 28 (InterPro:IPR000743), Par…	0	0	0	0	0	5.84952	0	0	0	0	0	0	0	0	1.94984	0	0	1	1.94984	0	0	#DIV/0!	1	1.94984	0	0	0.530403	1	0.796866	1	1	1	1
AT1G02800	ATCEL2	cellulase 2 (CEL2); FUNCTIONS IN: cellulase activity, hydrolase activity, hydrolyzing O-glycosyl compounds; INVOLVED IN: response to nematode, pattern specification process; LOCATED IN: endomembrane system; EXPRESSED IN: 11 plant structures; EXPRESSED DURING: 6 growth stages; CONTAINS InterPro DOMAIN/s: Six-hairpin glycosidase (InterPro:IPR012341), Glycoside hydrolase, family 9, active site (Inte…	29.2745	4.59246	29.208	14.7413	24.4961	8.77429	31.7635	19.4998	30.2719	20.9759	19.5845	31.6855	30.0585	21.025	16.0039	27.1784	25.5761	21.025	0.761184	1.59812	1.29267	0.941045	1	0.761184	1.29267	1.21646	0.830111	1	0.737096	0.989722	0	0	0
AT1G02810	PME7	Plant invertase/pectin methylesterase inhibitor superfamily; FUNCTIONS IN: enzyme inhibitor activity, pectinesterase activity; INVOLVED IN: cell wall modification; LOCATED IN: endomembrane system, cell wall, plant-type cell wall; EXPRESSED IN: 14 plant structures; EXPRESSED DURING: 6 growth stages; CONTAINS InterPro DOMAIN/s: Pectinesterase, active site (InterPro:IPR018040), Pectin lyase fold/vir…	124.032	220.438	175.248	225.542	396.836	335.373	119.58	263.247	123.683	517.407	539.226	419.154	526.581	173.239	319.25	168.837	500.592	173.239	1.84283	1.56802	0.974587	2.96495	1	1.84283	0.974587	2.8896	0.0177198	1	0.219353	1.42842e-07	0	1	1
AT1G02813	AT1G02813	Protein of unknown function, DUF538; INVOLVED IN: biological_process unknown; LOCATED IN: endomembrane system; EXPRESSED IN: leaf whorl, cauline leaf, sepal, flower, seed; EXPRESSED DURING: F mature embryo stage, petal differentiation and expansion stage, E expanded cotyledon stage; CONTAINS InterPro DOMAIN/s: Protein of unknown function DUF538 (InterPro:IPR007493); BEST Arabidopsis thaliana prot…	0	2.75547	0	0	0	2.92476	1.86844	0	1.72983	1.16533	0	0.9053	1.11328	0.918491	0.974921	1.19942	0.795977	0.918491	1.06144	0.816453	1.30586	0.663634	1	1.06144	1.30586	0.866614	1	1	1	0.968025	1	0	1
AT1G02816	AT1G02816	Protein of unknown function, DUF538; FUNCTIONS IN: molecular_function unknown; INVOLVED IN: biological_process unknown; LOCATED IN: plasma membrane, vacuole; EXPRESSED IN: 25 plant structures; EXPRESSED DURING: 14 growth stages; CONTAINS InterPro DOMAIN/s: Protein of unknown function DUF538 (InterPro:IPR007493); BEST Arabidopsis thaliana protein match is: Protein of unknown function, DUF538 (TAIR…	206.463	207.579	202.63	188.689	231.243	227.157	260.647	251.06	275.907	230.735	216.735	267.064	184.804	205.557	215.696	262.538	224.834	205.557	1.04932	1.04237	1.2772	0.856388	1	1.04932	1.2772	1.09378	0.911664	0.27389	1	0.286524	0	0	1
AT1G02820	AT1G02820	Late embryogenesis abundant 3 (LEA3) family protein; FUNCTIONS IN: molecular_function unknown; INVOLVED IN: embryo development, response to stress; EXPRESSED IN: 16 plant structures; EXPRESSED DURING: 8 growth stages; CONTAINS InterPro DOMAIN/s: Late embryogenesis abundant protein, group 3 (InterPro:IPR004926); BEST Arabidopsis thaliana protein match is: senescence-associated gene 21 (TAIR:AT4G02…	232.656	235.134	307.597	235.861	254.759	205.708	517.558	527.307	781.016	539.548	454.36	627.373	478.71	258.462	232.109	608.627	524.998	258.462	0.898041	2.26185	2.3548	0.862593	1	0.898041	2.3548	2.03124	0.79231	1.70245e-08	1.60359e-08	0.522523	0	0	0
AT1G02830	RPL22A	Ribosomal L22e protein family; FUNCTIONS IN: structural constituent of ribosome; INVOLVED IN: translation; LOCATED IN: ribosome, cytosolic large ribosomal subunit; EXPRESSED IN: shoot apex, flower; EXPRESSED DURING: petal differentiation and expansion stage; CONTAINS InterPro DOMAIN/s: Ribosomal protein L22e (InterPro:IPR002671); BEST Arabidopsis thaliana protein match is: Ribosomal L22e protein …	0	0	0	0	0	0	0	0	0	0	0	0.9053	0	0	0	0	0.226325	1	0	#DIV/0!	0	#DIV/0!	1	0	0	0.226325	1	1	1	0.968025	0	1	0
AT1G02840	SR1	SR1; FUNCTIONS IN: RNA binding, nucleotide binding, nucleic acid binding; LOCATED IN: interchromatin granule, nuclear speck, nucleus; EXPRESSED IN: 25 plant structures; EXPRESSED DURING: 15 growth stages; CONTAINS InterPro DOMAIN/s: RNA recognition motif, RNP-1 (InterPro:IPR000504), Nucleotide-binding, alpha-beta plait (InterPro:IPR012677); BEST Arabidopsis thaliana protein match is: RNA-binding …	849.732	854.197	920.964	647.143	739.781	736.065	804.364	673.555	964.378	774.944	613.647	666.301	736.991	874.964	707.663	814.099	697.971	874.964	0.808791	0.986303	0.930437	0.857354	1	0.808791	0.930437	0.797713	0.114499	1	1	0.249103	1	1	0
AT1G02850	BGLU11	beta glucosidase 11 (BGLU11); FUNCTIONS IN: cation binding, hydrolase activity, hydrolyzing O-glycosyl compounds, catalytic activity; INVOLVED IN: carbohydrate metabolic process; LOCATED IN: endomembrane system; EXPRESSED IN: 24 plant structures; EXPRESSED DURING: 13 growth stages; CONTAINS InterPro DOMAIN/s: Glycoside hydrolase, family 1 (InterPro:IPR001360), Glycoside hydrolase, family 1, activ…	425.251	469.349	448.16	415.705	500.699	489.41	295.214	406.246	318.288	525.564	306.823	503.347	355.136	447.587	468.605	339.916	422.717	447.587	1.04696	0.902077	0.759441	1.24359	1	1.04696	0.759441	0.944437	0.985004	0.516345	0.950524	0.260111	1	1	1
AT1G02860	NLA	nitrogen limitation adaptation (NLA); CONTAINS InterPro DOMAIN/s: Zinc finger, RING-type, conserved site (InterPro:IPR017907), Zinc finger, RING-type (InterPro:IPR001841), SPX, N-terminal (InterPro:IPR004331); BEST Arabidopsis thaliana protein match is: SPX (SYG1/Pho81/XPR1) domain-containing protein / zinc finger (C3HC4-type RING finger) protein-related (TAIR:AT2G38920.1); Has 2026 Blast hits to…	200.299	215.846	188.026	271.24	269.457	233.006	208.331	268.935	205.849	339.111	305.518	362.12	228.222	201.39	257.901	227.705	308.743	201.39	1.2806	1.19714	1.13066	1.35589	1	1.2806	1.13066	1.53306	0.18076	0.978955	0.577157	0.0340649	0	0	1
AT1G02870	AT1G02870	FUNCTIONS IN: molecular_function unknown; INVOLVED IN: biological_process unknown; EXPRESSED IN: 23 plant structures; EXPRESSED DURING: 13 growth stages; CONTAINS InterPro DOMAIN/s: Ribosome biogenesis protein Nop16 (InterPro:IPR019002); Has 104 Blast hits to 104 proteins in 57 species: Archae - 0; Bacteria - 0; Metazoa - 0; Fungi - 63; Plants - 35; Viruses - 0; Other Eukaryotes - 6 (source: NCBI…	147.913	165.328	136.912	162.154	146.976	147.213	149.475	148.686	149.63	144.501	172.343	132.174	148.066	150.051	152.115	149.264	149.271	150.051	1.01375	0.981306	0.99475	1.00005	1	1.01375	0.99475	0.994799	1	1	1	1	1	1	1
AT1G02880	TPK1	thiamin pyrophosphokinase1 (TPK1); FUNCTIONS IN: thiamin diphosphokinase activity; INVOLVED IN: thiamin metabolic process; LOCATED IN: cytosol; EXPRESSED IN: 6 plant structures; CONTAINS InterPro DOMAIN/s: Thiamin pyrophosphokinase, vitamin B1-binding domain (InterPro:IPR007373), Thiamin pyrophosphokinase (InterPro:IPR006282), Thiamin pyrophosphokinase, catalytic domain (InterPro:IPR007371); BEST…	241.9	281.977	251.919	313.99	349.804	310.025	220.476	279.497	170.388	307.647	279.405	324.097	278.32	258.599	324.606	223.454	297.367	258.599	1.25525	0.916087	0.864094	1.33078	1	1.25525	0.864094	1.14992	0.169526	0.880606	0.946185	0.0341298	1	1	1
AT1G02890	AT1G02890	AAA-type ATPase family protein; FUNCTIONS IN: nucleoside-triphosphatase activity, ATPase activity, nucleotide binding, ATP binding; LOCATED IN: chloroplast; EXPRESSED IN: 25 plant structures; EXPRESSED DURING: 15 growth stages; CONTAINS InterPro DOMAIN/s: ATPase, AAA+ type, core (InterPro:IPR003593), ATPase, AAA-type, core (InterPro:IPR003959), ATPase, AAA-type, conserved site (InterPro:IPR003960…	1701	1714.82	1548.94	1620.07	1640.26	1724.63	1685.33	1799.67	1690.9	1947.27	1774.35	1838.66	1666.58	1654.92	1661.65	1725.3	1806.72	1654.92	1.00407	1.0873	1.04253	1.04719	1	1.00407	1.04253	1.09172	1	1	0.565063	0.681844	0	0	1
AT1G02900	RALFL1	rapid alkalinization factor 1 (RALF1); CONTAINS InterPro DOMAIN/s: Rapid ALkalinization Factor (InterPro:IPR008801); BEST Arabidopsis thaliana protein match is: ralf-like 33 (TAIR:AT4G15800.1); Has 267 Blast hits to 267 proteins in 20 species: Archae - 0; Bacteria - 0; Metazoa - 0; Fungi - 2; Plants - 265; Viruses - 0; Other Eukaryotes - 0 (source: NCBI BLink).	140.21	181.861	173.422	89.922	135.218	141.363	99.9616	247.81	100.33	168.973	190.622	186.492	202.617	165.164	122.168	149.367	187.176	165.164	0.739674	1.53212	0.904354	1.25313	1	0.739674	0.904354	1.13327	0.45099	1	0.328064	0.543539	0	1	0
AT1G02910	LPA1	LOW PSII ACCUMULATION1 (LPA1); FUNCTIONS IN: binding; INVOLVED IN: photosystem II oxygen evolving complex assembly; LOCATED IN: chloroplast; EXPRESSED IN: 22 plant structures; EXPRESSED DURING: 13 growth stages; CONTAINS InterPro DOMAIN/s: Protein of unknown function DUF3493 (InterPro:IPR021883), Tetratricopeptide-like helical (InterPro:IPR011990), Tetratricopeptide repeat-containing (InterPro:IP…	550.824	522.622	541.26	613.238	574.188	531.332	522.229	446.87	556.139	488.273	616.258	517.832	572.225	538.235	572.919	508.413	548.647	538.235	1.06444	0.957634	0.944592	1.07914	1	1.06444	0.944592	1.01934	0.812892	1	1	0.632967	1	1	1
AT1G02920	ATGSTF7	glutathione S-transferase 7 (GSTF7); FUNCTIONS IN: glutathione transferase activity, copper ion binding, cobalt ion binding, glutathione binding; INVOLVED IN: defense response to fungus, incompatible interaction, response to cadmium ion, response to salt stress, defense response to bacterium, toxin catabolic process; LOCATED IN: nucleus, vacuole, cytoplasm; EXPRESSED IN: root, cultured cell, leaf…	983.778	1457.65	614.28	642.721	616.321	693.169	822.114	1619.3	755.934	784.267	1818.74	938.796	965.213	1018.57	650.737	1065.78	1126.75	1018.57	0.638874	1.73151	1.04635	1.05721	1	0.638874	1.04635	1.10621	0.387319	1	0.386717	0.976312	0	0	0
AT1G02930	GSTF6	glutathione S-transferase 6 (GSTF6); FUNCTIONS IN: glutathione transferase activity, copper ion binding, cobalt ion binding, glutathione binding; INVOLVED IN: in 7 processes; LOCATED IN: mitochondrion, cell wall, vacuole, cytoplasm; EXPRESSED IN: fruit, root, cultured cell, leaf; EXPRESSED DURING: seedling growth, seed development stages; CONTAINS InterPro DOMAIN/s: Thioredoxin fold (InterPro:IPR…	721.078	890.937	626.146	759.177	876.959	1042.19	476.452	908.366	437.646	550.036	1219.46	745.062	931.814	746.054	892.775	607.488	861.593	746.054	1.19666	0.965072	0.814268	1.41829	1	1.19666	0.814268	1.15487	0.735366	0.980397	1	0.214781	1	1	1
AT1G02940	ATGSTF5	glutathione S-transferase (class phi) 5 (GSTF5); FUNCTIONS IN: glutathione transferase activity; INVOLVED IN: N-terminal protein myristoylation, toxin catabolic process; LOCATED IN: mitochondrion, cytoplasm; EXPRESSED IN: 13 plant structures; EXPRESSED DURING: 9 growth stages; CONTAINS InterPro DOMAIN/s: Thioredoxin fold (InterPro:IPR012335), Glutathione S-transferase, C-terminal (InterPro:IPR004…	10.015	0	9.12749	10.3189	11.7581	6.82444	3.73688	3.24997	0.864913	3.49599	0	0.9053	10.0195	6.38082	9.63382	2.61725	3.6052	6.38082	1.50981	0.374223	0.410175	1.37747	1	1.50981	0.410175	0.565006	0.886039	0.937933	0.67029	0.968025	1	1	1
AT1G02950	ATGSTF4	glutathione S-transferase F4 (GSTF4); CONTAINS InterPro DOMAIN/s: Thioredoxin fold (InterPro:IPR012335), Glutathione S-transferase, C-terminal (InterPro:IPR004046), Glutathione S-transferase, C-terminal-like (InterPro:IPR010987), Glutathione S-transferase/chloride channel, C-terminal (InterPro:IPR017933), Glutathione S-transferase, N-terminal (InterPro:IPR004045), Thioredoxin-like fold (InterPro:…	52.386	47.7616	42.8992	67.81	46.0526	54.5956	70.0665	45.4995	51.0298	54.7705	71.8097	38.9279	59.0038	47.6823	56.1527	55.532	56.128	47.6823	1.17764	0.999559	1.16463	1.01073	1	1.17764	1.16463	1.17712	0.783292	1	1	1	1	0	1
AT1G02952	AT1G02952	0	0	0	0	0	0	0.974921	0.93422	0	0	0	0	0	0	0	0.324974	0.311407	0	1	0.324974	0	0.311407	0	1	0.324974	0.311407	0	0.985004	1	1	0.989722	1	1	0
AT1G02960	AT1G02960	unknown protein; BEST Arabidopsis thaliana protein match is: unknown protein (TAIR:AT1G02965.1); Has 83 Blast hits to 82 proteins in 37 species: Archae - 0; Bacteria - 2; Metazoa - 20; Fungi - 7; Plants - 29; Viruses - 0; Other Eukaryotes - 25 (source: NCBI BLink).	303.531	298.51	304.858	253.55	252.799	236.906	305.49	299.809	287.151	202.767	235.014	262.537	231.562	302.3	247.752	297.483	232.97	302.3	0.819557	0.940336	0.984068	0.783136	1	0.819557	0.984068	0.770659	0.0584925	1	0.97201	0.00661041	1	1	0
AT1G02965	AT1G02965	unknown protein; BEST Arabidopsis thaliana protein match is: unknown protein (TAIR:AT1G02960.3); Has 8 Blast hits to 8 proteins in 2 species: Archae - 0; Bacteria - 0; Metazoa - 0; Fungi - 0; Plants - 8; Viruses - 0; Other Eukaryotes - 0 (source: NCBI BLink).	0.770383	0	0	0	0	0	0.93422	0	0	0	1.30563	0	0	0.256794	0	0.311407	0.326408	0.256794	0	#DIV/0!	1.21267	1.04817	1	0	1.21267	1.27109	1	1	1	1	0	0	0
AT1G02970	WEE1	WEE1 kinase homolog (WEE1); CONTAINS InterPro DOMAIN/s: Protein kinase, ATP binding site (InterPro:IPR017441), Protein kinase, catalytic domain (InterPro:IPR000719), Serine/threonine-protein kinase-like domain (InterPro:IPR017442), Protein kinase-like domain (InterPro:IPR011009), Serine/threonine-protein kinase, active site (InterPro:IPR008271); BEST Arabidopsis thaliana protein match is: Protein…	37.7487	48.68	52.9395	26.5344	25.4759	37.047	52.3163	52.8119	41.5158	36.1252	53.5309	25.3484	42.3046	46.4561	29.6857	48.8814	39.3273	46.4561	0.639007	1.32479	1.05221	0.804545	1	0.639007	1.05221	0.846547	0.162555	1	0.76324	0.507763	0	0	0
AT1G02980	CUL2	cullin 2 (CUL2); FUNCTIONS IN: ubiquitin protein ligase binding; INVOLVED IN: cell cycle, ubiquitin-dependent protein catabolic process; LOCATED IN: SCF ubiquitin ligase complex, chloroplast envelope; EXPRESSED IN: sperm cell, flower; EXPRESSED DURING: petal differentiation and expansion stage; CONTAINS InterPro DOMAIN/s: Winged helix-turn-helix transcription repressor DNA-binding (InterPro:IPR01…	4.6223	9.18491	1.8255	2.94826	2.93953	0	2.80266	4.87495	3.45965	3.49599	14.3619	4.5265	3.33984	5.2109	1.9626	3.71242	6.43107	5.2109	0.376633	3.27682	0.712433	1.73231	1	0.376633	0.712433	1.23416	0.440407	1	0.459033	0.652651	0	1	0
AT1G02990	AT1G02990	BEST Arabidopsis thaliana protein match is: CW-type Zinc Finger (TAIR:AT3G62900.1); Has 5847 Blast hits to 4410 proteins in 438 species: Archae - 17; Bacteria - 452; Metazoa - 2463; Fungi - 354; Plants - 306; Viruses - 11; Other Eukaryotes - 2244 (source: NCBI BLink).	592.424	495.985	497.448	470.248	492.861	484.536	583.888	556.557	524.137	468.463	438.692	480.714	444.198	528.619	482.548	554.861	458.017	528.619	0.912846	0.949163	1.04964	0.825463	1	0.912846	1.04964	0.86644	0.494205	1	0.95785	0.0177219	1	0	0
AT1G03000	PEX6	peroxin 6 (PEX6); FUNCTIONS IN: nucleoside-triphosphatase activity, ATPase activity, nucleotide binding, ATP binding; INVOLVED IN: protein import into peroxisome matrix, fatty acid beta-oxidation; EXPRESSED IN: 22 plant structures; EXPRESSED DURING: 13 growth stages; CONTAINS InterPro DOMAIN/s: ATPase, AAA-type, core (InterPro:IPR003959), ATPase, AAA+ type, core (InterPro:IPR003593), ATPase, AAA-…	470.704	431.691	460.938	327.257	430.151	416.291	475.518	396.496	493.865	375.236	283.322	362.12	362.929	454.444	391.233	455.293	345.902	454.444	0.860904	0.884132	1.00187	0.759734	1	0.860904	1.00187	0.761153	0.400083	1	0.706745	0.0155079	1	0	0
AT1G03010	AT1G03010	Phototropic-responsive NPH3 family protein; FUNCTIONS IN: signal transducer activity; INVOLVED IN: response to light stimulus, pollen tube growth; EXPRESSED IN: leaf apex, inflorescence meristem, cauline leaf, root, flower; EXPRESSED DURING: M germinated pollen stage, petal differentiation and expansion stage; CONTAINS InterPro DOMAIN/s: NPH3 (InterPro:IPR004249), BTB/POZ fold (InterPro:IPR011333…	31.5857	37.6582	36.51	10.3189	25.4759	22.4232	37.3688	34.1246	26.8123	17.48	24.807	19.0113	22.2656	35.2513	19.406	32.7686	20.891	35.2513	0.550505	1.07652	0.929572	0.63753	1	0.550505	0.929572	0.59263	0.072828	1	1	0.119251	0	1	0
AT1G03020	GRXS1	Thioredoxin superfamily protein; FUNCTIONS IN: electron carrier activity, arsenate reductase (glutaredoxin) activity, protein disulfide oxidoreductase activity; INVOLVED IN: cell redox homeostasis; LOCATED IN: cellular_component unknown; EXPRESSED IN: 7 plant structures; EXPRESSED DURING: 6 growth stages; CONTAINS InterPro DOMAIN/s: Glutaredoxin-like, plant II (InterPro:IPR011905), Thioredoxin fo…	10.7854	8.26642	9.12749	13.2672	12.738	16.5737	31.7635	10.5624	34.5965	34.9599	6.52816	23.5378	3.33984	9.39309	14.1929	25.6408	17.0914	9.39309	1.511	1.20422	2.72975	0.666571	1	1.511	2.72975	1.81957	0.756888	0.439774	1	0.675044	0	0	1
AT1G03022	AT1G03022	unknown protein; Has 30201 Blast hits to 17322 proteins in 780 species: Archae - 12; Bacteria - 1396; Metazoa - 17338; Fungi - 3422; Plants - 5037; Viruses - 0; Other Eukaryotes - 2996 (source: NCBI BLink).	0	0	0	0	0	0	0	0	0	0	0	0	0	0	0	0	0	1	0	#DIV/0!	0	#DIV/0!	1	0	0	0	NA	NA	NA	NA	0	1	0
AT1G03030	AT1G03030	P-loop containing nucleoside triphosphate hydrolases superfamily protein; FUNCTIONS IN: phosphotransferase activity, alcohol group as acceptor, kinase activity, ATP binding; INVOLVED IN: biosynthetic process, metabolic process; LOCATED IN: chloroplast; EXPRESSED IN: 22 plant structures; EXPRESSED DURING: 13 growth stages; CONTAINS InterPro DOMAIN/s: Phosphoribulokinase/uridine kinase (InterPro:IP…	265.012	247.074	294.818	284.507	243.981	252.504	298.951	281.122	289.746	292.498	266.349	289.696	253.828	268.968	260.331	289.939	275.593	268.968	0.967888	1.05862	1.07797	0.950518	1	0.967888	1.07797	1.02463	0.941221	0.991716	0.947246	0.826692	0	0	0
AT1G03040	BHLH7	basic helix-loop-helix (bHLH) DNA-binding superfamily protein; FUNCTIONS IN: DNA binding, sequence-specific DNA binding transcription factor activity; INVOLVED IN: regulation of transcription, acetyl-CoA biosynthetic process from pyruvate; LOCATED IN: nucleus; EXPRESSED IN: 22 plant structures; EXPRESSED DURING: 13 growth stages; CONTAINS InterPro DOMAIN/s: Helix-loop-helix DNA-binding domain (In…	390.584	386.685	360.536	288.93	306.691	304.175	423.202	399.746	412.563	348.434	374.716	307.802	367.382	379.268	299.932	411.837	349.583	379.268	0.790817	1.16554	1.08587	0.848839	1	0.790817	1.08587	0.921731	0.00937715	0.922868	0.339447	0.0520027	0	0	0
AT1G03050	AT1G03050	ENTH/ANTH/VHS superfamily protein; FUNCTIONS IN: phospholipid binding, clathrin binding, binding, phosphatidylinositol binding; INVOLVED IN: N-terminal protein myristoylation, clathrin coat assembly; LOCATED IN: clathrin coat; EXPRESSED IN: 9 plant structures; EXPRESSED DURING: L mature pollen stage, M germinated pollen stage, 4 anthesis, C globular stage, petal differentiation and expansion stag…	3.08153	4.59246	4.56375	4.42239	2.93953	3.89968	2.80266	3.24997	4.32456	3.49599	1.30563	3.6212	0	4.07924	3.75387	3.45906	2.10571	4.07924	0.920236	0.560943	0.847967	0.60875	1	0.920236	0.847967	0.5162	1	1	0.919231	0.750785	1	1	0
AT1G03055	AT1G03055	unknown protein; BEST Arabidopsis thaliana protein match is: unknown protein (TAIR:AT1G64680.1); Has 143 Blast hits to 143 proteins in 26 species: Archae - 0; Bacteria - 6; Metazoa - 0; Fungi - 0; Plants - 122; Viruses - 0; Other Eukaryotes - 15 (source: NCBI BLink).	106.313	98.2786	120.483	125.301	131.299	83.8432	142.001	117.811	150.495	128.186	104.45	146.659	93.5154	108.358	113.481	136.769	118.203	108.358	1.04728	1.04161	1.2622	0.864249	1	1.04728	1.2622	1.09085	0.990805	0.755753	1	0.62317	0	0	1
AT1G03060	SPI	SPIRRIG (SPI); FUNCTIONS IN: binding; INVOLVED IN: signal transduction, multidimensional cell growth, vacuole organization, trichome morphogenesis; LOCATED IN: cellular_component unknown; EXPRESSED IN: 23 plant structures; EXPRESSED DURING: 15 growth stages; CONTAINS InterPro DOMAIN/s: WD40 repeat 2 (InterPro:IPR019782), Beige/BEACH (InterPro:IPR000409), WD40 repeat, conserved site (InterPro:IPR0…	2555.36	2393.59	1921.34	2171.39	2300.67	2575.74	2184.21	2430.97	2335.26	2348.14	2162.12	2226.13	2209.86	2290.1	2349.27	2316.82	2236.56	2290.1	1.02584	0.952026	1.01167	0.965361	1	1.02584	1.01167	0.976625	0.985004	1	0.982311	0.904065	1	0	1
AT1G03070	AT1G03070	Bax inhibitor-1 family protein; CONTAINS InterPro DOMAIN/s: Inhibitor of apoptosis-promoting Bax1 related (InterPro:IPR006214); BEST Arabidopsis thaliana protein match is: Bax inhibitor-1 family protein (TAIR:AT4G02690.1); Has 5593 Blast hits to 5593 proteins in 1573 species: Archae - 0; Bacteria - 3054; Metazoa - 856; Fungi - 144; Plants - 197; Viruses - 83; Other Eukaryotes - 1259 (source: NCBI…	29.2745	26.6363	22.8187	13.2672	19.5968	12.674	42.0399	21.9373	25.9474	22.1413	19.5845	15.3901	22.2656	26.2432	15.1793	29.9749	19.8454	26.2432	0.578411	1.30739	1.1422	0.662067	1	0.578411	1.1422	0.75621	0.168086	1	0.906191	0.237465	0	0	0
AT1G03080	AT1G03080	kinase interacting (KIP1-like) family protein; FUNCTIONS IN: molecular_function unknown; INVOLVED IN: biological_process unknown; LOCATED IN: plasma membrane; EXPRESSED IN: 22 plant structures; EXPRESSED DURING: 13 growth stages; CONTAINS InterPro DOMAIN/s: Prefoldin (InterPro:IPR009053), KIP1-like (InterPro:IPR011684); BEST Arabidopsis thaliana protein match is: Kinase interacting (KIP1-like) fa…	2123.17	2031.7	2009.87	2046.09	1932.25	1838.7	2067.43	2331.04	1805.07	2144.21	2032.87	2063.18	1986.09	2054.92	1939.01	2067.85	2056.59	2054.92	0.943597	1.06063	1.00629	0.994554	1	0.943597	1.00629	1.00081	0.72922	1	0.892225	1	0	0	0
AT1G03090	MCCA	MCCA; FUNCTIONS IN: cobalt ion binding, methylcrotonoyl-CoA carboxylase activity; INVOLVED IN: leucine catabolic process; LOCATED IN: mitochondrion, cytosolic ribosome; EXPRESSED IN: 26 plant structures; EXPRESSED DURING: 13 growth stages; CONTAINS InterPro DOMAIN/s: Single hybrid motif (InterPro:IPR011053), Biotin/lipoyl attachment (InterPro:IPR000089), Carbamoyl phosphate synthase, large subuni…	452.985	430.773	439.945	263.869	328.247	388.993	334.451	415.183	415.158	307.647	275.488	285.17	284.999	441.234	327.037	388.264	288.326	441.234	0.741186	0.881632	0.87995	0.742603	1	0.741186	0.87995	0.653453	0.0147906	0.851765	0.66984	0.00603313	1	1	0
AT1G03100	AT1G03100	Pentatricopeptide repeat (PPR) superfamily protein; CONTAINS InterPro DOMAIN/s: Pentatricopeptide repeat (InterPro:IPR002885); BEST Arabidopsis thaliana protein match is: Pentatricopeptide repeat (PPR) superfamily protein (TAIR:AT4G17616.1); Has 9904 Blast hits to 5133 proteins in 176 species: Archae - 0; Bacteria - 34; Metazoa - 111; Fungi - 31; Plants - 9502; Viruses - 0; Other Eukaryotes - 226…	43.1414	57.865	51.114	47.1722	46.0526	45.8213	61.6585	34.1246	44.9755	38.4559	43.0858	44.3597	56.7772	50.7068	46.3487	46.9195	45.6697	50.7068	0.914053	0.98535	0.925311	0.973361	1	0.914053	0.925311	0.900662	0.933741	1	1	0.99323	1	1	0
AT1G03103	AT1G03103	Bifunctional inhibitor/lipid-transfer protein/seed storage 2S albumin superfamily protein; FUNCTIONS IN: molecular_function unknown; INVOLVED IN: lipid transport; LOCATED IN: membrane; CONTAINS InterPro DOMAIN/s: Bifunctional inhibitor/plant lipid transfer protein/seed storage (InterPro:IPR016140), Plant lipid transfer protein/seed storage/trypsin-alpha amylase inhibitor (InterPro:IPR003612), Pla…	0	0	0	0	0	0	0	0	0	0	0	0	1.11328	0	0	0	0.27832	1	0	#DIV/0!	0	#DIV/0!	1	0	0	0.27832	1	1	1	0.968025	0	1	0
AT1G03106	AT1G03106	unknown protein; Has 35333 Blast hits to 34131 proteins in 2444 species: Archae - 798; Bacteria - 22429; Metazoa - 974; Fungi - 991; Plants - 531; Viruses - 0; Other Eukaryotes - 9610 (source: NCBI BLink).	0.770383	1.83698	1.8255	0	0.979842	0.974921	0.93422	0	0	0	0	0.9053	0	1.47762	0.651588	0.311407	0.226325	1.47762	0.440971	0.347344	0.210749	0.726783	1	0.440971	0.210749	0.153168	0.817203	0.898505	1	1	1	1	0
AT1G03110	TRM82	Transducin/WD40 repeat-like superfamily protein; CONTAINS InterPro DOMAIN/s: WD40 repeat 2 (InterPro:IPR019782), WD40 repeat-like-containing domain (InterPro:IPR011046), WD40 repeat, conserved site (InterPro:IPR019775), WD40-repeat-containing domain (InterPro:IPR017986), WD40/YVTN repeat-like-containing domain (InterPro:IPR015943), WD40 repeat (InterPro:IPR001680), WD40 repeat, subgroup (InterPro…	125.572	139.611	139.651	128.249	107.783	116.99	141.067	143.811	124.547	120.029	159.287	128.553	182.578	134.945	117.674	136.475	147.612	134.945	0.872019	1.25441	1.01134	1.0816	1	0.872019	1.01134	1.09387	0.591968	1	0.396091	0.814136	0	0	0
AT1G03120	ATRAB28	responsive to abscisic acid 28 (RAB28); CONTAINS InterPro DOMAIN/s: Seed maturation protein (InterPro:IPR007011); BEST Arabidopsis thaliana protein match is: Seed maturation protein (TAIR:AT3G22490.1); Has 159 Blast hits to 126 proteins in 17 species: Archae - 0; Bacteria - 0; Metazoa - 1; Fungi - 0; Plants - 157; Viruses - 0; Other Eukaryotes - 1 (source: NCBI BLink).	12.3261	11.9404	3.651	2.94826	4.89921	4.8746	5.60532	0.812492	8.64913	3.49599	6.52816	2.7159	2.22656	9.30584	4.24069	5.02231	3.74165	9.30584	0.455702	0.882321	0.539695	0.745005	1	0.455702	0.539695	0.402076	0.419802	0.896839	1	0.867484	1	1	0
AT1G03130	PSAD-2	photosystem I subunit D-2 (PSAD-2); FUNCTIONS IN: molecular_function unknown; INVOLVED IN: photosynthesis; LOCATED IN: in 6 components; EXPRESSED IN: 23 plant structures; EXPRESSED DURING: 14 growth stages; CONTAINS InterPro DOMAIN/s: Photosystem I protein PsaD (InterPro:IPR003685); BEST Arabidopsis thaliana protein match is: photosystem I subunit D-1 (TAIR:AT4G02770.1); Has 509 Blast hits to 509…	12923.9	12344.5	12829.6	10638.8	10387.3	11073.1	9689.73	6473.93	9704.32	6708.81	9930.63	7237.87	9644.33	12699.4	10699.8	8622.66	8380.41	12699.4	0.842543	0.783234	0.678984	0.971905	1	0.842543	0.678984	0.659908	0.430977	0.059125	0.297149	0.968025	1	1	0
AT1G03140	AT1G03140	splicing factor Prp18 family protein; INVOLVED IN: RNA splicing; LOCATED IN: spliceosomal complex; EXPRESSED IN: male gametophyte, cultured cell, pollen tube; EXPRESSED DURING: L mature pollen stage, M germinated pollen stage; CONTAINS InterPro DOMAIN/s: Pre-mRNA processing factor 4 (PRP4) like (InterPro:IPR014906), Splicing factor motif (InterPro:IPR003648), Prp18 (InterPro:IPR004098); BEST Arab…	457.607	486.8	467.328	389.17	353.723	396.793	477.387	476.12	499.92	421.849	364.271	373.889	377.402	470.578	379.895	484.475	384.353	470.578	0.807295	1.01173	1.02953	0.793338	1	0.807295	1.02953	0.816767	0.00773342	1	1	0.00103044	0	0	0
AT1G03150	AT1G03150	Acyl-CoA N-acyltransferases (NAT) superfamily protein; FUNCTIONS IN: N-acetyltransferase activity; INVOLVED IN: metabolic process; LOCATED IN: cellular_component unknown; EXPRESSED IN: 22 plant structures; EXPRESSED DURING: 13 growth stages; CONTAINS InterPro DOMAIN/s: GCN5-related N-acetyltransferase, C-terminal (InterPro:IPR022610), GCN5-related N-acetyltransferase (InterPro:IPR000182), Acyl-Co…	258.849	249.83	238.228	272.714	266.517	231.056	280.266	234.81	272.447	289.002	224.569	245.336	230.449	248.969	256.763	262.508	247.339	248.969	1.0313	0.963298	1.05438	0.942215	1	1.0313	1.05438	0.993454	0.985004	1	1	0.813924	1	0	1
AT1G03160	FZL	FZO-like (FZL); FUNCTIONS IN: thiamin-phosphate diphosphorylase activity, GTP binding; INVOLVED IN: vegetative to reproductive phase transition of meristem, thylakoid membrane organization; LOCATED IN: chloroplast membrane, chloroplast; EXPRESSED IN: 23 plant structures; EXPRESSED DURING: 13 growth stages; CONTAINS InterPro DOMAIN/s: Thiamine monophosphate synthase (InterPro:IPR003733), GTP-bindi…	1101.65	1025.04	989.42	1130.66	993.56	1046.09	941.694	740.18	990.325	762.126	919.164	792.138	945.174	1038.7	1056.77	890.733	854.65	1038.7	1.01739	0.808739	0.857545	0.959491	1	1.01739	0.857545	0.822807	1	0.658068	0.162322	0.898131	1	1	1
AT1G03170	FAF2	Protein of unknown function (DUF3049); CONTAINS InterPro DOMAIN/s: Protein of unknown function DUF3049 (InterPro:IPR021410); BEST Arabidopsis thaliana protein match is: Protein of unknown function (DUF3049) (TAIR:AT4G02810.1); Has 91 Blast hits to 91 proteins in 14 species: Archae - 0; Bacteria - 0; Metazoa - 0; Fungi - 2; Plants - 89; Viruses - 0; Other Eukaryotes - 0 (source: NCBI BLink).	0.770383	0	1.8255	10.3189	9.79842	4.8746	2.80266	3.24997	1.72983	16.3146	16.9732	26.2537	21.1523	0.865294	8.33065	2.59415	20.1735	0.865294	9.62754	2.4216	2.998	7.77652	1	9.62754	2.998	23.314	0.00181369	0.86911	0.0907106	1.33511e-06	0	0	1
AT1G03180	AT1G03180	unknown protein; Has 36 Blast hits to 36 proteins in 15 species: Archae - 0; Bacteria - 0; Metazoa - 3; Fungi - 0; Plants - 33; Viruses - 0; Other Eukaryotes - 0 (source: NCBI BLink).	37.7487	31.2287	55.6777	33.905	27.4356	38.0219	30.8293	41.4371	34.5965	30.2986	40.4746	28.0643	46.7577	41.5517	33.1208	35.6209	36.3988	41.5517	0.797099	1.09897	0.857268	1.02184	1	0.797099	0.857268	0.875987	0.644433	1	1	1	0	1	0
AT1G03190	ATXPD	ULTRAVIOLET HYPERSENSITIVE 6 (UVH6); FUNCTIONS IN: in 6 functions; INVOLVED IN: DNA repair, response to UV, response to heat; LOCATED IN: nucleus; EXPRESSED IN: 25 plant structures; EXPRESSED DURING: 14 growth stages; CONTAINS InterPro DOMAIN/s: Helicase, superfamily 1/2, ATP-binding domain, DinG/Rad3-type (InterPro:IPR014013), Xeroderma pigmentosum group D protein (InterPro:IPR001945), Helicase-…	174.877	172.676	171.597	190.163	162.654	142.338	187.778	170.623	173.847	147.997	138.397	140.322	161.425	173.05	165.052	177.416	147.035	173.05	0.95378	0.890843	1.02523	0.828758	1	0.95378	1.02523	0.849669	0.886867	1	0.822545	0.141648	1	0	0
AT1G03200	AT1G03200	unknown protein; BEST Arabidopsis thaliana protein match is: unknown protein (TAIR:AT1G03240.1); Has 2 Blast hits to 2 proteins in 1 species: Archae - 0; Bacteria - 0; Metazoa - 0; Fungi - 0; Plants - 2; Viruses - 0; Other Eukaryotes - 0 (source: NCBI BLink).	15.4077	11.0219	10.953	8.84478	14.6976	12.674	20.5528	15.4373	19.0281	19.8106	15.6676	15.3901	8.90623	12.4608	12.0721	18.3394	14.9436	12.4608	0.968805	1.23786	1.47176	0.814836	1	0.968805	1.47176	1.19925	1	0.855388	0.998572	0.764126	0	0	0
AT1G03210	AT1G03210	Phenazine biosynthesis PhzC/PhzF protein; FUNCTIONS IN: catalytic activity; INVOLVED IN: biosynthetic process; LOCATED IN: endomembrane system; EXPRESSED IN: 24 plant structures; EXPRESSED DURING: 15 growth stages; CONTAINS InterPro DOMAIN/s: Phenazine biosynthesis PhzC/PhzF protein (InterPro:IPR003719); BEST Arabidopsis thaliana protein match is: Phenazine biosynthesis PhzC/PhzF protein (TAIR:AT…	181.81	207.579	177.986	144.465	146.976	175.486	160.686	232.373	150.495	184.122	231.097	183.776	193.711	189.125	155.642	181.184	198.176	189.125	0.822959	1.27328	0.958013	1.09378	1	0.822959	0.958013	1.04786	0.393847	1	0.395426	0.785069	0	1	0
AT1G03220	AT1G03220	Eukaryotic aspartyl protease family protein; FUNCTIONS IN: aspartic-type endopeptidase activity; INVOLVED IN: response to salt stress; LOCATED IN: cell wall, plasma membrane, membrane, plant-type cell wall; EXPRESSED IN: 6 plant structures; CONTAINS InterPro DOMAIN/s: Peptidase aspartic (InterPro:IPR021109), Peptidase aspartic, catalytic (InterPro:IPR009007), Peptidase A1 (InterPro:IPR001461); BE…	1168.67	1850.76	979.38	1664.29	1850.92	2674.21	822.114	1905.29	909.888	1566.2	2119.04	1764.43	1714.45	1332.94	2063.14	1212.43	1791.03	1332.94	1.54782	0.868109	0.909594	1.47722	1	1.54782	0.909594	1.34367	0.148041	1	0.976425	0.158803	1	1	1
AT1G03230	AT1G03230	Eukaryotic aspartyl protease family protein; FUNCTIONS IN: aspartic-type endopeptidase activity; INVOLVED IN: response to salt stress; LOCATED IN: cell wall, plant-type cell wall; EXPRESSED IN: stem, root; CONTAINS InterPro DOMAIN/s: Peptidase aspartic (InterPro:IPR021109), Peptidase aspartic, catalytic (InterPro:IPR009007), Peptidase A1 (InterPro:IPR001461); BEST Arabidopsis thaliana protein mat…	151.765	262.689	176.161	322.835	344.905	431.89	156.015	137.311	173.847	248.215	365.577	192.829	339.55	196.872	366.543	155.724	286.543	196.872	1.86184	0.781744	0.790995	1.84006	1	1.86184	0.790995	1.45548	0.00231218	0.860647	0.616074	0.00142591	1	1	1
AT1G03240	AT1G03240	unknown protein; BEST Arabidopsis thaliana protein match is: unknown protein (TAIR:AT1G03200.1); Has 2 Blast hits to 2 proteins in 1 species: Archae - 0; Bacteria - 0; Metazoa - 0; Fungi - 0; Plants - 2; Viruses - 0; Other Eukaryotes - 0 (source: NCBI BLink).	1.54077	0	3.651	2.94826	1.95968	0	2.80266	0.812492	1.72983	0	1.30563	2.7159	1.11328	1.73059	1.63598	1.78166	1.2837	1.73059	0.945333	0.784668	1.02951	0.720509	1	0.945333	1.02951	0.741773	1	1	1	0.968025	1	0	0
AT1G03250	AT1G03250	unknown protein; Has 89 Blast hits to 89 proteins in 31 species: Archae - 0; Bacteria - 0; Metazoa - 31; Fungi - 0; Plants - 48; Viruses - 0; Other Eukaryotes - 10 (source: NCBI BLink).	301.22	311.369	318.55	356.74	334.126	365.595	298.951	296.559	306.179	329.788	310.74	391.995	309.492	310.379	352.154	300.563	335.504	310.379	1.13459	0.95272	0.968373	1.11625	1	1.13459	0.968373	1.08095	0.343747	1	1	0.336755	1	1	1
AT1G03260	AT1G03260	SNARE associated Golgi protein family; LOCATED IN: endomembrane system; EXPRESSED IN: 24 plant structures; EXPRESSED DURING: 15 growth stages; CONTAINS InterPro DOMAIN/s: SNARE associated Golgi protein (InterPro:IPR015414); BEST Arabidopsis thaliana protein match is: SNARE associated Golgi protein family (TAIR:AT5G19070.1); Has 5379 Blast hits to 5379 proteins in 1283 species: Archae - 29; Bacter…	122.491	123.996	128.698	103.189	135.218	124.79	119.58	129.999	123.683	125.856	124.035	121.31	138.047	125.062	121.066	124.42	127.312	125.062	0.968049	1.05159	0.994873	1.02324	1	0.968049	0.994873	1.01799	1	1	1	0.974103	0	1	0
AT1G03270	CBSDUF4	CBS domain-containing protein with a domain of unknown function (DUF21); FUNCTIONS IN: molecular_function unknown; INVOLVED IN: biological_process unknown; LOCATED IN: endomembrane system; EXPRESSED IN: 21 plant structures; EXPRESSED DURING: 14 growth stages; CONTAINS InterPro DOMAIN/s: Protein of unknown function DUF21 (InterPro:IPR002550); BEST Arabidopsis thaliana protein match is: CBS domain-…	50.8452	61.5389	52.9395	61.9135	69.5688	50.6959	54.1848	58.4994	53.6246	51.2745	48.3083	49.7915	53.4374	55.1079	60.7261	55.4363	50.7029	55.1079	1.10195	0.834945	1.00596	0.914617	1	1.10195	1.00596	0.920067	0.85627	1	0.770838	0.8344	1	0	1
AT1G03280	AT1G03280	Transcription factor TFIIE, alpha subunit; FUNCTIONS IN: RNA polymerase II transcription factor activity, transcription initiation factor activity; INVOLVED IN: transcription initiation from RNA polymerase II promoter; LOCATED IN: endomembrane system, transcription factor TFIIE complex; EXPRESSED IN: 24 plant structures; EXPRESSED DURING: 15 growth stages; CONTAINS InterPro DOMAIN/s: Transcriptio…	313.546	294.836	244.617	381.8	315.509	307.1	321.372	298.997	291.476	361.252	351.215	353.972	300.585	284.333	334.803	303.948	341.756	284.333	1.1775	1.02077	1.06899	1.12439	1	1.1775	1.06899	1.20196	0.295748	1	1	0.418721	0	0	1
AT1G03290	AT1G03290	unknown protein; BEST Arabidopsis thaliana protein match is: unknown protein (TAIR:AT4G02880.2); Has 13587 Blast hits to 10183 proteins in 1114 species: Archae - 257; Bacteria - 2402; Metazoa - 5637; Fungi - 960; Plants - 675; Viruses - 54; Other Eukaryotes - 3602 (source: NCBI BLink).	607.061	578.65	629.797	543.954	583.006	570.329	645.546	668.681	511.163	622.286	570.561	609.267	541.054	605.169	565.763	608.463	585.792	605.169	0.934884	1.0354	1.00544	0.96274	1	0.934884	1.00544	0.96798	0.75899	1	1	0.893174	0	0	0
AT1G03300	ATDUF1	DOMAIN OF UNKNOWN FUNCTION 724 1 (ATDUF1); FUNCTIONS IN: RNA binding; INVOLVED IN: biological_process unknown; LOCATED IN: nucleus; EXPRESSED IN: 30 plant structures; EXPRESSED DURING: 14 growth stages; CONTAINS InterPro DOMAIN/s: Tudor-like, plant (InterPro:IPR014002), Agenet (InterPro:IPR008395), Protein of unknown function DUF724 (InterPro:IPR007930); BEST Arabidopsis thaliana protein match is…	57.0083	56.9465	64.8052	170.999	160.694	127.715	75.6718	77.1867	78.7071	166.642	150.148	169.291	134.707	59.5867	153.136	77.1885	155.197	59.5867	2.56997	1.01346	1.2954	2.01062	1	2.56997	1.2954	2.60456	5.44676e-13	0.52865	1	5.12087e-09	0	0	1
AT1G03310	ATISA2	debranching enzyme 1 (DBE1); FUNCTIONS IN: isoamylase activity, alpha-amylase activity; INVOLVED IN: carbohydrate metabolic process, amylopectin biosynthetic process; LOCATED IN: chloroplast; EXPRESSED IN: 22 plant structures; EXPRESSED DURING: 13 growth stages; CONTAINS InterPro DOMAIN/s: Glycoside hydrolase, family 13, N-terminal (InterPro:IPR004193), Immunoglobulin E-set (InterPro:IPR014756), …	1619.34	1397.03	1590.92	1916.37	1818.59	1662.24	1610.6	1151.3	1376.94	1358.77	1505.39	1533.58	1475.09	1535.76	1799.07	1379.61	1468.21	1535.76	1.17145	0.816096	0.898323	1.06422	1	1.17145	0.898323	0.956013	0.225897	0.878085	0.162095	0.749962	1	1	1
AT1G03320	AT1G03320	unknown protein; Has 1038 Blast hits to 683 proteins in 112 species: Archae - 4; Bacteria - 14; Metazoa - 318; Fungi - 117; Plants - 86; Viruses - 8; Other Eukaryotes - 491 (source: NCBI BLink).	2.31115	1.83698	0.912749	0	1.95968	0.974921	2.80266	3.24997	4.32456	2.33066	1.30563	3.6212	2.22656	1.68696	0.978202	3.45906	2.37101	1.68696	0.579861	2.42385	2.05047	0.685449	1	0.579861	2.05047	1.40549	0.942245	0.951037	0.888907	0.866673	0	0	0
AT1G03330	AT1G03330	Small nuclear ribonucleoprotein family protein; CONTAINS InterPro DOMAIN/s: Like-Sm ribonucleoprotein (LSM) domain (InterPro:IPR001163), U6 snRNA-associated Sm-like protein LSm2 (InterPro:IPR016654), Like-Sm ribonucleoprotein (LSM) domain, eukaryotic/archaea-type (InterPro:IPR006649), Like-Sm ribonucleoprotein (LSM)-related domain (InterPro:IPR010920); Has 762 Blast hits to 762 proteins in 209 sp…	272.715	266.363	240.053	246.18	253.779	257.379	290.543	306.309	275.907	308.812	282.016	295.128	276.093	259.71	252.446	290.92	290.512	259.71	0.972029	1.15079	1.12017	0.9986	1	0.972029	1.12017	1.1186	0.982527	0.775545	0.414577	1	0	0	0
AT1G03340	AT1G03340	unknown protein; BEST Arabidopsis thaliana protein match is: unknown protein (TAIR:AT4G02920.1); Has 44 Blast hits to 41 proteins in 13 species: Archae - 0; Bacteria - 1; Metazoa - 0; Fungi - 0; Plants - 43; Viruses - 0; Other Eukaryotes - 0 (source: NCBI BLink).	63.1714	55.1095	68.4562	51.5946	60.7502	70.1943	75.6718	80.4367	83.0316	64.0932	67.8928	68.8028	70.1366	62.2457	60.8464	79.7134	67.7313	62.2457	0.977519	1.11315	1.28062	0.849686	1	0.977519	1.28062	1.08813	1	0.59271	0.975953	0.453862	0	0	0
AT1G03350	AT1G03350	BSD domain-containing protein; FUNCTIONS IN: molecular_function unknown; INVOLVED IN: biological_process unknown; LOCATED IN: cellular_component unknown; EXPRESSED IN: 24 plant structures; EXPRESSED DURING: 15 growth stages; CONTAINS InterPro DOMAIN/s: BSD (InterPro:IPR005607); BEST Arabidopsis thaliana protein match is: BSD domain-containing protein (TAIR:AT4G13110.1); Has 10642 Blast hits to 59…	542.349	527.214	579.596	599.971	523.236	514.758	566.138	589.056	558.734	593.153	594.062	650.005	519.901	549.72	545.988	571.309	589.28	549.72	0.993212	1.07929	1.03927	1.03146	1	0.993212	1.03927	1.07197	1	1	0.787889	0.910859	0	0	0
AT1G03360	ATRRP4	ribosomal RNA processing 4 (RRP4); FUNCTIONS IN: exonuclease activity; LOCATED IN: mitochondrion; EXPRESSED IN: 20 plant structures; EXPRESSED DURING: 13 growth stages; CONTAINS InterPro DOMAIN/s: Nucleic acid-binding, OB-fold-like (InterPro:IPR016027); Has 615 Blast hits to 615 proteins in 291 species: Archae - 147; Bacteria - 0; Metazoa - 136; Fungi - 134; Plants - 55; Viruses - 0; Other Eukary…	100.15	108.382	94.0132	101.715	108.763	116.99	131.725	116.999	117.628	99.0531	114.896	92.3406	134.707	100.848	109.156	122.117	110.249	100.848	1.08238	1.01001	1.2109	0.902812	1	1.08238	1.2109	1.09322	0.840529	0.734796	1	0.661624	0	0	1
AT1G03365	RF4	RING/U-box superfamily protein; FUNCTIONS IN: zinc ion binding; CONTAINS InterPro DOMAIN/s: Zinc finger, RING-type (InterPro:IPR001841); BEST Arabidopsis thaliana protein match is: RING/U-box superfamily protein (TAIR:AT4G03000.2).	312.775	320.554	336.805	331.679	309.63	301.25	313.898	337.996	303.584	349.599	296.378	344.919	322.851	323.378	314.187	318.493	328.437	323.378	0.971578	1.04536	0.984894	1.03122	1	0.971578	0.984894	1.01564	0.956644	1	0.97925	0.913373	0	1	0
AT1G03370	AT1G03370	C2 calcium/lipid-binding and GRAM domain containing protein; CONTAINS InterPro DOMAIN/s: C2 membrane targeting protein (InterPro:IPR018029), C2 calcium/lipid-binding domain, CaLB (InterPro:IPR008973), GRAM (InterPro:IPR004182), C2 region (InterPro:IPR020477), C2 calcium-dependent membrane targeting (InterPro:IPR000008); BEST Arabidopsis thaliana protein match is: C2 calcium/lipid-binding and GRAM…	432.185	386.685	371.489	980.297	904.395	1020.74	330.714	467.183	322.612	910.123	1023.61	923.406	960.76	396.786	968.478	373.503	954.476	396.786	2.44081	0.985542	0.941321	2.55547	1	2.44081	0.941321	2.40552	4.51863e-20	1	1	5.95167e-25	1	1	1
AT1G03380	ATATG18G	homolog of yeast autophagy 18 (ATG18) G (ATG18G); CONTAINS InterPro DOMAIN/s: WD40 repeat-like-containing domain (InterPro:IPR011046), Breast carcinoma amplified sequence 3 (InterPro:IPR022175), WD40 repeat (InterPro:IPR001680), WD40/YVTN repeat-like-containing domain (InterPro:IPR015943), WD40 repeat, subgroup (InterPro:IPR019781); BEST Arabidopsis thaliana protein match is: homolog of yeast aut…	1401.33	1349.26	1380.08	883.004	941.629	1008.07	1387.32	1417.8	1326.78	980.043	759.877	986.777	701.366	1376.89	944.234	1377.3	857.016	1376.89	0.685773	0.907631	1.0003	0.622245	1	0.685773	1.0003	0.622429	0.000180045	1	0.805816	1.00811e-07	1	0	0
AT1G03390	AT1G03390	HXXXD-type acyl-transferase family protein; FUNCTIONS IN: transferase activity, transferring acyl groups other than amino-acyl groups, transferase activity; INVOLVED IN: biological_process unknown; EXPRESSED IN: sepal, flower; EXPRESSED DURING: petal differentiation and expansion stage; CONTAINS InterPro DOMAIN/s: Transferase (InterPro:IPR003480); BEST Arabidopsis thaliana protein match is: HXXXD…	9.24459	11.0219	19.1677	7.37065	7.83874	16.5737	9.3422	14.6248	19.893	2.33066	7.83379	10.8636	10.0195	13.1447	10.5943	14.62	7.76189	13.1447	0.805976	0.732644	1.11223	0.530908	1	0.805976	1.11223	0.590494	0.926382	1	0.944391	0.274306	1	0	0
AT1G03400	AT1G03400	2-oxoglutarate (2OG) and Fe(II)-dependent oxygenase superfamily protein; CONTAINS InterPro DOMAIN/s: Oxoglutarate/iron-dependent oxygenase (InterPro:IPR005123); BEST Arabidopsis thaliana protein match is: 2-oxoglutarate (2OG) and Fe(II)-dependent oxygenase superfamily protein (TAIR:AT1G03410.1); Has 8186 Blast hits to 8162 proteins in 1002 species: Archae - 0; Bacteria - 1123; Metazoa - 116; Fung…	303.531	332.494	252.832	372.955	266.517	305.15	264.384	212.06	239.581	255.207	413.885	261.632	322.851	296.285	314.874	238.675	313.394	296.285	1.06274	0.995298	0.805558	1.31306	1	1.06274	0.805558	1.05774	0.959319	0.748493	1	0.130305	1	1	1
AT1G03410	2A6	2A6; FUNCTIONS IN: oxidoreductase activity; LOCATED IN: endomembrane system; EXPRESSED IN: 17 plant structures; EXPRESSED DURING: 10 growth stages; CONTAINS InterPro DOMAIN/s: Oxoglutarate/iron-dependent oxygenase (InterPro:IPR005123); BEST Arabidopsis thaliana protein match is: 2-oxoglutarate (2OG) and Fe(II)-dependent oxygenase superfamily protein (TAIR:AT1G03400.1); Has 8330 Blast hits to 8293…	77.0383	67.9684	64.8052	51.5946	46.0526	51.6708	67.2639	50.3745	60.5439	54.7705	63.9759	55.2233	54.5507	69.9373	49.7727	59.3941	57.1301	69.9373	0.711676	1.14782	0.849248	0.961882	1	0.711676	0.849248	0.816876	0.0928045	0.903388	0.906177	0.968025	0	1	0
AT1G03420	Sadhu4-2	0	1.54077	0	0.912749	1.47413	0	0	0	1.62498	0.864913	3.49599	1.30563	1.8106	2.22656	0.817838	0.491377	0.829965	2.20969	0.817838	0.600824	4.49694	1.01483	2.66239	1	0.600824	1.01483	2.70187	0.959943	1	0.577789	0.536471	0	0	0
AT1G03430	AHP5	histidine-containing phosphotransfer factor 5 (AHP5); CONTAINS InterPro DOMAIN/s: Signal transduction histidine kinase, phosphotransfer (Hpt) domain (InterPro:IPR008207); BEST Arabidopsis thaliana protein match is: histidine-containing phosphotransmitter 2 (TAIR:AT3G29350.1); Has 311 Blast hits to 310 proteins in 49 species: Archae - 2; Bacteria - 33; Metazoa - 0; Fungi - 8; Plants - 266; Viruses…	248.834	259.015	239.14	312.516	255.739	288.577	291.477	245.372	252.555	291.333	238.93	309.613	256.054	248.996	285.61	263.135	273.982	248.996	1.14705	0.959287	1.05678	1.04123	1	1.14705	1.05678	1.10035	0.428946	1	1	0.890556	1	0	1
AT1G03440	AT1G03440	Leucine-rich repeat (LRR) family protein; INVOLVED IN: signal transduction; LOCATED IN: endomembrane system; EXPRESSED IN: 23 plant structures; EXPRESSED DURING: 13 growth stages; CONTAINS InterPro DOMAIN/s: Leucine-rich repeat-containing N-terminal domain, type 2 (InterPro:IPR013210), Leucine-rich repeat (InterPro:IPR001611); BEST Arabidopsis thaliana protein match is: RNI-like superfamily prote…	369.784	320.554	355.06	277.137	266.517	228.131	312.964	300.622	401.319	315.804	310.74	273.401	282.773	348.466	257.262	338.302	295.68	348.466	0.73827	1.14933	0.970833	0.874011	1	0.73827	0.970833	0.848519	0.0107654	1	0.630506	0.350075	0	1	0
AT1G03445	BSU1	BRI1 SUPPRESSOR 1 (BSU1); FUNCTIONS IN: protein binding, protein serine/threonine phosphatase activity; INVOLVED IN: brassinosteroid mediated signaling pathway, regulation of protein localization; LOCATED IN: nucleus; EXPRESSED IN: sperm cell, male gametophyte, cultured cell, pollen tube; EXPRESSED DURING: L mature pollen stage, M germinated pollen stage; CONTAINS InterPro DOMAIN/s: Serine/threon…	10.7854	3.67397	3.651	4.42239	2.93953	4.8746	5.60532	7.31242	2.59474	8.15731	5.22252	4.5265	11.1328	6.03677	4.07884	5.17083	7.25978	6.03677	0.675666	1.77986	0.856555	1.40399	1	0.675666	0.856555	1.20259	0.790345	1	0.798226	0.780198	0	1	0
AT1G03457	AT1G03457	RNA-binding (RRM/RBD/RNP motifs) family protein; FUNCTIONS IN: RNA binding, nucleotide binding, nucleic acid binding; INVOLVED IN: biological_process unknown; LOCATED IN: cellular_component unknown; EXPRESSED IN: 17 plant structures; EXPRESSED DURING: 14 growth stages; CONTAINS InterPro DOMAIN/s: RNA recognition motif, RNP-1 (InterPro:IPR000504), Ribonucleoprotein, BRUNO-like (InterPro:IPR015903)…	70.1048	68.8869	77.5837	281.559	286.114	244.705	60.7243	101.561	71.7878	439.329	408.663	401.048	445.312	72.1918	270.793	78.0245	423.588	72.1918	3.75102	1.56425	1.08079	5.42891	1	3.75102	1.08079	5.86753	3.54487e-29	1	0.000173311	6.70677e-56	0	0	1
AT1G03470	AT1G03470	Kinase interacting (KIP1-like) family protein; CONTAINS InterPro DOMAIN/s: KIP1-like (InterPro:IPR011684); BEST Arabidopsis thaliana protein match is: Kinase interacting (KIP1-like) family protein (TAIR:AT2G47920.1); Has 687 Blast hits to 664 proteins in 124 species: Archae - 6; Bacteria - 10; Metazoa - 109; Fungi - 52; Plants - 347; Viruses - 3; Other Eukaryotes - 160 (source: NCBI BLink).	30.8153	28.4732	31.0335	51.5946	44.0929	49.721	46.711	34.9371	35.4614	62.9278	60.059	39.8332	61.2303	30.1073	48.4695	39.0365	56.0126	30.1073	1.60989	1.15563	1.29658	1.43488	1	1.60989	1.29658	1.86043	0.0575288	0.840314	0.93301	0.116376	0	0	1
AT1G03475	LIN2	LESION INITIATION 2 (LIN2); FUNCTIONS IN: coproporphyrinogen oxidase activity; INVOLVED IN: tetrapyrrole biosynthetic process; LOCATED IN: apoplast, chloroplast stroma, chloroplast, plastid; EXPRESSED IN: 23 plant structures; EXPRESSED DURING: 14 growth stages; CONTAINS InterPro DOMAIN/s: Coproporphyrinogen III oxidase (InterPro:IPR001260), Coproporphyrinogen III oxidase, conserved site (InterPro…	1215.66	1113.21	1311.62	1555.21	1367.86	1356.11	1276.15	931.928	1203.09	1262.05	1599.4	1253.84	1507.38	1213.5	1426.39	1137.06	1405.67	1213.5	1.17544	0.985469	0.937006	1.23623	1	1.17544	0.937006	1.15836	0.313505	1	1	0.0788814	1	1	1
AT1G03490	ANAC006	NAC domain containing protein 6 (NAC006); FUNCTIONS IN: sequence-specific DNA binding transcription factor activity; INVOLVED IN: multicellular organismal development, regulation of transcription; EXPRESSED IN: cultured cell; CONTAINS InterPro DOMAIN/s: No apical meristem (NAM) protein (InterPro:IPR003441); BEST Arabidopsis thaliana protein match is: TCV-interacting protein (TAIR:AT5G24590.2); Ha…	0.770383	0	0.912749	1.47413	0	0.974921	0	0	0.864913	0	0	1.8106	1.11328	0.561044	0.81635	0.288304	0.73097	0.561044	1.45506	0.895412	0.513871	2.53541	1	1.45506	0.513871	1.30287	1	1	1	0.848888	1	1	1
AT1G03495	3AT2	HXXXD-type acyl-transferase family protein; FUNCTIONS IN: transferase activity, transferring acyl groups other than amino-acyl groups, transferase activity; INVOLVED IN: biological_process unknown; CONTAINS InterPro DOMAIN/s: Transferase (InterPro:IPR003480); BEST Arabidopsis thaliana protein match is: HXXXD-type acyl-transferase family protein (TAIR:AT1G03940.1); Has 1920 Blast hits to 1905 prot…	53.9268	56.9465	55.6777	47.1722	70.5487	82.8683	44.8426	47.1245	54.4895	67.5891	60.059	77.8558	92.4021	55.517	66.863	48.8189	74.4765	55.517	1.20437	1.11387	0.87935	1.52557	1	1.20437	0.87935	1.34151	0.541898	1	1	0.0292873	0	1	1
AT1G03502	AT1G03502	snoRNA	0	0	0.912749	0	0	0	0	0	0	0	0	0	0	0.30425	0	0	0	0.30425	0	#DIV/0!	0	#DIV/0!	1	0	0	0	1	1	1	1	0	1	0
AT1G03506	AT1G03506	snoRNA	10.7854	13.7774	10.0402	25.0602	15.6775	23.3981	10.2764	11.3749	13.8386	19.8106	14.3619	22.6325	16.6992	11.5343	21.3786	11.83	18.3761	11.5343	1.85348	0.859554	1.02563	1.55335	1	1.85348	1.02563	1.59316	0.125959	1	1	0.263347	1	0	1
AT1G03510	PCMP-E3	Tetratricopeptide repeat (TPR)-like superfamily protein; FUNCTIONS IN: binding; INVOLVED IN: biological_process unknown; LOCATED IN: cellular_component unknown; EXPRESSED IN: 10 plant structures; EXPRESSED DURING: 6 growth stages; CONTAINS InterPro DOMAIN/s: Pentatricopeptide repeat (InterPro:IPR002885), Tetratricopeptide-like helical (InterPro:IPR011990); BEST Arabidopsis thaliana protein match …	11.5557	10.1034	10.953	25.0602	28.4154	23.3981	10.2764	6.49993	12.9737	20.9759	19.5845	16.2954	23.3789	10.8707	25.6246	9.91668	20.0587	10.8707	2.35721	0.78279	0.912238	2.02272	1	2.35721	0.912238	1.8452	0.00911812	1	0.861051	0.0368834	1	1	1
AT1G03515	AT1G03515	tRNA-Asp (anticodon: GTC)	0	0	0	0	0	0	0.93422	0	0	0	0	0	0	0	0	0.311407	0	1	0	#DIV/0!	0.311407	0	1	0	0.311407	0	1	1	1	0.989722	0	1	0
AT1G03520	AT1G03520	Core-2/I-branching beta-1,6-N-acetylglucosaminyltransferase family protein; FUNCTIONS IN: transferase activity, transferring glycosyl groups, acetylglucosaminyltransferase activity; INVOLVED IN: carbohydrate biosynthetic process; LOCATED IN: membrane; EXPRESSED IN: 22 plant structures; EXPRESSED DURING: 13 growth stages; CONTAINS InterPro DOMAIN/s: Glycosyl transferase, family 14 (InterPro:IPR003…	217.248	211.253	169.771	206.378	231.243	233.981	224.213	225.06	185.091	243.554	202.373	234.473	214.863	199.424	223.867	211.455	223.816	199.424	1.12257	0.999769	1.06033	1.05846	1	1.12257	1.06033	1.12231	0.564893	1	1	0.832486	1	0	1
AT1G03530	ATNAF1	nuclear assembly factor 1 (NAF1); FUNCTIONS IN: snoRNA binding, pseudouridine synthase activity; INVOLVED IN: biological_process unknown; LOCATED IN: box H/ACA snoRNP complex; EXPRESSED IN: 23 plant structures; EXPRESSED DURING: 13 growth stages; CONTAINS InterPro DOMAIN/s: H/ACA ribonucleoprotein complex, subunit Gar1/Naf1 (InterPro:IPR007504); Has 55446 Blast hits to 31211 proteins in 1683 spec…	90.9051	113.893	104.966	126.775	79.3672	74.094	136.396	99.124	113.304	110.706	114.896	97.7724	89.0623	103.255	93.4121	116.275	103.109	103.255	0.904676	1.10381	1.12609	0.886773	1	0.904676	1.12609	0.99859	0.80651	1	0.959247	0.70795	0	0	0
AT1G03540	PCMP-E4	Pentatricopeptide repeat (PPR-like) superfamily protein; CONTAINS InterPro DOMAIN/s: Pentatricopeptide repeat (InterPro:IPR002885); BEST Arabidopsis thaliana protein match is: Pentatricopeptide repeat (PPR) superfamily protein (TAIR:AT2G13600.1); Has 43035 Blast hits to 14042 proteins in 228 species: Archae - 0; Bacteria - 19; Metazoa - 59; Fungi - 97; Plants - 42229; Viruses - 0; Other Eukaryote…	20.0299	27.5547	31.9462	26.5344	26.4557	15.5987	29.8951	23.5623	25.9474	30.2986	11.7507	19.0113	20.039	26.5103	22.8629	26.4682	20.2749	26.5103	0.862417	0.886802	0.998413	0.766009	1	0.862417	0.998413	0.764793	0.885141	1	1	0.57893	1	1	0
AT1G03545	AT1G03545	0	6.93344	8.26642	1.8255	2.94826	4.89921	5.84952	2.80266	5.68744	2.59474	2.33066	2.61126	5.4318	1.11328	5.67512	4.56567	3.69495	2.87175	5.67512	0.804505	0.628988	0.651078	0.77721	1	0.804505	0.651078	0.506024	0.972762	1	0.947625	0.93941	1	1	0
AT1G03550	SCAMP2	Secretory carrier membrane protein (SCAMP) family protein; FUNCTIONS IN: transmembrane transporter activity; INVOLVED IN: protein transport; LOCATED IN: integral to membrane; EXPRESSED IN: 23 plant structures; EXPRESSED DURING: 15 growth stages; CONTAINS InterPro DOMAIN/s: SCAMP (InterPro:IPR007273); BEST Arabidopsis thaliana protein match is: Secretory carrier membrane protein (SCAMP) family pro…	95.5274	91.8491	104.053	72.2324	69.5688	71.1692	103.698	108.061	89.9509	109.541	69.1984	81.477	67.91	97.1433	70.9901	100.57	82.0316	97.1433	0.730777	1.15554	1.03528	0.815665	1	0.730777	1.03528	0.844439	0.112783	1	0.851052	0.313106	0	0	0
AT1G03560	AT1G03560	Pentatricopeptide repeat (PPR-like) superfamily protein; CONTAINS InterPro DOMAIN/s: Pentatricopeptide repeat (InterPro:IPR002885); BEST Arabidopsis thaliana protein match is: Tetratricopeptide repeat (TPR)-like superfamily protein (TAIR:AT5G39710.1); Has 53521 Blast hits to 15193 proteins in 316 species: Archae - 3; Bacteria - 91; Metazoa - 613; Fungi - 824; Plants - 50230; Viruses - 0; Other Eu…	73.9567	79.9088	64.8052	84.0254	78.3874	79.9435	79.4087	68.2493	70.0579	92.0611	80.9491	93.2459	56.7772	72.8902	80.7854	72.572	80.7583	72.8902	1.10832	0.999664	0.995634	1.1128	1	1.10832	0.995634	1.10794	0.836639	1	1	0.729471	1	1	1
AT1G03570	AT1G03570	tRNA-Gln (anticodon: CTG)	0	0	0	0	0	0	0	0	0	0	0	0	1.11328	0	0	0	0.27832	1	0	#DIV/0!	0	#DIV/0!	1	0	0	0.27832	1	1	1	0.968025	0	1	0
AT1G03580	AT1G03580	pseudogene, meprin and TRAF homology (MATH) domain protein -related, weak similarity to ubiquitin-specific protease 12 (Arabidopsis thaliana) GI:11993471; contains weak hit to Pfam PF00917: MATH domain	5.39268	5.51095	4.56375	11.793	9.79842	18.5235	6.53954	3.24997	15.5684	11.6533	9.13942	18.106	3.33984	5.15579	13.3717	8.45265	10.5596	5.15579	2.59352	0.789703	1.63945	1.24927	1	2.59352	1.63945	2.04811	0.170414	0.982678	1	0.868715	1	0	1
AT1G03590	PPC6-6	Protein phosphatase 2C family protein; FUNCTIONS IN: protein serine/threonine phosphatase activity, catalytic activity; INVOLVED IN: N-terminal protein myristoylation; LOCATED IN: plasma membrane; EXPRESSED IN: 23 plant structures; EXPRESSED DURING: 13 growth stages; CONTAINS InterPro DOMAIN/s: Protein phosphatase 2C-related (InterPro:IPR001932), Protein phosphatase 2C (InterPro:IPR015655), Prote…	265.012	276.466	255.57	361.162	292.973	336.348	283.069	296.559	281.962	319.3	359.049	330.435	335.097	265.682	330.161	287.197	335.97	265.682	1.24269	1.0176	1.08098	1.16983	1	1.24269	1.08098	1.26456	0.0306968	0.964797	1	0.105547	0	0	1
AT1G03600	PSB27	PSB27; FUNCTIONS IN: molecular_function unknown; INVOLVED IN: photosystem II repair; LOCATED IN: thylakoid, chloroplast thylakoid membrane, chloroplast thylakoid lumen, chloroplast photosystem II, chloroplast; EXPRESSED IN: 23 plant structures; EXPRESSED DURING: 13 growth stages; Has 273 Blast hits to 273 proteins in 82 species: Archae - 0; Bacteria - 114; Metazoa - 0; Fungi - 0; Plants - 63; Vir…	3697.84	3666.62	3706.68	3366.91	3396.13	3394.67	3150.19	2337.54	3709.61	2457.68	3128.29	2630.8	3001.4	3690.38	3385.91	3065.78	2804.54	3690.38	0.917496	0.828299	0.83075	0.91479	1	0.917496	0.83075	0.759961	0.755702	0.627105	0.380117	0.660236	1	1	0
AT1G03610	AT1G03610	Protein of unknown function (DUF789); CONTAINS InterPro DOMAIN/s: Protein of unknown function DUF789 (InterPro:IPR008507); BEST Arabidopsis thaliana protein match is: Protein of unknown function (DUF789) (TAIR:AT4G03420.1); Has 266 Blast hits to 262 proteins in 19 species: Archae - 0; Bacteria - 0; Metazoa - 0; Fungi - 0; Plants - 263; Viruses - 0; Other Eukaryotes - 3 (source: NCBI BLink).	605.521	637.433	541.26	594.075	529.115	673.67	613.783	545.994	667.713	495.265	454.36	510.589	416.366	594.738	598.953	609.163	469.145	594.738	1.00709	0.783275	1.02425	0.770147	1	1.00709	1.02425	0.788826	1	1	0.0814605	0.00968182	1	0	1
AT1G03620	AT1G03620	ELMO/CED-12 family protein; FUNCTIONS IN: molecular_function unknown; INVOLVED IN: phagocytosis; LOCATED IN: cytoskeleton; EXPRESSED IN: 16 plant structures; EXPRESSED DURING: 6 growth stages; CONTAINS InterPro DOMAIN/s: Engulfment/cell motility, ELMO (InterPro:IPR006816); BEST Arabidopsis thaliana protein match is: ELMO/CED-12 family protein (TAIR:AT3G03610.1); Has 828 Blast hits to 828 proteins…	36.208	32.1472	31.0335	38.3274	34.2945	51.6708	23.3555	29.2497	30.2719	39.6212	47.0027	47.9809	53.4374	33.1296	41.4309	27.6257	47.0106	33.1296	1.25057	1.13467	0.833869	1.7017	1	1.25057	0.833869	1.41899	0.549111	0.990481	0.973947	0.0140001	0	1	1
AT1G03630	POR C	protochlorophyllide oxidoreductase C (POR C); FUNCTIONS IN: oxidoreductase activity, NADPH dehydrogenase activity, protochlorophyllide reductase activity; INVOLVED IN: chlorophyll biosynthetic process; LOCATED IN: chloroplast thylakoid membrane, chloroplast, chloroplast envelope; EXPRESSED IN: 22 plant structures; EXPRESSED DURING: 13 growth stages; CONTAINS InterPro DOMAIN/s: NAD(P)-binding doma…	3643.91	3606.92	3556.07	4733.43	4024.21	3768.07	3342.64	2456.97	3246.88	2853.89	3638.79	2808.24	3408.86	3602.3	4175.24	3015.5	3177.45	3602.3	1.15905	0.761022	0.837104	1.05371	1	1.15905	0.837104	0.882061	0.392533	0.633265	0.0699978	0.87025	1	1	1
AT1G03640	AT1G03640	tRNA-Phe (anticodon: GAA)	0	0	0	0	0	0	0	0	0	0	0	0	0	0	0	0	0	1	0	#DIV/0!	0	#DIV/0!	1	0	0	0	NA	NA	NA	NA	0	1	0
AT1G03650	AT1G03650	Acyl-CoA N-acyltransferases (NAT) superfamily protein; FUNCTIONS IN: N-acetyltransferase activity; INVOLVED IN: metabolic process; LOCATED IN: cellular_component unknown; CONTAINS InterPro DOMAIN/s: GCN5-related N-acetyltransferase, C-terminal (InterPro:IPR022610), GCN5-related N-acetyltransferase (InterPro:IPR000182), Acyl-CoA N-acyltransferase (InterPro:IPR016181); Has 3295 Blast hits to 3295 p…	12.3261	24.7993	20.9932	13.2672	14.6976	27.2978	23.3555	16.2498	8.64913	20.9759	31.3351	19.9166	24.4921	19.3729	18.4209	16.0848	24.18	19.3729	0.950858	1.31264	0.830275	1.50328	1	0.950858	0.830275	1.24813	1	1	0.925642	0.397944	0	1	0
AT1G03660	AT1G03660	Ankyrin-repeat containing protein; BEST Arabidopsis thaliana protein match is: ankyrin repeat family protein (TAIR:AT1G03670.1); Has 105 Blast hits to 104 proteins in 3 species: Archae - 0; Bacteria - 0; Metazoa - 0; Fungi - 0; Plants - 105; Viruses - 0; Other Eukaryotes - 0 (source: NCBI BLink).	16.178	2.75547	11.8657	10.3189	14.6976	8.77429	16.816	20.3123	6.9193	24.4719	13.0563	18.106	17.8125	10.2664	11.2636	14.6825	18.3617	10.2664	1.09713	1.63018	1.43015	1.25058	1	1.09713	1.43015	1.78852	1	1	0.710725	0.81836	0	0	1
AT1G03670	AT1G03670	ankyrin repeat family protein; CONTAINS InterPro DOMAIN/s: Ankyrin repeat-containing domain (InterPro:IPR020683), Ankyrin repeat (InterPro:IPR002110); BEST Arabidopsis thaliana protein match is: Ankyrin repeat family protein (TAIR:AT4G03500.1); Has 38664 Blast hits to 17395 proteins in 690 species: Archae - 39; Bacteria - 2692; Metazoa - 19825; Fungi - 3120; Plants - 3302; Viruses - 203; Other Eu…	0	0	0	0	0	0	0.93422	0	0	0	0	0	0	0	0	0.311407	0	1	0	#DIV/0!	0.311407	0	1	0	0.311407	0	1	1	1	0.989722	0	1	0
AT1G03680	ATHM1	thioredoxin M-type 1 (THM1); FUNCTIONS IN: enzyme activator activity; INVOLVED IN: response to oxidative stress, response to cold, positive regulation of catalytic activity; LOCATED IN: thylakoid, apoplast, stromule, chloroplast, chloroplast stroma; EXPRESSED IN: 24 plant structures; EXPRESSED DURING: 14 growth stages; CONTAINS InterPro DOMAIN/s: Thioredoxin fold (InterPro:IPR012335), Thioredoxin…	2928.22	2594.74	2812.18	3026.39	2929.73	3041.75	2436.45	1663.17	2462.41	2145.37	2684.38	2315.76	2514.9	2778.38	2999.29	2187.34	2415.1	2778.38	1.07951	0.805224	0.787272	1.10413	1	1.07951	0.787272	0.869248	0.792429	0.302382	0.222959	0.582716	1	1	1
AT1G03687	AT1G03687	DTW domain-containing protein; CONTAINS InterPro DOMAIN/s: DTW (InterPro:IPR005636); Has 580 Blast hits to 580 proteins in 298 species: Archae - 0; Bacteria - 527; Metazoa - 0; Fungi - 0; Plants - 28; Viruses - 0; Other Eukaryotes - 25 (source: NCBI BLink).	133.276	130.426	125.959	103.189	132.279	110.166	126.12	100.749	120.223	104.88	101.839	104.11	139.16	129.887	115.211	115.697	112.497	129.887	0.887011	0.976441	0.890752	0.972341	1	0.887011	0.890752	0.866114	0.70173	0.982284	1	0.971055	1	1	0
AT1G03700	AT1G03700	Uncharacterised protein family (UPF0497); FUNCTIONS IN: molecular_function unknown; INVOLVED IN: biological_process unknown; LOCATED IN: endomembrane system; EXPRESSED IN: hypocotyl, flower; EXPRESSED DURING: petal differentiation and expansion stage; CONTAINS InterPro DOMAIN/s: Uncharacterised protein family UPF0497, trans-membrane plant (InterPro:IPR006702), Uncharacterised protein family UPF04…	9.24459	14.6959	15.5167	2.94826	18.617	8.77429	21.4871	38.9996	7.78421	13.984	15.6676	15.3901	8.90623	13.1524	10.1132	22.757	13.487	13.1524	0.768923	1.3336	1.73025	0.592652	1	0.768923	1.73025	1.02544	0.926234	0.845188	1	0.431426	0	0	0
AT1G03710	AT1G03710	Cystatin/monellin superfamily protein; FUNCTIONS IN: cysteine-type endopeptidase inhibitor activity; INVOLVED IN: biological_process unknown; LOCATED IN: cellular_component unknown; EXPRESSED IN: 10 plant structures; EXPRESSED DURING: 8 growth stages; CONTAINS InterPro DOMAIN/s: Proteinase inhibitor I25, cystatin (InterPro:IPR000010), Proteinase inhibitor I25, cystatin, conserved region (InterPro…	2.31115	1.83698	1.8255	1.47413	0	0	3.73688	0.812492	4.32456	1.16533	7.83379	2.7159	1.11328	1.99121	0.491377	2.95798	3.20707	1.99121	0.246773	6.52671	1.48552	1.08421	1	0.246773	1.48552	1.61062	0.574494	1	0.449255	0.989722	0	0	0
AT1G03720	AT1G03720	Cysteine proteinases superfamily protein; FUNCTIONS IN: cysteine-type peptidase activity; INVOLVED IN: proteolysis; LOCATED IN: cellular_component unknown; EXPRESSED IN: ovule, seed; EXPRESSED DURING: E expanded cotyledon stage; CONTAINS InterPro DOMAIN/s: Peptidase C1A, papain (InterPro:IPR013128), Peptidase C1A, papain C-terminal (InterPro:IPR000668); BEST Arabidopsis thaliana protein match is:…	0	0	0	0	0	0	0	0	0	0	0	0	0	0	0	0	0	1	0	#DIV/0!	0	#DIV/0!	1	0	0	0	NA	NA	NA	NA	0	1	0
AT1G03730	AT1G03730	unknown protein; BEST Arabidopsis thaliana protein match is: unknown protein (TAIR:AT4G03600.1); Has 50 Blast hits to 50 proteins in 10 species: Archae - 0; Bacteria - 0; Metazoa - 0; Fungi - 0; Plants - 50; Viruses - 0; Other Eukaryotes - 0 (source: NCBI BLink).	87.8236	81.7457	72.1072	325.783	341.965	332.448	70.0665	107.249	95.1404	284.341	298.99	325.908	270.527	80.5589	333.399	90.8186	294.941	80.5589	4.13857	0.88465	1.12736	3.24759	1	4.13857	1.12736	3.66119	1.95417e-38	0.968509	0.722629	3.35679e-30	1	0	1
AT1G03740	AT1G03740	Protein kinase superfamily protein; FUNCTIONS IN: protein serine/threonine kinase activity, protein kinase activity, kinase activity, ATP binding; INVOLVED IN: protein amino acid phosphorylation, N-terminal protein myristoylation; EXPRESSED IN: 24 plant structures; EXPRESSED DURING: 13 growth stages; CONTAINS InterPro DOMAIN/s: Protein kinase, ATP binding site (InterPro:IPR017441), Protein kinase…	780.398	887.263	779.488	1735.05	1732.36	1879.65	703.468	961.99	640.9	1530.08	1549.78	1630.45	1475.09	815.716	1782.35	768.786	1546.35	815.716	2.18502	0.867589	0.942468	2.01142	1	2.18502	0.942468	1.8957	3.35611e-16	1	0.554516	1.02917e-14	1	1	1
AT1G03743	AT1G03743	snoRNA	21.5707	21.1253	10.953	17.6896	22.5364	20.4733	8.40798	15.4373	15.5684	11.6533	20.8901	9.9583	23.3789	17.883	20.2331	13.1379	16.4701	17.883	1.13141	0.81402	0.734659	1.25363	1	1.13141	0.734659	0.920994	0.960432	0.982678	0.960971	0.807487	1	1	1
AT1G03746	AT1G03746	snoRNA	30.0449	16.5328	16.4295	25.0602	21.5565	29.2476	12.1449	12.1874	10.379	8.15731	28.7239	12.6742	15.5859	21.0024	25.2881	11.5704	16.2853	21.0024	1.20406	0.643991	0.550908	1.4075	1	1.20406	0.550908	0.775402	0.886039	0.569015	0.593125	0.607894	1	1	1
AT1G03750	CHR9	switch 2 (SWI2); FUNCTIONS IN: helicase activity, DNA binding, ATP binding, nucleic acid binding; LOCATED IN: membrane; EXPRESSED IN: 24 plant structures; EXPRESSED DURING: 15 growth stages; CONTAINS InterPro DOMAIN/s: DEAD-like helicase, N-terminal (InterPro:IPR014001), DNA/RNA helicase, C-terminal (InterPro:IPR001650), Helicase, superfamily 1/2, ATP-binding domain (InterPro:IPR014021), SNF2-rel…	156.388	163.491	170.684	134.146	105.823	112.116	184.976	185.248	160.009	144.501	129.257	166.575	121.347	163.521	117.362	176.744	140.42	163.521	0.717715	1.19648	1.08086	0.794483	1	0.717715	1.08086	0.858729	0.0151167	1	0.483844	0.101863	0	0	0
AT1G03760	AT1G03760	Prefoldin chaperone subunit family protein; FUNCTIONS IN: unfolded protein binding; INVOLVED IN: protein folding; LOCATED IN: prefoldin complex; EXPRESSED IN: pollen tube; CONTAINS InterPro DOMAIN/s: Prefoldin alpha-like (InterPro:IPR004127), Prefoldin (InterPro:IPR009053); Has 429 Blast hits to 422 proteins in 142 species: Archae - 27; Bacteria - 8; Metazoa - 215; Fungi - 17; Plants - 37; Viruse…	91.6755	112.056	76.671	82.5513	79.3672	101.392	99.0274	109.686	104.654	79.2424	87.4773	84.1929	87.949	93.4675	87.7701	104.456	84.7154	93.4675	0.939044	0.965197	1.11757	0.811015	1	0.939044	1.11757	0.906362	0.946574	1	1	0.243961	1	0	0
AT1G03770	RING1B	RING 1B (RING1B); FUNCTIONS IN: zinc ion binding; INVOLVED IN: negative regulation of gene expression, epigenetic; LOCATED IN: nucleus, PRC1 complex; EXPRESSED IN: 15 plant structures; EXPRESSED DURING: 8 growth stages; CONTAINS InterPro DOMAIN/s: Zinc finger, RING-type, conserved site (InterPro:IPR017907), Zinc finger, RING-type (InterPro:IPR001841), Zinc finger, C3HC4 RING-type (InterPro:IPR018…	51.6156	54.191	61.1542	107.612	82.3068	85.793	77.5403	74.7492	69.193	106.045	97.9223	115.878	115.781	55.6536	91.9038	73.8275	108.907	55.6536	1.65135	1.18501	1.32655	1.47515	1	1.65135	1.32655	1.95687	0.0014919	0.440457	0.581532	0.00433757	0	0	1
AT1G03780	TPX2	targeting protein for XKLP2 (TPX2); FUNCTIONS IN: microtubule binding; INVOLVED IN: spindle assembly; LOCATED IN: nucleus, chloroplast envelope; EXPRESSED IN: 14 plant structures; EXPRESSED DURING: 7 growth stages; CONTAINS InterPro DOMAIN/s: Cell cycle regulated microtubule associated protein (InterPro:IPR022021); BEST Arabidopsis thaliana protein match is: Cell cycle regulated microtubule assoc…	204.151	166.247	235.489	219.645	206.747	170.611	272.792	216.123	262.069	215.586	297.684	226.325	361.816	201.963	199.001	250.328	275.353	201.963	0.985337	1.38367	1.23948	1.09997	1	0.985337	1.23948	1.36338	1	0.795822	0.218206	0.795483	0	0	0
AT1G03790	SOM	SOMNUS (SOM); CONTAINS InterPro DOMAIN/s: Zinc finger, CCCH-type (InterPro:IPR000571); BEST Arabidopsis thaliana protein match is: Zinc finger C-x8-C-x5-C-x3-H type family protein (TAIR:AT5G44260.1); Has 3270 Blast hits to 1059 proteins in 150 species: Archae - 0; Bacteria - 0; Metazoa - 444; Fungi - 30; Plants - 421; Viruses - 3; Other Eukaryotes - 2372 (source: NCBI BLink).	3.85191	1.83698	4.56375	2.94826	13.7178	3.89968	2.80266	11.3749	3.45965	8.15731	1.30563	11.7689	2.22656	3.41755	6.85525	5.87906	5.8646	3.41755	2.0059	0.855491	1.72026	0.99754	1	2.0059	1.72026	1.71603	0.617266	1	1	1	1	0	1
AT1G03800	ERF10	ERF domain protein 10 (ERF10); FUNCTIONS IN: transcription repressor activity, DNA binding, sequence-specific DNA binding transcription factor activity; INVOLVED IN: ethylene mediated signaling pathway, regulation of transcription, DNA-dependent; EXPRESSED IN: cultured cell; CONTAINS InterPro DOMAIN/s: DNA-binding, integrase-type (InterPro:IPR016177), Pathogenesis-related transcriptional factor/E…	4.6223	1.83698	1.8255	0	0.979842	0	1.86844	0	0.864913	2.33066	5.22252	2.7159	1.11328	2.76159	0.326614	0.911118	2.84559	2.76159	0.11827	8.71239	0.329925	3.12319	1	0.11827	0.329925	1.03042	0.252546	0.849134	0.442611	0.401696	0	1	0
AT1G03810	AT1G03810	Nucleic acid-binding, OB-fold-like protein; CONTAINS InterPro DOMAIN/s: Nucleic acid-binding, OB-fold-like (InterPro:IPR016027), Nucleic acid-binding, OB-fold (InterPro:IPR012340); BEST Arabidopsis thaliana protein match is: Nucleic acid-binding, OB-fold-like protein (TAIR:AT4G28440.1); Has 209 Blast hits to 209 proteins in 44 species: Archae - 18; Bacteria - 0; Metazoa - 0; Fungi - 0; Plants - 1…	0	0	0	0	0	0	0	0	0	0	0	0	0	0	0	0	0	1	0	#DIV/0!	0	#DIV/0!	1	0	0	0	NA	NA	NA	NA	0	1	0
AT1G03820	AT1G03820	unknown protein; FUNCTIONS IN: molecular_function unknown; INVOLVED IN: biological_process unknown; LOCATED IN: endomembrane system; EXPRESSED IN: 21 plant structures; EXPRESSED DURING: 13 growth stages; Has 1345 Blast hits to 1122 proteins in 102 species: Archae - 2; Bacteria - 28; Metazoa - 28; Fungi - 30; Plants - 109; Viruses - 0; Other Eukaryotes - 1148 (source: NCBI BLink).	278.108	349.027	309.422	181.318	178.331	235.931	275.595	285.185	202.39	185.287	293.767	186.492	303.925	312.186	198.527	254.39	242.368	312.186	0.635925	1.22083	0.814867	0.952742	1	0.635925	0.814867	0.776358	0.0214547	0.85411	0.722022	0.968025	0	1	0
AT1G03830	AT1G03830	guanylate-binding family protein; FUNCTIONS IN: GTP binding, GTPase activity; INVOLVED IN: immune response; LOCATED IN: cellular_component unknown; EXPRESSED IN: 12 plant structures; EXPRESSED DURING: 6 growth stages; CONTAINS InterPro DOMAIN/s: Guanylate-binding protein, N-terminal (InterPro:IPR015894), Guanylate-binding protein, C-terminal (InterPro:IPR003191); BEST Arabidopsis thaliana protein…	140.21	105.627	114.094	112.034	97.9842	113.091	124.251	97.499	121.088	90.8957	113.59	102.299	136.933	119.977	107.703	114.279	110.929	119.977	0.8977	1.02996	0.952514	0.970687	1	0.8977	0.952514	0.924592	0.760372	1	1	0.969756	0	1	0
AT1G03840	MGP	Magpie (MGP); CONTAINS InterPro DOMAIN/s: Zinc finger, C2H2-type (InterPro:IPR007087); BEST Arabidopsis thaliana protein match is: C2H2-like zinc finger protein (TAIR:AT5G44160.1); Has 50307 Blast hits to 19551 proteins in 373 species: Archae - 0; Bacteria - 2; Metazoa - 47709; Fungi - 273; Plants - 826; Viruses - 4; Other Eukaryotes - 1493 (source: NCBI BLink).	46.223	66.1314	45.6375	47.1722	46.0526	36.0721	49.5137	34.9371	27.6772	48.9439	45.6971	31.6855	47.871	52.6639	43.0989	37.376	43.5494	52.6639	0.818377	1.01045	0.709708	1.16517	1	0.818377	0.709708	0.826929	0.659784	0.664791	1	0.757793	0	1	0
AT1G03850	GRXS13	Glutaredoxin family protein; FUNCTIONS IN: electron carrier activity, protein disulfide oxidoreductase activity; INVOLVED IN: response to cytokinin stimulus; EXPRESSED IN: 14 plant structures; EXPRESSED DURING: 9 growth stages; CONTAINS InterPro DOMAIN/s: Glutaredoxin-like, plant II (InterPro:IPR011905), Thioredoxin fold (InterPro:IPR012335), Glutaredoxin (InterPro:IPR002109), Thioredoxin-like fo…	181.81	148.796	185.288	100.241	111.702	118.94	112.106	250.247	113.304	138.674	171.038	152.09	171.445	171.965	110.294	158.552	158.312	171.965	0.641378	1.43536	0.922006	0.998482	1	0.641378	0.922006	0.920607	0.0899401	1	0.374633	1	0	1	0
AT1G03860	ATPHB2	prohibitin 2 (PHB2); INVOLVED IN: biological_process unknown; LOCATED IN: in 8 components; EXPRESSED IN: 30 plant structures; EXPRESSED DURING: 14 growth stages; CONTAINS InterPro DOMAIN/s: Prohibitin (InterPro:IPR000163), Band 7 protein (InterPro:IPR001107); BEST Arabidopsis thaliana protein match is: prohibitin 7 (TAIR:AT5G44140.1); Has 3974 Blast hits to 3972 proteins in 1182 species: Archae -…	523.86	651.21	580.509	563.118	593.785	575.203	560.532	540.307	551.814	517.407	601.896	545.896	652.381	585.193	577.369	550.884	579.395	585.193	0.986629	1.00351	0.941372	1.05175	1	0.986629	0.941372	0.990092	1	1	1	0.805915	0	1	0
AT1G03870	FLA9	FASCICLIN-like arabinoogalactan 9 (FLA9); LOCATED IN: anchored to plasma membrane, plasma membrane, anchored to membrane; EXPRESSED IN: 23 plant structures; EXPRESSED DURING: 14 growth stages; CONTAINS InterPro DOMAIN/s: FAS1 domain (InterPro:IPR000782); BEST Arabidopsis thaliana protein match is: FASCICLIN-like arabinogalactan protein 13 precursor (TAIR:AT5G44130.1); Has 1005 Blast hits to 985 p…	442.97	572.22	463.677	2707.98	2914.05	2993.01	369.951	574.432	362.398	2779.31	2544.67	2572.86	2519.35	492.956	2871.68	435.594	2604.05	492.956	5.82543	0.906804	0.883637	5.97816	1	5.82543	0.883637	5.28252	6.9616e-57	0.951037	0.905243	7.36885e-66	1	1	1
AT1G03880	CRU2	cruciferin 2 (CRU2); FUNCTIONS IN: nutrient reservoir activity; INVOLVED IN: seed germination, response to abscisic acid stimulus; LOCATED IN: endomembrane system; EXPRESSED IN: leaf, seed; EXPRESSED DURING: seedling growth, seed development stages; CONTAINS InterPro DOMAIN/s: 11-S seed storage protein, conserved site (InterPro:IPR022379), Cupin, RmlC-type (InterPro:IPR011051), Cupin 1 (InterPro:…	0	0	0	0	0	0	0	0	0	0	0	0	0	0	0	0	0	1	0	#DIV/0!	0	#DIV/0!	1	0	0	0	NA	NA	NA	NA	0	1	0
AT1G03890	CRU2	RmlC-like cupins superfamily protein; FUNCTIONS IN: nutrient reservoir activity; INVOLVED IN: biological_process unknown; LOCATED IN: endomembrane system; EXPRESSED IN: leaf, seed; EXPRESSED DURING: seed development stages; CONTAINS InterPro DOMAIN/s: Cupin, RmlC-type (InterPro:IPR011051), Cupin 1 (InterPro:IPR006045), RmlC-like jelly roll fold (InterPro:IPR014710), 11-S seed storage protein, pla…	0	0	0	0	0	0	0	0	0	0	0	1.8106	1.11328	0	0	0	0.73097	1	0	#DIV/0!	0	#DIV/0!	1	0	0	0.73097	1	1	1	0.842211	0	1	0
AT1G03900	ATNAP4	non-intrinsic ABC protein 4 (NAP4); FUNCTIONS IN: ATPase activity, coupled to transmembrane movement of substances, transporter activity; INVOLVED IN: extracellular transport; LOCATED IN: membrane; EXPRESSED IN: 26 plant structures; EXPRESSED DURING: 15 growth stages; CONTAINS InterPro DOMAIN/s: Adaptin ear-binding coat-associated protein 1 NECAP-1 (InterPro:IPR012466); BEST Arabidopsis thaliana …	676.396	761.429	738.414	625.031	680.991	722.416	635.27	694.68	601.979	675.891	639.759	659.058	646.815	725.413	676.146	643.976	655.381	725.413	0.932084	0.969289	0.887737	1.01771	1	0.932084	0.887737	0.903459	0.64697	0.605832	1	0.968025	1	1	0
AT1G03905	ABCI19	P-loop containing nucleoside triphosphate hydrolases superfamily protein; FUNCTIONS IN: nucleoside-triphosphatase activity, ATPase activity, nucleotide binding, ATP binding; EXPRESSED IN: 8 plant structures; EXPRESSED DURING: petal differentiation and expansion stage, D bilateral stage; CONTAINS InterPro DOMAIN/s: ATPase, AAA+ type, core (InterPro:IPR003593), ABC transporter-like (InterPro:IPR003…	33.1264	42.2506	44.7247	36.8533	62.7099	62.3949	39.2373	57.6869	38.9211	59.4318	54.8365	62.4657	55.6639	40.0339	53.986	45.2817	58.0995	40.0339	1.34851	1.07619	1.13108	1.28307	1	1.34851	1.13108	1.45126	0.273264	1	1	0.367037	0	0	1
AT1G03910	AT1G03910	EXPRESSED IN: 25 plant structures; EXPRESSED DURING: 13 growth stages; CONTAINS InterPro DOMAIN/s: Cactin protein, cactus-binding domain, C-terminal (InterPro:IPR019134), Cactin, central region (InterPro:IPR018816); BEST Arabidopsis thaliana protein match is: unknown protein (TAIR:AT2G36815.2); Has 11711 Blast hits to 7382 proteins in 452 species: Archae - 31; Bacteria - 352; Metazoa - 6006; Fung…	521.549	560.28	567.73	418.653	457.586	480.636	493.268	457.433	503.379	476.62	423.024	422.775	490.956	549.853	452.292	484.693	453.344	549.853	0.822569	1.00233	0.881496	0.935321	1	0.822569	0.881496	0.824482	0.033491	0.614274	1	0.613181	0	1	0
AT1G03920	AT1G03920	Protein kinase family protein; FUNCTIONS IN: kinase activity; INVOLVED IN: protein amino acid phosphorylation; LOCATED IN: cytosol, plasma membrane; EXPRESSED IN: 23 plant structures; EXPRESSED DURING: 11 growth stages; CONTAINS InterPro DOMAIN/s: Protein kinase, ATP binding site (InterPro:IPR017441), Serine/threonine-protein kinase domain (InterPro:IPR002290), Serine/threonine-protein kinase-lik…	53.9268	35.8212	74.8455	48.6463	48.0123	51.6708	50.4479	97.499	50.1649	67.5891	43.0858	59.7498	43.4179	54.8645	49.4431	66.0373	53.4607	54.8645	0.901187	1.08126	1.20364	0.809553	1	0.901187	1.20364	0.974413	0.948943	1	1	0.638309	0	0	0
AT1G03930	ADK1	dual specificity kinase 1 (ADK1); CONTAINS InterPro DOMAIN/s: Protein kinase, ATP binding site (InterPro:IPR017441), Protein kinase, catalytic domain (InterPro:IPR000719), Serine/threonine-protein kinase-like domain (InterPro:IPR017442), Protein kinase-like domain (InterPro:IPR011009), Serine/threonine-protein kinase, active site (InterPro:IPR008271); BEST Arabidopsis thaliana protein match is: c…	610.143	604.367	636.186	704.634	637.877	585.927	583.888	543.557	569.977	551.201	532.697	558.57	524.354	616.899	642.813	565.807	541.706	616.899	1.04201	0.842711	0.91718	0.957403	1	1.04201	0.91718	0.878111	0.88292	0.813882	0.0935287	0.784223	1	1	1
AT1G03935	AT1G03935	snoRNA	23.1115	24.7993	22.8187	19.1637	21.5565	22.4232	18.6844	27.6247	12.9737	32.6292	14.3619	32.5908	15.5859	23.5765	21.0478	19.7609	23.792	23.5765	0.892745	1.13038	0.838163	1.20399	1	0.892745	0.838163	1.00914	0.971514	1	1	0.777792	0	1	0
AT1G03940	3AT1	HXXXD-type acyl-transferase family protein; FUNCTIONS IN: transferase activity, transferring acyl groups other than amino-acyl groups, transferase activity; INVOLVED IN: biological_process unknown; LOCATED IN: cellular_component unknown; CONTAINS InterPro DOMAIN/s: Transferase (InterPro:IPR003480); BEST Arabidopsis thaliana protein match is: HXXXD-type acyl-transferase family protein (TAIR:AT1G03…	49.3045	37.6582	65.718	42.7498	49.972	47.7711	33.6319	34.9371	48.4351	26.8026	16.9732	38.0226	45.6444	50.8935	46.831	39.0014	31.8607	50.8935	0.920175	0.680334	0.766333	0.816912	1	0.920175	0.766333	0.626027	0.983458	0.911405	0.506355	0.695701	1	1	0
AT1G03950	VPS2.3	vacuolar protein sorting-associated protein 2.3 (VPS2.3); CONTAINS InterPro DOMAIN/s: Snf7 (InterPro:IPR005024); BEST Arabidopsis thaliana protein match is: SNF7 family protein (TAIR:AT5G44560.1); Has 1693 Blast hits to 1691 proteins in 237 species: Archae - 2; Bacteria - 12; Metazoa - 754; Fungi - 334; Plants - 366; Viruses - 0; Other Eukaryotes - 225 (source: NCBI BLink).	187.973	145.122	180.724	148.887	177.351	182.31	148.541	162.498	148.765	174.8	157.981	182.871	168.105	171.273	169.516	153.268	170.939	171.273	0.989742	1.00839	0.894875	1.11529	1	0.989742	0.894875	0.99805	1	0.940406	1	0.534649	0	1	0
AT1G03960	F21M11.11	Calcium-binding EF hand family protein; FUNCTIONS IN: calcium ion binding; INVOLVED IN: biological_process unknown; LOCATED IN: cellular_component unknown; EXPRESSED IN: 22 plant structures; EXPRESSED DURING: 14 growth stages; CONTAINS InterPro DOMAIN/s: EF-Hand 1, calcium-binding site (InterPro:IPR018247), EF-HAND 2 (InterPro:IPR018249), EF-hand-like domain (InterPro:IPR011992); BEST Arabidopsis…	155.617	146.959	105.879	120.879	152.855	160.862	166.291	143.811	166.063	130.517	116.201	156.617	138.047	136.152	144.865	158.722	135.345	136.152	1.064	0.934284	1.16577	0.852721	1	1.064	1.16577	0.994079	0.916828	0.910148	1	0.459966	1	0	1
AT1G03970	GBF4	G-box binding factor 4 (GBF4); FUNCTIONS IN: sequence-specific DNA binding, DNA binding, sequence-specific DNA binding transcription factor activity; INVOLVED IN: regulation of transcription, DNA-dependent; LOCATED IN: nucleus; EXPRESSED IN: 22 plant structures; EXPRESSED DURING: 13 growth stages; CONTAINS InterPro DOMAIN/s: Basic-leucine zipper (bZIP) transcription factor (InterPro:IPR004827), b…	89.3644	104.708	107.704	196.059	224.384	214.483	111.172	81.2492	105.519	217.917	211.512	225.42	177.011	100.592	211.642	99.3136	207.965	100.592	2.10396	0.982627	0.987288	2.09402	1	2.10396	0.987288	2.06741	2.49045e-10	1	1	2.19941e-11	1	1	1
AT1G03980	ATPCS2	phytochelatin synthase 2 (PCS2); CONTAINS InterPro DOMAIN/s: Phytochelatin synthase, C-terminal (InterPro:IPR015407), Phytochelatin synthase (InterPro:IPR007719); BEST Arabidopsis thaliana protein match is: phytochelatin synthase 1 (PCS1) (TAIR:AT5G44070.1); Has 342 Blast hits to 342 proteins in 145 species: Archae - 0; Bacteria - 138; Metazoa - 36; Fungi - 7; Plants - 117; Viruses - 0; Other Euk…	10.7854	14.6959	9.12749	48.6463	31.355	40.9467	12.1449	11.3749	15.5684	38.4559	36.5577	31.6855	27.832	11.5362	40.316	13.0294	33.6328	11.5362	3.49473	0.834229	1.12943	2.5813	1	3.49473	1.12943	2.9154	3.05775e-06	1	0.944015	0.000253992	1	0	1
AT1G03982	F21M11.8	PAK-box/P21-Rho-binding family protein; CONTAINS InterPro DOMAIN/s: PAK-box/P21-Rho-binding (InterPro:IPR000095); BEST Arabidopsis thaliana protein match is: PAK-box/P21-Rho-binding family protein (TAIR:AT4G28556.1); Has 35333 Blast hits to 34131 proteins in 2444 species: Archae - 798; Bacteria - 22429; Metazoa - 974; Fungi - 991; Plants - 531; Viruses - 0; Other Eukaryotes - 9610 (source: NCBI B…	0	0	0	0	0	0	0	0	0	0	0	0	0	0	0	0	0	1	0	#DIV/0!	0	#DIV/0!	1	0	0	0	NA	NA	NA	NA	0	1	0
AT1G03990	FAO1	Long-chain fatty alcohol dehydrogenase family protein; FUNCTIONS IN: oxidoreductase activity, oxidoreductase activity, acting on CH-OH group of donors, FAD binding; CONTAINS InterPro DOMAIN/s: Glucose-methanol-choline oxidoreductase, N-terminal (InterPro:IPR000172), Glucose-methanol-choline oxidoreductase, C-terminal (InterPro:IPR007867), Long-chain fatty alcohol dehydrogenase (InterPro:IPR012400…	28.5042	15.6144	19.1677	4.42239	18.617	18.5235	13.0791	16.2498	16.4333	11.6533	18.2788	13.5795	16.6992	21.0954	13.8543	15.2541	15.0527	21.0954	0.656744	1.0865	0.7231	0.986798	1	0.656744	0.7231	0.713553	0.526797	0.943894	1	1	0	1	0
AT1G04000	AT1G04000	unknown protein; BEST Arabidopsis thaliana protein match is: unknown protein (TAIR:AT5G44060.1); Has 62 Blast hits to 62 proteins in 10 species: Archae - 0; Bacteria - 0; Metazoa - 0; Fungi - 0; Plants - 62; Viruses - 0; Other Eukaryotes - 0 (source: NCBI BLink).	76.2679	84.5012	61.1542	35.3791	47.0324	68.2444	45.7768	63.3743	72.6527	45.4479	43.0858	35.3067	51.2108	73.9744	50.2187	60.6013	43.7628	73.9744	0.678865	0.871445	0.819219	0.722143	1	0.678865	0.819219	0.591594	0.189109	0.951037	0.935682	0.211959	1	1	0
AT1G04010	PSAT1	phospholipid sterol acyl transferase 1 (PSAT1); CONTAINS InterPro DOMAIN/s: Lecithin:cholesterol acyltransferase (InterPro:IPR003386); BEST Arabidopsis thaliana protein match is: phospholipid:diacylglycerol acyltransferase (TAIR:AT5G13640.1); Has 615 Blast hits to 606 proteins in 192 species: Archae - 0; Bacteria - 2; Metazoa - 241; Fungi - 118; Plants - 150; Viruses - 0; Other Eukaryotes - 104 (…	161.78	156.144	160.644	165.103	163.634	146.238	185.91	175.498	149.63	145.666	127.952	151.185	144.726	159.523	158.325	170.346	142.382	159.523	0.992491	0.899305	1.06785	0.835842	1	0.992491	1.06785	0.892553	1	1	0.853643	0.182131	1	0	0
AT1G04020	ATBARD1	breast cancer associated RING 1 (BARD1); FUNCTIONS IN: transcription coactivator activity, DNA binding; INVOLVED IN: DNA repair, regulation of meristem structural organization, leaf development; LOCATED IN: intracellular; EXPRESSED IN: 21 plant structures; EXPRESSED DURING: 12 growth stages; CONTAINS InterPro DOMAIN/s: Zinc finger, RING-type, conserved site (InterPro:IPR017907), Zinc finger, RING…	110.165	112.056	115.006	116.456	97.0044	102.367	129.857	122.686	154.819	92.0611	107.062	92.3406	128.027	112.409	105.276	135.787	104.873	112.409	0.936542	0.99617	1.20798	0.77233	1	0.936542	1.20798	0.932955	0.892452	0.734796	1	0.0824704	1	0	0
AT1G04030	AT1G04030	unknown protein; BEST Arabidopsis thaliana protein match is: unknown protein (TAIR:AT5G44040.1); Has 1835 Blast hits to 1511 proteins in 238 species: Archae - 7; Bacteria - 164; Metazoa - 377; Fungi - 135; Plants - 187; Viruses - 22; Other Eukaryotes - 943 (source: NCBI BLink).	73.1863	100.116	90.3622	78.1289	101.904	78.9686	110.238	99.124	84.7614	123.525	138.397	134.89	131.367	87.888	86.3337	98.0411	132.045	87.888	0.982315	1.52947	1.11552	1.34683	1	0.982315	1.11552	1.50242	1	1	0.020984	0.0446533	0	0	0
AT1G04040	AT1G04040	HAD superfamily, subfamily IIIB acid phosphatase ; FUNCTIONS IN: acid phosphatase activity; INVOLVED IN: biological_process unknown; LOCATED IN: cell wall, plasma membrane, vacuole, plant-type cell wall; EXPRESSED IN: 19 plant structures; EXPRESSED DURING: 9 growth stages; CONTAINS InterPro DOMAIN/s: Acid phosphatase (Class B) (InterPro:IPR005519), Vegetative storage protein/acid phosphatase (Int…	785.02	1253.74	767.622	899.22	994.54	1221.58	700.665	1312.99	693.66	1354.11	1406.16	1286.43	1172.28	935.461	1038.45	902.437	1304.75	935.461	1.11009	1.25644	0.964698	1.4458	1	1.11009	0.964698	1.39476	0.876696	1	0.659389	0.0808872	0	1	1
AT1G04050	SUVR1	homolog of SU(var)3-9 1 (SUVR1); FUNCTIONS IN: zinc ion binding, histone-lysine N-methyltransferase activity; INVOLVED IN: chromatin modification; LOCATED IN: nucleolus; EXPRESSED IN: 21 plant structures; EXPRESSED DURING: 14 growth stages; CONTAINS InterPro DOMAIN/s: SET domain (InterPro:IPR001214), WIYLD domain (InterPro:IPR018848), Pre-SET zinc-binding sub-group (InterPro:IPR003606), Pre-SET d…	37.7487	48.68	47.463	60.4394	35.2743	40.9467	57.9217	70.6868	59.679	62.9278	61.3647	60.6551	70.1366	44.6306	45.5535	62.7625	63.771	44.6306	1.02068	1.39992	1.40627	1.01607	1	1.02068	1.40627	1.42886	1	0.432347	0.26011	1	0	0	1
AT1G04070	TOM22-I	translocase of outer membrane 22-I (TOM22-I); FUNCTIONS IN: P-P-bond-hydrolysis-driven protein transmembrane transporter activity; INVOLVED IN: protein targeting to mitochondrion; LOCATED IN: mitochondrial outer membrane translocase complex; EXPRESSED IN: 22 plant structures; EXPRESSED DURING: 13 growth stages; CONTAINS InterPro DOMAIN/s: Mitochondrial outer membrane translocase complex, subunit …	50.8452	55.1095	42.8992	61.9135	51.9317	49.721	46.711	63.3743	63.1386	74.5811	41.7802	53.4127	52.3241	49.618	54.522	57.7413	55.5245	49.618	1.09884	1.01839	1.16372	0.961608	1	1.09884	1.16372	1.11904	0.929065	0.999307	1	0.968025	0	0	1
AT1G04080	PRP39	PRP39; FUNCTIONS IN: binding; INVOLVED IN: regulation of timing of transition from vegetative to reproductive phase; LOCATED IN: intracellular, nucleus; EXPRESSED IN: 28 plant structures; EXPRESSED DURING: 13 growth stages; CONTAINS InterPro DOMAIN/s: RNA-processing protein, HAT helix (InterPro:IPR003107), Tetratricopeptide-like helical (InterPro:IPR011990), Suppressor of forked (InterPro:IPR0088…	950.652	1002.07	1005.85	1024.52	1104.28	1065.59	888.444	838.491	959.188	1051.13	940.054	983.156	1033.12	986.192	1064.8	895.374	1001.87	986.192	1.07971	0.940898	0.907911	1.11893	1	1.07971	0.907911	1.01589	0.440499	0.664791	0.796624	0.116093	1	1	1
AT1G04090	AT1G04090	Plant protein of unknown function (DUF946); CONTAINS InterPro DOMAIN/s: Protein of unknown function DUF946 (InterPro:IPR009291); BEST Arabidopsis thaliana protein match is: Plant protein of unknown function (DUF946) (TAIR:AT5G43950.1); Has 349 Blast hits to 319 proteins in 89 species: Archae - 0; Bacteria - 23; Metazoa - 11; Fungi - 104; Plants - 206; Viruses - 0; Other Eukaryotes - 5 (source: NC…	17.7188	10.1034	10.953	7.37065	9.79842	9.74921	11.2106	13.8124	13.8386	11.6533	10.445	12.6742	11.1328	12.9251	8.97276	12.9539	11.4763	12.9251	0.694214	1.27902	1.00223	0.885939	1	0.694214	1.00223	0.887913	0.613552	1	0.975077	0.943808	0	0	0
AT1G04100	IAA10	indoleacetic acid-induced protein 10 (IAA10); FUNCTIONS IN: sequence-specific DNA binding transcription factor activity; INVOLVED IN: response to auxin stimulus, response to chitin; LOCATED IN: nucleus; EXPRESSED IN: 7 plant structures; EXPRESSED DURING: 4 anthesis, petal differentiation and expansion stage; CONTAINS InterPro DOMAIN/s: Aux/IAA-ARF-dimerisation (InterPro:IPR011525), AUX/IAA protei…	63.9417	62.4574	69.369	70.7583	65.6494	71.1692	99.9616	101.561	82.1667	61.7625	66.5872	89.6247	59.0038	65.256	69.1923	94.5632	69.2445	65.256	1.06032	1.00075	1.44911	0.732256	1	1.06032	1.44911	1.06112	0.968157	0.202491	1	0.0848947	0	0	1
AT1G04110	SDD1	STOMATAL DENSITY AND DISTRIBUTION (SDD1); CONTAINS InterPro DOMAIN/s: Protease-associated PA (InterPro:IPR003137), Proteinase inhibitor, propeptide (InterPro:IPR009020), Peptidase S8/S53, subtilisin/kexin/sedolisin (InterPro:IPR000209), Peptidase S8, subtilisin-related (InterPro:IPR015500), Peptidase S8/S53, subtilisin, active site (InterPro:IPR022398), Proteinase inhibitor I9, subtilisin propept…	131.735	89.0937	121.396	172.473	150.896	121.865	134.528	96.6865	159.144	149.162	202.373	119.5	242.695	114.075	148.411	130.119	178.432	114.075	1.301	1.20228	1.14065	1.3713	1	1.301	1.14065	1.56417	0.470374	1	0.852011	0.22852	0	0	1
AT1G04120	ATMRP5	multidrug resistance-associated protein 5 (MRP5); FUNCTIONS IN: ATPase activity, coupled to transmembrane movement of substances, sulfonylurea receptor activity; INVOLVED IN: response to salt stress, cellular potassium ion homeostasis; LOCATED IN: vacuolar membrane, plasma membrane, plant-type vacuole; EXPRESSED IN: 25 plant structures; EXPRESSED DURING: 14 growth stages; CONTAINS InterPro DOMAIN…	1752.62	1892.09	1730.57	1550.79	1687.29	1556.95	1747.93	1839.48	1613.93	1739.84	1788.71	1660.32	1817.98	1791.76	1598.34	1733.78	1751.71	1791.76	0.89205	1.09596	0.967639	1.01035	1	0.89205	0.967639	0.977649	0.148769	1	0.483519	0.98705	0	1	0
AT1G04130	TPR2	Tetratricopeptide repeat (TPR)-like superfamily protein; FUNCTIONS IN: binding; INVOLVED IN: biological_process unknown; LOCATED IN: cellular_component unknown; EXPRESSED IN: 22 plant structures; EXPRESSED DURING: 13 growth stages; CONTAINS InterPro DOMAIN/s: Tetratricopeptide-like helical (InterPro:IPR011990), Tetratricopeptide repeat-containing (InterPro:IPR013026), Tetratricopeptide repeat (In…	114.017	135.018	118.657	166.577	142.077	163.787	151.344	142.186	142.711	177.13	185.4	166.575	158.086	122.564	157.48	145.413	171.798	122.564	1.28488	1.09092	1.18643	1.18144	1	1.28488	1.18643	1.4017	0.0639862	0.656417	0.895178	0.214822	0	0	1
AT1G04140	AT1G04140	Transducin family protein / WD-40 repeat family protein; FUNCTIONS IN: nucleotide binding; INVOLVED IN: biological_process unknown; LOCATED IN: chloroplast; EXPRESSED IN: 24 plant structures; EXPRESSED DURING: 15 growth stages; CONTAINS InterPro DOMAIN/s: WD40 repeat 2 (InterPro:IPR019782), WD40 repeat-like-containing domain (InterPro:IPR011046), WD40 repeat, conserved site (InterPro:IPR019775), …	1909.01	1760.75	1843.75	1477.08	1787.23	1767.53	1673.19	1522.61	1653.71	1600	1566.76	1668.47	1632.07	1837.84	1677.28	1616.5	1616.82	1837.84	0.912639	0.963955	0.879569	1.0002	1	0.912639	0.879569	0.879742	0.388919	0.428762	0.983243	1	1	1	0
AT1G04150	AT1G04150	C2 calcium/lipid-binding plant phosphoribosyltransferase family protein; CONTAINS InterPro DOMAIN/s: C2 membrane targeting protein (InterPro:IPR018029), C2 calcium/lipid-binding domain, CaLB (InterPro:IPR008973), Phosphoribosyltransferase C-terminal (InterPro:IPR013583), C2 calcium-dependent membrane targeting (InterPro:IPR000008); BEST Arabidopsis thaliana protein match is: C2 calcium/lipid-bind…	0	2.75547	0	4.42239	0.979842	0.974921	0	0.812492	1.72983	1.16533	5.22252	1.8106	3.33984	0.918491	2.12572	0.847439	2.88457	0.918491	2.31436	1.35699	0.922642	3.40387	1	2.31436	0.922642	3.14055	0.798012	1	1	0.435798	0	1	1
AT1G04160	XIB	myosin XI B (XIB); FUNCTIONS IN: motor activity; INVOLVED IN: root hair elongation, actin filament-based movement; LOCATED IN: myosin complex; EXPRESSED IN: 20 plant structures; EXPRESSED DURING: 10 growth stages; CONTAINS InterPro DOMAIN/s: Dil domain (InterPro:IPR018444), Dilute (InterPro:IPR002710), Myosin, N-terminal, SH3-like (InterPro:IPR004009), Myosin head, motor domain (InterPro:IPR00160…	232.656	198.394	213.583	421.601	348.824	342.197	213.002	254.31	204.984	447.487	464.805	401.953	451.991	214.878	370.874	224.099	441.559	214.878	1.72598	1.19059	1.04291	1.97038	1	1.72598	1.04291	2.05493	3.12803e-08	1	0.303777	9.8945e-15	0	0	1
AT1G04170	EIF2 GAMMA	eukaryotic translation initiation factor 2 gamma subunit (EIF2 GAMMA); CONTAINS InterPro DOMAIN/s: Translation elongation factor EFTu/EF1A, domain 2 (InterPro:IPR004161), Initiation factor eIF2 gamma, C-terminal (InterPro:IPR015256), Translation elongation factor EF1A/initiation factor IF2gamma, C-terminal (InterPro:IPR009001), Protein synthesis factor, GTP-binding (InterPro:IPR000795), Translati…	966.83	1054.43	987.595	1102.65	976.903	979.795	1014.56	920.553	1029.25	959.067	1112.4	1040.19	1106.6	1002.95	1019.78	988.121	1054.56	1002.95	1.01678	1.03411	0.985213	1.06724	1	1.01678	0.985213	1.05146	1	1	1	0.563861	0	1	1
AT1G04171	AT1G04171	unknown protein; Has 30201 Blast hits to 17322 proteins in 780 species: Archae - 12; Bacteria - 1396; Metazoa - 17338; Fungi - 3422; Plants - 5037; Viruses - 0; Other Eukaryotes - 2996 (source: NCBI BLink).	0	0	0	0	0	0	0	0	0	0	0	0	0	0	0	0	0	1	0	#DIV/0!	0	#DIV/0!	1	0	0	0	NA	NA	NA	NA	0	1	0
AT1G04180	YUC9	YUCCA 9 (YUC9); FUNCTIONS IN: NADP or NADPH binding, oxidoreductase activity, monooxygenase activity, FAD binding, flavin-containing monooxygenase activity; INVOLVED IN: oxidation reduction; EXPRESSED IN: root; CONTAINS InterPro DOMAIN/s: Pyridine nucleotide-disulphide oxidoreductase, class-II (InterPro:IPR000103), FAD-dependent pyridine nucleotide-disulphide oxidoreductase (InterPro:IPR013027), …	56.2379	77.1533	38.3355	41.2757	22.5364	33.1473	28.9608	32.4997	18.1632	38.4559	67.8928	28.9696	50.0975	57.2422	32.3198	26.5412	46.354	57.2422	0.564614	1.43423	0.463665	1.74649	1	0.564614	0.463665	0.809786	0.113515	0.112588	0.656578	0.109539	0	1	0
AT1G04190	TPR3	Tetratricopeptide repeat (TPR)-like superfamily protein; FUNCTIONS IN: binding; INVOLVED IN: biological_process unknown; LOCATED IN: cellular_component unknown; EXPRESSED IN: 22 plant structures; EXPRESSED DURING: 13 growth stages; CONTAINS InterPro DOMAIN/s: Tetratricopeptide TPR-1 (InterPro:IPR001440), Tetratricopeptide-like helical (InterPro:IPR011990), Tetratricopeptide repeat-containing (Int…	287.353	296.673	308.509	315.464	288.074	275.903	278.398	295.747	295.8	283.175	315.963	315.95	327.304	297.512	293.147	289.982	310.598	297.512	0.985329	1.05953	0.97469	1.0711	1	0.985329	0.97469	1.04399	1	1	0.91787	0.626342	0	1	0
AT1G04200	AT1G04200	FUNCTIONS IN: molecular_function unknown; INVOLVED IN: N-terminal protein myristoylation; LOCATED IN: cellular_component unknown; EXPRESSED IN: 22 plant structures; EXPRESSED DURING: 13 growth stages; CONTAINS InterPro DOMAIN/s: Dymeclin (InterPro:IPR019142); Has 395 Blast hits to 389 proteins in 117 species: Archae - 0; Bacteria - 0; Metazoa - 262; Fungi - 21; Plants - 68; Viruses - 0; Other Euk…	405.221	428.017	462.764	685.471	759.378	678.545	418.531	451.745	358.939	769.118	753.349	782.179	702.479	432.001	707.798	409.738	751.781	432.001	1.63842	1.06214	0.948467	1.83478	1	1.63842	0.948467	1.74023	1.98353e-10	1	0.919393	1.74692e-17	0	1	1
AT1G04210	AT1G04210	Leucine-rich repeat protein kinase family protein; FUNCTIONS IN: protein serine/threonine kinase activity, protein kinase activity, ATP binding; INVOLVED IN: protein amino acid phosphorylation; LOCATED IN: cellular_component unknown; CONTAINS InterPro DOMAIN/s: Protein kinase, catalytic domain (InterPro:IPR000719), Leucine-rich repeat (InterPro:IPR001611), Serine/threonine-protein kinase-like dom…	1093.17	1020.44	1016.8	1676.09	1595.18	1482.85	1180.85	1103.36	1218.66	1654.77	1414	1624.11	1589.76	1043.47	1584.71	1167.63	1570.66	1043.47	1.51869	0.991135	1.11898	1.34517	1	1.51869	1.11898	1.50522	3.03836e-11	0.607524	1	7.28883e-07	1	0	1
AT1G04220	KCS2	3-ketoacyl-CoA synthase 2 (KCS2); FUNCTIONS IN: fatty acid elongase activity; INVOLVED IN: response to wounding, response to osmotic stress, suberin biosynthetic process; LOCATED IN: membrane; EXPRESSED IN: 17 plant structures; EXPRESSED DURING: 6 growth stages; CONTAINS InterPro DOMAIN/s: Thiolase-like (InterPro:IPR016039), Very-long-chain 3-ketoacyl-CoA synthase (InterPro:IPR012392), 3-Oxoacyl-…	171.025	181.861	196.241	81.0772	152.855	141.363	179.37	398.121	197.2	175.965	127.952	182.871	152.519	183.042	125.099	258.23	159.827	183.042	0.683441	1.2776	1.41077	0.61893	1	0.683441	1.41077	0.873167	0.24673	0.678921	0.775758	0.0502207	0	0	0
AT1G04230	AT1G04230	Protein of unknown function (DUF2361); CONTAINS InterPro DOMAIN/s: Protein of unknown function DUF2361 (InterPro:IPR019310); BEST Arabidopsis thaliana protein match is: Protein of unknown function (DUF2361) (TAIR:AT5G43720.1); Has 1174 Blast hits to 818 proteins in 194 species: Archae - 0; Bacteria - 26; Metazoa - 566; Fungi - 310; Plants - 87; Viruses - 6; Other Eukaryotes - 179 (source: NCBI BL…	121.72	113.893	122.308	114.982	142.077	152.088	89.6852	91.8115	129.737	138.674	134.48	147.564	155.859	119.307	136.382	103.745	144.144	119.307	1.14312	1.05691	0.869558	1.38942	1	1.14312	0.869558	1.20818	0.576598	0.934883	1	0.0199575	0	1	1
AT1G04240	SHY2	SHORT HYPOCOTYL 2 (SHY2); FUNCTIONS IN: sequence-specific DNA binding transcription factor activity; INVOLVED IN: response to auxin stimulus, response to cyclopentenone, response to brassinosteroid stimulus; LOCATED IN: nucleus; EXPRESSED IN: 22 plant structures; EXPRESSED DURING: 13 growth stages; CONTAINS InterPro DOMAIN/s: Aux/IAA-ARF-dimerisation (InterPro:IPR011525), AUX/IAA protein (InterPr…	472.244	315.043	471.891	2725.67	2448.63	2190.65	447.492	398.933	438.511	2658.12	1681.65	2528.5	1693.3	419.726	2454.98	428.312	2140.39	419.726	5.849	0.871857	1.02046	4.99728	1	5.849	1.02046	5.0995	1.56611e-35	1	0.871474	1.22366e-33	1	0	1
AT1G04250	AXR3	AUXIN RESISTANT 3 (AXR3); CONTAINS InterPro DOMAIN/s: Aux/IAA-ARF-dimerisation (InterPro:IPR011525), AUX/IAA protein (InterPro:IPR003311); BEST Arabidopsis thaliana protein match is: indole-3-acetic acid inducible 14 (TAIR:AT4G14550.1); Has 1763 Blast hits to 1762 proteins in 78 species: Archae - 0; Bacteria - 0; Metazoa - 0; Fungi - 0; Plants - 1762; Viruses - 0; Other Eukaryotes - 1 (source: NC…	632.484	695.298	786.79	703.16	658.454	645.397	781.008	1024.55	709.228	784.267	673.706	777.653	656.835	704.857	669.004	838.263	723.115	704.857	0.949134	1.08088	1.18927	0.862635	1	0.949134	1.18927	1.0259	0.918635	0.664791	0.941939	0.319771	0	0	0
AT1G04260	MPI7	CAMV movement protein interacting protein 7 (MPI7); FUNCTIONS IN: protein binding; INVOLVED IN: vesicle-mediated transport, spread of virus in host; LOCATED IN: endoplasmic reticulum, cytoplasm; EXPRESSED IN: 23 plant structures; EXPRESSED DURING: 14 growth stages; CONTAINS InterPro DOMAIN/s: Prenylated rab acceptor PRA1 (InterPro:IPR004895); BEST Arabidopsis thaliana protein match is: prenylated…	141.75	165.328	120.483	91.3961	107.783	113.091	121.449	145.436	125.412	125.856	135.786	148.469	133.593	142.521	104.09	130.766	135.926	142.521	0.73035	1.30585	0.917521	1.03946	1	0.73035	0.917521	0.953729	0.049545	1	0.248252	0.963082	0	1	0
AT1G04270	RPS15	cytosolic ribosomal protein S15 (RPS15); FUNCTIONS IN: structural constituent of ribosome; INVOLVED IN: translation; LOCATED IN: cytosolic small ribosomal subunit, cytosolic ribosome, plasma membrane; EXPRESSED IN: 24 plant structures; EXPRESSED DURING: 14 growth stages; CONTAINS InterPro DOMAIN/s: Ribosomal protein S15, eukaryotic/archaeal (InterPro:IPR005713), Ribosomal protein S19/S15 (InterPr…	2699.42	3076.95	2583.99	3069.14	2997.34	2829.22	3116.56	3013.53	3194.99	3005.39	3234.05	2943.13	3433.35	2786.79	2965.23	3108.36	3153.98	2786.79	1.06403	1.06365	1.11539	1.01468	1	1.06403	1.11539	1.13176	0.66735	0.641996	0.843747	0.968025	0	0	1
AT1G04280	AT1G04280	P-loop containing nucleoside triphosphate hydrolases superfamily protein; FUNCTIONS IN: ATP binding; INVOLVED IN: cell killing; LOCATED IN: membrane; EXPRESSED IN: leaf; CONTAINS InterPro DOMAIN/s: Zeta toxin (InterPro:IPR010488); BEST Arabidopsis thaliana protein match is: P-loop containing nucleoside triphosphate hydrolases superfamily protein (TAIR:AT1G06750.2); Has 195 Blast hits to 194 prote…	536.186	518.948	604.24	405.386	448.768	520.608	434.412	609.369	436.781	464.967	573.172	459.892	484.276	553.125	458.254	493.521	495.577	553.125	0.828482	1.08145	0.892241	1.00417	1	0.828482	0.892241	0.895959	0.289197	0.960492	0.972676	1	0	1	0
AT1G04290	AT1G04290	Thioesterase superfamily protein; FUNCTIONS IN: hydrolase activity, acting on ester bonds, acyl-CoA thioesterase activity; INVOLVED IN: biological_process unknown; LOCATED IN: peroxisome; EXPRESSED IN: 24 plant structures; EXPRESSED DURING: 15 growth stages; CONTAINS InterPro DOMAIN/s: Thioesterase superfamily (InterPro:IPR006683), Phenylacetic acid degradation-related protein (InterPro:IPR003736…	90.9051	56.9465	87.6239	67.81	59.7704	74.094	80.343	74.7492	65.7334	99.0531	90.0885	94.1512	77.9295	78.4919	67.2248	73.6085	90.3056	78.4919	0.856456	1.34334	0.937785	1.22684	1	0.856456	0.937785	1.15051	0.645997	1	0.347039	0.356161	0	1	0
AT1G04295	AT1G04295	0	0	0.918491	0	0	0	0	0.93422	0	0	0	0	0	0	0.306164	0	0.311407	0	0.306164	0	#DIV/0!	1.01712	0	1	0	1.01712	0	1	1	1	0.989722	0	0	0
AT1G04300	AT1G04300	TRAF-like superfamily protein; CONTAINS InterPro DOMAIN/s: TRAF-like (InterPro:IPR008974), MATH (InterPro:IPR002083), TRAF-type (InterPro:IPR013322); BEST Arabidopsis thaliana protein match is: TRAF-like superfamily protein (TAIR:AT5G43560.2); Has 16577 Blast hits to 11240 proteins in 949 species: Archae - 20; Bacteria - 1945; Metazoa - 5204; Fungi - 2178; Plants - 1117; Viruses - 112; Other Euka…	1123.22	1172.91	1081.61	1062.85	1007.28	977.845	1163.1	1105.8	1081.14	1067.44	945.277	1061.92	899.529	1125.91	1015.99	1116.68	993.541	1125.91	0.90237	0.977904	0.991801	0.889726	1	0.90237	0.991801	0.882432	0.28694	1	1	0.144777	1	1	0
AT1G04310	ERS2	ethylene response sensor 2 (ERS2); FUNCTIONS IN: ethylene binding, protein histidine kinase activity, receptor activity, glycogen synthase kinase 3 activity; INVOLVED IN: negative regulation of ethylene mediated signaling pathway; LOCATED IN: endomembrane system, membrane; EXPRESSED IN: 22 plant structures; EXPRESSED DURING: 9 growth stages; CONTAINS InterPro DOMAIN/s: Signal transduction histidi…	87.0532	88.1752	102.228	64.8617	69.5688	76.0438	85.0141	91.8115	72.6527	58.2665	41.7802	57.9392	52.3241	92.4854	70.1581	83.1594	52.5775	92.4854	0.758586	0.749414	0.899162	0.632249	1	0.758586	0.899162	0.568495	0.179812	1	0.343901	0.00367365	1	1	0
AT1G04320	AT1G04320	tRNA-Gly (anticodon: GCC)	0	0	0	0	0	0	0	0	0	0	0	0	0	0	0	0	0	1	0	#DIV/0!	0	#DIV/0!	1	0	0	0	NA	NA	NA	NA	0	1	0
AT1G04330	AT1G04330	unknown protein; FUNCTIONS IN: molecular_function unknown; INVOLVED IN: biological_process unknown; LOCATED IN: chloroplast; BEST Arabidopsis thaliana protein match is: unknown protein (TAIR:AT3G23170.1); Has 74 Blast hits to 74 proteins in 6 species: Archae - 0; Bacteria - 0; Metazoa - 0; Fungi - 0; Plants - 74; Viruses - 0; Other Eukaryotes - 0 (source: NCBI BLink).	17.7188	11.0219	11.8657	16.2154	12.738	15.5987	6.53954	18.6873	6.9193	13.984	22.1957	11.7689	15.5859	13.5355	14.8507	10.7154	15.8836	13.5355	1.09717	1.06955	0.791652	1.48232	1	1.09717	0.791652	1.17348	1	1	1	0.536726	0	1	1
AT1G04340	AT1G04340	HR-like lesion-inducing protein-related; FUNCTIONS IN: molecular_function unknown; INVOLVED IN: biological_process unknown; LOCATED IN: endomembrane system; EXPRESSED IN: 23 plant structures; EXPRESSED DURING: 15 growth stages; CONTAINS InterPro DOMAIN/s: HR-like lesion-inducer (InterPro:IPR008637); BEST Arabidopsis thaliana protein match is: HR-like lesion-inducing protein-related (TAIR:AT5G4346…	202.611	206.661	202.63	228.49	228.303	187.185	198.989	199.06	198.065	200.437	228.485	229.041	190.371	203.967	214.659	198.705	212.083	203.967	1.05242	0.988	0.9742	1.06733	1	1.05242	0.9742	1.03979	0.914702	1	1	0.751535	1	1	1
AT1G04350	AT1G04350	2-oxoglutarate (2OG) and Fe(II)-dependent oxygenase superfamily protein; CONTAINS InterPro DOMAIN/s: Oxoglutarate/iron-dependent oxygenase (InterPro:IPR005123); BEST Arabidopsis thaliana protein match is: 2-oxoglutarate (2OG) and Fe(II)-dependent oxygenase superfamily protein (TAIR:AT5G59540.1); Has 8112 Blast hits to 8080 proteins in 977 species: Archae - 0; Bacteria - 1066; Metazoa - 116; Fungi…	1208.73	1111.37	1048.75	1164.56	988.661	1018.79	1195.8	996.115	1216.07	976.547	923.081	1098.13	843.865	1122.95	1057.34	1135.99	960.405	1122.95	0.941571	0.908323	1.01162	0.845431	1	0.941571	1.01162	0.855251	0.820072	1	0.797429	0.130758	1	0	0
AT1G04360	ATL1	RING/U-box superfamily protein; FUNCTIONS IN: zinc ion binding; EXPRESSED IN: hypocotyl, root; CONTAINS InterPro DOMAIN/s: Zinc finger, RING-type (InterPro:IPR001841), Zinc finger, C3HC4 RING-type (InterPro:IPR018957); BEST Arabidopsis thaliana protein match is: RING/U-box superfamily protein (TAIR:AT5G43420.1); Has 9268 Blast hits to 9239 proteins in 300 species: Archae - 0; Bacteria - 0; Metazo…	83.9717	91.8491	96.7514	103.189	120.521	118.94	89.6852	132.436	76.9772	116.533	97.9223	90.53	109.101	90.8574	114.217	99.6995	103.522	90.8574	1.2571	0.906362	1.09732	1.03834	1	1.2571	1.09732	1.13939	0.337739	1	0.964452	0.96868	1	0	1
AT1G04370	ATERF14	Ethylene-responsive element binding factor 14 (ERF14); CONTAINS InterPro DOMAIN/s: DNA-binding, integrase-type (InterPro:IPR016177), Pathogenesis-related transcriptional factor/ERF, DNA-binding (InterPro:IPR001471); BEST Arabidopsis thaliana protein match is: Integrase-type DNA-binding superfamily protein (TAIR:AT5G43410.1); Has 6105 Blast hits to 5744 proteins in 253 species: Archae - 0; Bacteri…	0	0.918491	0.912749	0	0	0.974921	0	0	0	0	0	0	0	0.610414	0.324974	0	0	0.610414	0.532383	0	0	#DIV/0!	1	0.532383	0	0	1	1	1	1	1	1	0
AT1G04380	AT1G04380	2-oxoglutarate (2OG) and Fe(II)-dependent oxygenase superfamily protein; FUNCTIONS IN: 2-oxoglutarate-dependent dioxygenase activity; INVOLVED IN: biological_process unknown; LOCATED IN: cellular_component unknown; EXPRESSED IN: hypocotyl, flower, cultured cell; EXPRESSED DURING: petal differentiation and expansion stage; CONTAINS InterPro DOMAIN/s: Oxoglutarate/iron-dependent oxygenase (InterPro…	3.08153	1.83698	4.56375	4.42239	2.93953	6.82444	0	1.62498	6.05439	3.49599	6.52816	3.6212	3.33984	3.16075	4.72879	2.55979	4.2463	3.16075	1.4961	0.897967	0.809867	1.65884	1	1.4961	0.809867	1.34344	0.852019	1	1	0.748382	1	1	1
AT1G04390	AT1G04390	BTB/POZ domain-containing protein; CONTAINS InterPro DOMAIN/s: BTB/POZ (InterPro:IPR013069), BTB/POZ fold (InterPro:IPR011333), Kelch related (InterPro:IPR013089), BTB/POZ-like (InterPro:IPR000210); Has 143 Blast hits to 130 proteins in 28 species: Archae - 0; Bacteria - 0; Metazoa - 38; Fungi - 0; Plants - 104; Viruses - 0; Other Eukaryotes - 1 (source: NCBI BLink).	223.411	199.313	232.751	151.835	182.251	181.335	211.134	185.248	243.04	193.445	163.204	182.871	172.558	218.492	171.807	213.141	178.019	218.492	0.786333	1.03616	0.97551	0.83522	1	0.786333	0.97551	0.814765	0.0945608	1	1	0.190764	0	1	0
AT1G04400	CRY2	cryptochrome 2 (CRY2); FUNCTIONS IN: protein homodimerization activity, blue light photoreceptor activity; INVOLVED IN: in 9 processes; LOCATED IN: nucleus, vacuole; EXPRESSED IN: 24 plant structures; EXPRESSED DURING: 13 growth stages; CONTAINS InterPro DOMAIN/s: Rossmann-like alpha/beta/alpha sandwich fold (InterPro:IPR014729), Cryptochrome/DNA photolyase, class 1 conserved site, C-terminal (In…	2475.24	2358.69	2468.99	2084.42	2095.88	2116.55	2329.01	2027.17	2144.12	1615.15	1679.04	1701.06	1712.22	2434.3	2098.95	2166.77	1676.87	2434.3	0.862239	0.798907	0.890096	0.773904	1	0.862239	0.890096	0.688849	0.00874585	0.254216	3.70214e-05	4.27165e-08	1	1	0
AT1G04410	AT1G04410	Lactate/malate dehydrogenase family protein; FUNCTIONS IN: in 6 functions; INVOLVED IN: response to cadmium ion, response to zinc ion, response to salt stress; LOCATED IN: in 7 components; EXPRESSED IN: 26 plant structures; EXPRESSED DURING: 15 growth stages; CONTAINS InterPro DOMAIN/s: Malate dehydrogenase, NAD-dependent, cytosolic (InterPro:IPR011274), Lactate/malate dehydrogenase, N-terminal (…	9569.69	10017.1	9973.61	8995.15	9903.27	10463.8	8955.44	9790.52	8403.49	8820.38	9790.93	9276.61	10083	9853.46	9787.41	9049.82	9492.72	9853.46	0.993297	0.969891	0.918441	1.04894	1	0.993297	0.918441	0.96339	1	0.812129	1	0.70733	1	1	0
AT1G04420	AT1G04420	NAD(P)-linked oxidoreductase superfamily protein; FUNCTIONS IN: oxidoreductase activity, aldo-keto reductase activity; INVOLVED IN: oxidation reduction; LOCATED IN: chloroplast, chloroplast stroma, chloroplast envelope; EXPRESSED IN: 23 plant structures; EXPRESSED DURING: 13 growth stages; CONTAINS InterPro DOMAIN/s: Aldo/keto reductase (InterPro:IPR001395); BEST Arabidopsis thaliana protein matc…	1442.16	1329.06	1338.09	1698.2	1555.01	1399.01	1224.76	824.679	1245.47	1163	1434.89	1274.66	1515.17	1369.77	1550.74	1098.31	1346.93	1369.77	1.13212	0.868573	0.801819	1.22637	1	1.13212	0.801819	0.983328	0.590277	0.501974	0.689613	0.155577	1	1	1
AT1G04425	AT1G04425	0	25.4226	23.8808	25.557	38.3274	33.3146	34.1222	31.7635	28.4372	32.0018	31.4639	58.7534	30.7802	54.5507	24.9535	35.2548	30.7342	43.887	24.9535	1.41282	1.24485	1.23166	1.42796	1	1.41282	1.23166	1.75876	0.370808	0.990481	0.837673	0.235253	0	0	1
AT1G04430	AT1G04430	S-adenosyl-L-methionine-dependent methyltransferases superfamily protein; INVOLVED IN: biological_process unknown; LOCATED IN: Golgi apparatus, plasma membrane; EXPRESSED IN: 26 plant structures; EXPRESSED DURING: 15 growth stages; CONTAINS InterPro DOMAIN/s: Protein of unknown function DUF248, methyltransferase putative (InterPro:IPR004159); BEST Arabidopsis thaliana protein match is: S-adenosyl…	1214.89	1179.34	1257.77	2864.24	2602.46	2613.76	1146.29	1182.18	1084.6	2745.52	3014.7	2623.56	2661.85	1217.34	2693.49	1137.69	2761.41	1217.34	2.21261	1.02522	0.934573	2.42721	1	2.21261	0.934573	2.2684	1.71891e-47	0.903388	1	6.58496e-67	0	1	1
AT1G04440	CKL13	casein kinase like 13 (CKL13); FUNCTIONS IN: protein serine/threonine kinase activity, protein kinase activity, kinase activity, ATP binding; INVOLVED IN: protein amino acid phosphorylation; LOCATED IN: cellular_component unknown; EXPRESSED IN: 22 plant structures; EXPRESSED DURING: 12 growth stages; CONTAINS InterPro DOMAIN/s: Protein kinase, ATP binding site (InterPro:IPR017441), Protein kinase…	1330.45	1329.98	1243.16	1421.06	1473.68	1501.38	1249.99	1507.98	1251.53	1505.61	1188.12	1524.53	1158.92	1301.2	1465.37	1336.5	1344.29	1301.2	1.12617	0.917373	1.02713	1.00583	1	1.12617	1.02713	1.03312	0.46218	1	0.853781	1	1	0	1
AT1G04445	AT1G04445	C2H2-like zinc finger protein; FUNCTIONS IN: zinc ion binding, nucleic acid binding; INVOLVED IN: biological_process unknown; LOCATED IN: intracellular; CONTAINS InterPro DOMAIN/s: Zinc finger, C2H2-like (InterPro:IPR015880), Zinc finger, C2H2-type (InterPro:IPR007087); Has 4 Blast hits to 4 proteins in 2 species: Archae - 0; Bacteria - 0; Metazoa - 0; Fungi - 0; Plants - 4; Viruses - 0; Other Eu…	0	0.918491	0	0	0.979842	0.974921	0	1.62498	0.864913	0	1.30563	0.9053	1.11328	0.306164	0.651588	0.829965	0.831052	0.306164	2.12823	1.27543	2.71085	1.00131	1	2.12823	2.71085	2.7144	0.918935	1	1	1	0	0	1
AT1G04450	RIC3	ROP-interactive CRIB motif-containing protein 3 (RIC3); FUNCTIONS IN: protein binding; INVOLVED IN: in 7 processes; LOCATED IN: cytoplasm; CONTAINS InterPro DOMAIN/s: PAK-box/P21-Rho-binding (InterPro:IPR000095); BEST Arabidopsis thaliana protein match is: ROP-interactive CRIB motif-containing protein 1 (TAIR:AT2G33460.1); Has 189 Blast hits to 189 proteins in 25 species: Archae - 0; Bacteria - 0…	0.770383	0	1.8255	0	0	0	0	0	0	0	0	0	0	0.865294	0	0	0	0.865294	0	#DIV/0!	0	#DIV/0!	1	0	0	0	0.90951	1	1	1	0	1	0
AT1G04457	AT1G04457	0	0	0	0	0	0	0	0	0	0	1.16533	0	0	0	0	0	0	0.291333	1	0	#DIV/0!	0	#DIV/0!	1	0	0	0.291333	1	1	1	0.968025	0	1	0
AT1G04470	AT1G04470	CONTAINS InterPro DOMAIN/s: Munc13 homology 1 (InterPro:IPR014770), Protein of unknown function DUF810 (InterPro:IPR008528), Mammalian uncoordinated homology 13, domain 2 (InterPro:IPR014772); BEST Arabidopsis thaliana protein match is: Protein of unknown function (DUF810) (TAIR:AT2G33420.1); Has 201 Blast hits to 187 proteins in 29 species: Archae - 0; Bacteria - 4; Metazoa - 3; Fungi - 4; Plant…	1.54077	0	0.912749	1.47413	0.979842	0.974921	0	0	0.864913	1.16533	2.61126	0.9053	1.11328	0.817838	1.14296	0.288304	1.44879	0.817838	1.39754	1.26757	0.35252	5.02522	1	1.39754	0.35252	1.77149	0.999975	1	1	0.491029	0	1	1
AT1G04480	AT1G04480	Ribosomal protein L14p/L23e family protein; FUNCTIONS IN: structural constituent of ribosome; INVOLVED IN: translation; LOCATED IN: ribosome, intracellular; EXPRESSED IN: 24 plant structures; EXPRESSED DURING: 15 growth stages; CONTAINS InterPro DOMAIN/s: Ribosomal protein L14b/L23e (InterPro:IPR000218), Ribosomal protein L14 conserved site (InterPro:IPR019972); BEST Arabidopsis thaliana protein …	778.857	979.112	774.012	874.159	839.725	876.454	845.469	780.804	877.021	787.763	1027.53	815.675	1029.78	843.993	863.446	834.432	915.188	843.993	1.02305	1.05993	0.988671	1.09678	1	1.02305	0.988671	1.08435	1	1	0.994785	0.59322	0	1	1
AT1G04490	AT1G04490	Protein of unknown function (DUF3527); CONTAINS InterPro DOMAIN/s: Protein of unknown function DUF3527 (InterPro:IPR021916); BEST Arabidopsis thaliana protein match is: Protein of unknown function (DUF3527) (TAIR:AT2G33360.2); Has 121 Blast hits to 119 proteins in 11 species: Archae - 0; Bacteria - 0; Metazoa - 0; Fungi - 0; Plants - 121; Viruses - 0; Other Eukaryotes - 0 (source: NCBI BLink).	27.7338	37.6582	31.0335	69.2841	95.0447	64.3448	34.5662	43.0621	24.2176	123.525	100.534	98.6777	83.4959	32.1418	76.2245	33.9486	101.558	32.1418	2.37151	1.33235	1.05621	2.99153	1	2.37151	1.05621	3.15969	2.69207e-05	1	0.475093	1.61188e-09	0	0	1
AT1G04500	AT1G04500	CCT motif family protein; CONTAINS InterPro DOMAIN/s: CCT domain (InterPro:IPR010402); BEST Arabidopsis thaliana protein match is: CCT motif family protein (TAIR:AT2G33350.2); Has 1789 Blast hits to 1789 proteins in 111 species: Archae - 0; Bacteria - 6; Metazoa - 2; Fungi - 2; Plants - 1654; Viruses - 0; Other Eukaryotes - 125 (source: NCBI BLink).	0.770383	0.918491	1.8255	0	0.979842	0	0	0	0.864913	0	1.30563	0.9053	0	1.17146	0.326614	0.288304	0.552733	1.17146	0.27881	1.69231	0.246107	1.91719	1	0.27881	0.246107	0.471833	0.750844	0.982678	1	0.968025	0	1	0
AT1G04501	AT1G04501	unknown protein; Has 30201 Blast hits to 17322 proteins in 780 species: Archae - 12; Bacteria - 1396; Metazoa - 17338; Fungi - 3422; Plants - 5037; Viruses - 0; Other Eukaryotes - 2996 (source: NCBI BLink).	0	0	0	0	0	0	0	0	0	0	0	0	0	0	0	0	0	1	0	#DIV/0!	0	#DIV/0!	1	0	0	0	NA	NA	NA	NA	0	1	0
AT1G04510	MAC3A	MOS4-associated complex 3A (MAC3A); FUNCTIONS IN: ubiquitin-protein ligase activity, nucleotide binding; INVOLVED IN: response to cadmium ion, defense response to bacterium; LOCATED IN: nucleolus, nucleus, CUL4 RING ubiquitin ligase complex; EXPRESSED IN: 25 plant structures; EXPRESSED DURING: 13 growth stages; CONTAINS InterPro DOMAIN/s: WD40 repeat 2 (InterPro:IPR019782), U box domain (InterPro…	567.772	536.399	559.515	546.902	545.772	581.053	562.401	527.307	585.546	554.697	592.756	609.267	590.038	554.562	557.909	558.418	586.69	554.562	1.00604	1.05159	1.00695	1.05063	1	1.00604	1.00695	1.05793	1	1	0.917002	0.667066	0	0	1
AT1G04520	PDLP2	plasmodesmata-located protein 2 (PDLP2); FUNCTIONS IN: molecular_function unknown; INVOLVED IN: N-terminal protein myristoylation, plasmodesmata-mediated intercellular transport; LOCATED IN: plasmodesma; EXPRESSED IN: 17 plant structures; EXPRESSED DURING: 12 growth stages; CONTAINS InterPro DOMAIN/s: Protein of unknown function DUF26 (InterPro:IPR002902); BEST Arabidopsis thaliana protein match …	143.291	135.018	125.959	153.31	160.694	123.815	149.475	137.311	179.902	132.848	197.15	140.322	183.691	134.756	145.94	155.563	163.503	134.756	1.08299	1.12034	1.1544	1.05104	1	1.08299	1.1544	1.21332	0.890998	0.945319	0.911325	0.952862	0	0	1
AT1G04530	TPR4	Tetratricopeptide repeat (TPR)-like superfamily protein; FUNCTIONS IN: binding; EXPRESSED IN: 22 plant structures; EXPRESSED DURING: 13 growth stages; CONTAINS InterPro DOMAIN/s: Tetratricopeptide-like helical (InterPro:IPR011990), Tetratricopeptide repeat-containing (InterPro:IPR013026); BEST Arabidopsis thaliana protein match is: Tetratricopeptide repeat (TPR)-like superfamily protein (TAIR:AT4…	601.669	622.737	604.24	567.54	459.546	459.188	594.164	576.056	669.442	413.692	596.673	481.62	484.276	609.549	495.425	613.221	494.065	609.549	0.812773	0.997256	1.00602	0.805689	1	0.812773	1.00602	0.810543	0.11028	1	1	0.0552789	1	0	0
AT1G04540	AT1G04540	Calcium-dependent lipid-binding (CaLB domain) family protein; INVOLVED IN: biological_process unknown; LOCATED IN: membrane; EXPRESSED IN: 10 plant structures; EXPRESSED DURING: L mature pollen stage, M germinated pollen stage, 4 anthesis, C globular stage, petal differentiation and expansion stage; CONTAINS InterPro DOMAIN/s: C2 calcium/lipid-binding domain, CaLB (InterPro:IPR008973), C2 calcium…	27.7338	45.0061	40.161	28.0085	23.5162	27.2978	41.1057	42.2496	32.8667	33.7946	40.4746	25.3484	26.7187	37.6336	26.2742	38.7406	31.5841	37.6336	0.698157	1.2021	1.02942	0.815269	1	0.698157	1.02942	0.839251	0.303974	1	0.940526	0.556091	0	0	0
AT1G04550	IAA12	indole-3-acetic acid inducible 12 (IAA12); FUNCTIONS IN: transcription repressor activity, sequence-specific DNA binding transcription factor activity; INVOLVED IN: xylem and phloem pattern formation, response to auxin stimulus, embryonic pattern specification, root development; LOCATED IN: nucleus; EXPRESSED IN: 22 plant structures; EXPRESSED DURING: 13 growth stages; CONTAINS InterPro DOMAIN/s:…	251.145	228.704	262.872	176.896	225.364	233.981	241.029	184.436	309.639	231.901	198.456	203.693	214.863	247.574	212.08	245.034	212.228	247.574	0.856635	1.0007	0.989743	0.866115	1	0.856635	0.989743	0.857232	0.565287	1	1	0.50505	0	1	0
AT1G04555	AT1G04555	unknown protein; FUNCTIONS IN: molecular_function unknown; INVOLVED IN: biological_process unknown; LOCATED IN: cellular_component unknown; BEST Arabidopsis thaliana protein match is: unknown protein (TAIR:AT4G33380.1); Has 84 Blast hits to 83 proteins in 15 species: Archae - 0; Bacteria - 0; Metazoa - 9; Fungi - 0; Plants - 75; Viruses - 0; Other Eukaryotes - 0 (source: NCBI BLink).	70.8752	87.2567	87.6239	64.8617	78.3874	62.3949	61.6585	95.874	70.9228	57.1012	79.6435	65.1816	69.0233	81.9186	68.548	76.1518	67.7374	81.9186	0.836782	0.988174	0.929603	0.889505	1	0.836782	0.929603	0.826886	0.604665	1	1	0.710965	1	1	0
AT1G04560	AT1G04560	AWPM-19-like family protein; FUNCTIONS IN: molecular_function unknown; INVOLVED IN: biological_process unknown; LOCATED IN: endomembrane system; CONTAINS InterPro DOMAIN/s: AWPM-19-like (InterPro:IPR008390); BEST Arabidopsis thaliana protein match is: AWPM-19-like family protein (TAIR:AT5G46530.1); Has 177 Blast hits to 177 proteins in 19 species: Archae - 0; Bacteria - 0; Metazoa - 0; Fungi - 0;…	0	0.918491	8.21474	1.47413	5.87905	0	0.93422	4.87495	4.32456	8.15731	0	3.6212	1.11328	3.04441	2.45106	3.37791	3.22295	3.04441	0.805102	1.31492	1.10954	0.954124	1	0.805102	1.10954	1.05864	1	1	1	1	0	0	0
AT1G04570	AT1G04570	Major facilitator superfamily protein; FUNCTIONS IN: transporter activity; INVOLVED IN: transport; LOCATED IN: chloroplast, membrane; CONTAINS InterPro DOMAIN/s: Biopterin transport-related protein BT1 (InterPro:IPR004324), Major facilitator superfamily, general substrate transporter (InterPro:IPR016196); BEST Arabidopsis thaliana protein match is: Major facilitator superfamily protein (TAIR:AT2G…	72.416	60.6204	88.5367	45.6981	48.0123	37.047	78.4745	51.9995	83.8965	45.4479	24.807	40.7385	28.9452	73.8577	43.5858	71.4568	34.9847	73.8577	0.590132	0.802662	0.967493	0.489591	1	0.590132	0.967493	0.473676	0.0355974	1	0.841126	0.000909398	1	1	0
AT1G04580	AAO4	aldehyde oxidase 4 (AO4); CONTAINS InterPro DOMAIN/s: Aldehyde oxidase/xanthine dehydrogenase (InterPro:IPR016208), Ferredoxin (InterPro:IPR001041), Molybdopterin dehydrogenase, FAD-binding (InterPro:IPR002346), Beta-grasp fold, ferredoxin-type (InterPro:IPR012675), [2Fe-2S]-binding (InterPro:IPR002888), FAD-binding, type 2 (InterPro:IPR016166), CO dehydrogenase flavoprotein, C-terminal (InterPro…	3.85191	0.918491	2.73825	1.47413	0.979842	2.92476	0.93422	0.812492	0.864913	1.16533	2.61126	8.1477	3.33984	2.50288	1.79291	0.870542	3.81603	2.50288	0.716338	2.1284	0.347815	4.38352	1	0.716338	0.347815	1.52465	0.952071	0.913852	0.785825	0.168523	0	1	0
AT1G04590	AT1G04590	BEST Arabidopsis thaliana protein match is: Pentatricopeptide repeat (PPR) superfamily protein (TAIR:AT4G21190.1); Has 111 Blast hits to 111 proteins in 15 species: Archae - 0; Bacteria - 0; Metazoa - 0; Fungi - 0; Plants - 109; Viruses - 0; Other Eukaryotes - 2 (source: NCBI BLink).	228.033	219.519	231.838	266.818	227.323	232.031	255.042	244.56	274.177	224.909	254.598	221.799	239.355	226.464	242.057	257.926	235.165	226.464	1.06886	0.971526	1.13893	0.911752	1	1.06886	1.13893	1.03842	0.818734	0.722892	1	0.483411	1	0	1
AT1G04600	XIA	myosin XI A (XIA); FUNCTIONS IN: motor activity; INVOLVED IN: actin filament-based movement; LOCATED IN: myosin complex; EXPRESSED IN: 18 plant structures; EXPRESSED DURING: 9 growth stages; CONTAINS InterPro DOMAIN/s: Dil domain (InterPro:IPR018444), Dilute (InterPro:IPR002710), Prefoldin (InterPro:IPR009053), Myosin, N-terminal, SH3-like (InterPro:IPR004009), Myosin head, motor domain (InterPro…	15.4077	18.3698	14.604	8.84478	11.7581	9.74921	9.3422	15.4373	12.9737	10.488	14.3619	15.3901	10.0195	16.1272	10.1174	12.5844	12.5649	16.1272	0.62735	1.24191	0.780324	0.998448	1	0.62735	0.780324	0.779113	0.399116	1	0.988926	1	0	1	0
AT1G04610	YUC3	YUCCA 3 (YUC3); FUNCTIONS IN: NADP or NADPH binding, oxidoreductase activity, FAD binding, flavin-containing monooxygenase activity; INVOLVED IN: auxin biosynthetic process; EXPRESSED IN: 11 plant structures; EXPRESSED DURING: 4 anthesis, C globular stage, petal differentiation and expansion stage, D bilateral stage; CONTAINS InterPro DOMAIN/s: Pyridine nucleotide-disulphide oxidoreductase, class…	36.9784	68.8869	53.8522	28.0085	22.5364	18.5235	51.3821	85.3116	44.9755	48.9439	37.8633	49.7915	36.7382	53.2391	23.0228	60.5564	43.3342	53.2391	0.432441	1.88223	1.13744	0.715601	1	0.432441	1.13744	0.813954	0.00321267	1	0.112962	0.308075	0	0	0
AT1G04620	HCAR	coenzyme F420 hydrogenase family / dehydrogenase, beta subunit family; FUNCTIONS IN: coenzyme F420 hydrogenase activity; INVOLVED IN: biological_process unknown; LOCATED IN: chloroplast; EXPRESSED IN: 22 plant structures; EXPRESSED DURING: 13 growth stages; CONTAINS InterPro DOMAIN/s: Coenzyme F420 hydrogenase/dehydrogenase beta subunit, C-terminal (InterPro:IPR007525), Coenzyme F420 hydrogenase/…	156.388	167.165	160.644	159.206	170.493	193.034	142.001	83.6866	127.142	130.517	216.735	132.174	223.769	161.399	174.244	117.61	175.799	161.399	1.07959	1.00892	0.728692	1.49476	1	1.07959	0.728692	1.08922	0.93722	0.598325	1	0.0504246	0	1	1
AT1G04625	AT1G04625	Polynucleotidyl transferase, ribonuclease H-like superfamily protein; FUNCTIONS IN: nucleic acid binding; INVOLVED IN: biological_process unknown; LOCATED IN: cellular_component unknown; CONTAINS InterPro DOMAIN/s: Polynucleotidyl transferase, ribonuclease H fold (InterPro:IPR012337); BEST Arabidopsis thaliana protein match is: Polynucleotidyl transferase, ribonuclease H-like superfamily protein …	0.770383	0	0.912749	0	1.95968	1.94984	0	0.812492	0.864913	1.16533	0	0	1.11328	0.561044	1.30318	0.559135	0.569652	0.561044	2.32277	0.437126	0.996597	1.01881	1	2.32277	0.996597	1.01534	0.794902	1	0.953108	1	1	1	1
AT1G04630	MEE4	maternal effect embryo arrest 4 (MEE4); CONTAINS InterPro DOMAIN/s: GRIM-19 (InterPro:IPR009346); BEST Arabidopsis thaliana protein match is: GRIM-19 protein (TAIR:AT2G33220.1); Has 332 Blast hits to 332 proteins in 145 species: Archae - 0; Bacteria - 0; Metazoa - 162; Fungi - 83; Plants - 65; Viruses - 0; Other Eukaryotes - 22 (source: NCBI BLink).	201.84	217.682	215.409	191.637	212.626	237.881	174.699	194.998	193.74	192.279	204.984	191.018	234.902	211.644	214.048	187.813	205.796	211.644	1.01136	0.961448	0.887399	1.09575	1	1.01136	0.887399	0.972369	1	0.872252	1	0.611057	1	1	1
AT1G04635	EMB1687	EMBRYO DEFECTIVE 1687 (EMB1687); FUNCTIONS IN: ribonuclease activity, ribonuclease P activity; INVOLVED IN: tRNA processing, embryo development ending in seed dormancy; LOCATED IN: vacuole; CONTAINS InterPro DOMAIN/s: Ribonuclease P-related (InterPro:IPR002759); Has 266 Blast hits to 266 proteins in 135 species: Archae - 0; Bacteria - 0; Metazoa - 85; Fungi - 108; Plants - 56; Viruses - 0; Other …	28.5042	29.3917	20.0805	20.6378	22.5364	29.2476	31.7635	33.3122	32.8667	20.9759	18.2788	26.2537	26.7187	25.9921	24.1406	32.6474	23.0568	25.9921	0.928766	0.955104	1.25605	0.706236	1	0.928766	1.25605	0.887068	0.985004	0.945551	1	0.267398	1	0	0
AT1G04640	LIP2	lipoyltransferase 2 (LIP2); CONTAINS InterPro DOMAIN/s: Octanoyltransferase (InterPro:IPR000544), Octanoyltransferase, conserved site (InterPro:IPR020605), Biotin/lipoate A/B protein ligase (InterPro:IPR004143); BEST Arabidopsis thaliana protein match is: Biotin/lipoate A/B protein ligase family (TAIR:AT4G31050.1); Has 5700 Blast hits to 5697 proteins in 1675 species: Archae - 17; Bacteria - 3180…	306.612	264.526	268.348	330.205	308.65	299.301	229.818	182.811	236.986	206.263	292.461	234.473	273.867	279.829	312.719	216.538	251.766	279.829	1.11754	0.805088	0.773824	1.16269	1	1.11754	0.773824	0.899715	0.649239	0.289533	0.292226	0.354357	1	1	1
AT1G04645	AT1G04645	Plant self-incompatibility protein S1 family; FUNCTIONS IN: molecular_function unknown; INVOLVED IN: biological_process unknown; LOCATED IN: endomembrane system; EXPRESSED IN: 6 plant structures; EXPRESSED DURING: 4 anthesis, C globular stage, petal differentiation and expansion stage, E expanded cotyledon stage; CONTAINS InterPro DOMAIN/s: Plant self-incompatibility S1 (InterPro:IPR010264); BEST…	0	0	0	0	0	0	0	0	0	0	0	0	0	0	0	0	0	1	0	#DIV/0!	0	#DIV/0!	1	0	0	0	NA	NA	NA	NA	0	1	0
AT1G04650	AT1G04650	unknown protein; Has 30201 Blast hits to 17322 proteins in 780 species: Archae - 12; Bacteria - 1396; Metazoa - 17338; Fungi - 3422; Plants - 5037; Viruses - 0; Other Eukaryotes - 2996 (source: NCBI BLink).	83.9717	58.7835	80.3219	92.8702	69.5688	65.3197	99.9616	107.249	87.3562	94.3917	77.0322	92.3406	90.1756	74.359	75.9196	98.1889	88.485	74.359	1.02099	1.16551	1.32047	0.901172	1	1.02099	1.32047	1.18997	1	0.521006	0.761586	0.751705	0	0	1
AT1G04660	AT1G04660	glycine-rich protein; FUNCTIONS IN: molecular_function unknown; INVOLVED IN: biological_process unknown; LOCATED IN: endomembrane system; EXPRESSED IN: 8 plant structures; EXPRESSED DURING: 4 anthesis, F mature embryo stage, petal differentiation and expansion stage, E expanded cotyledon stage, D bilateral stage; Has 360 Blast hits to 349 proteins in 15 species: Archae - 0; Bacteria - 0; Metazoa …	3.85191	0.918491	6.38925	2.94826	1.95968	3.89968	0	2.43747	5.18948	0	1.30563	2.7159	1.11328	3.71988	2.93588	2.54232	1.2837	3.71988	0.789239	0.437247	0.68344	0.504934	1	0.789239	0.68344	0.345092	0.985004	1	0.891202	0.744197	1	1	0
AT1G04670	AT1G04670	unknown protein; Has 40 Blast hits to 40 proteins in 14 species: Archae - 2; Bacteria - 5; Metazoa - 1; Fungi - 2; Plants - 30; Viruses - 0; Other Eukaryotes - 0 (source: NCBI BLink).	0	0	0	0	0	0	1.86844	1.62498	0	1.16533	0	0.9053	0	0	0	1.16447	0.517658	1	0	#DIV/0!	1.16447	0.444542	1	0	1.16447	0.517658	1	0.939885	1	0.900408	0	0	0
AT1G04680	AT1G04680	Pectin lyase-like superfamily protein; FUNCTIONS IN: lyase activity, pectate lyase activity; INVOLVED IN: biological_process unknown; LOCATED IN: membrane; EXPRESSED IN: 23 plant structures; EXPRESSED DURING: 13 growth stages; CONTAINS InterPro DOMAIN/s: Pectin lyase fold/virulence factor (InterPro:IPR011050), AmbAllergen (InterPro:IPR018082), Pectate lyase/Amb allergen (InterPro:IPR002022), Pect…	715.685	744.897	633.448	1236.8	1277.71	1473.11	781.942	872.616	735.176	1142.02	1411.39	1068.25	1427.22	698.01	1329.21	796.578	1262.22	698.01	1.90428	0.949607	1.14121	1.58456	1	1.90428	1.14121	1.80832	6.94233e-11	0.829082	1	1.35276e-06	1	0	1
AT1G04684	AT1G04684	unknown protein; Has 30201 Blast hits to 17322 proteins in 780 species: Archae - 12; Bacteria - 1396; Metazoa - 17338; Fungi - 3422; Plants - 5037; Viruses - 0; Other Eukaryotes - 2996 (source: NCBI BLink).	0	0	0	0	0	0	0	0	0	0	0	0	0	0	0	0	0	1	0	#DIV/0!	0	#DIV/0!	1	0	0	0	NA	NA	NA	NA	0	1	0
AT1G04690	KAB1	potassium channel beta subunit 1 (KAB1); FUNCTIONS IN: oxidoreductase activity, potassium channel activity; INVOLVED IN: oxidation reduction, potassium ion transport, transmembrane transport; LOCATED IN: plasma membrane, membrane; EXPRESSED IN: 24 plant structures; EXPRESSED DURING: 14 growth stages; CONTAINS InterPro DOMAIN/s: Aldo/keto reductase (InterPro:IPR001395), Potassium channel, voltage-…	1328.14	1291.4	1476.83	1623.02	1371.78	1414.61	1420.01	1302.42	1346.67	1364.6	1168.54	1351.61	1252.44	1365.46	1469.8	1356.37	1284.3	1365.46	1.07642	0.87379	0.993346	0.946865	1	1.07642	0.993346	0.940564	0.630462	1	0.335075	0.710723	1	1	1
AT1G04700	AT1G04700	PB1 domain-containing protein tyrosine kinase; FUNCTIONS IN: protein serine/threonine/tyrosine kinase activity, protein kinase activity; INVOLVED IN: protein amino acid phosphorylation; LOCATED IN: cytosol; EXPRESSED IN: 22 plant structures; EXPRESSED DURING: 14 growth stages; CONTAINS InterPro DOMAIN/s: Octicosapeptide/Phox/Bem1p (InterPro:IPR000270), Protein kinase, ATP binding site (InterPro:I…	71.6456	37.6582	77.5837	57.4911	60.7502	68.2444	67.2639	101.561	62.2737	81.5731	48.3083	89.6247	103.535	62.2958	62.1619	77.033	80.7603	62.2958	0.997851	1.29919	1.23657	1.04839	1	0.997851	1.23657	1.2964	1	0.984335	0.751055	0.968025	0	0	0
AT1G04710	KAT1	peroxisomal 3-ketoacyl-CoA thiolase 4 (PKT4); FUNCTIONS IN: transferase activity, transferring acyl groups other than amino-acyl groups, catalytic activity, acetyl-CoA C-acyltransferase activity; INVOLVED IN: catechol catabolic process, ortho-cleavage, protocatechuate catabolic process, ortho-cleavage, metabolic process, fatty acid oxidation; LOCATED IN: peroxisome, vacuole; EXPRESSED IN: 23 plan…	283.501	229.623	270.174	305.145	261.618	288.577	284.937	265.685	294.07	270.357	329.019	277.022	251.601	261.099	285.113	281.564	282	261.099	1.09197	0.98908	1.07838	1.00155	1	1.09197	1.07838	1.08005	0.723452	1	1	1	1	0	1
AT1G04720	AT1G04720	tRNA-Met (anticodon: CAT)	0	0	0	0	0.979842	0	0	0	0	0	0	0	0	0	0.326614	0	0	1	0.326614	0	0	#DIV/0!	1	0.326614	0	0	0.985004	1	1	1	1	1	0
AT1G04730	CTF18	CHROMOSOME TRANSMISSION FIDELITY 18 (CTF18); FUNCTIONS IN: nucleoside-triphosphatase activity, ATPase activity, nucleotide binding, ATP binding; INVOLVED IN: sister chromatid cohesion; LOCATED IN: replication fork; EXPRESSED IN: 25 plant structures; EXPRESSED DURING: 13 growth stages; CONTAINS InterPro DOMAIN/s: ATPase, AAA+ type, core (InterPro:IPR003593), ATPase, AAA-type, core (InterPro:IPR003…	97.8386	120.322	93.1004	94.3444	77.4076	73.119	110.238	103.999	136.656	81.5731	88.7829	80.5717	94.6287	103.754	81.6237	116.964	86.3891	103.754	0.786705	1.05838	1.12733	0.738593	1	0.786705	1.12733	0.832636	0.22386	0.985754	1	0.0519042	0	0	0
AT1G04750	VAMP7B	vesicle-associated membrane protein 721 (VAMP721); FUNCTIONS IN: molecular_function unknown; INVOLVED IN: transport, vesicle-mediated transport; LOCATED IN: endosome, plasma membrane, membrane; EXPRESSED IN: 24 plant structures; EXPRESSED DURING: 13 growth stages; CONTAINS InterPro DOMAIN/s: Longin (InterPro:IPR010908), Longin-like (InterPro:IPR011012), Synaptobrevin (InterPro:IPR001388); BEST Ar…	852.813	922.165	857.984	852.048	862.261	916.425	930.483	953.865	842.425	968.389	997.502	987.682	955.193	877.654	876.911	908.924	977.192	877.654	0.999153	1.11436	1.03563	1.07511	1	0.999153	1.03563	1.11341	1	1	0.337274	0.382885	0	0	0
AT1G04760	ATVAMP726	vesicle-associated membrane protein 726 (VAMP726); FUNCTIONS IN: molecular_function unknown; INVOLVED IN: transport, vesicle-mediated transport; LOCATED IN: endosome, plasma membrane, chloroplast, membrane; EXPRESSED IN: 22 plant structures; EXPRESSED DURING: 13 growth stages; CONTAINS InterPro DOMAIN/s: Longin (InterPro:IPR010908), Longin-like (InterPro:IPR011012), Synaptobrevin (InterPro:IPR001…	22.3411	12.8589	22.8187	20.6378	12.738	19.4984	28.9608	23.5623	27.6772	17.48	18.2788	21.7272	22.2656	19.3396	17.6247	26.7334	19.9379	19.3396	0.91133	1.13125	1.38232	0.745804	1	0.91133	1.38232	1.03094	0.956447	0.849568	1	0.474969	0	0	0
AT1G04770	AT1G04770	Tetratricopeptide repeat (TPR)-like superfamily protein; FUNCTIONS IN: binding; INVOLVED IN: biological_process unknown; EXPRESSED IN: 23 plant structures; EXPRESSED DURING: 13 growth stages; CONTAINS InterPro DOMAIN/s: Tetratricopeptide TPR-1 (InterPro:IPR001440), Tetratricopeptide-like helical (InterPro:IPR011990), Tetratricopeptide repeat-containing (InterPro:IPR013026), Tetratricopeptide repe…	338.968	351.782	348.67	423.075	452.687	459.188	193.384	224.248	216.228	459.14	335.547	389.279	340.663	346.474	444.983	211.286	381.157	346.474	1.28432	0.856565	0.60982	1.80398	1	1.28432	0.60982	1.10011	0.02344	8.25795e-06	0.430431	5.7618e-11	1	1	1
AT1G04778	AT1G04778	unknown protein; FUNCTIONS IN: molecular_function unknown; INVOLVED IN: biological_process unknown; LOCATED IN: cellular_component unknown; Has 0 Blast hits to 0 proteins in 0 species (source: NCBI BLink).	4.6223	6.42944	4.56375	1.47413	4.89921	3.89968	6.53954	4.87495	5.18948	2.33066	2.61126	1.8106	4.45312	5.20516	3.42434	5.53466	2.80141	5.20516	0.657874	0.818087	1.0633	0.506158	1	0.657874	1.0633	0.538198	0.826578	1	1	0.417569	1	0	0
AT1G04780	AT1G04780	Ankyrin repeat family protein; FUNCTIONS IN: molecular_function unknown; INVOLVED IN: biological_process unknown; LOCATED IN: plasma membrane; EXPRESSED IN: 24 plant structures; EXPRESSED DURING: 13 growth stages; CONTAINS InterPro DOMAIN/s: Ankyrin repeat-containing domain (InterPro:IPR020683), Protein of unknown function DUF3424 (InterPro:IPR021832), Ankyrin repeat (InterPro:IPR002110); BEST Ar…	654.055	758.674	673.609	969.978	946.528	928.124	679.178	673.555	663.388	931.099	899.58	978.629	876.15	695.446	948.21	672.041	921.365	695.446	1.36346	0.971688	0.966345	1.371	1	1.36346	0.966345	1.32485	5.56564e-07	1	1	3.28719e-08	1	1	1
AT1G04790	AT1G04790	RING/U-box superfamily protein; FUNCTIONS IN: zinc ion binding; EXPRESSED IN: 24 plant structures; EXPRESSED DURING: 15 growth stages; CONTAINS InterPro DOMAIN/s: Zinc finger, RING-type (InterPro:IPR001841), Zinc finger, C3HC4 RING-type (InterPro:IPR018957); BEST Arabidopsis thaliana protein match is: RING/U-box superfamily protein (TAIR:AT3G55530.1); Has 9425 Blast hits to 9403 proteins in 278 s…	388.273	345.353	376.053	281.559	346.864	270.053	385.833	319.309	361.534	306.482	253.292	310.518	296.132	369.893	299.492	355.559	291.606	369.893	0.809673	0.973669	0.961248	0.820135	1	0.809673	0.961248	0.788353	0.103797	1	1	0.0910854	1	1	0
AT1G04800	AT1G04800	glycine-rich protein; FUNCTIONS IN: molecular_function unknown; INVOLVED IN: N-terminal protein myristoylation; LOCATED IN: endomembrane system; EXPRESSED IN: 17 plant structures; EXPRESSED DURING: 12 growth stages; Has 109132 Blast hits to 26905 proteins in 1855 species: Archae - 173; Bacteria - 37969; Metazoa - 32319; Fungi - 6881; Plants - 10265; Viruses - 1569; Other Eukaryotes - 19956 (sourc…	46.9933	34.9027	38.3355	47.1722	43.1131	57.5203	42.9741	30.0622	57.9492	47.7785	58.7534	35.3067	83.4959	40.0772	49.2685	43.6618	56.3336	40.0772	1.22934	1.1434	1.08944	1.29023	1	1.22934	1.08944	1.40563	0.737611	1	1	0.527368	0	0	1
AT1G04810	F13M7.20	26S proteasome regulatory complex, non-ATPase subcomplex, Rpn2/Psmd1 subunit; FUNCTIONS IN: enzyme regulator activity, binding; INVOLVED IN: protein catabolic process, ubiquitin-dependent protein catabolic process; LOCATED IN: proteasome regulatory particle, base subcomplex, proteasome complex, nucleus, plasma membrane; EXPRESSED IN: 23 plant structures; EXPRESSED DURING: 13 growth stages; CONTAI…	774.234	765.103	857.072	589.652	778.975	770.187	671.704	644.306	768.042	684.049	616.258	602.025	715.838	798.803	712.938	694.684	654.542	798.803	0.892508	0.918091	0.869656	0.942216	1	0.892508	0.869656	0.819404	0.5235	0.739171	0.843747	0.785604	1	1	0
AT1G04820	TUA4	tubulin alpha-4 chain (TUA4); FUNCTIONS IN: structural constituent of cytoskeleton; INVOLVED IN: response to cadmium ion, microtubule-based process, cellular response to gravity; LOCATED IN: tubulin complex, cytosol, cell wall, plasma membrane, chloroplast; EXPRESSED IN: 29 plant structures; EXPRESSED DURING: 15 growth stages; CONTAINS InterPro DOMAIN/s: Alpha tubulin (InterPro:IPR002452), Tubuli…	2568.46	2646.17	2767.46	2323.23	2489.78	2612.79	2583.12	2561.79	2581.76	2233.94	2867.17	2314.85	3124.97	2660.7	2475.27	2575.56	2635.23	2660.7	0.930308	1.06463	0.968001	1.02317	1	0.930308	0.968001	0.99043	0.755527	1	0.95785	0.968025	0	1	0
AT1G04830	AT1G04830	Ypt/Rab-GAP domain of gyp1p superfamily protein; FUNCTIONS IN: RAB GTPase activator activity; INVOLVED IN: regulation of Rab GTPase activity; LOCATED IN: intracellular; EXPRESSED IN: 24 plant structures; EXPRESSED DURING: 15 growth stages; CONTAINS InterPro DOMAIN/s: RabGAP/TBC (InterPro:IPR000195); BEST Arabidopsis thaliana protein match is: Ypt/Rab-GAP domain of gyp1p superfamily protein (TAIR:…	332.805	315.961	355.06	308.093	307.671	285.652	341.925	348.559	354.614	289.002	225.874	278.832	238.242	334.609	300.472	348.366	257.988	334.609	0.89798	0.858608	1.04111	0.740565	1	0.89798	1.04111	0.771013	0.466247	1	0.416872	0.000509194	1	0	0
AT1G04840	PCMP-H64	Tetratricopeptide repeat (TPR)-like superfamily protein; CONTAINS InterPro DOMAIN/s: Pentatricopeptide repeat (InterPro:IPR002885); BEST Arabidopsis thaliana protein match is: Tetratricopeptide repeat (TPR)-like superfamily protein (TAIR:AT1G74630.1); Has 39151 Blast hits to 14409 proteins in 285 species: Archae - 0; Bacteria - 8; Metazoa - 167; Fungi - 139; Plants - 38292; Viruses - 0; Other Euk…	13.8669	14.6959	19.1677	8.84478	20.5767	16.5737	11.2106	11.3749	19.893	23.3066	16.9732	14.4848	21.1523	15.9102	15.3317	14.1595	18.9792	15.9102	0.963643	1.23791	0.889966	1.34039	1	0.963643	0.889966	1.1929	1	1	0.996341	0.596605	0	1	0
AT1G04850	AT1G04850	ubiquitin-associated (UBA)/TS-N domain-containing protein; FUNCTIONS IN: zinc ion binding; INVOLVED IN: biological_process unknown; LOCATED IN: intracellular; EXPRESSED IN: 24 plant structures; EXPRESSED DURING: 13 growth stages; CONTAINS InterPro DOMAIN/s: Zinc finger, C2H2-like (InterPro:IPR015880), Ubiquitin-associated/translation elongation factor EF1B, N-terminal (InterPro:IPR000449), Ubiqui…	894.414	1028.71	1042.36	903.642	943.588	903.751	891.246	888.053	895.185	981.208	966.167	871.804	1035.35	988.495	916.994	891.495	963.632	988.495	0.927667	1.05086	0.901871	1.08092	1	0.927667	0.901871	0.974848	0.564941	0.706058	0.946006	0.447028	0	1	0
AT1G04860	UBP2	ubiquitin-specific protease 2 (UBP2); FUNCTIONS IN: ubiquitin-specific protease activity; INVOLVED IN: ubiquitin-dependent protein catabolic process; LOCATED IN: proteasome complex, chloroplast; EXPRESSED IN: 24 plant structures; EXPRESSED DURING: 13 growth stages; CONTAINS InterPro DOMAIN/s: Zinc finger, UBP-type (InterPro:IPR001607), Peptidase C19, ubiquitin carboxyl-terminal hydrolase 2, conse…	590.883	598.856	525.744	681.048	659.434	595.677	584.822	532.994	620.142	629.278	567.949	669.017	585.585	571.828	645.386	579.32	612.957	571.828	1.12864	0.949753	1.0131	1.05806	1	1.12864	1.0131	1.07193	0.324261	1	0.98033	0.708925	1	0	1
AT1G04870	PRMT10	protein arginine methyltransferase 10 (PRMT10); FUNCTIONS IN: methyltransferase activity; INVOLVED IN: vegetative to reproductive phase transition of meristem; LOCATED IN: cytoplasm; EXPRESSED IN: 23 plant structures; EXPRESSED DURING: 14 growth stages; CONTAINS InterPro DOMAIN/s: Skb1 methyltransferase (InterPro:IPR007857); BEST Arabidopsis thaliana protein match is: protein arginine methyltrans…	232.656	320.554	236.402	259.447	237.122	262.254	249.437	254.31	267.258	227.239	284.628	279.738	316.171	263.204	252.941	257.002	276.944	263.204	0.961008	1.0949	0.976436	1.0776	1	0.961008	0.976436	1.0522	0.981941	1	0.915585	0.774174	0	1	0
AT1G04880	HMGB15	HMG (high mobility group) box protein with ARID/BRIGHT DNA-binding domain; FUNCTIONS IN: sequence-specific DNA binding transcription factor activity; INVOLVED IN: regulation of transcription; LOCATED IN: intracellular, nucleus; EXPRESSED IN: 10 plant structures; EXPRESSED DURING: 7 growth stages; CONTAINS InterPro DOMAIN/s: High mobility group, superfamily (InterPro:IPR009071), High mobility grou…	1.54077	6.42944	2.73825	2.94826	2.93953	3.89968	5.60532	0.812492	6.05439	3.49599	9.13942	0.9053	8.90623	3.56948	3.26249	4.1574	5.61173	3.56948	0.913995	1.72008	1.16471	1.34982	1	0.913995	1.16471	1.57214	1	1	0.940229	0.895378	0	0	0
AT1G04890	AT1G04890	CONTAINS InterPro DOMAIN/s: Intermediate filament protein, conserved site (InterPro:IPR018039), Protein of unknown function DUF593 (InterPro:IPR007656); BEST Arabidopsis thaliana protein match is: Protein of unknown function, DUF593 (TAIR:AT4G13630.2); Has 7701 Blast hits to 5611 proteins in 507 species: Archae - 60; Bacteria - 425; Metazoa - 4500; Fungi - 427; Plants - 586; Viruses - 7; Other Eu…	0	0	0	0	0	0	0	0	0	0	0	0	0	0	0	0	0	1	0	#DIV/0!	0	#DIV/0!	1	0	0	0	NA	NA	NA	NA	0	1	0
AT1G04900	AT1G04900	Protein of unknown function (DUF185); CONTAINS InterPro DOMAIN/s: Protein of unknown function DUF185 (InterPro:IPR003788); Has 316 Blast hits to 314 proteins in 164 species: Archae - 0; Bacteria - 117; Metazoa - 2; Fungi - 113; Plants - 44; Viruses - 0; Other Eukaryotes - 40 (source: NCBI BLink).	120.18	135.018	134.174	125.301	136.198	124.79	135.462	157.623	109.844	122.36	131.869	107.731	160.312	129.791	128.763	134.31	130.568	129.791	0.992082	1.01402	1.03482	0.97214	1	0.992082	1.03482	1.00599	1	1	1	0.968025	0	0	0
AT1G04910	AT1G04910	O-fucosyltransferase family protein; CONTAINS InterPro DOMAIN/s: GDP-fucose protein O-fucosyltransferase (InterPro:IPR019378); BEST Arabidopsis thaliana protein match is: O-fucosyltransferase family protein (TAIR:AT1G22460.1); Has 861 Blast hits to 824 proteins in 30 species: Archae - 0; Bacteria - 0; Metazoa - 0; Fungi - 0; Plants - 861; Viruses - 0; Other Eukaryotes - 0 (source: NCBI BLink).	429.873	405.973	420.777	403.912	440.929	403.617	431.61	421.683	373.642	450.983	392.995	381.131	418.593	418.875	416.153	408.978	410.925	418.875	0.993502	0.987439	0.976374	1.00476	1	0.993502	0.976374	0.981022	1	1	1	1	1	1	0
AT1G04920	ATSPS3F	sucrose phosphate synthase 3F (SPS3F); FUNCTIONS IN: sucrose-phosphate synthase activity, transferase activity, transferring glycosyl groups; INVOLVED IN: biosynthetic process, sucrose metabolic process; LOCATED IN: cellular_component unknown; EXPRESSED IN: 9 plant structures; EXPRESSED DURING: LP.04 four leaves visible, 4 anthesis, C globular stage, petal differentiation and expansion stage; CON…	32.3561	22.0438	41.9865	35.3791	37.234	26.3229	50.4479	31.6872	47.5702	20.9759	35.252	32.5908	50.0975	32.1288	32.9787	43.2351	34.7291	32.1288	1.02645	1.05308	1.34568	0.803261	1	1.02645	1.34568	1.08093	1	0.889654	1	0.648447	0	0	1
AT1G04930	AT1G04930	hydroxyproline-rich glycoprotein family protein; LOCATED IN: chloroplast; EXPRESSED IN: 14 plant structures; EXPRESSED DURING: 4 anthesis, F mature embryo stage, petal differentiation and expansion stage, E expanded cotyledon stage, D bilateral stage; BEST Arabidopsis thaliana protein match is: proline-rich family protein (TAIR:AT2G32840.1); Has 1624 Blast hits to 1330 proteins in 201 species: Ar…	33.8968	35.8212	44.7247	20.6378	30.3751	37.047	36.4346	27.6247	40.6509	31.4639	37.8633	28.9696	33.3984	38.1476	29.3533	34.9034	32.9238	38.1476	0.769467	1.12164	0.914957	0.943283	1	0.769467	0.914957	0.863064	0.57523	1	1	0.968025	0	1	0
AT1G04940	TIC20	translocon at the inner envelope membrane of chloroplasts 20 (TIC20); CONTAINS InterPro DOMAIN/s: Uncharacterised conserved protein ycf60 (InterPro:IPR019109), Chloroplast protein import component Tic20 (InterPro:IPR005691); BEST Arabidopsis thaliana protein match is: HIT-type Zinc finger family protein (TAIR:AT1G04945.3); Has 279 Blast hits to 278 proteins in 76 species: Archae - 0; Bacteria - 1…	101.69	90.0122	101.315	145.939	90.1455	118.94	100.896	90.9991	110.709	109.541	88.7829	104.11	114.668	97.6726	118.342	100.868	104.275	97.6726	1.21161	0.881138	1.03271	1.03378	1	1.21161	1.03271	1.0676	0.474767	1	0.918986	0.968025	1	0	1
AT1G04945	AT1G04945	HIT-type Zinc finger family protein; FUNCTIONS IN: molecular_function unknown; INVOLVED IN: biological_process unknown; EXPRESSED IN: 14 plant structures; EXPRESSED DURING: 6 growth stages; CONTAINS InterPro DOMAIN/s: Zinc finger, HIT-type (InterPro:IPR007529); Has 408 Blast hits to 406 proteins in 188 species: Archae - 0; Bacteria - 0; Metazoa - 130; Fungi - 151; Plants - 52; Viruses - 0; Other …	67.7937	81.7457	82.1474	88.4478	81.3269	67.2695	85.9483	98.3115	92.5457	87.3998	62.6703	80.5717	74.5897	77.229	79.0148	92.2685	76.3079	77.229	1.02312	0.965742	1.19474	0.82702	1	1.02312	1.19474	0.988073	1	0.822282	1	0.348016	1	0	1
AT1G04950	TAFII59	TATA BOX ASSOCIATED FACTOR II 59 (TAFII59); FUNCTIONS IN: RNA polymerase II transcription factor activity, transcription initiation factor activity, DNA binding; INVOLVED IN: pollen tube growth, transcription initiation; LOCATED IN: nucleus; EXPRESSED IN: 25 plant structures; EXPRESSED DURING: 13 growth stages; CONTAINS InterPro DOMAIN/s: Protein of unknown function DUF1546 (InterPro:IPR011442), …	400.599	319.635	418.952	287.455	323.348	283.702	344.727	320.934	376.237	304.151	297.684	317.76	299.472	379.729	298.168	347.299	304.767	379.729	0.785215	1.02213	0.914599	0.877533	1	0.785215	0.914599	0.802591	0.0339362	0.958416	1	0.317369	0	1	0
AT1G04960	AT1G04960	Protein of unknown function (DUF1664); FUNCTIONS IN: molecular_function unknown; INVOLVED IN: biological_process unknown; LOCATED IN: endomembrane system; EXPRESSED IN: 22 plant structures; EXPRESSED DURING: 13 growth stages; CONTAINS InterPro DOMAIN/s: Protein of unknown function DUF1664 (InterPro:IPR012458); BEST Arabidopsis thaliana protein match is: Protein of unknown function (DUF1664) (TAIR…	272.715	292.999	258.308	280.085	341.965	342.197	244.766	298.997	269.853	343.772	361.66	366.647	264.96	274.674	321.416	271.205	334.26	274.674	1.17017	1.03996	0.987371	1.2325	1	1.17017	0.987371	1.21693	0.348663	1	1	0.107583	0	1	1
AT1G04970	AT1G04970	lipid-binding serum glycoprotein family protein; FUNCTIONS IN: lipid binding; INVOLVED IN: biological_process unknown; LOCATED IN: plasma membrane, vacuole; EXPRESSED IN: 25 plant structures; EXPRESSED DURING: 15 growth stages; CONTAINS InterPro DOMAIN/s: Bactericidal permeability-increasing protein, alpha/beta domain (InterPro:IPR017943), Lipid-binding serum glycoprotein, N-terminal (InterPro:IP…	657.907	593.346	631.623	645.669	633.958	624.924	692.257	748.305	649.549	626.948	620.175	660.869	521.014	627.625	634.85	696.704	607.251	627.625	1.01151	0.956527	1.11006	0.871606	1	1.01151	1.11006	0.967539	1	0.798395	1	0.144347	1	0	1
AT1G04980	ATPDIL2-2	PDI-like 2-2 (PDIL2-2); CONTAINS InterPro DOMAIN/s: Thioredoxin fold (InterPro:IPR012335), Disulphide isomerase (InterPro:IPR005788), Thioredoxin domain (InterPro:IPR013766), Thioredoxin, conserved site (InterPro:IPR017937), Thioredoxin-like subdomain (InterPro:IPR006662), Thioredoxin-like (InterPro:IPR017936), Thioredoxin-like fold (InterPro:IPR012336); BEST Arabidopsis thaliana protein match is…	107.854	123.996	110.443	110.56	100.924	110.166	134.528	128.374	117.628	115.368	165.815	109.541	161.425	114.098	107.217	126.843	138.037	114.098	0.939692	1.28746	1.11171	1.08825	1	0.939692	1.11171	1.20982	0.9336	1	0.369745	0.815904	0	0	0
AT1G04985	AT1G04985	unknown protein; Has 37 Blast hits to 37 proteins in 11 species: Archae - 0; Bacteria - 0; Metazoa - 0; Fungi - 0; Plants - 37; Viruses - 0; Other Eukaryotes - 0 (source: NCBI BLink).	243.441	269.118	261.046	347.895	366.461	337.323	235.424	226.685	286.286	354.26	399.523	363.025	370.722	257.868	350.559	249.465	371.883	257.868	1.35945	1.06083	0.967412	1.49072	1	1.35945	0.967412	1.44214	0.00107025	1	0.960244	1.23141e-06	0	1	1
AT1G04990	AT1G04990	Zinc finger C-x8-C-x5-C-x3-H type family protein; FUNCTIONS IN: zinc ion binding, nucleic acid binding; INVOLVED IN: biological_process unknown; LOCATED IN: cellular_component unknown; EXPRESSED IN: 24 plant structures; EXPRESSED DURING: 15 growth stages; CONTAINS InterPro DOMAIN/s: Zinc finger, CCCH-type (InterPro:IPR000571); BEST Arabidopsis thaliana protein match is: zinc finger nuclease 2 (TA…	271.175	255.341	328.59	210.801	274.356	288.577	295.214	313.622	266.393	275.018	231.097	307.802	261.621	285.035	257.911	291.743	268.884	285.035	0.90484	1.04255	1.02353	0.921648	1	0.90484	1.02353	0.943338	0.751305	1	1	0.755585	0	0	0
AT1G05000	AT1G05000	Phosphotyrosine protein phosphatases superfamily protein; FUNCTIONS IN: phosphatase activity, protein tyrosine phosphatase activity, phosphoprotein phosphatase activity; INVOLVED IN: dephosphorylation; LOCATED IN: cellular_component unknown; EXPRESSED IN: 12 plant structures; EXPRESSED DURING: 8 growth stages; CONTAINS InterPro DOMAIN/s: Protein-tyrosine phosphatase, active site (InterPro:IPR0161…	143.291	172.676	142.389	114.982	137.178	204.733	134.528	203.123	115.898	181.791	130.563	174.723	148.066	152.785	152.298	151.183	158.786	152.785	0.996808	1.0426	0.989511	1.05029	1	0.996808	0.989511	1.03927	1	1	1	0.968025	0	1	0
AT1G05010	EFE	ethylene-forming enzyme (EFE); FUNCTIONS IN: 1-aminocyclopropane-1-carboxylate oxidase activity; INVOLVED IN: response to fungus, ethylene biosynthetic process; EXPRESSED IN: 22 plant structures; EXPRESSED DURING: 13 growth stages; CONTAINS InterPro DOMAIN/s: Oxoglutarate/iron-dependent oxygenase (InterPro:IPR005123); BEST Arabidopsis thaliana protein match is: 2-oxoglutarate (2OG) and Fe(II)-dep…	2291.12	2053.75	1945.98	3477.47	3185.47	3410.27	1761.01	2462.66	2197.74	3579.89	3670.13	3623.92	3121.63	2096.95	3357.74	2140.47	3498.89	2096.95	1.60125	1.04204	1.02075	1.63464	1	1.60125	1.02075	1.66856	3.09504e-07	1	1	5.94397e-09	0	0	1
AT1G05020	AP180	ENTH/ANTH/VHS superfamily protein; FUNCTIONS IN: phospholipid binding, clathrin binding, binding, phosphatidylinositol binding; INVOLVED IN: clathrin coat assembly; LOCATED IN: clathrin coat; EXPRESSED IN: 11 plant structures; EXPRESSED DURING: L mature pollen stage, M germinated pollen stage, 4 anthesis, petal differentiation and expansion stage, LP.08 eight leaves visible; CONTAINS InterPro DOM…	20.0299	14.6959	20.0805	67.81	40.1735	43.8714	16.816	18.6873	18.1632	69.9198	83.5604	76.0452	61.2303	18.2688	50.6183	17.8888	72.6889	18.2688	2.77076	1.43602	0.979202	4.06337	1	2.77076	0.979202	3.97886	1.45679e-05	1	0.24548	2.26688e-12	0	1	1
AT1G05030	AT1G05030	Major facilitator superfamily protein; FUNCTIONS IN: carbohydrate transmembrane transporter activity, sugar:hydrogen symporter activity; INVOLVED IN: transport, transmembrane transport; LOCATED IN: mitochondrion, integral to membrane, membrane; EXPRESSED IN: 22 plant structures; EXPRESSED DURING: 13 growth stages; CONTAINS InterPro DOMAIN/s: Sugar transporter, conserved site (InterPro:IPR005829),…	231.115	228.704	215.409	219.645	223.404	228.131	213.936	190.123	224.877	186.453	241.542	221.799	224.882	225.076	223.727	209.646	218.669	225.076	0.994006	0.977391	0.931444	1.04304	1	0.994006	0.931444	0.971533	1	1	1	0.894327	1	1	0
AT1G05040	AT1G05040	BEST Arabidopsis thaliana protein match is: Ubiquitin-associated (UBA) protein (TAIR:AT2G33010.1); Has 14 Blast hits to 12 proteins in 3 species: Archae - 0; Bacteria - 0; Metazoa - 0; Fungi - 0; Plants - 14; Viruses - 0; Other Eukaryotes - 0 (source: NCBI BLink).	0.770383	0	1.8255	0	0	0	0	0.812492	0	0	0	0	1.11328	0.865294	0	0.270831	0.27832	0.865294	0	#DIV/0!	0.312993	1.02765	1	0	0.312993	0.321648	0.81164	1	1	1	0	1	0
AT1G05055	ATGTF2H2	general transcription factor II H2 (GTF2H2); CONTAINS InterPro DOMAIN/s: Ssl1-like (InterPro:IPR007198), TFIIH basal transcription factor complex, subunit SSL1 (InterPro:IPR012170), Zinc finger, RING-type (InterPro:IPR001841), TFIIH C1-like, C-terminal (InterPro:IPR004595), von Willebrand factor, type A (InterPro:IPR002035); Has 470 Blast hits to 463 proteins in 203 species: Archae - 0; Bacteria …	138.669	140.529	162.469	122.353	129.339	130.639	160.686	138.124	159.144	121.194	146.231	143.037	144.726	147.222	127.444	152.651	138.797	147.222	0.865654	1.08909	1.03687	0.909244	1	0.865654	1.03687	0.942772	0.470831	1	0.943417	0.636142	0	0	0
AT1G05060	AT1G05060	unknown protein; Has 34 Blast hits to 34 proteins in 13 species: Archae - 0; Bacteria - 0; Metazoa - 0; Fungi - 0; Plants - 34; Viruses - 0; Other Eukaryotes - 0 (source: NCBI BLink).	179.499	180.024	172.51	144.465	161.674	184.26	203.66	180.373	162.604	145.666	135.786	143.943	144.726	177.344	163.466	182.212	142.53	177.344	0.921745	0.871924	1.02745	0.782221	1	0.921745	1.02745	0.803692	0.801868	1	0.626359	0.0368834	1	0	0
AT1G05061	AT1G05061	0	9.24459	9.18491	5.4765	7.37065	5.87905	3.89968	5.60532	6.49993	8.64913	3.49599	5.22252	7.2424	5.56639	7.96867	5.71646	6.91813	5.38183	7.96867	0.717368	0.941461	0.868166	0.777931	1	0.717368	0.868166	0.675374	0.749608	1	1	0.854114	1	1	0
AT1G05065	CLE20	CLAVATA3/ESR-RELATED 20 (CLE20); Has 7 Blast hits to 7 proteins in 2 species: Archae - 0; Bacteria - 0; Metazoa - 0; Fungi - 0; Plants - 7; Viruses - 0; Other Eukaryotes - 0 (source: NCBI BLink).	29.2745	22.0438	23.7315	2.94826	4.89921	11.699	23.3555	22.7498	19.893	5.82665	11.7507	11.7689	5.56639	25.0166	6.51551	21.9994	8.72816	25.0166	0.260447	1.3396	0.879393	0.396745	1	0.260447	0.879393	0.348894	0.000633728	1	1	0.00955638	0	1	0
AT1G05070	AT1G05070	Protein of unknown function (DUF1068); CONTAINS InterPro DOMAIN/s: Protein of unknown function DUF1068 (InterPro:IPR010471); BEST Arabidopsis thaliana protein match is: Protein of unknown function (DUF1068) (TAIR:AT2G32580.1); Has 119 Blast hits to 119 proteins in 15 species: Archae - 0; Bacteria - 2; Metazoa - 0; Fungi - 0; Plants - 116; Viruses - 0; Other Eukaryotes - 1 (source: NCBI BLink).	237.278	237.889	216.322	249.128	230.263	257.379	228.884	216.123	272.447	224.909	246.764	219.988	273.867	230.496	245.59	239.151	241.382	230.496	1.06548	0.982865	1.03755	1.00933	1	1.06548	1.03755	1.04723	0.850368	1	1	1	1	0	1
AT1G05080	AT1G05080	F-box/RNI-like/FBD-like domains-containing protein; CONTAINS InterPro DOMAIN/s: FBD (InterPro:IPR013596), F-box domain, cyclin-like (InterPro:IPR001810), F-box domain, Skp2-like (InterPro:IPR022364), FBD-like (InterPro:IPR006566), Leucine-rich repeat 2 (InterPro:IPR013101); BEST Arabidopsis thaliana protein match is: Protein with RNI-like/FBD-like domains (TAIR:AT5G44850.1); Has 1798 Blast hits t…	0	0	0	0	0	0	0	0	0	0	0	0	0	0	0	0	0	1	0	#DIV/0!	0	#DIV/0!	1	0	0	0	NA	NA	NA	NA	0	1	0
AT1G05085	AT1G05085	unknown protein; Has 35333 Blast hits to 34131 proteins in 2444 species: Archae - 798; Bacteria - 22429; Metazoa - 974; Fungi - 991; Plants - 531; Viruses - 0; Other Eukaryotes - 9610 (source: NCBI BLink).	0	0	0	0	0	0	0	0	0	0	0	0	0	0	0	0	0	1	0	#DIV/0!	0	#DIV/0!	1	0	0	0	NA	NA	NA	NA	0	1	0
AT1G05090	AT1G05090	dentin sialophosphoprotein-related; BEST Arabidopsis thaliana protein match is: dentin sialophosphoprotein-related (TAIR:AT4G20720.1); Has 3598 Blast hits to 1413 proteins in 251 species: Archae - 2; Bacteria - 2631; Metazoa - 338; Fungi - 185; Plants - 102; Viruses - 1; Other Eukaryotes - 339 (source: NCBI BLink).	17.7188	22.0438	14.604	20.6378	8.81858	8.77429	21.4871	20.3123	17.2983	13.984	9.13942	13.5795	12.2461	18.1222	12.7436	19.6992	12.2372	18.1222	0.703202	0.960268	1.08702	0.621205	1	0.703202	1.08702	0.675262	0.47457	1	1	0.257697	1	0	0
AT1G05100	MAPKKK18	mitogen-activated protein kinase kinase kinase 18 (MAPKKK18); FUNCTIONS IN: protein serine/threonine kinase activity, protein kinase activity, kinase activity, ATP binding; INVOLVED IN: protein amino acid phosphorylation; EXPRESSED IN: 6 plant structures; EXPRESSED DURING: 4 anthesis, petal differentiation and expansion stage; CONTAINS InterPro DOMAIN/s: Protein kinase, ATP binding site (InterPro…	10.7854	13.7774	18.255	14.7413	27.4356	14.6238	14.0133	19.4998	17.2983	13.984	20.8901	19.0113	8.90623	14.2726	18.9336	16.9371	15.6979	14.2726	1.32657	0.829104	1.18669	0.926834	1	1.32657	1.18669	1.09986	0.669797	1	0.980803	0.968025	1	0	1
AT1G05120	AT1G05120	Helicase protein with RING/U-box domain; FUNCTIONS IN: helicase activity, DNA binding, zinc ion binding, ATP binding, nucleic acid binding; EXPRESSED IN: 24 plant structures; EXPRESSED DURING: 15 growth stages; CONTAINS InterPro DOMAIN/s: Zinc finger, RING-type, conserved site (InterPro:IPR017907), Zinc finger, RING-type (InterPro:IPR001841), Zinc finger, C3HC4 RING-type (InterPro:IPR018957), DEA…	381.339	315.961	385.18	321.36	343.925	319.774	339.122	343.684	312.233	369.41	317.268	345.825	351.796	360.827	328.353	331.68	346.075	360.827	0.910002	1.05397	0.919221	1.0434	1	0.910002	0.919221	0.959116	0.555938	0.945094	0.980803	0.854983	0	1	0
AT1G05135	AT1G05135	expressed protein, isoform contains a non-consensus TG acceptor site at intron.	8.47421	3.67397	2.73825	81.0772	57.8107	79.9435	3.73688	4.06246	1.72983	39.6212	58.7534	42.5491	63.4569	4.96214	72.9438	3.17639	51.0952	4.96214	14.7001	0.700473	0.640125	16.0859	1	14.7001	0.640125	10.297	3.33824e-19	0.983703	0.511732	2.21117e-17	1	1	1
AT1G05136	AT1G05136	unknown protein; Has 30201 Blast hits to 17322 proteins in 780 species: Archae - 12; Bacteria - 1396; Metazoa - 17338; Fungi - 3422; Plants - 5037; Viruses - 0; Other Eukaryotes - 2996 (source: NCBI BLink).	0	0	0	0	0	0	0	0	0	1.16533	0	0	0	0	0	0	0.291333	1	0	#DIV/0!	0	#DIV/0!	1	0	0	0.291333	1	1	1	0.968025	0	1	0
AT1G05140	AT1G05140	Peptidase M50 family protein; FUNCTIONS IN: metalloendopeptidase activity; INVOLVED IN: proteolysis; LOCATED IN: chloroplast, plastid; EXPRESSED IN: 22 plant structures; EXPRESSED DURING: 13 growth stages; CONTAINS InterPro DOMAIN/s: Peptidase M50 (InterPro:IPR008915), PDZ/DHR/GLGF (InterPro:IPR001478), Peptidase M50, putative membrane-associated zinc metallopeptidase (InterPro:IPR004387); BEST A…	653.284	618.145	614.28	617.661	621.22	560.579	589.493	449.308	635.711	499.927	520.947	516.021	400.78	628.57	599.82	558.171	484.419	628.57	0.954262	0.807607	0.888001	0.867869	1	0.954262	0.888001	0.770668	0.928164	0.889654	0.23985	0.330905	1	1	0
AT1G05150	AT1G05150	Calcium-binding tetratricopeptide family protein; FUNCTIONS IN: binding, zinc ion binding, calcium ion binding; INVOLVED IN: biological_process unknown; LOCATED IN: plasma membrane; EXPRESSED IN: 24 plant structures; EXPRESSED DURING: 13 growth stages; CONTAINS InterPro DOMAIN/s: Tetratricopeptide TPR-1 (InterPro:IPR001440), Tetratricopeptide-like helical (InterPro:IPR011990), EF-HAND 2 (InterPro…	583.95	597.019	533.958	651.566	618.281	599.576	681.981	602.056	672.902	670.065	738.987	628.278	688.006	571.643	623.141	652.313	681.334	571.643	1.09009	1.09339	1.14112	1.04449	1	1.09009	1.14112	1.19189	0.518372	0.519173	0.666229	0.804486	0	0	1
AT1G05160	CYP88A3	cytochrome P450, family 88, subfamily A, polypeptide 3 (CYP88A3); CONTAINS InterPro DOMAIN/s: Cytochrome P450, B-class (InterPro:IPR002397), Cytochrome P450 (InterPro:IPR001128), Cytochrome P450, conserved site (InterPro:IPR017972); BEST Arabidopsis thaliana protein match is: ent-kaurenoic acid hydroxylase 2 (TAIR:AT2G32440.2); Has 36129 Blast hits to 36053 proteins in 1833 species: Archae - 82; …	181.81	161.655	146.953	200.482	130.319	145.263	155.081	127.561	153.09	127.021	117.507	133.079	141.386	163.472	158.688	145.244	129.748	163.472	0.970732	0.817632	0.888491	0.893314	1	0.970732	0.888491	0.793701	0.985004	0.98102	0.580632	0.65838	1	1	0
AT1G05170	B3GALT2	Galactosyltransferase family protein; FUNCTIONS IN: transferase activity, transferring hexosyl groups, transferase activity, transferring glycosyl groups; INVOLVED IN: protein amino acid glycosylation; LOCATED IN: membrane; EXPRESSED IN: 14 plant structures; EXPRESSED DURING: 4 anthesis, C globular stage, 4 leaf senescence stage, petal differentiation and expansion stage, E expanded cotyledon sta…	478.408	432.609	502.012	392.119	320.408	293.451	542.782	590.681	583.816	365.914	278.099	331.34	274.98	471.01	335.326	572.426	312.583	471.01	0.71193	0.932177	1.21532	0.546067	1	0.71193	1.21532	0.663645	0.00242643	0.473859	0.982906	1.35682e-10	1	0	0
AT1G05180	AXR1	AUXIN RESISTANT 1 (AXR1); CONTAINS InterPro DOMAIN/s: Molybdenum cofactor biosynthesis, MoeB (InterPro:IPR009036), UBA/THIF-type NAD/FAD binding fold (InterPro:IPR000594), NAD(P)-binding domain (InterPro:IPR016040); BEST Arabidopsis thaliana protein match is: AXR1-like (TAIR:AT2G32410.1); Has 6539 Blast hits to 5902 proteins in 1375 species: Archae - 158; Bacteria - 2625; Metazoa - 1326; Fungi - …	402.91	406.892	414.388	420.127	445.828	443.589	408.254	455.808	411.698	443.991	502.668	450.839	455.331	408.063	436.515	425.253	463.207	408.063	1.06972	1.06115	1.04213	1.08925	1	1.06972	1.04213	1.13514	0.630708	1	0.913268	0.413312	0	0	1
AT1G05190	emb2394	embryo defective 2394 (emb2394); FUNCTIONS IN: structural constituent of ribosome, rRNA binding; INVOLVED IN: translation, embryo development ending in seed dormancy; LOCATED IN: chloroplast stroma, chloroplast, large ribosomal subunit, membrane, chloroplast envelope; EXPRESSED IN: 24 plant structures; EXPRESSED DURING: 13 growth stages; CONTAINS InterPro DOMAIN/s: Ribosomal protein L6 (InterPro:…	3319.58	3080.62	2962.78	4497.57	3655.79	3569.18	3094.14	2368.41	3196.72	2927.31	3966.51	3087.07	3948.8	3120.99	3907.52	2886.42	3482.42	3120.99	1.25201	0.891211	0.924841	1.20648	1	1.25201	0.924841	1.11581	0.152038	1	0.814055	0.202014	1	1	1
AT1G05200	ATGLR3.4	glutamate receptor 3.4 (GLR3.4); FUNCTIONS IN: protein binding, intracellular ligand-gated ion channel activity; INVOLVED IN: cellular calcium ion homeostasis, response to light stimulus; LOCATED IN: integral to membrane, membrane; EXPRESSED IN: 20 plant structures; EXPRESSED DURING: 13 growth stages; CONTAINS InterPro DOMAIN/s: Extracellular solute-binding protein, family 3 (InterPro:IPR001638),…	818.146	773.37	811.434	720.85	759.378	813.084	736.166	658.118	833.776	615.294	592.756	670.827	661.288	800.983	764.437	742.687	635.041	800.983	0.954373	0.830731	0.927218	0.85506	1	0.954373	0.927218	0.792827	0.866735	0.951037	0.116507	0.0842897	1	1	0
AT1G05205	AT1G05205	unknown protein; Has 44 Blast hits to 44 proteins in 16 species: Archae - 0; Bacteria - 0; Metazoa - 0; Fungi - 0; Plants - 44; Viruses - 0; Other Eukaryotes - 0 (source: NCBI BLink).	140.98	151.551	167.033	150.361	151.876	127.715	154.146	170.623	126.277	147.997	138.397	130.363	168.105	153.188	143.317	150.349	146.216	153.188	0.935563	1.02022	0.981466	0.972508	1	0.935563	0.981466	0.954484	0.88735	1	1	0.968025	0	1	0
AT1G05210	AT1G05210	Transmembrane protein 97, predicted; FUNCTIONS IN: molecular_function unknown; INVOLVED IN: biological_process unknown; LOCATED IN: endomembrane system; EXPRESSED IN: 17 plant structures; EXPRESSED DURING: 11 growth stages; CONTAINS InterPro DOMAIN/s: Transmembrane protein 97, predicted (InterPro:IPR016964); BEST Arabidopsis thaliana protein match is: Transmembrane protein 97, predicted (TAIR:AT2…	72.416	53.2725	56.5905	72.2324	58.7905	63.3698	62.5928	75.5617	64.8685	54.7705	91.3942	60.6551	85.7225	60.7596	64.7976	67.6743	73.1356	60.7596	1.06646	1.12868	1.1138	1.0807	1	1.06646	1.1138	1.20369	0.985004	1	0.959706	0.918554	0	0	1
AT1G05220	AT1G05220	Transmembrane protein 97, predicted; FUNCTIONS IN: molecular_function unknown; INVOLVED IN: biological_process unknown; LOCATED IN: endomembrane system; CONTAINS InterPro DOMAIN/s: Transmembrane protein 97, predicted (InterPro:IPR016964); BEST Arabidopsis thaliana protein match is: Transmembrane protein 97, predicted (TAIR:AT1G05210.1); Has 151 Blast hits to 151 proteins in 52 species: Archae - 0…	15.4077	25.7178	10.953	11.793	22.5364	15.5987	12.1449	25.1872	16.4333	12.8186	22.1957	23.5378	24.4921	17.3595	16.6427	17.9218	20.7611	17.3595	0.958711	1.24746	1.03239	1.15842	1	0.958711	1.03239	1.19595	1	1	0.97925	0.894522	0	0	0
AT1G05230	HDG2	homeodomain GLABROUS 2 (HDG2); FUNCTIONS IN: DNA binding, sequence-specific DNA binding transcription factor activity; INVOLVED IN: regulation of transcription, DNA-dependent, trichome morphogenesis; LOCATED IN: nucleus; EXPRESSED IN: 32 plant structures; EXPRESSED DURING: 15 growth stages; CONTAINS InterPro DOMAIN/s: Homeobox, conserved site (InterPro:IPR017970), Homeobox (InterPro:IPR001356), H…	256.537	176.35	247.355	193.111	247.9	259.329	239.16	253.497	288.881	242.389	211.512	200.071	279.433	226.748	233.447	260.513	233.351	226.748	1.02954	0.999591	1.14891	0.895738	1	1.02954	1.14891	1.02912	1	0.948033	1	0.662719	1	0	1
AT1G05240	PER1	Peroxidase superfamily protein; FUNCTIONS IN: peroxidase activity, heme binding; INVOLVED IN: response to oxidative stress, oxidation reduction; LOCATED IN: plant-type cell wall; CONTAINS InterPro DOMAIN/s: Haem peroxidase (InterPro:IPR010255), Plant peroxidase (InterPro:IPR000823), Peroxidases heam-ligand binding site (InterPro:IPR019793), Peroxidase, active site (InterPro:IPR019794), Haem perox…	0	0	0	0	0	0	0	0	0	0	0	0	0	0	0	0	0	1	0	#DIV/0!	0	#DIV/0!	1	0	0	0	NA	NA	NA	NA	0	1	0
AT1G05250	PER1	Peroxidase superfamily protein; FUNCTIONS IN: peroxidase activity, heme binding; INVOLVED IN: response to oxidative stress, oxidation reduction; LOCATED IN: endomembrane system; CONTAINS InterPro DOMAIN/s: Haem peroxidase (InterPro:IPR010255), Plant peroxidase (InterPro:IPR000823), Peroxidases heam-ligand binding site (InterPro:IPR019793), Peroxidase, active site (InterPro:IPR019794), Haem peroxi…	0	0	0	0	0	0	0	0	0	0	0	0	0	0	0	0	0	1	0	#DIV/0!	0	#DIV/0!	1	0	0	0	NA	NA	NA	NA	0	1	0
AT1G05260	RCI3	RARE COLD INDUCIBLE GENE 3 (RCI3); FUNCTIONS IN: peroxidase activity; INVOLVED IN: response to desiccation, response to cold, hyperosmotic salinity response; LOCATED IN: endoplasmic reticulum; EXPRESSED IN: 12 plant structures; EXPRESSED DURING: 4 anthesis, petal differentiation and expansion stage, E expanded cotyledon stage; CONTAINS InterPro DOMAIN/s: Haem peroxidase (InterPro:IPR010255), Plan…	479.178	616.308	549.475	253.55	450.728	481.611	495.137	930.303	376.237	476.62	530.086	462.608	487.616	548.32	395.296	600.559	489.233	548.32	0.720922	1.23764	1.09527	0.814629	1	0.720922	1.09527	0.892239	0.322087	1	0.821209	0.562071	0	0	0
AT1G05270	AT1G05270	TraB family protein; CONTAINS InterPro DOMAIN/s: Pheromone shutdown-related, TraB (InterPro:IPR002816); BEST Arabidopsis thaliana protein match is: TraB family protein (TAIR:AT2G32340.1); Has 779 Blast hits to 750 proteins in 262 species: Archae - 153; Bacteria - 256; Metazoa - 121; Fungi - 0; Plants - 106; Viruses - 0; Other Eukaryotes - 143 (source: NCBI BLink).	308.153	343.516	321.288	353.791	311.59	305.15	335.385	352.621	358.074	321.631	291.156	293.317	322.851	324.319	323.51	348.693	307.239	324.319	0.997507	0.949703	1.07516	0.881114	1	0.997507	1.07516	0.947335	1	0.964797	0.995231	0.201738	1	0	0
AT1G05280	AT1G05280	Protein of unknown function (DUF604); CONTAINS InterPro DOMAIN/s: Protein of unknown function DUF604 (InterPro:IPR006740); BEST Arabidopsis thaliana protein match is: Protein of unknown function (DUF604) (TAIR:AT4G15240.1); Has 523 Blast hits to 513 proteins in 78 species: Archae - 0; Bacteria - 0; Metazoa - 61; Fungi - 172; Plants - 273; Viruses - 0; Other Eukaryotes - 17 (source: NCBI BLink).	20.0299	51.4355	17.3422	17.6896	20.5767	25.3479	16.816	14.6248	17.2983	12.8186	26.1126	11.7689	11.1328	29.6026	21.2047	16.2464	15.4582	29.6026	0.716314	0.728999	0.548816	0.951489	1	0.716314	0.548816	0.522192	0.666607	0.6163	0.852011	0.976445	1	1	0
AT1G05290	AT1G05290	CCT motif family protein; CONTAINS InterPro DOMAIN/s: CCT domain (InterPro:IPR010402); BEST Arabidopsis thaliana protein match is: B-box type zinc finger protein with CCT domain (TAIR:AT3G21880.1); Has 1471 Blast hits to 1456 proteins in 101 species: Archae - 0; Bacteria - 2; Metazoa - 0; Fungi - 0; Plants - 1426; Viruses - 0; Other Eukaryotes - 43 (source: NCBI BLink).	0	0	0	0	0	0	0	0	0	1.16533	0	0	0	0	0	0	0.291333	1	0	#DIV/0!	0	#DIV/0!	1	0	0	0.291333	1	1	1	0.968025	0	1	0
AT1G05291	AT1G05291	Protein of unknown function (DUF1218); FUNCTIONS IN: molecular_function unknown; INVOLVED IN: biological_process unknown; LOCATED IN: endomembrane system; CONTAINS InterPro DOMAIN/s: Protein of unknown function DUF1218 (InterPro:IPR009606); BEST Arabidopsis thaliana protein match is: Protein of unknown function (DUF1218) (TAIR:AT2G32280.1); Has 30201 Blast hits to 17322 proteins in 780 species: A…	0	0	0	0	0	0	0	0	0	0	0	0	0	0	0	0	0	1	0	#DIV/0!	0	#DIV/0!	1	0	0	0	NA	NA	NA	NA	0	1	0
AT1G05300	ZIP5	zinc transporter 5 precursor (ZIP5); FUNCTIONS IN: cation transmembrane transporter activity, metal ion transmembrane transporter activity; INVOLVED IN: response to zinc ion, cation transport; LOCATED IN: endomembrane system, integral to membrane, membrane; EXPRESSED IN: 10 plant structures; EXPRESSED DURING: LP.06 six leaves visible, LP.04 four leaves visible, 4 anthesis, C globular stage, petal…	57.0083	56.028	53.8522	44.2239	43.1131	50.6959	41.1057	43.8745	26.8123	40.7866	50.9196	26.2537	53.4374	55.6295	46.011	37.2642	42.8493	55.6295	0.827096	0.931285	0.669864	1.14988	1	0.827096	0.669864	0.770262	0.686094	0.485697	1	0.817336	1	1	0
AT1G05310	PME8	Pectin lyase-like superfamily protein; FUNCTIONS IN: pectinesterase activity; INVOLVED IN: cell wall modification; LOCATED IN: endomembrane system, cell wall, plant-type cell wall; EXPRESSED IN: 12 plant structures; EXPRESSED DURING: 6 growth stages; CONTAINS InterPro DOMAIN/s: Pectinesterase, active site (InterPro:IPR018040), Pectin lyase fold/virulence factor (InterPro:IPR011050), Pectinesteras…	76.2679	93.6861	71.1945	67.81	88.1858	74.094	103.698	103.186	109.844	83.9038	87.4773	95.0565	65.6835	80.3828	76.6966	105.576	83.0302	80.3828	0.954142	1.08258	1.31342	0.786448	1	0.954142	1.31342	1.03294	0.992877	0.464431	1	0.182131	0	0	0
AT1G05320	AT1G05320	FUNCTIONS IN: molecular_function unknown; INVOLVED IN: biological_process unknown; LOCATED IN: cellular_component unknown; EXPRESSED IN: fruit, egg cell; CONTAINS InterPro DOMAIN/s: Prefoldin (InterPro:IPR009053); BEST Arabidopsis thaliana protein match is: unknown protein (TAIR:AT2G32240.1); Has 267650 Blast hits to 119772 proteins in 3899 species: Archae - 3706; Bacteria - 62589; Metazoa - 1065…	641.729	473.942	659.918	598.497	582.026	606.401	666.099	782.429	567.383	712.017	656.732	685.312	620.096	591.863	595.641	671.97	668.539	591.863	1.00638	1.12239	1.13535	0.994894	1	1.00638	1.13535	1.12955	1	0.881081	0.772932	1	0	0	1
AT1G05330	AT1G05330	unknown protein; Has 6 Blast hits to 6 proteins in 2 species: Archae - 0; Bacteria - 0; Metazoa - 0; Fungi - 0; Plants - 6; Viruses - 0; Other Eukaryotes - 0 (source: NCBI BLink).	0.770383	0.918491	6.38925	1.47413	1.95968	0.974921	1.86844	4.87495	0.864913	3.49599	2.61126	0.9053	3.33984	2.69271	1.46958	2.5361	2.5881	2.69271	0.545763	1.76112	0.941841	1.0205	1	0.545763	0.941841	0.961151	0.846028	1	1	1	0	1	0
AT1G05340	AT1G05340	unknown protein; FUNCTIONS IN: molecular_function unknown; INVOLVED IN: biological_process unknown; LOCATED IN: chloroplast; EXPRESSED IN: 14 plant structures; EXPRESSED DURING: 7 growth stages; BEST Arabidopsis thaliana protein match is: unknown protein (TAIR:AT2G32210.1); Has 189 Blast hits to 189 proteins in 27 species: Archae - 0; Bacteria - 0; Metazoa - 0; Fungi - 21; Plants - 168; Viruses -…	87.8236	44.0876	83.0602	163.629	151.876	136.489	79.4087	125.936	66.5983	210.925	180.177	221.799	122.461	71.6571	150.664	90.6477	183.84	71.6571	2.10257	1.2202	1.26502	2.02807	1	2.10257	1.26502	2.56555	0.0025218	0.942568	0.835365	0.00130568	0	0	1
AT1G05350	AT1G05350	NAD(P)-binding Rossmann-fold superfamily protein; FUNCTIONS IN: binding, oxidoreductase activity, acting on the CH-OH group of donors, NAD or NADP as acceptor, catalytic activity, cofactor binding; INVOLVED IN: metabolic process; LOCATED IN: cellular_component unknown; EXPRESSED IN: 24 plant structures; EXPRESSED DURING: 15 growth stages; CONTAINS InterPro DOMAIN/s: D-isomer specific 2-hydroxyaci…	231.885	262.689	246.442	266.818	289.054	325.623	239.16	276.247	221.418	341.442	285.933	310.518	309.492	247.005	293.832	245.608	311.846	247.005	1.18958	1.06131	0.994344	1.26969	1	1.18958	0.994344	1.26251	0.177324	1	0.990365	0.0205151	0	1	1
AT1G05360	AT1G05360	BEST Arabidopsis thaliana protein match is: SNARE associated Golgi protein family (TAIR:AT4G14950.1); Has 332 Blast hits to 326 proteins in 115 species: Archae - 0; Bacteria - 11; Metazoa - 174; Fungi - 0; Plants - 74; Viruses - 0; Other Eukaryotes - 73 (source: NCBI BLink).	229.574	235.134	219.06	256.499	230.263	195.959	282.135	273.81	250.825	286.671	235.014	237.189	234.902	227.923	227.574	268.923	248.444	227.923	0.998469	1.09171	1.17989	0.923848	1	0.998469	1.17989	1.09004	1	0.618467	0.849848	0.662101	0	0	0
AT1G05370	AT1G05370	Sec14p-like phosphatidylinositol transfer family protein; CONTAINS InterPro DOMAIN/s: Cellular retinaldehyde-binding/triple function, C-terminal (InterPro:IPR001251), Phosphatidylinositol transfer protein-like, N-terminal (InterPro:IPR011074); BEST Arabidopsis thaliana protein match is: Sec14p-like phosphatidylinositol transfer family protein (TAIR:AT3G22410.1); Has 487 Blast hits to 487 proteins…	28.5042	31.2287	22.8187	22.112	25.4759	28.2727	28.0266	34.1246	30.2719	29.1333	14.3619	19.9166	35.6249	27.5172	25.2869	30.8077	24.7592	27.5172	0.918947	0.979132	1.11958	0.803668	1	0.918947	1.11958	0.899771	0.985004	1	1	0.622538	1	0	0
AT1G05380	AT1G05380	Acyl-CoA N-acyltransferase with RING/FYVE/PHD-type zinc finger protein; CONTAINS InterPro DOMAIN/s: Zinc finger, PHD-type (InterPro:IPR001965), Zinc finger, FYVE/PHD-type (InterPro:IPR011011), Acyl-CoA N-acyltransferase (InterPro:IPR016181), Zinc finger, PHD-finger (InterPro:IPR019787); BEST Arabidopsis thaliana protein match is: Acyl-CoA N-acyltransferase with RING/FYVE/PHD-type zinc finger prot…	558.527	606.204	540.348	467.299	548.712	575.203	624.059	503.745	594.195	571.012	484.389	582.108	527.694	568.36	530.405	574	541.301	568.36	0.93322	1.02054	1.00992	0.943033	1	0.93322	1.00992	0.952391	0.790757	1	1	0.787299	0	0	0
AT1G05385	LPA19	LOW PSII ACCUMULATION 19 (LPA19); FUNCTIONS IN: molecular_function unknown; INVOLVED IN: photosystem II assembly; LOCATED IN: chloroplast thylakoid lumen, chloroplast; EXPRESSED IN: 24 plant structures; EXPRESSED DURING: 15 growth stages; Has 214 Blast hits to 214 proteins in 55 species: Archae - 0; Bacteria - 73; Metazoa - 0; Fungi - 0; Plants - 72; Viruses - 0; Other Eukaryotes - 69 (source: NC…	226.492	245.237	190.765	272.714	221.444	210.583	258.779	233.185	265.528	229.57	267.654	250.768	212.636	220.831	234.914	252.497	240.157	220.831	1.06377	1.02232	1.14339	0.951127	1	1.06377	1.14339	1.08751	0.912467	0.85626	1	0.884155	0	0	1
AT1G05390	AT1G05390	tRNA-Asn (anticodon: GTT)	0	0	0	0	0	0	0	0	0	0	0	0	0	0	0	0	0	1	0	#DIV/0!	0	#DIV/0!	1	0	0	0	NA	NA	NA	NA	0	1	0
AT1G05400	AT1G05400	unknown protein; BEST Arabidopsis thaliana protein match is: unknown protein (TAIR:AT1G06810.1); Has 31 Blast hits to 31 proteins in 2 species: Archae - 0; Bacteria - 0; Metazoa - 0; Fungi - 0; Plants - 31; Viruses - 0; Other Eukaryotes - 0 (source: NCBI BLink).	10.015	7.34793	15.5167	1.47413	7.83874	5.84952	7.47376	10.5624	15.5684	9.32264	1.30563	11.7689	10.0195	10.9599	5.05413	11.2015	8.10417	10.9599	0.461148	1.60347	1.02205	0.723488	1	0.461148	1.02205	0.73944	0.366805	1	0.906191	0.777792	0	0	0
AT1G05410	AT1G05410	Protein of unknown function (DUF1423); CONTAINS InterPro DOMAIN/s: Protein of unknown function DUF1423, plant (InterPro:IPR004082); BEST Arabidopsis thaliana protein match is: unknown protein (TAIR:AT4G14840.1); Has 192 Blast hits to 189 proteins in 31 species: Archae - 0; Bacteria - 0; Metazoa - 2; Fungi - 10; Plants - 173; Viruses - 0; Other Eukaryotes - 7 (source: NCBI BLink).	195.677	180.024	199.892	170.999	174.412	181.335	215.805	151.123	221.418	165.477	163.204	169.291	160.312	191.865	175.582	196.115	164.571	191.865	0.915136	0.937288	1.02216	0.839154	1	0.915136	1.02216	0.857746	0.773093	1	1	0.255479	1	0	0
AT1G05420	ATOFP12	ovate family protein 12 (OFP12); CONTAINS InterPro DOMAIN/s: Protein of unknown function DUF623 (InterPro:IPR006458); BEST Arabidopsis thaliana protein match is: ovate family protein 16 (TAIR:AT2G32100.1); Has 358 Blast hits to 358 proteins in 17 species: Archae - 0; Bacteria - 0; Metazoa - 0; Fungi - 0; Plants - 358; Viruses - 0; Other Eukaryotes - 0 (source: NCBI BLink).	3.85191	0.918491	3.651	4.42239	4.89921	4.8746	0.93422	2.43747	2.59474	5.82665	2.61126	6.3371	8.90623	2.80713	4.73207	1.98881	5.92031	2.80713	1.68573	1.2511	0.708485	2.97681	1	1.68573	0.708485	2.10902	0.721824	1	1	0.154281	0	1	1
AT1G05430	AT1G05430	unknown protein; Has 31 Blast hits to 31 proteins in 9 species: Archae - 0; Bacteria - 0; Metazoa - 0; Fungi - 0; Plants - 31; Viruses - 0; Other Eukaryotes - 0 (source: NCBI BLink).	295.057	302.184	324.026	358.214	345.884	339.272	367.149	315.247	327.802	332.119	374.716	319.571	257.167	307.089	347.79	336.732	320.893	307.089	1.13254	0.922664	1.09653	0.952963	1	1.13254	1.09653	1.04495	0.473414	0.975433	0.902615	0.862539	1	0	1
AT1G05440	AT1G05440	C-8 sterol isomerases; FUNCTIONS IN: C-8 sterol isomerase activity; INVOLVED IN: ergosterol biosynthetic process; LOCATED IN: endoplasmic reticulum; EXPRESSED IN: 14 plant structures; EXPRESSED DURING: 7 growth stages; CONTAINS InterPro DOMAIN/s: ERG2/sigma1 receptor-like (InterPro:IPR006716); Has 118 Blast hits to 118 proteins in 39 species: Archae - 0; Bacteria - 0; Metazoa - 73; Fungi - 4; Pla…	31.5857	13.7774	20.0805	20.6378	16.6573	25.3479	36.4346	28.4372	33.7316	18.6453	32.6408	25.3484	20.039	21.8145	20.881	32.8678	24.1684	21.8145	0.957208	1.15743	1.50669	0.735321	1	0.957208	1.50669	1.1079	1	0.729708	1	0.440402	0	0	0
AT1G05450	AT1G05450	Bifunctional inhibitor/lipid-transfer protein/seed storage 2S albumin superfamily protein; Has 3 Blast hits to 3 proteins in 1 species: Archae - 0; Bacteria - 0; Metazoa - 0; Fungi - 0; Plants - 3; Viruses - 0; Other Eukaryotes - 0 (source: NCBI BLink).	0.770383	0.918491	0.912749	0	1.95968	0	0.93422	1.62498	0.864913	1.16533	0	0.9053	2.22656	0.867208	0.653228	1.14137	1.0743	0.867208	0.753255	1.6446	1.31615	0.941233	1	0.753255	1.31615	1.2388	1	1	1	1	0	0	0
AT1G05460	SDE3	SILENCING DEFECTIVE (SDE3); FUNCTIONS IN: RNA helicase activity; INVOLVED IN: virus induced gene silencing; LOCATED IN: cellular_component unknown; EXPRESSED IN: 19 plant structures; EXPRESSED DURING: 9 growth stages; CONTAINS InterPro DOMAIN/s: Restriction endonuclease, type I, R subunit/Type III, Res subunit (InterPro:IPR006935), DNA helicase, UvrD/REP type (InterPro:IPR000212); BEST Arabidopsi…	211.085	182.78	177.073	201.956	184.21	154.037	220.476	179.561	224.012	160.816	147.536	177.439	162.539	190.313	180.068	208.016	162.082	190.313	0.946169	0.900118	1.09302	0.779181	1	0.946169	1.09302	0.851663	0.886039	1	0.902615	0.056341	1	0	0
AT1G05470	CVP2	COTYLEDON VASCULAR PATTERN 2 (CVP2); FUNCTIONS IN: hydrolase activity, inositol trisphosphate phosphatase activity; INVOLVED IN: in 8 processes; LOCATED IN: cellular_component unknown; EXPRESSED IN: 22 plant structures; EXPRESSED DURING: 8 growth stages; CONTAINS InterPro DOMAIN/s: Inositol polyphosphate related phosphatase (InterPro:IPR000300), Endonuclease/exonuclease/phosphatase (InterPro:IPR0…	281.19	277.384	282.04	234.387	229.283	201.809	254.108	300.622	294.07	216.751	272.877	200.071	232.675	280.205	221.826	282.933	230.594	280.205	0.791658	1.03952	1.00974	0.815011	1	0.791658	1.00974	0.822948	0.0584194	1	1	0.063132	0	0	0
AT1G05490	chr31	chromatin remodeling 31 (chr31); FUNCTIONS IN: helicase activity, DNA binding, ATP binding, nucleic acid binding; INVOLVED IN: biological_process unknown; EXPRESSED IN: 13 plant structures; EXPRESSED DURING: 6 growth stages; CONTAINS InterPro DOMAIN/s: DEAD-like helicase, N-terminal (InterPro:IPR014001), DNA/RNA helicase, C-terminal (InterPro:IPR001650), Helicase, superfamily 1/2, ATP-binding dom…	16.178	12.8589	23.7315	22.112	16.6573	14.6238	26.1582	19.4998	29.407	17.48	31.3351	28.9696	16.6992	17.5895	17.7977	25.0217	23.621	17.5895	1.01184	1.32719	1.42254	0.944021	1	1.01184	1.42254	1.3429	1	0.85335	0.809607	0.975944	0	0	1
AT1G05500	SYTE	NTMC2T2.1; FUNCTIONS IN: molecular_function unknown; INVOLVED IN: biological_process unknown; LOCATED IN: endomembrane system, plasma membrane; EXPRESSED IN: 25 plant structures; EXPRESSED DURING: 13 growth stages; CONTAINS InterPro DOMAIN/s: C2 membrane targeting protein (InterPro:IPR018029), C2 calcium/lipid-binding domain, CaLB (InterPro:IPR008973), C2 region (InterPro:IPR020477), C2 calcium-d…	927.541	865.219	868.025	915.435	899.495	856.955	872.562	905.116	844.155	851.856	863.022	796.664	822.713	886.928	890.629	873.944	833.564	886.928	1.00417	0.935928	0.985361	0.953795	1	1.00417	0.985361	0.939833	1	1	0.704328	0.61775	1	1	1
AT1G05510	AT1G05510	FUNCTIONS IN: molecular_function unknown; INVOLVED IN: response to abscisic acid stimulus; LOCATED IN: cellular_component unknown; EXPRESSED IN: seed; EXPRESSED DURING: seedling growth, seed development stages; CONTAINS InterPro DOMAIN/s: Protein of unknown function DUF1264 (InterPro:IPR010686); BEST Arabidopsis thaliana protein match is: Protein of unknown function (DUF1264) (TAIR:AT2G31985.1); …	4.6223	3.67397	7.302	1.47413	3.91937	2.92476	9.3422	11.3749	8.64913	8.15731	9.13942	8.1477	7.79295	5.19942	2.77275	9.78874	8.30934	5.19942	0.533282	2.99678	1.88266	0.848868	1	0.533282	1.88266	1.59813	0.631202	0.71267	0.261794	0.917486	0	0	0
AT1G05520	AT1G05520	Sec23/Sec24 protein transport family protein; FUNCTIONS IN: transporter activity, zinc ion binding; INVOLVED IN: response to salt stress, transport; LOCATED IN: COPII vesicle coat; EXPRESSED IN: 24 plant structures; EXPRESSED DURING: 13 growth stages; CONTAINS InterPro DOMAIN/s: Sec23/Sec24, helical domain (InterPro:IPR006900), Sec23/Sec24 beta-sandwich (InterPro:IPR012990), Sec23/Sec24, trunk do…	669.462	675.091	651.703	605.868	655.515	638.573	619.388	622.369	659.928	675.891	652.816	678.07	567.772	665.419	633.318	633.895	643.637	665.419	0.951759	1.01629	0.952625	1.01537	1	0.951759	0.952625	0.967266	0.797297	1	1	0.968025	0	1	0
AT1G05530	UGT75B2	UDP-glucosyl transferase 75B2 (UGT75B2); FUNCTIONS IN: UDP-glycosyltransferase activity, UDP-glucosyltransferase activity, transferase activity, transferring glycosyl groups, abscisic acid glucosyltransferase activity; INVOLVED IN: metabolic process; EXPRESSED IN: sperm cell, root; CONTAINS InterPro DOMAIN/s: UDP-glucuronosyl/UDP-glucosyltransferase (InterPro:IPR002213); BEST Arabidopsis thaliana…	12.3261	25.7178	24.6442	8.84478	19.5968	12.674	22.4213	16.2498	15.5684	26.8026	33.9464	14.4848	13.3593	20.896	13.7052	18.0798	22.1483	20.896	0.655876	1.61605	0.865229	1.22503	1	0.655876	0.865229	1.05993	0.565287	1	0.679087	0.826884	0	1	0
AT1G05540	AT1G05540	Protein of unknown function (DUF295); FUNCTIONS IN: molecular_function unknown; INVOLVED IN: biological_process unknown; LOCATED IN: mitochondrion; EXPRESSED IN: 21 plant structures; EXPRESSED DURING: 13 growth stages; CONTAINS InterPro DOMAIN/s: Protein of unknown function DUF295 (InterPro:IPR005174); BEST Arabidopsis thaliana protein match is: Protein of unknown function (DUF295) (TAIR:AT1G3016…	30.0449	31.2287	26.4697	14.7413	39.1937	24.373	28.0266	19.4998	34.5965	25.6373	27.4183	19.0113	35.6249	29.2478	26.1027	27.3743	26.9229	29.2478	0.892467	1.03142	0.935944	0.983511	1	0.892467	0.935944	0.920512	0.985004	1	1	1	0	1	0
AT1G05550	AT1G05550	Protein of unknown function (DUF295); BEST Arabidopsis thaliana protein match is: Protein of unknown function (DUF295) (TAIR:AT1G05540.1); Has 175 Blast hits to 175 proteins in 2 species: Archae - 0; Bacteria - 0; Metazoa - 0; Fungi - 0; Plants - 175; Viruses - 0; Other Eukaryotes - 0 (source: NCBI BLink).	6.16306	1.83698	0	1.47413	1.95968	1.94984	2.80266	2.43747	6.9193	2.33066	1.30563	2.7159	0	2.66668	1.79455	4.05315	1.58805	2.66668	0.672953	0.884927	1.51992	0.391806	1	0.672953	1.51992	0.595515	0.931127	1	1	0.490398	1	0	0
AT1G05560	UGT1	UDP-glucosyltransferase 75B1 (UGT75B1); CONTAINS InterPro DOMAIN/s: UDP-glucuronosyl/UDP-glucosyltransferase (InterPro:IPR002213); BEST Arabidopsis thaliana protein match is: UDP-glucosyl transferase 75B2 (TAIR:AT1G05530.1); Has 7961 Blast hits to 7890 proteins in 509 species: Archae - 0; Bacteria - 579; Metazoa - 2125; Fungi - 39; Plants - 5043; Viruses - 112; Other Eukaryotes - 63 (source: NCBI…	57.0083	57.865	62.9797	42.7498	48.9921	33.1473	38.303	27.6247	43.2456	34.9599	24.807	27.159	25.6054	59.2843	41.6297	36.3911	28.1328	59.2843	0.702205	0.675787	0.613841	0.773068	1	0.702205	0.613841	0.474541	0.182831	0.167831	0.340032	0.414786	1	1	0
AT1G05562	AT1G05562	0	0.770383	0	0.912749	0	0	0	0.93422	0	0	0	0	0	0	0.561044	0	0.311407	0	0.561044	0	#DIV/0!	0.555049	0	1	0	0.555049	0	0.985004	1	1	0.989722	0	1	0
AT1G05570	CALS1	callose synthase 1 (CALS1); FUNCTIONS IN: transferase activity, transferring glycosyl groups, 1,3-beta-glucan synthase activity; INVOLVED IN: 1,3-beta-glucan biosynthetic process; LOCATED IN: 1,3-beta-glucan synthase complex, plasma membrane, cell plate; EXPRESSED IN: 23 plant structures; EXPRESSED DURING: 13 growth stages; CONTAINS InterPro DOMAIN/s: Glycosyl transferase, family 48 (InterPro:IPR…	1156.34	1433.77	1161.93	825.513	984.742	1245.95	1099.58	1686.73	1062.11	1274.87	1207.71	1333.51	1221.27	1250.68	1018.73	1282.81	1259.34	1250.68	0.814545	1.23618	1.02569	0.981705	1	0.814545	1.02569	1.00692	0.355295	1	0.500273	0.989722	0	0	0
AT1G05575	AT1G05575	unknown protein; FUNCTIONS IN: molecular_function unknown; INVOLVED IN: anaerobic respiration; LOCATED IN: endomembrane system; EXPRESSED IN: 17 plant structures; EXPRESSED DURING: 9 growth stages; BEST Arabidopsis thaliana protein match is: unknown protein (TAIR:AT2G31945.1); Has 63 Blast hits to 63 proteins in 10 species: Archae - 0; Bacteria - 0; Metazoa - 0; Fungi - 0; Plants - 63; Viruses - …	17.7188	14.6959	16.4295	800.453	862.261	890.103	11.2106	19.4998	9.51404	513.911	483.083	566.718	372.948	16.2814	850.939	13.4082	484.165	16.2814	52.2645	0.568977	0.823527	36.1097	1	52.2645	0.823527	29.7373	2.09166e-125	1	1.48267e-05	8.18641e-97	1	1	1
AT1G05577	AT1G05577	CONTAINS InterPro DOMAIN/s: Protein of unknown function DUF966 (InterPro:IPR010369), Uncharacterised conserved protein UCP031043 (InterPro:IPR021182); BEST Arabidopsis thaliana protein match is: Domain of unknown function (DUF966) (TAIR:AT5G59790.1); Has 167 Blast hits to 166 proteins in 16 species: Archae - 0; Bacteria - 0; Metazoa - 0; Fungi - 0; Plants - 166; Viruses - 0; Other Eukaryotes - 1 …	4.6223	5.51095	1.8255	2.94826	6.8589	3.89968	5.60532	4.06246	2.59474	2.33066	3.91689	2.7159	7.79295	3.98625	4.56895	4.08751	4.1891	3.98625	1.14618	0.916864	1.0254	1.02486	1	1.14618	1.0254	1.05089	0.986532	1	1	1	1	0	1
AT1G05580	ATCHX23	cation/H+ exchanger 23 (CHX23); FUNCTIONS IN: monovalent cation:hydrogen antiporter activity, sodium:hydrogen antiporter activity; INVOLVED IN: cation transport; LOCATED IN: integral to membrane; EXPRESSED IN: male gametophyte, leaf; CONTAINS InterPro DOMAIN/s: Cation/H+ exchanger (InterPro:IPR006153); BEST Arabidopsis thaliana protein match is: cation/H+ exchanger 21 (TAIR:AT2G31910.1); Has 6204…	0	0	0	1.47413	0	2.92476	0	0	0	0	0	0.9053	0	0	1.4663	0	0.226325	1	1.4663	0.154351	0	#DIV/0!	1	1.4663	0	0.226325	0.600914	1	0.949382	0.968025	1	1	1
AT1G05590	HEXO2	beta-hexosaminidase 2 (HEXO2); FUNCTIONS IN: UDP-glucosyltransferase activity, hexosaminidase activity, beta-N-acetylhexosaminidase activity, hydrolase activity, hydrolyzing O-glycosyl compounds; INVOLVED IN: carbohydrate metabolic process; LOCATED IN: plasma membrane; EXPRESSED IN: 23 plant structures; EXPRESSED DURING: 13 growth stages; CONTAINS InterPro DOMAIN/s: Glycoside hydrolase, family 20…	169.484	167.165	177.986	148.887	136.198	133.564	131.725	130.811	151.36	113.037	118.812	121.31	123.574	171.545	139.55	137.965	119.183	171.545	0.813487	0.854056	0.80425	0.863865	1	0.813487	0.80425	0.694764	0.117482	0.342838	0.583191	0.320257	1	1	0
AT1G05600	AT1G05600	Tetratricopeptide repeat (TPR)-like superfamily protein; CONTAINS InterPro DOMAIN/s: Pentatricopeptide repeat (InterPro:IPR002885); BEST Arabidopsis thaliana protein match is: Pentatricopeptide repeat (PPR) superfamily protein (TAIR:AT5G46100.1); Has 22742 Blast hits to 7544 proteins in 214 species: Archae - 0; Bacteria - 12; Metazoa - 114; Fungi - 111; Plants - 22140; Viruses - 0; Other Eukaryot…	100.92	101.953	125.959	123.827	92.1052	86.7679	155.081	108.061	149.63	107.21	77.0322	123.121	79.0428	109.611	100.9	137.591	96.6015	109.611	0.920531	0.957399	1.25527	0.702094	1	0.920531	1.25527	0.881315	0.899798	0.804768	1	0.0790422	1	0	0
AT1G05610	APS2	ADP-glucose pyrophosphorylase small subunit 2 (APS2); FUNCTIONS IN: transferase activity, glucose-1-phosphate adenylyltransferase activity, nucleotidyltransferase activity; INVOLVED IN: biosynthetic process; EXPRESSED IN: 10 plant structures; EXPRESSED DURING: 4 anthesis, petal differentiation and expansion stage; CONTAINS InterPro DOMAIN/s: ADP-glucose pyrophosphorylase, conserved site (InterPro…	4.6223	3.67397	6.38925	10.3189	2.93953	5.84952	9.3422	4.06246	9.51404	3.49599	6.52816	9.053	12.2461	4.89517	6.36932	7.63957	7.8308	4.89517	1.30114	1.22946	1.56063	1.02503	1	1.30114	1.56063	1.5997	0.942787	0.990481	1	0.995158	0	0	1
AT1G05615	AT1G05615	Domain of unknown function (DUF313) ; CONTAINS InterPro DOMAIN/s: Protein of unknown function DUF313 (InterPro:IPR005508); BEST Arabidopsis thaliana protein match is: Domain of unknown function (DUF313) (TAIR:AT2G24670.1); Has 82 Blast hits to 82 proteins in 3 species: Archae - 0; Bacteria - 0; Metazoa - 0; Fungi - 0; Plants - 82; Viruses - 0; Other Eukaryotes - 0 (source: NCBI BLink).	0	0	0	0	0	0	0	0	0	0	0	0	0	0	0	0	0	1	0	#DIV/0!	0	#DIV/0!	1	0	0	0	NA	NA	NA	NA	0	1	0
AT1G05620	URH2	uridine-ribohydrolase 2 (URH2); CONTAINS InterPro DOMAIN/s: Inosine/uridine-preferring nucleoside hydrolase (InterPro:IPR001910); BEST Arabidopsis thaliana protein match is: uridine-ribohydrolase 1 (TAIR:AT2G36310.1); Has 6369 Blast hits to 6297 proteins in 1349 species: Archae - 75; Bacteria - 4652; Metazoa - 179; Fungi - 246; Plants - 186; Viruses - 0; Other Eukaryotes - 1031 (source: NCBI BLin…	246.522	234.215	272.912	293.352	269.457	306.125	250.371	294.934	215.363	273.853	306.823	288.791	296.132	251.217	289.645	253.556	291.4	251.217	1.15297	1.00606	1.00931	1.14925	1	1.15297	1.00931	1.15995	0.375561	1	1	0.311236	0	0	1
AT1G05630	AT5PTASE13	5PTASE13; CONTAINS InterPro DOMAIN/s: WD40 repeat-like-containing domain (InterPro:IPR011046), Inositol polyphosphate related phosphatase (InterPro:IPR000300), WD40 repeat (InterPro:IPR001680), WD40/YVTN repeat-like-containing domain (InterPro:IPR015943), Endonuclease/exonuclease/phosphatase (InterPro:IPR005135); BEST Arabidopsis thaliana protein match is: endonuclease/exonuclease/phosphatase fam…	259.619	225.949	202.63	818.143	725.083	806.259	249.437	242.935	234.391	610.633	647.593	591.161	733.651	229.399	783.162	242.254	645.759	229.399	3.41397	0.824554	1.05604	2.66563	1	3.41397	1.05604	2.815	4.76733e-47	1	0.162322	5.70946e-34	1	0	1
AT1G05640	AT1G05640	Ankyrin repeat family protein; CONTAINS InterPro DOMAIN/s: Ankyrin repeat-containing domain (InterPro:IPR020683), Ankyrin repeat (InterPro:IPR002110); BEST Arabidopsis thaliana protein match is: Ankyrin repeat family protein (TAIR:AT2G31820.1); Has 67578 Blast hits to 27690 proteins in 1106 species: Archae - 88; Bacteria - 6425; Metazoa - 32117; Fungi - 6903; Plants - 5434; Viruses - 485; Other E…	43.9118	55.1095	58.416	57.4911	57.8107	48.746	53.2506	67.4368	56.2193	53.6052	45.6971	56.1286	56.7772	52.4791	54.6826	58.9689	53.052	52.4791	1.04199	0.970181	1.12366	0.899661	1	1.04199	1.12366	1.01092	0.995763	1	1	0.790313	1	0	1
AT1G05650	AT1G05650	Pectin lyase-like superfamily protein; FUNCTIONS IN: polygalacturonase activity; INVOLVED IN: carbohydrate metabolic process; LOCATED IN: endomembrane system; CONTAINS InterPro DOMAIN/s: Pectin lyase fold/virulence factor (InterPro:IPR011050), Pectin lyase fold (InterPro:IPR012334), Glycoside hydrolase, family 28 (InterPro:IPR000743), Parallel beta-helix repeat (InterPro:IPR006626); BEST Arabidop…	6.93344	9.18491	10.0402	0	2.93953	1.94984	5.60532	11.3749	4.32456	3.49599	6.52816	5.4318	3.33984	8.71953	1.62979	7.10159	4.69895	8.71953	0.186912	2.88316	0.814446	0.661675	1	0.186912	0.814446	0.538899	0.029875	1	0.64257	0.654871	0	1	0
AT1G05660	AT1G05660	Pectin lyase-like superfamily protein; FUNCTIONS IN: polygalacturonase activity; INVOLVED IN: carbohydrate metabolic process; LOCATED IN: endomembrane system; CONTAINS InterPro DOMAIN/s: Pectin lyase fold/virulence factor (InterPro:IPR011050), Pectin lyase fold (InterPro:IPR012334), Glycoside hydrolase, family 28 (InterPro:IPR000743), Parallel beta-helix repeat (InterPro:IPR006626); BEST Arabidop…	49.3045	62.4574	67.5435	32.4309	49.972	41.9216	82.2114	94.249	66.5983	62.9278	67.8928	38.0226	37.8515	59.7685	41.4415	81.0196	51.6737	59.7685	0.693367	1.24691	1.35556	0.637793	1	0.693367	1.35556	0.864564	0.271381	0.710037	0.873112	0.0440059	0	0	0
AT1G05670	AT1G05670	Pentatricopeptide repeat (PPR-like) superfamily protein; CONTAINS InterPro DOMAIN/s: Pentatricopeptide repeat (InterPro:IPR002885); BEST Arabidopsis thaliana protein match is: Tetratricopeptide repeat (TPR)-like superfamily protein (TAIR:AT5G01110.1); Has 76919 Blast hits to 23782 proteins in 722 species: Archae - 3; Bacteria - 657; Metazoa - 3612; Fungi - 1352; Plants - 68766; Viruses - 129; Oth…	135.587	132.263	140.563	144.465	164.614	150.138	184.041	152.748	161.739	161.981	141.008	164.765	138.047	136.138	153.072	166.176	151.45	136.138	1.12439	0.989404	1.22065	0.911383	1	1.12439	1.22065	1.11248	0.556546	0.510027	1	0.653371	1	0	1
AT1G05675	UGT74E1	UDP-Glycosyltransferase superfamily protein; FUNCTIONS IN: transferase activity, transferring hexosyl groups; INVOLVED IN: metabolic process; CONTAINS InterPro DOMAIN/s: UDP-glucuronosyl/UDP-glucosyltransferase (InterPro:IPR002213); BEST Arabidopsis thaliana protein match is: Uridine diphosphate glycosyltransferase 74E2 (TAIR:AT1G05680.1).	2.31115	0.918491	1.8255	648.617	996.5	1128.96	0.93422	0.812492	2.59474	467.297	536.614	575.771	686.893	1.68505	924.692	1.44715	566.644	1.68505	548.764	0.612792	0.858819	391.559	1	548.764	0.858819	336.278	5.29701e-93	1	0.0290689	3.37743e-79	1	1	1
AT1G05680	UGT74E2	Uridine diphosphate glycosyltransferase 74E2 (UGT74E2); CONTAINS InterPro DOMAIN/s: UDP-glucuronosyl/UDP-glucosyltransferase (InterPro:IPR002213); BEST Arabidopsis thaliana protein match is: UDP-Glycosyltransferase superfamily protein (TAIR:AT1G05675.1); Has 8397 Blast hits to 8309 proteins in 513 species: Archae - 0; Bacteria - 605; Metazoa - 2499; Fungi - 31; Plants - 5061; Viruses - 123; Other…	63.1714	62.4574	65.718	36.8533	55.851	52.6457	54.1848	41.4371	68.3281	46.6132	77.0322	43.4544	139.16	63.7822	48.45	54.65	76.5649	63.7822	0.759616	1.58029	0.856821	1.40101	1	0.759616	0.856821	1.20041	0.674771	1	0.481407	0.425999	0	1	0
AT1G05690	BT3	BTB and TAZ domain protein 3 (BT3); FUNCTIONS IN: transcription regulator activity; INVOLVED IN: embryo sac development, pollen development; LOCATED IN: nucleus, chloroplast; EXPRESSED IN: 15 plant structures; EXPRESSED DURING: 8 growth stages; CONTAINS InterPro DOMAIN/s: BTB/POZ (InterPro:IPR013069), Zinc finger, TAZ-type (InterPro:IPR000197), BTB/POZ fold (InterPro:IPR011333), Kelch related (In…	124.802	99.1971	74.8455	58.9652	58.7905	63.3698	105.567	89.3741	116.763	53.6052	36.5577	68.8028	35.6249	99.6148	60.3752	103.901	48.6476	99.6148	0.606086	0.805755	1.04303	0.46821	1	0.606086	1.04303	0.488357	0.0363275	1	0.814352	0.000131947	1	0	0
AT1G05700	AT1G05700	Leucine-rich repeat transmembrane protein kinase protein; FUNCTIONS IN: kinase activity; INVOLVED IN: protein amino acid phosphorylation; LOCATED IN: endomembrane system; EXPRESSED IN: shoot, stem, hypocotyl, root; CONTAINS InterPro DOMAIN/s: Protein kinase, ATP binding site (InterPro:IPR017441), Protein kinase, catalytic domain (InterPro:IPR000719), Leucine-rich repeat (InterPro:IPR001611), Seri…	97.0682	177.269	48.3757	17.6896	33.3146	53.6206	32.6977	76.3742	51.8948	33.7946	70.5041	36.212	83.4959	107.571	34.8749	53.6556	56.0016	107.571	0.324204	1.60578	0.498792	1.04372	1	0.324204	0.498792	0.520602	0.00945575	0.511553	0.716174	0.996143	0	1	0
AT1G05710	AT1G05710	basic helix-loop-helix (bHLH) DNA-binding superfamily protein; FUNCTIONS IN: sequence-specific DNA binding transcription factor activity; INVOLVED IN: response to ethylene stimulus, regulation of transcription; LOCATED IN: nucleus; EXPRESSED IN: 22 plant structures; EXPRESSED DURING: 13 growth stages; CONTAINS InterPro DOMAIN/s: Helix-loop-helix DNA-binding domain (InterPro:IPR001092), Helix-loop…	161.78	224.112	256.483	210.801	224.384	233.006	150.409	266.497	148.765	292.498	258.515	291.507	259.394	214.125	222.73	188.557	275.478	214.125	1.04019	1.23683	0.880594	1.46098	1	1.04019	0.880594	1.28653	0.994583	1	0.648974	0.0412009	0	1	1
AT1G05720	AT1G05720	selenoprotein family protein; FUNCTIONS IN: selenium binding; INVOLVED IN: biological_process unknown; LOCATED IN: endomembrane system; EXPRESSED IN: 22 plant structures; EXPRESSED DURING: 13 growth stages; CONTAINS InterPro DOMAIN/s: Sep15/SelM redox (InterPro:IPR014912); Has 200 Blast hits to 200 proteins in 73 species: Archae - 0; Bacteria - 0; Metazoa - 137; Fungi - 0; Plants - 49; Viruses - …	219.559	219.519	259.221	176.896	189.11	218.382	237.292	216.123	198.93	202.767	184.094	216.367	192.597	232.766	194.796	217.448	198.956	232.766	0.836872	1.02136	0.934191	0.91496	1	0.836872	0.934191	0.854747	0.249904	1	1	0.651733	0	1	0
AT1G05730	AT1G05730	Eukaryotic protein of unknown function (DUF842); CONTAINS InterPro DOMAIN/s: Protein of unknown function DUF842, eukaryotic (InterPro:IPR008560); BEST Arabidopsis thaliana protein match is: Eukaryotic protein of unknown function (DUF842) (TAIR:AT2G31725.1); Has 245 Blast hits to 245 proteins in 78 species: Archae - 0; Bacteria - 0; Metazoa - 169; Fungi - 0; Plants - 65; Viruses - 0; Other Eukaryo…	13.8669	20.2068	7.302	14.7413	11.7581	12.674	14.0133	6.49993	12.9737	8.15731	20.8901	8.1477	23.3789	13.7919	13.0578	11.1623	15.1435	13.7919	0.946773	1.15973	0.809338	1.35666	1	0.946773	0.809338	1.098	1	1	1	0.720852	0	1	0
AT1G05740	AT1G05740	Eukaryotic protein of unknown function (DUF842); CONTAINS InterPro DOMAIN/s: Protein of unknown function DUF842, eukaryotic (InterPro:IPR008560); BEST Arabidopsis thaliana protein match is: Eukaryotic protein of unknown function (DUF842) (TAIR:AT1G05730.1); Has 144 Blast hits to 144 proteins in 44 species: Archae - 0; Bacteria - 0; Metazoa - 83; Fungi - 0; Plants - 58; Viruses - 0; Other Eukaryot…	0	1.83698	0	2.94826	0	1.94984	0.93422	0	0	0	0	0	0	0.612328	1.6327	0.311407	0	0.612328	2.66638	0	0.508562	0	1	2.66638	0.508562	0	0.841796	1	0.749918	0.968025	1	1	1
AT1G05750	PDE247	pigment defective 247 (PDE247); CONTAINS InterPro DOMAIN/s: Pentatricopeptide repeat (InterPro:IPR002885); BEST Arabidopsis thaliana protein match is: mitochondrial editing factor 21 (TAIR:AT2G20540.1); Has 41993 Blast hits to 13871 proteins in 254 species: Archae - 1; Bacteria - 18; Metazoa - 75; Fungi - 77; Plants - 41230; Viruses - 0; Other Eukaryotes - 592 (source: NCBI BLink).	50.0749	62.4574	72.1072	54.5428	55.851	56.5454	69.1323	60.1244	63.1386	52.4399	41.7802	46.1703	74.5897	61.5465	55.6464	64.1318	53.745	61.5465	0.904136	0.96583	1.04201	0.83804	1	0.904136	1.04201	0.873242	0.898905	1	1	0.562234	1	0	0
AT1G05760	RTM1	restricted tev movement 1 (RTM1); FUNCTIONS IN: sugar binding; INVOLVED IN: response to virus; LOCATED IN: cellular_component unknown; EXPRESSED IN: 22 plant structures; EXPRESSED DURING: 11 growth stages; CONTAINS InterPro DOMAIN/s: Mannose-binding lectin (InterPro:IPR001229); BEST Arabidopsis thaliana protein match is: Mannose-binding lectin superfamily protein (TAIR:AT1G05770.1); Has 829 Blast…	0	0	0	0	0	0	0	0	0	0	0	0	0	0	0	0	0	1	0	#DIV/0!	0	#DIV/0!	1	0	0	0	NA	NA	NA	NA	0	1	0
AT1G05770	AT1G05770	Mannose-binding lectin superfamily protein; CONTAINS InterPro DOMAIN/s: Mannose-binding lectin (InterPro:IPR001229); BEST Arabidopsis thaliana protein match is: Mannose-binding lectin superfamily protein (TAIR:AT1G05760.1); Has 502 Blast hits to 381 proteins in 24 species: Archae - 0; Bacteria - 0; Metazoa - 0; Fungi - 0; Plants - 502; Viruses - 0; Other Eukaryotes - 0 (source: NCBI BLink).	12.3261	18.3698	15.5167	14.7413	11.7581	14.6238	11.2106	12.1874	9.51404	9.32264	14.3619	5.4318	7.79295	15.4042	13.7077	10.9707	9.22733	15.4042	0.889869	0.673148	0.712187	0.84109	1	0.889869	0.712187	0.599013	0.967589	0.947379	0.716716	0.8268	1	1	0
AT1G05780	AT1G05780	Vacuolar ATPase assembly integral membrane protein VMA21-like domain; FUNCTIONS IN: molecular_function unknown; INVOLVED IN: biological_process unknown; LOCATED IN: endomembrane system; CONTAINS InterPro DOMAIN/s: Vacuolar ATPase assembly integral membrane protein VMA21-like domain (InterPro:IPR019013); BEST Arabidopsis thaliana protein match is: Vacuolar ATPase assembly integral membrane protein…	56.2379	58.7835	58.416	60.4394	49.972	52.6457	75.6718	73.1242	66.5983	64.0932	80.9491	57.9392	55.6639	57.8124	54.3523	71.7981	64.6614	57.8124	0.94015	1.18967	1.24191	0.9006	1	0.94015	1.24191	1.11847	0.940369	0.763641	0.775991	0.715427	0	0	0
AT1G05785	AT1G05785	Got1/Sft2-like vescicle transport protein family; FUNCTIONS IN: molecular_function unknown; INVOLVED IN: vesicle-mediated transport; LOCATED IN: cellular_component unknown; CONTAINS InterPro DOMAIN/s: Vesicle transport protein, Got1/SFT2-like (InterPro:IPR007305); BEST Arabidopsis thaliana protein match is: Got1/Sft2-like vescicle transport protein family (TAIR:AT5G01430.2); Has 450 Blast hits to…	91.6755	104.708	100.402	95.8185	95.0447	90.6676	73.8034	101.561	73.5176	82.7384	83.5604	88.7194	71.2498	98.9287	93.8436	82.9608	81.567	98.9287	0.948599	0.86918	0.838592	0.983199	1	0.948599	0.838592	0.824503	0.961263	0.845518	0.834437	0.989722	1	1	0
AT1G05790	AT1G05790	lipase class 3 family protein; FUNCTIONS IN: triglyceride lipase activity; INVOLVED IN: lipid metabolic process; LOCATED IN: endomembrane system; EXPRESSED IN: 24 plant structures; EXPRESSED DURING: 15 growth stages; CONTAINS InterPro DOMAIN/s: Lipase, class 3 (InterPro:IPR002921); BEST Arabidopsis thaliana protein match is: alpha/beta-Hydrolases superfamily protein (TAIR:AT2G42450.1); Has 496 Bl…	375.947	380.255	382.442	296.3	320.408	342.197	388.636	385.933	363.263	355.426	305.518	354.878	272.753	379.548	319.635	379.277	322.144	379.548	0.842147	1.00785	0.999287	0.849361	1	0.842147	0.999287	0.848756	0.160146	1	1	0.125161	0	1	0
AT1G05800	DGL	DONGLE (DGL); CONTAINS InterPro DOMAIN/s: Lipase, class 3 (InterPro:IPR002921); BEST Arabidopsis thaliana protein match is: alpha/beta-Hydrolases superfamily protein (TAIR:AT2G31690.1); Has 1183 Blast hits to 1177 proteins in 252 species: Archae - 0; Bacteria - 234; Metazoa - 21; Fungi - 238; Plants - 544; Viruses - 3; Other Eukaryotes - 143 (source: NCBI BLink).	0	0	0	0	0	0	0	0	0	0	0	0.9053	0	0	0	0	0.226325	1	0	#DIV/0!	0	#DIV/0!	1	0	0	0.226325	1	1	1	0.968025	0	1	0
AT1G05805	BHLH128	basic helix-loop-helix (bHLH) DNA-binding superfamily protein; FUNCTIONS IN: DNA binding, sequence-specific DNA binding transcription factor activity; INVOLVED IN: regulation of transcription; LOCATED IN: cytosol; EXPRESSED IN: 24 plant structures; EXPRESSED DURING: 13 growth stages; CONTAINS InterPro DOMAIN/s: Helix-loop-helix DNA-binding domain (InterPro:IPR001092), Helix-loop-helix DNA-binding…	294.286	285.651	250.093	255.025	282.195	329.523	230.752	302.247	302.719	311.143	325.102	297.844	264.96	276.677	288.914	278.573	299.762	276.677	1.04423	1.03755	1.00685	1.07606	1	1.04423	1.00685	1.08344	0.942893	1	1	0.776135	0	0	1
AT1G05810	ARA	RAB GTPase homolog A5E (RABA5E); FUNCTIONS IN: GTP binding; INVOLVED IN: protein transport, small GTPase mediated signal transduction; LOCATED IN: chloroplast; EXPRESSED IN: 23 plant structures; EXPRESSED DURING: 13 growth stages; CONTAINS InterPro DOMAIN/s: Ras GTPase (InterPro:IPR001806), Small GTP-binding protein (InterPro:IPR005225), Small GTPase (InterPro:IPR020851), Ras (InterPro:IPR013753)…	50.0749	47.7616	72.1072	44.2239	62.7099	61.42	46.711	72.3117	38.9211	59.4318	79.6435	64.2763	75.703	56.6479	56.1179	52.6479	69.7636	56.6479	0.990645	1.24316	0.92939	1.3251	1	0.990645	0.92939	1.23153	1	1	0.814111	0.328248	0	1	0
AT1G05820	SPPL5	SIGNAL PEPTIDE PEPTIDASE-LIKE 5 (SPPL5); FUNCTIONS IN: peptidase activity, aspartic-type endopeptidase activity; INVOLVED IN: proteolysis; LOCATED IN: endomembrane system, integral to membrane; CONTAINS InterPro DOMAIN/s: Protease-associated PA (InterPro:IPR003137), Peptidase A22, presenilin signal peptide (InterPro:IPR006639), Peptidase A22B, signal peptide peptidase (InterPro:IPR007369); BEST A…	36.208	28.4732	45.6375	33.905	36.2542	26.3229	35.5004	42.2496	26.8123	29.1333	39.1689	27.159	28.9452	36.7729	32.1607	34.8541	31.1016	36.7729	0.874576	0.967069	0.94782	0.892338	1	0.874576	0.94782	0.845775	0.855615	1	1	0.837364	1	1	0
AT1G05830	ATX2	trithorax-like protein 2 (ATX2); FUNCTIONS IN: histone methyltransferase activity (H3-K4 specific), DNA binding; INVOLVED IN: histone H3-K4 methylation, regulation of transcription, DNA-dependent, regulation of transcription; LOCATED IN: nucleus; EXPRESSED IN: stigma, rosette leaf, male gametophyte, root; CONTAINS InterPro DOMAIN/s: SET domain (InterPro:IPR001214), Zinc finger, PHD-type, conserve…	717.997	658.558	686.388	714.953	655.515	615.175	737.1	761.305	752.474	702.694	567.949	698.892	671.307	687.647	661.881	750.293	660.211	687.647	0.962529	0.997476	1.0911	0.879937	1	0.962529	1.0911	0.9601	0.884279	0.87399	1	0.164089	1	0	0
AT1G05835	AT1G05835	PHD finger protein; LOCATED IN: endomembrane system; BEST Arabidopsis thaliana protein match is: unknown protein (TAIR:AT1G32583.1); Has 93 Blast hits to 91 proteins in 14 species: Archae - 0; Bacteria - 0; Metazoa - 0; Fungi - 0; Plants - 93; Viruses - 0; Other Eukaryotes - 0 (source: NCBI BLink).	52.386	40.4136	57.5032	45.6981	41.1534	29.2476	87.8167	56.0619	58.8141	46.6132	61.3647	46.1703	91.2889	50.101	38.6997	67.5642	61.3593	50.101	0.772434	1.58552	1.34856	0.908162	1	0.772434	1.34856	1.22471	0.563331	0.829082	0.285892	0.911864	0	0	0
AT1G05840	AT1G05840	Eukaryotic aspartyl protease family protein; FUNCTIONS IN: aspartic-type endopeptidase activity; INVOLVED IN: proteolysis; LOCATED IN: anchored to membrane; EXPRESSED IN: 23 plant structures; EXPRESSED DURING: 15 growth stages; CONTAINS InterPro DOMAIN/s: Peptidase aspartic, catalytic (InterPro:IPR009007), Peptidase aspartic (InterPro:IPR021109), Peptidase A1 (InterPro:IPR001461); BEST Arabidopsi…	404.451	384.848	416.214	277.137	307.671	294.426	362.477	415.183	411.698	325.127	265.043	343.109	254.941	401.838	293.078	396.453	297.055	401.838	0.729344	1.01357	0.9866	0.749282	1	0.729344	0.9866	0.739241	0.00336143	1	1	0.00363845	0	1	0
AT1G05850	POM1	POM-POM1 (POM1); FUNCTIONS IN: chitinase activity; INVOLVED IN: in 9 processes; LOCATED IN: endomembrane system; EXPRESSED IN: 25 plant structures; EXPRESSED DURING: 13 growth stages; CONTAINS InterPro DOMAIN/s: Glycoside hydrolase, family 19 (InterPro:IPR016283), Glycoside hydrolase, family 19, catalytic (InterPro:IPR000726); BEST Arabidopsis thaliana protein match is: chitinase-like protein 2 (…	6482.77	5645.97	6627.47	6932.84	6556.13	6836.14	5476.4	5803.63	5253.48	5922.21	6726.61	5884.45	6100.77	6252.07	6775.04	5511.17	6158.51	6252.07	1.08365	0.909	0.881495	1.11746	1	1.08365	0.881495	0.985035	0.458682	0.433934	0.492278	0.148219	1	1	1
AT1G05860	AT1G05860	unknown protein; FUNCTIONS IN: molecular_function unknown; INVOLVED IN: biological_process unknown; LOCATED IN: chloroplast; EXPRESSED IN: 20 plant structures; EXPRESSED DURING: 11 growth stages; BEST Arabidopsis thaliana protein match is: unknown protein (TAIR:AT2G31600.1); Has 101 Blast hits to 100 proteins in 32 species: Archae - 0; Bacteria - 0; Metazoa - 28; Fungi - 2; Plants - 66; Viruses -…	156.388	122.159	108.617	140.042	125.42	138.439	122.383	134.061	179.037	171.304	118.812	154.806	140.273	129.055	134.634	145.16	146.299	129.055	1.04323	1.08664	1.1248	1.00784	1	1.04323	1.1248	1.13362	0.994095	1	0.995105	1	0	0	1
AT1G05870	AT1G05870	Protein of unknown function (DUF1685); FUNCTIONS IN: molecular_function unknown; INVOLVED IN: N-terminal protein myristoylation; LOCATED IN: cellular_component unknown; CONTAINS InterPro DOMAIN/s: Protein of unknown function DUF1685 (InterPro:IPR012881); BEST Arabidopsis thaliana protein match is: Protein of unknown function (DUF1685) (TAIR:AT2G31560.2); Has 270 Blast hits to 270 proteins in 15 s…	711.833	614.471	669.958	336.102	312.57	304.175	722.152	645.118	672.037	330.954	298.99	300.56	273.867	665.421	317.616	679.769	301.092	665.421	0.477315	0.947977	1.02156	0.442933	1	0.477315	1.02156	0.452484	3.02936e-23	1	0.980606	4.02879e-32	1	0	0
AT1G05880	ATARI12	ARIADNE 12 (ARI12); FUNCTIONS IN: zinc ion binding, nucleic acid binding; INVOLVED IN: biological_process unknown; EXPRESSED IN: stem, root; CONTAINS InterPro DOMAIN/s: Zinc finger, RING-type (InterPro:IPR001841), Zinc finger, C6HC-type (InterPro:IPR002867), Zinc finger, CCHC-type (InterPro:IPR001878); BEST Arabidopsis thaliana protein match is: IBR domain-containing protein (TAIR:AT2G31510.1); H…	2.31115	11.0219	3.651	0	5.87905	2.92476	3.73688	5.68744	2.59474	4.66132	3.91689	7.2424	4.45312	5.66135	2.93461	4.00635	5.06843	5.66135	0.518358	1.72713	0.707668	1.2651	1	0.518358	0.707668	0.89527	0.7015	1	0.944391	0.922569	0	1	0
AT1G05890	ARI5	ARIADNE 5 (ARI5); FUNCTIONS IN: zinc ion binding, nucleic acid binding; EXPRESSED IN: 24 plant structures; EXPRESSED DURING: 15 growth stages; CONTAINS InterPro DOMAIN/s: Zinc finger, C6HC-type (InterPro:IPR002867), Zinc finger, RING-type (InterPro:IPR001841), Zinc finger, CCHC-type (InterPro:IPR001878); BEST Arabidopsis thaliana protein match is: IBR domain-containing protein (TAIR:AT2G31510.1);…	834.324	845.012	837.904	815.194	687.849	721.441	816.509	909.991	945.35	871.667	745.515	836.497	645.702	839.08	741.495	890.616	774.845	839.08	0.8837	1.04498	1.06142	0.87001	1	0.8837	1.06142	0.923446	0.384632	1	1	0.224136	0	0	0
AT1G05894	AT1G05894	unknown protein; LOCATED IN: chloroplast; BEST Arabidopsis thaliana protein match is: unknown protein (TAIR:AT2G31480.1); Has 35333 Blast hits to 34131 proteins in 2444 species: Archae - 798; Bacteria - 22429; Metazoa - 974; Fungi - 991; Plants - 531; Viruses - 0; Other Eukaryotes - 9610 (source: NCBI BLink).	8.47421	9.18491	8.21474	8.84478	8.81858	6.82444	8.40798	8.12492	9.51404	3.49599	6.52816	9.9583	6.67967	8.62462	8.1626	8.68231	6.66553	8.62462	0.94643	0.816594	1.00669	0.767714	1	0.94643	1.00669	0.772849	1	1	1	0.809429	1	0	0
AT1G05900	ATNTH2	endonuclease III 2 (NTH2); CONTAINS InterPro DOMAIN/s: DNA glycosylase (InterPro:IPR011257), Helix-hairpin-helix DNA-binding motif, class 1 (InterPro:IPR003583), Endonuclease III, conserved site-2 (InterPro:IPR004036), Helix-hairpin-helix motif (InterPro:IPR000445), HhH-GPD domain (InterPro:IPR003265); BEST Arabidopsis thaliana protein match is: DNA glycosylase superfamily protein (TAIR:AT2G31450…	315.086	281.977	318.55	266.818	248.88	236.906	338.188	310.372	368.453	295.994	235.014	277.927	247.148	305.204	250.868	339.004	264.021	305.204	0.821967	1.05243	1.11074	0.778812	1	0.821967	1.11074	0.865062	0.100198	0.887944	0.991813	0.0107596	0	0	0
AT1G05910	AT1G05910	cell division cycle protein 48-related / CDC48-related; FUNCTIONS IN: nucleoside-triphosphatase activity, nucleotide binding, ATP binding; EXPRESSED IN: 17 plant structures; EXPRESSED DURING: 7 growth stages; CONTAINS InterPro DOMAIN/s: ATPase, AAA-type, core (InterPro:IPR003959), ATPase, AAA+ type, core (InterPro:IPR003593), ATPase, AAA-type, conserved site (InterPro:IPR003960), Bromodomain (Int…	474.556	459.246	470.979	543.954	486.982	453.338	438.149	452.558	452.349	434.668	463.499	489.767	469.804	468.26	494.758	447.685	464.435	468.26	1.05659	0.93871	0.956062	1.03741	1	1.05659	0.956062	0.99183	0.799434	1	0.909219	0.842022	1	1	1
AT1G05920	AT1G05920	FUNCTIONS IN: DNA binding; INVOLVED IN: regulation of transcription, DNA-dependent; LOCATED IN: cellular_component unknown; CONTAINS InterPro DOMAIN/s: Protein of unknown function DUF313 (InterPro:IPR005508), Transcriptional factor B3 (InterPro:IPR003340); BEST Arabidopsis thaliana protein match is: Domain of unknown function (DUF313) (TAIR:AT3G24850.1); Has 196 Blast hits to 185 proteins in 22 s…	0.770383	0	0	1.47413	0	0	0	0.812492	0	0	0	0	0	0.256794	0.491377	0.270831	0	0.256794	1.9135	0	1.05466	0	1	1.9135	1.05466	0	1	1	1	0.989722	1	0	1
AT1G05925	AT1G05925	unknown protein; LOCATED IN: endomembrane system; Has 30201 Blast hits to 17322 proteins in 780 species: Archae - 12; Bacteria - 1396; Metazoa - 17338; Fungi - 3422; Plants - 5037; Viruses - 0; Other Eukaryotes - 2996 (source: NCBI BLink).	0	0	0	0	0	0	0	0	0	0	0	0	0	0	0	0	0	1	0	#DIV/0!	0	#DIV/0!	1	0	0	0	NA	NA	NA	NA	0	1	0
AT1G05930	AT1G05930	FUNCTIONS IN: DNA binding; INVOLVED IN: regulation of transcription, DNA-dependent; LOCATED IN: cellular_component unknown; CONTAINS InterPro DOMAIN/s: Protein of unknown function DUF313 (InterPro:IPR005508), Transcriptional factor B3 (InterPro:IPR003340); BEST Arabidopsis thaliana protein match is: Domain of unknown function (DUF313) (TAIR:AT3G24850.1); Has 119 Blast hits to 119 proteins in 5 sp…	0	0.918491	0	0	0	0	0	0	0	0	1.30563	0	0	0.306164	0	0	0.326408	0.306164	0	#DIV/0!	0	#DIV/0!	1	0	0	1.06612	1	1	1	0.968025	0	1	0
AT1G05940	CAT9	cationic amino acid transporter 9 (CAT9); FUNCTIONS IN: cationic amino acid transmembrane transporter activity; INVOLVED IN: amino acid transport, transport, transmembrane transport; LOCATED IN: plasma membrane; EXPRESSED IN: 25 plant structures; EXPRESSED DURING: 15 growth stages; CONTAINS InterPro DOMAIN/s: Cationic amino acid transporter (InterPro:IPR015606), Amino acid/polyamine transporter I…	424.481	383.011	382.442	281.559	409.574	421.166	359.675	345.309	381.426	322.796	282.016	323.192	301.699	396.645	370.766	362.137	307.426	396.645	0.934757	0.829163	0.913001	0.848922	1	0.934757	0.913001	0.775066	0.8732	0.990481	0.344819	0.239864	1	1	0
AT1G05950	AT1G05950	unknown protein; Has 50 Blast hits to 45 proteins in 14 species: Archae - 5; Bacteria - 0; Metazoa - 4; Fungi - 0; Plants - 34; Viruses - 0; Other Eukaryotes - 7 (source: NCBI BLink).	53.9268	49.5985	67.5435	48.6463	42.1332	38.0219	82.2114	79.6242	72.6527	57.1012	56.1421	63.371	54.5507	57.0229	42.9338	78.1627	57.7912	57.0229	0.752922	1.34605	1.37072	0.739371	1	0.752922	1.37072	1.01347	0.225651	0.387793	0.35415	0.0997837	0	0	0
AT1G05960	AT1G05960	ARM repeat superfamily protein; FUNCTIONS IN: binding; INVOLVED IN: biological_process unknown; LOCATED IN: plasma membrane; EXPRESSED IN: 25 plant structures; EXPRESSED DURING: 15 growth stages; CONTAINS InterPro DOMAIN/s: Armadillo-type fold (InterPro:IPR016024); BEST Arabidopsis thaliana protein match is: Uncharacterized protein (TAIR:AT2G41830.1); Has 401 Blast hits to 394 proteins in 143 spe…	955.274	902.877	929.179	1015.68	1015.12	1075.34	900.588	1061.11	870.967	1088.42	1010.56	1058.3	1116.62	929.11	1035.38	944.223	1068.47	929.11	1.11437	1.03197	1.01627	1.13159	1	1.11437	1.01627	1.15	0.276419	1	1	0.124986	0	0	1
AT1G05970	AT1G05970	RNA-binding (RRM/RBD/RNP motifs) family protein; Has 58 Blast hits to 58 proteins in 17 species: Archae - 0; Bacteria - 0; Metazoa - 2; Fungi - 0; Plants - 56; Viruses - 0; Other Eukaryotes - 0 (source: NCBI BLink).	103.231	74.3978	92.1877	53.0687	60.7502	70.1943	82.2114	80.4367	92.5457	60.5972	61.3647	76.0452	83.4959	89.9389	61.3377	85.0646	70.3757	89.9389	0.681993	1.14735	0.945804	0.827321	1	0.681993	0.945804	0.782484	0.0538434	1	0.911251	0.421191	0	1	0
AT1G05980	AT1G05980	tRNA-Thr (anticodon: TGT)	0	0	0	0	0	0	0	0	0	0	0	0	0	0	0	0	0	1	0	#DIV/0!	0	#DIV/0!	1	0	0	0	NA	NA	NA	NA	0	1	0
AT1G05990	RHS1	EF hand calcium-binding protein family; FUNCTIONS IN: calcium ion binding; LOCATED IN: cellular_component unknown; EXPRESSED IN: root hair; CONTAINS InterPro DOMAIN/s: Parvalbumin (InterPro:IPR008080), EF-Hand 1, calcium-binding site (InterPro:IPR018247), EF-HAND 2 (InterPro:IPR018249), EF-hand-like domain (InterPro:IPR011992), Calcium-binding EF-hand (InterPro:IPR002048), EF-hand (InterPro:IPR01…	3.85191	1.83698	3.651	1.47413	0.979842	1.94984	0.93422	4.87495	1.72983	0	1.30563	2.7159	1.11328	3.1133	1.46794	2.513	1.2837	3.1133	0.471506	0.874494	0.807182	0.510825	1	0.471506	0.807182	0.412329	0.676529	1	1	0.713762	1	1	0
AT1G06000	UGT89C1	UDP-Glycosyltransferase superfamily protein; CONTAINS InterPro DOMAIN/s: UDP-glucuronosyl/UDP-glucosyltransferase (InterPro:IPR002213); BEST Arabidopsis thaliana protein match is: UDP-glucosyl transferase 89B1 (TAIR:AT1G73880.1); Has 5632 Blast hits to 5556 proteins in 323 species: Archae - 0; Bacteria - 151; Metazoa - 482; Fungi - 23; Plants - 4909; Viruses - 43; Other Eukaryotes - 24 (source: N…	88.594	90.0122	106.792	97.2926	120.521	102.367	98.0931	96.6865	86.4913	81.5731	101.839	90.53	134.707	95.1326	106.727	93.757	102.162	95.1326	1.12187	0.957233	0.98554	1.08965	1	1.12187	0.98554	1.07389	0.746276	1	1	0.826884	1	1	1
AT1G06002	AT1G06002	0	0	0	0	0	0	0	0	0	0	0	0	0	0	0	0	0	0	1	0	#DIV/0!	0	#DIV/0!	1	0	0	0	NA	NA	NA	NA	0	1	0
AT1G06010	AT1G06010	unknown protein; Has 25 Blast hits to 25 proteins in 9 species: Archae - 0; Bacteria - 0; Metazoa - 0; Fungi - 0; Plants - 25; Viruses - 0; Other Eukaryotes - 0 (source: NCBI BLink).	112.476	125.833	107.704	138.568	99.9439	105.291	103.698	118.624	109.844	96.7224	124.035	103.204	100.195	115.338	114.601	110.722	106.039	115.338	0.993613	0.925288	0.95998	0.957706	1	0.993613	0.95998	0.919378	1	1	1	0.933212	1	1	0
AT1G06020	AT1G06020	pfkB-like carbohydrate kinase family protein; FUNCTIONS IN: kinase activity, ribokinase activity; INVOLVED IN: D-ribose metabolic process, acetate fermentation, sucrose biosynthetic process, sucrose catabolic process, using beta-fructofuranosidase; EXPRESSED IN: central cell, embryo; EXPRESSED DURING: C globular stage; CONTAINS InterPro DOMAIN/s: Carbohydrate/purine kinase (InterPro:IPR011611), R…	3.85191	3.67397	4.56375	7.37065	7.83874	3.89968	6.53954	4.87495	10.379	3.49599	1.30563	5.4318	3.33984	4.02988	6.36969	7.26448	3.39331	4.02988	1.58062	0.532728	1.80266	0.46711	1	1.58062	1.80266	0.84204	0.72159	0.881338	0.779565	0.318697	1	0	1
AT1G06030	AT1G06030	pfkB-like carbohydrate kinase family protein; FUNCTIONS IN: kinase activity, ribokinase activity; INVOLVED IN: D-ribose metabolic process, acetate fermentation, sucrose biosynthetic process, sucrose catabolic process, using beta-fructofuranosidase; EXPRESSED IN: guard cell; CONTAINS InterPro DOMAIN/s: Carbohydrate/purine kinase (InterPro:IPR011611), Ribokinase (InterPro:IPR002139), Carbohydrate/p…	0	2.75547	0.912749	1.47413	0	0	0.93422	0.812492	0.864913	3.49599	1.30563	1.8106	0	1.22274	0.491377	0.870542	1.65306	1.22274	0.401865	3.36413	0.711959	1.89888	1	0.401865	0.711959	1.35193	0.831349	1	0.831726	0.809086	0	1	0
AT1G06040	STO	SALT TOLERANCE (STO); CONTAINS InterPro DOMAIN/s: Zinc finger, B-box (InterPro:IPR000315); BEST Arabidopsis thaliana protein match is: salt tolerance homologue (TAIR:AT2G31380.1); Has 1912 Blast hits to 1325 proteins in 114 species: Archae - 0; Bacteria - 0; Metazoa - 5; Fungi - 2; Plants - 1809; Viruses - 0; Other Eukaryotes - 96 (source: NCBI BLink).	3165.5	2678.32	2858.73	2417.57	2446.67	2692.73	2346.76	2226.23	2720.15	2039.33	1877.5	2066.8	1968.28	2900.85	2518.99	2431.05	1987.98	2900.85	0.868362	0.789195	0.838046	0.817745	1	0.868362	0.838046	0.685308	0.155355	0.230775	0.00948886	0.00898086	1	1	0
AT1G06050	AT1G06050	Protein of unknown function (DUF1336); CONTAINS InterPro DOMAIN/s: Protein of unknown function DUF1336 (InterPro:IPR009769); BEST Arabidopsis thaliana protein match is: Protein of unknown function (DUF1336) (TAIR:AT5G10750.1); Has 364 Blast hits to 356 proteins in 29 species: Archae - 0; Bacteria - 0; Metazoa - 1; Fungi - 0; Plants - 307; Viruses - 0; Other Eukaryotes - 56 (source: NCBI BLink).	108.624	99.1971	103.141	138.568	109.742	130.639	108.37	99.9365	119.358	137.509	131.869	127.647	121.347	103.654	126.317	109.221	129.593	103.654	1.21864	1.02594	1.05371	1.18652	1	1.21864	1.05371	1.25025	0.280493	1	1	0.26981	0	0	1
AT1G06060	AT1G06060	LisH and RanBPM domains containing protein; CONTAINS InterPro DOMAIN/s: Ran binding protein, CRA domain (InterPro:IPR019589), CTLH, C-terminal LisH motif (InterPro:IPR006595), LisH dimerisation motif (InterPro:IPR006594), Ran binding protein-like, CRA domain (InterPro:IPR013144); BEST Arabidopsis thaliana protein match is: SPla/RYanodine receptor (SPRY) domain-containing protein (TAIR:AT1G35470.2…	258.849	236.052	227.275	175.422	179.311	207.658	287.74	268.122	232.662	191.114	221.957	219.988	200.39	240.725	187.464	262.841	208.362	240.725	0.778745	1.11148	1.09187	0.792731	1	0.778745	1.09187	0.865561	0.0441313	0.985754	0.821209	0.0321297	0	0	0
AT1G06070	AT1G06070	Basic-leucine zipper (bZIP) transcription factor family protein; FUNCTIONS IN: DNA binding, sequence-specific DNA binding transcription factor activity; INVOLVED IN: regulation of transcription, DNA-dependent; LOCATED IN: chloroplast; EXPRESSED IN: 23 plant structures; EXPRESSED DURING: 13 growth stages; CONTAINS InterPro DOMAIN/s: Basic-leucine zipper (bZIP) transcription factor (InterPro:IPR004…	289.664	253.504	242.791	253.55	320.408	329.523	326.043	292.497	306.179	289.002	251.987	278.832	254.941	261.986	301.161	308.24	268.69	261.986	1.14953	0.892183	1.17655	0.871693	1	1.14953	1.17655	1.02559	0.336122	0.630762	0.679911	0.297087	1	0	1
AT1G06080	ADS1	delta 9 desaturase 1 (ADS1); FUNCTIONS IN: oxidoreductase activity, oxidoreductase activity, acting on paired donors, with oxidation of a pair of donors resulting in the reduction of molecular oxygen to two molecules of water; INVOLVED IN: oxidation reduction, lipid metabolic process; EXPRESSED IN: 17 plant structures; EXPRESSED DURING: 13 growth stages; CONTAINS InterPro DOMAIN/s: Fatty acid des…	297.368	297.591	177.986	266.818	172.452	266.153	137.33	223.435	251.69	132.848	190.622	141.227	177.011	257.648	235.141	204.152	160.427	257.648	0.912643	0.682258	0.792366	0.785822	1	0.912643	0.792366	0.622659	0.923145	0.881623	0.293855	0.402589	1	1	0
AT1G06090	AT1G06090	Fatty acid desaturase family protein; FUNCTIONS IN: oxidoreductase activity, oxidoreductase activity, acting on paired donors, with oxidation of a pair of donors resulting in the reduction of molecular oxygen to two molecules of water; INVOLVED IN: oxidation reduction, lipid metabolic process; LOCATED IN: cellular_component unknown; CONTAINS InterPro DOMAIN/s: Fatty acid desaturase, type 1, core …	140.21	143.285	156.08	78.1289	154.815	114.066	119.58	191.748	103.79	86.2344	129.257	122.216	104.648	146.525	115.67	138.373	110.589	146.525	0.789422	0.956073	0.944363	0.799211	1	0.789422	0.944363	0.754745	0.542903	1	1	0.4595	1	1	0
AT1G06100	AT1G06100	Fatty acid desaturase family protein; FUNCTIONS IN: oxidoreductase activity, oxidoreductase activity, acting on paired donors, with oxidation of a pair of donors resulting in the reduction of molecular oxygen to two molecules of water; INVOLVED IN: oxidation reduction, lipid metabolic process; EXPRESSED IN: 17 plant structures; EXPRESSED DURING: 11 growth stages; CONTAINS InterPro DOMAIN/s: Fatty…	88.594	29.3917	79.4092	64.8617	59.7704	90.6676	104.633	134.874	89.086	109.541	97.9223	80.5717	133.593	65.7983	71.7666	109.531	105.407	65.7983	1.09071	1.46875	1.66464	0.962352	1	1.09071	1.66464	1.60197	0.981792	0.43029	0.508041	0.989722	0	0	1
AT1G06110	SKIP16	SKP1/ASK-interacting protein 16 (SKIP16); CONTAINS InterPro DOMAIN/s: ApaG (InterPro:IPR007474); Has 2063 Blast hits to 2061 proteins in 779 species: Archae - 0; Bacteria - 1378; Metazoa - 194; Fungi - 63; Plants - 89; Viruses - 0; Other Eukaryotes - 339 (source: NCBI BLink).	764.219	687.032	821.474	490.886	528.135	631.749	740.837	709.305	752.474	545.374	494.834	540.464	489.843	757.575	550.256	734.205	517.629	757.575	0.726339	0.940705	0.969152	0.705019	1	0.726339	0.969152	0.683271	0.000341352	1	0.930057	1.12803e-05	1	1	0
AT1G06120	AT1G06120	Fatty acid desaturase family protein; FUNCTIONS IN: oxidoreductase activity, oxidoreductase activity, acting on paired donors, with oxidation of a pair of donors resulting in the reduction of molecular oxygen to two molecules of water; INVOLVED IN: oxidation reduction, lipid metabolic process; CONTAINS InterPro DOMAIN/s: Fatty acid desaturase, type 1, core (InterPro:IPR015876), Fatty acid desatur…	21.5707	16.5328	32.859	22.112	19.5968	25.3479	24.2897	58.4994	14.7035	29.1333	30.0295	35.3067	12.2461	23.6542	22.3522	32.4975	26.6789	23.6542	0.94496	1.19357	1.37386	0.820951	1	0.94496	1.37386	1.12787	1	0.992516	1	0.847953	0	0	0
AT1G06130	GLX2-4	glyoxalase 2-4 (GLX2-4); FUNCTIONS IN: hydrolase activity, zinc ion binding, hydroxyacylglutathione hydrolase activity; INVOLVED IN: methylglyoxal catabolic process to D-lactate; LOCATED IN: chloroplast; EXPRESSED IN: 24 plant structures; EXPRESSED DURING: 13 growth stages; CONTAINS InterPro DOMAIN/s: Beta-lactamase-like (InterPro:IPR001279), Hydroxyacylglutathione hydrolase (InterPro:IPR017782);…	450.674	449.142	482.844	577.859	486.002	546.93	432.544	391.621	435.916	442.825	451.748	462.608	447.538	460.887	536.931	420.027	451.18	460.887	1.16499	0.840295	0.911345	1.07417	1	1.16499	0.911345	0.978939	0.106779	0.826177	0.125991	0.539682	1	1	1
AT1G06135	AT1G06135	unknown protein; FUNCTIONS IN: molecular_function unknown; INVOLVED IN: biological_process unknown; LOCATED IN: endomembrane system; BEST Arabidopsis thaliana protein match is: unknown protein (TAIR:AT2G31345.1); Has 35333 Blast hits to 34131 proteins in 2444 species: Archae - 798; Bacteria - 22429; Metazoa - 974; Fungi - 991; Plants - 531; Viruses - 0; Other Eukaryotes - 9610 (source: NCBI BLink…	0	0	0	2.94826	1.95968	0.974921	0	0.812492	0	0	0	0	1.11328	0	1.96096	0.270831	0.27832	1	1.96096	0.141931	0.270831	1.02765	1	1.96096	0.270831	0.27832	0.23205	1	0.666458	1	1	1	1
AT1G06137	AT1G06137	unknown protein; FUNCTIONS IN: molecular_function unknown; INVOLVED IN: biological_process unknown; LOCATED IN: endomembrane system; BEST Arabidopsis thaliana protein match is: unknown protein (TAIR:AT1G06135.1); Has 30201 Blast hits to 17322 proteins in 780 species: Archae - 12; Bacteria - 1396; Metazoa - 17338; Fungi - 3422; Plants - 5037; Viruses - 0; Other Eukaryotes - 2996 (source: NCBI BLin…	0	0.918491	0	0	0	0	0	0	0	0	0	0	0	0.306164	0	0	0	0.306164	0	#DIV/0!	0	#DIV/0!	1	0	0	0	1	1	1	1	0	1	0
AT1G06140	PCMP-E61	Pentatricopeptide repeat (PPR) superfamily protein; CONTAINS InterPro DOMAIN/s: Pentatricopeptide repeat (InterPro:IPR002885); BEST Arabidopsis thaliana protein match is: Tetratricopeptide repeat (TPR)-like superfamily protein (TAIR:AT4G33990.1); Has 38916 Blast hits to 13813 proteins in 232 species: Archae - 0; Bacteria - 13; Metazoa - 106; Fungi - 93; Plants - 38173; Viruses - 0; Other Eukaryot…	12.3261	5.51095	12.7785	7.37065	6.8589	10.7241	11.2106	6.49993	9.51404	4.66132	14.3619	11.7689	5.56639	10.2052	8.31789	9.07487	9.08964	10.2052	0.815065	1.09278	0.889241	1.00163	1	0.815065	0.889241	0.890688	0.924653	1	1	1	0	1	0
AT1G06148	AT1G06148	FUNCTIONS IN: molecular_function unknown; INVOLVED IN: biological_process unknown; LOCATED IN: chloroplast; Has 5 Blast hits to 5 proteins in 1 species: Archae - 0; Bacteria - 0; Metazoa - 0; Fungi - 0; Plants - 5; Viruses - 0; Other Eukaryotes - 0 (source: NCBI BLink).	3.85191	1.83698	5.4765	4.42239	5.87905	0.974921	4.6711	2.43747	3.45965	0	2.61126	3.6212	2.22656	3.7218	3.75879	3.52274	2.11475	3.7218	1.00994	0.562616	0.946516	0.600315	1	1.00994	0.946516	0.568208	1	1	0.938731	0.768132	1	1	1
AT1G06149	CPuORF8	conserved peptide upstream open reading frame 8 (CPuORF8); BEST Arabidopsis thaliana protein match is: conserved peptide upstream open reading frame 7 (TAIR:AT2G31280.2); Has 30201 Blast hits to 17322 proteins in 780 species: Archae - 12; Bacteria - 1396; Metazoa - 17338; Fungi - 3422; Plants - 5037; Viruses - 0; Other Eukaryotes - 2996 (source: NCBI BLink).	0	0	0	0	0	0	0	0	0	0	0	0	0	0	0	0	0	1	0	#DIV/0!	0	#DIV/0!	1	0	0	0	NA	NA	NA	NA	0	1	0
AT1G06150	EMB1444	EMBRYO DEFECTIVE 1444 (EMB1444); FUNCTIONS IN: sequence-specific DNA binding transcription factor activity; INVOLVED IN: regulation of transcription; LOCATED IN: nucleus; CONTAINS InterPro DOMAIN/s: Pentatricopeptide repeat (InterPro:IPR002885), Helix-loop-helix DNA-binding domain (InterPro:IPR001092), Helix-loop-helix DNA-binding (InterPro:IPR011598); BEST Arabidopsis thaliana protein match is: …	32.3561	28.4732	40.161	30.9567	41.1534	42.8965	38.303	38.1871	47.5702	41.9519	36.5577	33.4961	42.3046	33.6634	38.3355	41.3534	38.5776	33.6634	1.13879	1.00631	1.22844	0.932874	1	1.13879	1.22844	1.14598	0.794087	0.933786	1	0.932233	0	0	1
AT1G06160	ORA59	octadecanoid-responsive Arabidopsis AP2/ERF 59 (ORA59); CONTAINS InterPro DOMAIN/s: DNA-binding, integrase-type (InterPro:IPR016177), Pathogenesis-related transcriptional factor/ERF, DNA-binding (InterPro:IPR001471); BEST Arabidopsis thaliana protein match is: ethylene-responsive element binding factor 15 (TAIR:AT2G31230.1); Has 6527 Blast hits to 6261 proteins in 388 species: Archae - 0; Bacteri…	3.85191	18.3698	11.8657	11.793	7.83874	6.82444	1.86844	10.5624	4.32456	4.66132	11.7507	10.8636	17.8125	11.3625	8.81874	5.58513	11.272	11.3625	0.776127	1.27819	0.491541	2.01822	1	0.776127	0.491541	0.992037	0.906559	0.829907	1	0.372611	0	1	0
AT1G06170	BHLH89	basic helix-loop-helix (bHLH) DNA-binding superfamily protein; FUNCTIONS IN: DNA binding, sequence-specific DNA binding transcription factor activity; INVOLVED IN: regulation of transcription; LOCATED IN: nucleus; EXPRESSED IN: 6 plant structures; EXPRESSED DURING: 4 anthesis, petal differentiation and expansion stage, E expanded cotyledon stage, D bilateral stage; CONTAINS InterPro DOMAIN/s: Hel…	6.16306	2.75547	12.7785	5.89652	7.83874	4.8746	6.53954	3.24997	5.18948	6.99198	1.30563	11.7689	6.67967	7.23234	6.20329	4.99299	6.68655	7.23234	0.857715	1.0779	0.69037	1.33919	1	0.857715	0.69037	0.924534	0.985004	1	1	0.818992	0	1	0
AT1G06180	ATMYB13	myb domain protein 13 (MYB13); CONTAINS InterPro DOMAIN/s: SANT, DNA-binding (InterPro:IPR001005), Homeodomain-like (InterPro:IPR009057), Myb, DNA-binding (InterPro:IPR014778), HTH transcriptional regulator, Myb-type, DNA-binding (InterPro:IPR017930), Homeodomain-related (InterPro:IPR012287), Myb transcription factor (InterPro:IPR015495); BEST Arabidopsis thaliana protein match is: myb domain pro…	90.9051	134.1	98.5769	73.7065	56.8309	53.6206	135.462	127.561	121.953	71.0851	49.614	52.5074	53.4374	107.861	61.386	128.325	56.661	107.861	0.569124	0.923027	1.18973	0.441542	1	0.569124	1.18973	0.525317	0.00109571	0.877528	1	3.84892e-08	1	0	0
AT1G06190	RHON1	Rho termination factor; FUNCTIONS IN: transcription termination factor activity, ATPase activity, coupled to transmembrane movement of ions, phosphorylative mechanism, ATP binding; INVOLVED IN: transcription termination, ATP biosynthetic process; LOCATED IN: chloroplast; EXPRESSED IN: 24 plant structures; EXPRESSED DURING: 13 growth stages; CONTAINS InterPro DOMAIN/s: Rho termination factor, N-te…	755.745	724.69	721.985	965.556	839.725	736.065	745.508	539.494	741.23	781.936	783.379	755.02	787.088	734.14	847.115	675.411	776.856	734.14	1.15389	0.91706	0.920003	1.1502	1	1.15389	0.920003	1.05818	0.378262	0.997522	0.889204	0.296946	1	1	1
AT1G06200	AT1G06200	Peptidase S24/S26A/S26B/S26C family protein; CONTAINS InterPro DOMAIN/s: Peptidase S24/S26A/S26B/S26C, beta-ribbon domain (InterPro:IPR011056), Peptidase S24/S26A/S26B/S26C (InterPro:IPR015927); BEST Arabidopsis thaliana protein match is: Peptidase S24/S26A/S26B/S26C family protein (TAIR:AT2G31140.1); Has 259 Blast hits to 259 proteins in 81 species: Archae - 0; Bacteria - 8; Metazoa - 68; Fungi …	579.328	572.22	620.67	685.471	646.696	644.423	621.257	527.307	546.625	573.342	617.563	660.869	617.87	590.739	658.863	565.063	617.411	590.739	1.11532	0.937086	0.956535	1.09264	1	1.11532	0.956535	1.04515	0.315925	1	0.873952	0.364283	1	1	1
AT1G06210	AT1G06210	ENTH/VHS/GAT family protein; FUNCTIONS IN: protein transporter activity; INVOLVED IN: intracellular protein transport, intra-Golgi vesicle-mediated transport; LOCATED IN: Golgi stack, intracellular; EXPRESSED IN: 23 plant structures; EXPRESSED DURING: 13 growth stages; CONTAINS InterPro DOMAIN/s: VHS (InterPro:IPR002014), GAT (InterPro:IPR004152), ENTH/VHS (InterPro:IPR008942); BEST Arabidopsis t…	470.704	474.86	556.777	539.532	462.486	464.062	559.598	538.682	497.325	518.572	502.668	467.135	504.315	500.78	488.693	531.868	498.172	500.78	0.975863	1.0194	1.06208	0.936646	1	0.975863	1.06208	0.994792	0.976378	1	1	0.648012	0	0	0
AT1G06220	MEE5	MATERNAL EFFECT EMBRYO ARREST 5 (MEE5); FUNCTIONS IN: translation factor activity, nucleic acid binding, GTP binding, translation elongation factor activity, GTPase activity; INVOLVED IN: regulation of embryo sac egg cell differentiation, embryo development ending in seed dormancy; LOCATED IN: nuclear speck, cell wall, plasma membrane; EXPRESSED IN: whole plant, cultured cell; CONTAINS InterPro D…	918.296	972.682	890.843	1061.37	970.044	899.852	926.747	822.241	886.536	901.965	852.577	841.929	944.06	927.274	977.09	878.508	885.133	927.274	1.05372	0.905887	0.947409	1.00754	1	1.05372	0.947409	0.954554	0.783292	1	0.558734	0.989722	1	1	1
AT1G06225	CLE3	CLAVATA3/ESR-RELATED 3 (CLE3); BEST Arabidopsis thaliana protein match is: CLAVATA3/ESR-RELATED 4 (TAIR:AT2G31081.1); Has 21 Blast hits to 21 proteins in 5 species: Archae - 0; Bacteria - 0; Metazoa - 0; Fungi - 0; Plants - 21; Viruses - 0; Other Eukaryotes - 0 (source: NCBI BLink).	0	0	0	0	0	0	0	0	0	0	0	0	0	0	0	0	0	1	0	#DIV/0!	0	#DIV/0!	1	0	0	0	NA	NA	NA	NA	0	1	0
AT1G06230	GTE4	global transcription factor group E4 (GTE4); CONTAINS InterPro DOMAIN/s: Bromodomain (InterPro:IPR001487); BEST Arabidopsis thaliana protein match is: DNA-binding bromodomain-containing protein (TAIR:AT1G17790.1); Has 9656 Blast hits to 6188 proteins in 362 species: Archae - 8; Bacteria - 274; Metazoa - 4793; Fungi - 1365; Plants - 669; Viruses - 49; Other Eukaryotes - 2498 (source: NCBI BLink).	842.028	797.251	789.528	701.686	824.048	790.661	774.469	675.993	920.267	812.235	652.816	741.441	762.596	809.602	772.131	790.243	742.272	809.602	0.953717	0.961328	0.976088	0.939296	1	0.953717	0.976088	0.916835	0.914916	1	1	0.765727	1	1	0
AT1G06240	AT1G06240	Protein of unknown function DUF455; CONTAINS InterPro DOMAIN/s: Protein of unknown function DUF455 (InterPro:IPR007402); BEST Arabidopsis thaliana protein match is: Protein of unknown function DUF455 (TAIR:AT5G04520.1); Has 954 Blast hits to 954 proteins in 412 species: Archae - 0; Bacteria - 697; Metazoa - 13; Fungi - 46; Plants - 75; Viruses - 0; Other Eukaryotes - 123 (source: NCBI BLink).	124.032	114.811	114.094	131.198	113.662	125.765	121.449	97.499	122.818	102.549	114.896	114.068	101.308	117.646	123.541	113.922	108.205	117.646	1.05011	0.875862	0.968347	0.94982	1	1.05011	0.968347	0.919756	0.968021	1	0.784943	0.91531	1	1	1
AT1G06250	AT1G06250	alpha/beta-Hydrolases superfamily protein; FUNCTIONS IN: triglyceride lipase activity; INVOLVED IN: lipid metabolic process; LOCATED IN: cellular_component unknown; EXPRESSED IN: 10 plant structures; EXPRESSED DURING: 4 anthesis, F mature embryo stage, petal differentiation and expansion stage, E expanded cotyledon stage; CONTAINS InterPro DOMAIN/s: Lipase, class 3 (InterPro:IPR002921); BEST Arab…	37.7487	30.3102	31.9462	23.5861	26.4557	25.3479	38.303	33.3122	49.3	37.2906	28.7239	19.9166	34.5116	33.3351	25.1299	40.3051	30.1107	33.3351	0.753859	1.1982	1.20909	0.747069	1	0.753859	1.20909	0.903273	0.510043	0.99264	0.960545	0.332222	0	0	0
AT1G06260	AT1G06260	Cysteine proteinases superfamily protein; FUNCTIONS IN: cysteine-type peptidase activity, cysteine-type endopeptidase activity; INVOLVED IN: proteolysis; LOCATED IN: endomembrane system; EXPRESSED IN: petal, leaf whorl, sepal, flower; EXPRESSED DURING: 4 anthesis, petal differentiation and expansion stage; CONTAINS InterPro DOMAIN/s: Peptidase C1A, papain (InterPro:IPR013128), Proteinase inhibito…	0	2.75547	0	0	0.979842	1.94984	0	0	0.864913	1.16533	1.30563	0.9053	1.11328	0.918491	0.976561	0.288304	1.12238	0.918491	1.06322	1.14932	0.313889	3.89306	1	1.06322	0.313889	1.22199	1	1	1	0.702807	0	1	1
AT1G06265	AT1G06265	0	43.1414	30.3102	44.7247	33.905	24.4961	28.2727	44.8426	46.312	48.4351	41.9519	30.0295	28.9696	32.2851	39.3921	28.8913	46.5299	33.309	39.3921	0.733427	1.15291	1.1812	0.715863	1	0.733427	1.1812	0.845576	0.310677	0.993159	0.95785	0.175931	0	0	0
AT1G06270	AT1G06270	Pentatricopeptide repeat (PPR) superfamily protein; CONTAINS InterPro DOMAIN/s: Pentatricopeptide repeat (InterPro:IPR002885); BEST Arabidopsis thaliana protein match is: rna processing factor 2 (TAIR:AT1G62670.1); Has 12812 Blast hits to 4675 proteins in 155 species: Archae - 0; Bacteria - 0; Metazoa - 0; Fungi - 63; Plants - 12587; Viruses - 0; Other Eukaryotes - 162 (source: NCBI BLink).	57.0083	73.4793	63.8925	57.4911	46.0526	60.4451	71.0007	47.1245	62.2737	51.2745	53.5309	53.4127	45.6444	64.7934	54.6629	60.133	50.9656	64.7934	0.84365	0.932362	0.928073	0.847549	1	0.84365	0.928073	0.786587	0.63355	1	1	0.586229	1	1	0
AT1G06280	LBD2	LOB domain-containing protein 2 (LBD2); INVOLVED IN: biological_process unknown; LOCATED IN: chloroplast; CONTAINS InterPro DOMAIN/s: Lateral organ boundaries, LOB (InterPro:IPR004883); BEST Arabidopsis thaliana protein match is: Lateral organ boundaries (LOB) domain family protein (TAIR:AT1G65620.4); Has 899 Blast hits to 894 proteins in 25 species: Archae - 0; Bacteria - 0; Metazoa - 0; Fungi -…	0	0	0	0	0	0	0	0	0	0	0	0	0	0	0	0	0	1	0	#DIV/0!	0	#DIV/0!	1	0	0	0	NA	NA	NA	NA	0	1	0
AT1G06290	ACX3	acyl-CoA oxidase 3 (ACX3); FUNCTIONS IN: acyl-CoA oxidase activity; INVOLVED IN: medium-chain fatty acid metabolic process, fatty acid beta-oxidation; LOCATED IN: peroxisome; EXPRESSED IN: male gametophyte, guard cell, pollen tube; EXPRESSED DURING: L mature pollen stage, M germinated pollen stage; CONTAINS InterPro DOMAIN/s: Acyl-CoA oxidase/dehydrogenase, type1/2, C-terminal (InterPro:IPR013764…	1043.1	1036.06	1031.41	1082.01	1111.14	1113.36	1099.58	1157.8	1052.6	1144.35	1173.76	1204.95	1054.28	1036.85	1102.17	1103.33	1144.34	1036.85	1.06299	1.03826	1.06411	1.03717	1	1.06299	1.06411	1.10366	0.555267	0.894477	0.960372	0.760551	0	0	1
AT1G06310	ACX6	acyl-CoA oxidase 6 (ACX6); FUNCTIONS IN: acyl-CoA dehydrogenase activity, oxidoreductase activity, acting on the CH-CH group of donors, oxidoreductase activity, FAD binding, acyl-CoA oxidase activity; INVOLVED IN: oxidation reduction, fatty acid beta-oxidation, fatty acid metabolic process, metabolic process; LOCATED IN: peroxisome; EXPRESSED IN: root; CONTAINS InterPro DOMAIN/s: Acyl-CoA oxidase…	9.24459	15.6144	10.953	8.84478	13.7178	6.82444	9.3422	7.31242	12.9737	6.99198	11.7507	2.7159	11.1328	11.9373	9.79567	9.87611	8.14784	11.9373	0.820593	0.831779	0.827331	0.825005	1	0.820593	0.827331	0.682552	0.927055	1	1	0.856667	1	1	0
AT1G06320	AT1G06320	unknown protein; Has 24 Blast hits to 24 proteins in 10 species: Archae - 0; Bacteria - 2; Metazoa - 0; Fungi - 0; Plants - 20; Viruses - 0; Other Eukaryotes - 2 (source: NCBI BLink).	0	3.67397	0	1.47413	2.93953	0.974921	2.80266	2.43747	0	1.16533	3.91689	0	0	1.22466	1.79619	1.74671	1.27056	1.22466	1.46669	0.70736	1.42629	0.727399	1	1.46669	1.42629	1.03748	0.985004	1	1	0.968025	1	0	1
AT1G06330	AT1G06330	Heavy metal transport/detoxification superfamily protein ; FUNCTIONS IN: copper ion binding, metal ion binding; INVOLVED IN: copper ion transport, metal ion transport; LOCATED IN: cellular_component unknown; CONTAINS InterPro DOMAIN/s: Heavy metal transport/detoxification protein (InterPro:IPR006121); BEST Arabidopsis thaliana protein match is: Heavy metal transport/detoxification superfamily pro…	0.770383	2.75547	3.651	1.47413	1.95968	0	0.93422	1.62498	0.864913	0	2.61126	0.9053	1.11328	2.39228	1.14461	1.14137	1.15746	2.39228	0.478457	1.01123	0.477105	1.0141	1	0.478457	0.477105	0.48383	0.743179	1	1	1	0	1	0
AT1G06340	AT1G06340	Plant Tudor-like protein; FUNCTIONS IN: RNA binding; INVOLVED IN: biological_process unknown; LOCATED IN: cellular_component unknown; CONTAINS InterPro DOMAIN/s: Tudor-like, plant (InterPro:IPR014002), Agenet (InterPro:IPR008395); BEST Arabidopsis thaliana protein match is: agenet domain-containing protein (TAIR:AT1G09320.1); Has 263 Blast hits to 216 proteins in 16 species: Archae - 0; Bacteria …	0	0	0.912749	0	1.95968	0	1.86844	0.812492	0.864913	0	0	0	0	0.30425	0.653228	1.18195	0	0.30425	2.14701	0	3.8848	0	1	2.14701	3.8848	0	0.944875	1	0.95544	0.519174	1	0	1
AT1G06350	AT1G06350	Fatty acid desaturase family protein; FUNCTIONS IN: oxidoreductase activity, oxidoreductase activity, acting on paired donors, with oxidation of a pair of donors resulting in the reduction of molecular oxygen to two molecules of water; INVOLVED IN: oxidation reduction, lipid metabolic process; CONTAINS InterPro DOMAIN/s: Fatty acid desaturase, type 1, core (InterPro:IPR015876), Fatty acid desatur…	23.8819	16.5328	21.906	19.1637	24.4961	17.5486	31.7635	58.4994	44.9755	30.2986	11.7507	37.1173	18.9257	20.7736	20.4028	45.0794	24.5231	20.7736	0.982151	1.20195	2.17004	0.543997	1	0.982151	2.17004	1.18049	1	0.128501	0.98033	0.0732085	0	0	0
AT1G06360	AT1G06360	Fatty acid desaturase family protein; FUNCTIONS IN: oxidoreductase activity, oxidoreductase activity, acting on paired donors, with oxidation of a pair of donors resulting in the reduction of molecular oxygen to two molecules of water; INVOLVED IN: oxidation reduction, lipid metabolic process; CONTAINS InterPro DOMAIN/s: Fatty acid desaturase, type 1, core (InterPro:IPR015876), Fatty acid desatur…	660.988	371.989	681.824	1855.93	1648.1	1562.8	463.373	549.244	548.355	1528.91	1773.05	1414.08	1917.07	571.6	1688.94	520.324	1658.28	571.6	2.95476	0.981844	0.910293	3.18701	1	2.95476	0.910293	2.90111	2.20163e-14	1	1	1.25442e-18	1	1	1
AT1G06370	AT1G06370	pseudogene, similar to putative glycolipid alpha-mannosyltransferase, blastp match of 41% identity and 9.6e-10 P-value to GP|13161358|dbj|BAB32949.1||AP002908 putative glycolipid alpha-mannosyltransferase {Oryza sativa (japonica cultivar-group)}	70.1048	58.7835	61.1542	63.3876	64.6696	77.0187	63.527	53.6244	63.1386	59.4318	44.3915	71.5187	81.2694	63.3475	68.3587	60.0967	64.1528	63.3475	1.07911	0.938474	0.948683	1.06749	1	1.07911	0.948683	1.01271	0.928087	1	1	0.899189	1	1	1
AT1G06380	AT1G06380	Ribosomal protein L1p/L10e family; FUNCTIONS IN: RNA binding; INVOLVED IN: RNA processing; LOCATED IN: chloroplast, chloroplast envelope; EXPRESSED IN: 22 plant structures; EXPRESSED DURING: 13 growth stages; CONTAINS InterPro DOMAIN/s: Ribosomal protein L1 (InterPro:IPR002143); BEST Arabidopsis thaliana protein match is: Ribosomal protein L1p/L10e family (TAIR:AT2G42650.1); Has 1018 Blast hits t…	50.0749	48.68	46.5502	69.2841	64.6696	69.2194	57.9217	35.7496	54.4895	61.7625	47.0027	72.424	71.2498	48.435	67.7244	49.3869	63.1098	48.435	1.39825	0.931862	1.01965	1.27786	1	1.39825	1.01965	1.30298	0.173666	1	1	0.282147	1	0	1
AT1G06390	GSK1	GSK3/SHAGGY-like protein kinase 1 (GSK1); FUNCTIONS IN: kinase activity, glycogen synthase kinase 3 activity; INVOLVED IN: brassinosteroid mediated signaling pathway, protein amino acid phosphorylation, hyperosmotic salinity response, regulation of protein localization; LOCATED IN: cytosol, plasma membrane; EXPRESSED IN: 24 plant structures; EXPRESSED DURING: 13 growth stages; CONTAINS InterPro D…	763.449	746.734	709.206	812.246	696.668	777.012	675.441	749.93	755.934	753.969	738.987	768.6	716.952	739.796	761.975	727.102	744.627	739.796	1.02998	0.977232	0.98284	1.0241	1	1.02998	0.98284	1.00653	0.948839	1	1	0.935054	1	1	1
AT1G06400	ARA2	ARA-2; FUNCTIONS IN: GTP binding; INVOLVED IN: protein transport, small GTPase mediated signal transduction; LOCATED IN: plasma membrane; EXPRESSED IN: 22 plant structures; EXPRESSED DURING: 13 growth stages; CONTAINS InterPro DOMAIN/s: Ras GTPase (InterPro:IPR001806), Small GTP-binding protein (InterPro:IPR005225), Small GTPase (InterPro:IPR020851), Ras (InterPro:IPR013753), Ras small GTPase, Ra…	521.549	439.957	496.536	641.247	531.075	573.253	484.86	515.932	486.946	663.073	624.092	615.604	580.018	486.014	581.858	495.913	620.697	486.014	1.1972	1.06675	1.02037	1.25162	1	1.1972	1.02037	1.27712	0.0727123	1	0.871343	0.00472221	0	0	1
AT1G06410	ATTPS7	trehalose-phosphatase/synthase 7 (TPS7); FUNCTIONS IN: transferase activity, transferring glycosyl groups, trehalose-phosphatase activity; INVOLVED IN: trehalose biosynthetic process, metabolic process; EXPRESSED IN: 27 plant structures; EXPRESSED DURING: 15 growth stages; CONTAINS InterPro DOMAIN/s: HAD-superfamily hydrolase, subfamily IIB (InterPro:IPR006379), Glycosyl transferase, family 20 (I…	1533.83	1510	1464.05	2455.9	2026.31	1998.59	1489.15	1353.61	1421.05	2360.96	2391.92	2174.53	2086.28	1502.63	2160.27	1421.27	2253.42	1502.63	1.43766	1.04312	0.945857	1.5855	1	1.43766	0.945857	1.49966	5.58312e-07	1	0.97925	1.34313e-12	0	1	1
AT1G06420	AT1G06420	unknown protein; Has 1017 Blast hits to 654 proteins in 124 species: Archae - 0; Bacteria - 39; Metazoa - 232; Fungi - 69; Plants - 40; Viruses - 0; Other Eukaryotes - 637 (source: NCBI BLink).	3.08153	7.34793	8.21474	8.84478	0	3.89968	8.40798	8.93741	10.379	5.82665	9.13942	3.6212	8.90623	6.21474	4.24816	9.24145	6.87337	6.21474	0.683562	1.61797	1.48702	0.743755	1	0.683562	1.48702	1.10598	0.776696	1	0.861956	0.803341	0	0	0
AT1G06430	FTSH8	FTSH protease 8 (FTSH8); FUNCTIONS IN: metallopeptidase activity, ATP-dependent peptidase activity, ATPase activity, zinc ion binding; INVOLVED IN: PSII associated light-harvesting complex II catabolic process; LOCATED IN: thylakoid, chloroplast thylakoid membrane, chloroplast, membrane, chloroplast envelope; EXPRESSED IN: 22 plant structures; EXPRESSED DURING: 14 growth stages; CONTAINS InterPro…	3048.4	2897.84	2870.6	2871.61	3279.53	3180.19	3129.64	2279.85	3457.92	2947.12	2786.22	2937.7	2717.51	2938.95	3110.44	2955.8	2847.14	2938.95	1.05835	0.915348	1.00574	0.963236	1	1.05835	1.00574	0.968761	0.871355	1	0.857799	0.926729	1	0	1
AT1G06440	AT1G06440	Ubiquitin carboxyl-terminal hydrolase family protein; LOCATED IN: mitochondrion; EXPRESSED IN: shoot apex, root; CONTAINS InterPro DOMAIN/s: RNA recognition domain, plant (InterPro:IPR021099); BEST Arabidopsis thaliana protein match is: Ubiquitin carboxyl-terminal hydrolase family protein (TAIR:AT4G33495.1); Has 412 Blast hits to 405 proteins in 17 species: Archae - 0; Bacteria - 0; Metazoa - 0; …	16.9484	22.9623	20.0805	48.6463	48.0123	44.8463	18.6844	15.4373	19.893	43.1172	26.1126	41.6438	32.2851	19.9971	47.1683	18.0049	35.7897	19.9971	2.35876	0.758765	0.900378	1.98777	1	2.35876	0.900378	1.78975	0.000242362	1	0.666458	0.00370253	1	1	1
AT1G06450	CAF1-1	Polynucleotidyl transferase, ribonuclease H-like superfamily protein; FUNCTIONS IN: ribonuclease activity, nucleic acid binding; INVOLVED IN: RNA modification; LOCATED IN: nucleus; EXPRESSED IN: 24 plant structures; EXPRESSED DURING: 14 growth stages; CONTAINS InterPro DOMAIN/s: Ribonuclease CAF1 (InterPro:IPR006941), Polynucleotidyl transferase, ribonuclease H fold (InterPro:IPR012337); BEST Ara…	72.416	56.028	60.2415	44.2239	79.3672	75.0689	67.2639	63.3743	89.086	85.0691	60.059	65.1816	72.3631	62.8951	66.22	73.2414	70.6682	62.8951	1.05286	1.06717	1.1645	0.964867	1	1.05286	1.1645	1.12359	0.97327	1	1	0.973027	0	0	1
AT1G06460	ACD32.1	alpha-crystallin domain 32.1 (ACD32.1); INVOLVED IN: response to heat; LOCATED IN: peroxisome; EXPRESSED IN: 23 plant structures; EXPRESSED DURING: 15 growth stages; CONTAINS InterPro DOMAIN/s: Heat shock protein Hsp20 (InterPro:IPR002068), HSP20-like chaperone (InterPro:IPR008978); BEST Arabidopsis thaliana protein match is: heat shock protein 17.6A (TAIR:AT5G12030.1); Has 3590 Blast hits to 359…	1087.01	980.949	1103.51	1239.74	1276.73	1477	880.97	612.619	825.127	959.067	1000.11	1028.42	896.189	1057.16	1331.16	772.905	970.948	1057.16	1.25919	0.729399	0.731116	1.25623	1	1.25919	0.731116	0.918451	0.060259	0.0354578	0.0106656	0.0384026	1	1	1
AT1G06470	AT1G06470	Nucleotide/sugar transporter family protein; CONTAINS InterPro DOMAIN/s: Protein of unknown function DUF6, transmembrane (InterPro:IPR000620), Protein of unknown function DUF250 (InterPro:IPR004853); BEST Arabidopsis thaliana protein match is: Nucleotide-sugar transporter family protein (TAIR:AT5G25400.1); Has 2283 Blast hits to 2278 proteins in 296 species: Archae - 6; Bacteria - 116; Metazoa - …	445.281	400.462	407.086	607.342	596.724	569.354	495.137	436.308	454.944	659.577	537.92	691.649	571.112	417.61	591.14	462.13	615.065	417.61	1.41553	1.04047	1.10661	1.33094	1	1.41553	1.10661	1.47282	0.000100417	0.881949	1	0.000553644	0	0	1
AT1G06475	AT1G06475	unknown protein; Has 35333 Blast hits to 34131 proteins in 2444 species: Archae - 798; Bacteria - 22429; Metazoa - 974; Fungi - 991; Plants - 531; Viruses - 0; Other Eukaryotes - 9610 (source: NCBI BLink).	16.178	15.6144	17.3422	76.6548	79.3672	67.2695	19.6186	17.8748	19.893	79.2424	87.4773	79.6664	63.4569	16.3782	74.4305	19.1288	77.4608	16.3782	4.54448	1.04071	1.16794	4.04943	1	4.54448	1.16794	4.7295	4.835e-15	1	1	2.95314e-15	0	0	1
AT1G06480	AT1G06480	tRNA-Ile (anticodon: AAT)	0	0	0	0	0	0	0	0	0	0	0	0	0	0	0	0	0	1	0	#DIV/0!	0	#DIV/0!	1	0	0	0	NA	NA	NA	NA	0	1	0
AT1G06490	ATGSL07	glucan synthase-like 7 (GSL07); FUNCTIONS IN: transferase activity, transferring glycosyl groups, 1,3-beta-glucan synthase activity; INVOLVED IN: 1,3-beta-glucan biosynthetic process; LOCATED IN: 1,3-beta-glucan synthase complex, membrane; EXPRESSED IN: 20 plant structures; EXPRESSED DURING: 13 growth stages; CONTAINS InterPro DOMAIN/s: Glycosyl transferase, family 48 (InterPro:IPR003440); BEST A…	169.484	227.786	160.644	173.947	175.392	157.937	263.45	241.31	262.069	217.917	207.595	230.852	197.05	185.971	169.092	255.61	213.353	185.971	0.909238	1.26176	1.37446	0.834685	1	0.909238	1.37446	1.14724	0.72842	0.0660925	0.224743	0.190837	0	0	0
AT1G06500	AT1G06500	unknown protein; Has 25 Blast hits to 25 proteins in 10 species: Archae - 0; Bacteria - 0; Metazoa - 0; Fungi - 0; Plants - 25; Viruses - 0; Other Eukaryotes - 0 (source: NCBI BLink).	29.2745	26.6363	24.6442	10.3189	19.5968	29.2476	13.0791	13.8124	32.0018	19.8106	15.6676	24.4431	26.7187	26.8517	19.7211	19.6311	21.66	26.8517	0.734447	1.09831	0.731093	1.10335	1	0.734447	0.731093	0.806653	0.694249	0.951037	1	0.965114	0	1	0
AT1G06510	AT1G06510	unknown protein; FUNCTIONS IN: molecular_function unknown; INVOLVED IN: biological_process unknown; LOCATED IN: chloroplast; EXPRESSED IN: 21 plant structures; EXPRESSED DURING: 13 growth stages; Has 376 Blast hits to 369 proteins in 152 species: Archae - 5; Bacteria - 113; Metazoa - 105; Fungi - 46; Plants - 27; Viruses - 2; Other Eukaryotes - 78 (source: NCBI BLink).	249.604	232.378	259.221	321.36	281.215	279.802	250.371	209.623	275.907	243.554	278.099	232.662	278.32	247.068	294.126	245.3	258.159	247.068	1.19047	0.877715	0.992847	1.05242	1	1.19047	0.992847	1.04489	0.244193	1	0.654974	0.870513	1	1	1
AT1G06515	AT1G06515	Protein of unknown function (DUF3317); FUNCTIONS IN: molecular_function unknown; INVOLVED IN: biological_process unknown; LOCATED IN: mitochondrion; BEST Arabidopsis thaliana protein match is: Protein of unknown function (DUF3317) (TAIR:AT2G30942.1); Has 64 Blast hits to 64 proteins in 18 species: Archae - 0; Bacteria - 0; Metazoa - 0; Fungi - 13; Plants - 51; Viruses - 0; Other Eukaryotes - 0 (s…	133.276	98.2786	107.704	120.879	159.714	165.737	118.646	121.874	128.872	138.674	125.341	135.795	144.726	113.086	148.777	123.131	136.134	113.086	1.3156	0.915024	1.08882	1.10561	1	1.3156	1.08882	1.20381	0.0781362	1	0.919393	0.667378	1	0	1
AT1G06520	ATGPAT1	glycerol-3-phosphate acyltransferase 1 (GPAT1); CONTAINS InterPro DOMAIN/s: Phospholipid/glycerol acyltransferase (InterPro:IPR002123); BEST Arabidopsis thaliana protein match is: glycerol-3-phosphate acyltransferase 2 (TAIR:AT1G02390.1); Has 381 Blast hits to 368 proteins in 28 species: Archae - 0; Bacteria - 6; Metazoa - 8; Fungi - 0; Plants - 362; Viruses - 0; Other Eukaryotes - 5 (source: NCB…	14.6373	13.7774	17.3422	28.0085	41.1534	37.047	21.4871	20.3123	23.3526	40.7866	36.5577	69.7081	40.078	15.2523	35.4029	21.7173	46.7826	15.2523	2.32116	1.32143	1.42387	2.15416	1	2.32116	1.42387	3.06725	0.00337605	0.831307	0.68817	0.00157514	0	0	1
AT1G06530	AT1G06530	Tropomyosin-related; LOCATED IN: mitochondrion, plasma membrane, plastid; EXPRESSED IN: 25 plant structures; EXPRESSED DURING: 14 growth stages; BEST Arabidopsis thaliana protein match is: Tropomyosin-related (TAIR:AT3G58840.2); Has 146608 Blast hits to 68961 proteins in 3334 species: Archae - 2609; Bacteria - 25073; Metazoa - 65463; Fungi - 13367; Plants - 8726; Viruses - 553; Other Eukaryotes -…	110.165	121.241	158.818	138.568	132.279	88.7178	117.712	86.1241	123.683	127.021	114.896	100.488	103.535	130.075	119.855	109.173	111.485	130.075	0.921432	0.930166	0.839309	1.02118	1	0.921432	0.839309	0.857084	0.899528	0.931364	1	0.989722	1	1	0
AT1G06540	AT1G06540	unknown protein; BEST Arabidopsis thaliana protein match is: unknown protein (TAIR:AT2G30930.1); Has 16 Blast hits to 16 proteins in 3 species: Archae - 0; Bacteria - 0; Metazoa - 0; Fungi - 0; Plants - 16; Viruses - 0; Other Eukaryotes - 0 (source: NCBI BLink).	6.93344	6.42944	2.73825	2.94826	4.89921	3.89968	5.60532	6.49993	7.78421	5.82665	2.61126	6.3371	6.67967	5.36704	3.91572	6.62982	5.36367	5.36704	0.729586	1.36978	1.23528	0.809022	1	0.729586	1.23528	0.999372	0.886039	1	1	0.919148	0	0	0
AT1G06550	AT1G06550	ATP-dependent caseinolytic (Clp) protease/crotonase family protein; FUNCTIONS IN: 3-hydroxyisobutyryl-CoA hydrolase activity, catalytic activity; INVOLVED IN: response to karrikin, fatty acid beta-oxidation; LOCATED IN: cellular_component unknown; EXPRESSED IN: 23 plant structures; EXPRESSED DURING: 13 growth stages; CONTAINS InterPro DOMAIN/s: Crotonase, core (InterPro:IPR001753); BEST Arabidops…	391.354	376.582	443.596	343.472	388.018	385.094	401.715	363.996	356.344	354.26	391.689	353.972	458.671	403.844	372.195	374.018	389.648	403.844	0.92163	1.04689	0.926146	1.04179	1	0.92163	0.926146	0.964848	0.730198	1	1	0.903145	0	1	0
AT1G06560	AT1G06560	NOL1/NOP2/sun family protein; FUNCTIONS IN: methyltransferase activity, RNA binding; INVOLVED IN: biological_process unknown; LOCATED IN: cellular_component unknown; EXPRESSED IN: 23 plant structures; EXPRESSED DURING: 13 growth stages; CONTAINS InterPro DOMAIN/s: Bacterial Fmu (Sun)/eukaryotic nucleolar NOL1/Nop2p (InterPro:IPR001678), Pseudouridine synthase/archaeosine transglycosylase-like (In…	130.965	148.796	139.651	141.517	143.057	136.489	167.225	146.248	163.468	128.186	154.064	161.143	154.746	139.804	140.354	158.981	149.535	139.804	1.00394	1.06541	1.13717	0.940585	1	1.00394	1.13717	1.06961	1	0.855321	0.983331	0.836809	0	0	1
AT1G06570	PDS1	phytoene desaturation 1 (PDS1); CONTAINS InterPro DOMAIN/s: 4-hydroxyphenylpyruvate dioxygenase (InterPro:IPR005956), Glyoxalase/bleomycin resistance protein/dioxygenase (InterPro:IPR004360); Has 2414 Blast hits to 2412 proteins in 817 species: Archae - 3; Bacteria - 1671; Metazoa - 206; Fungi - 158; Plants - 88; Viruses - 0; Other Eukaryotes - 288 (source: NCBI BLink).	778.086	773.37	731.112	557.221	540.873	552.78	745.508	712.555	869.237	449.817	472.638	448.124	421.933	760.856	550.291	775.767	448.128	760.856	0.723253	0.814347	1.0196	0.577658	1	0.723253	1.0196	0.588979	1.03509e-05	1	0.0454393	2.38562e-17	1	0	0
AT1G06580	AT1G06580	Pentatricopeptide repeat (PPR) superfamily protein; CONTAINS InterPro DOMAIN/s: Pentatricopeptide repeat (InterPro:IPR002885); BEST Arabidopsis thaliana protein match is: Pentatricopeptide repeat (PPR) superfamily protein (TAIR:AT1G64580.1); Has 57463 Blast hits to 14556 proteins in 285 species: Archae - 4; Bacteria - 52; Metazoa - 759; Fungi - 693; Plants - 54152; Viruses - 0; Other Eukaryotes -…	42.371	35.8212	49.2885	104.663	66.6293	81.8933	49.5137	41.4371	51.0298	81.5731	70.5041	57.0339	61.2303	42.4936	84.3953	47.3269	67.5854	42.4936	1.98607	0.800819	1.11374	1.42805	1	1.98607	1.11374	1.59048	0.000448824	1	0.685202	0.0982501	1	0	1
AT1G06590	APC5	unknown protein; Has 380 Blast hits to 268 proteins in 109 species: Archae - 0; Bacteria - 0; Metazoa - 245; Fungi - 73; Plants - 49; Viruses - 0; Other Eukaryotes - 13 (source: NCBI BLink).	162.551	191.965	157.906	144.465	132.279	144.288	164.423	169.811	198.93	154.989	167.121	151.185	153.632	170.807	140.344	177.721	156.732	170.807	0.821652	1.11677	1.04048	0.881897	1	0.821652	1.04048	0.917596	0.190653	1	0.818405	0.406897	0	0	0
AT1G06610	AT1G06610	tRNA-Ala (anticodon: AGC)	0	0	0	0	0	0	0	0	0	0	0	0	0	0	0	0	0	1	0	#DIV/0!	0	#DIV/0!	1	0	0	0	NA	NA	NA	NA	0	1	0
AT1G06620	AT1G06620	2-oxoglutarate (2OG) and Fe(II)-dependent oxygenase superfamily protein; CONTAINS InterPro DOMAIN/s: Oxoglutarate/iron-dependent oxygenase (InterPro:IPR005123); BEST Arabidopsis thaliana protein match is: 2-oxoglutarate (2OG) and Fe(II)-dependent oxygenase superfamily protein (TAIR:AT3G61400.1); Has 8339 Blast hits to 8299 proteins in 1003 species: Archae - 0; Bacteria - 1128; Metazoa - 122; Fung…	189.514	177.269	206.281	269.766	370.38	239.83	203.66	320.934	158.279	256.373	240.236	228.136	272.753	191.021	293.326	227.624	249.374	191.021	1.53556	0.850162	1.19162	1.09555	1	1.53556	1.19162	1.30548	0.0418705	0.949396	0.843138	0.853385	1	0	1
AT1G06630	AT1G06630	F-box/RNI-like superfamily protein; CONTAINS InterPro DOMAIN/s: F-box domain, cyclin-like (InterPro:IPR001810), F-box domain, Skp2-like (InterPro:IPR022364); BEST Arabidopsis thaliana protein match is: F-box family protein (TAIR:AT3G60040.1); Has 1823 Blast hits to 1784 proteins in 27 species: Archae - 2; Bacteria - 0; Metazoa - 0; Fungi - 0; Plants - 1819; Viruses - 0; Other Eukaryotes - 2 (sour…	279.649	288.406	271.999	368.533	345.884	332.448	315.766	314.434	315.693	353.095	373.41	368.457	328.417	280.018	348.955	315.298	355.845	280.018	1.24619	1.01974	1.12599	1.1286	1	1.24619	1.12599	1.27079	0.0118446	0.672828	1	0.192686	0	0	1
AT1G06640	AT1G06640	2-oxoglutarate (2OG) and Fe(II)-dependent oxygenase superfamily protein; CONTAINS InterPro DOMAIN/s: Oxoglutarate/iron-dependent oxygenase (InterPro:IPR005123); BEST Arabidopsis thaliana protein match is: 2-oxoglutarate (2OG) and Fe(II)-dependent oxygenase superfamily protein (TAIR:AT1G06650.2); Has 8123 Blast hits to 8085 proteins in 990 species: Archae - 0; Bacteria - 1087; Metazoa - 116; Fungi…	1257.26	1116.89	1344.48	1344.41	1437.43	1340.52	1146.29	1490.11	1013.68	1685.07	1494.95	1539.01	1478.43	1239.54	1374.12	1216.69	1549.36	1239.54	1.10857	1.12753	0.981565	1.27342	1	1.10857	0.981565	1.24995	0.606698	1	0.68817	0.0255102	0	1	1
AT1G06645	AT1G06645	2-oxoglutarate (2OG) and Fe(II)-dependent oxygenase superfamily protein; FUNCTIONS IN: oxidoreductase activity; INVOLVED IN: biological_process unknown; LOCATED IN: cellular_component unknown; CONTAINS InterPro DOMAIN/s: Oxoglutarate/iron-dependent oxygenase (InterPro:IPR005123); BEST Arabidopsis thaliana protein match is: 2-oxoglutarate (2OG) and Fe(II)-dependent oxygenase superfamily protein (T…	217.248	202.068	198.067	222.594	185.19	176.461	204.594	173.061	246.5	216.751	147.536	210.03	130.254	205.794	194.748	208.052	176.143	205.794	0.946325	0.904464	1.01097	0.84663	1	0.946325	1.01097	0.855917	0.958189	1	0.980606	0.494092	1	0	0
AT1G06650	AT1G06650	2-oxoglutarate (2OG) and Fe(II)-dependent oxygenase superfamily protein; CONTAINS InterPro DOMAIN/s: Oxoglutarate/iron-dependent oxygenase (InterPro:IPR005123); BEST Arabidopsis thaliana protein match is: 2-oxoglutarate (2OG) and Fe(II)-dependent oxygenase superfamily protein (TAIR:AT1G06640.1); Has 7290 Blast hits to 7263 proteins in 928 species: Archae - 0; Bacteria - 977; Metazoa - 84; Fungi -…	882.858	838.583	826.951	961.133	929.87	873.529	791.285	775.117	851.939	786.598	847.355	880.857	752.576	849.464	921.511	806.114	816.846	849.464	1.08481	0.886421	0.948967	1.01331	1	1.08481	0.948967	0.961602	0.48664	1	0.340699	0.968025	1	1	1
AT1G06660	AT1G06660	unknown protein; BEST Arabidopsis thaliana protein match is: unknown protein (TAIR:AT2G30820.2); Has 166 Blast hits to 144 proteins in 35 species: Archae - 0; Bacteria - 17; Metazoa - 13; Fungi - 20; Plants - 104; Viruses - 0; Other Eukaryotes - 12 (source: NCBI BLink).	56.2379	74.3978	63.8925	38.3274	49.972	50.6959	57.9217	60.9369	75.2474	54.7705	74.421	45.265	69.0233	64.8427	46.3317	64.702	60.8699	64.8427	0.714525	1.31378	0.997829	0.940774	1	0.714525	0.997829	0.938732	0.225489	1	0.623486	0.923862	0	1	0
AT1G06670	NIH	nuclear DEIH-boxhelicase (NIH); CONTAINS InterPro DOMAIN/s: Helicase-associated domain (InterPro:IPR007502), DNA/RNA helicase, DEAD/DEAH box type, N-terminal (InterPro:IPR011545), Ankyrin repeat-containing domain (InterPro:IPR020683), DEAD-like helicase, N-terminal (InterPro:IPR014001), DNA/RNA helicase, C-terminal (InterPro:IPR001650), Single-stranded nucleic acid binding R3H (InterPro:IPR001374…	1041.56	1104.03	1025.02	1086.43	1069.01	945.673	1168.71	1060.3	1130.44	1114.06	1086.29	1046.53	1182.3	1056.87	1033.71	1119.82	1107.29	1056.87	0.978084	1.07119	1.05956	0.988815	1	0.978084	1.05956	1.04771	0.965927	0.982678	0.754971	0.981044	0	0	0
AT1G06680	PSBP-1	photosystem II subunit P-1 (PSBP-1); FUNCTIONS IN: poly(U) RNA binding; INVOLVED IN: photosynthesis, light reaction, defense response to bacterium, response to light intensity; LOCATED IN: in 12 components; EXPRESSED IN: 27 plant structures; EXPRESSED DURING: 15 growth stages; CONTAINS InterPro DOMAIN/s: Photosystem II oxygen evolving complex protein PsbP (InterPro:IPR002683), Mog1/PsbP/DUF1795, …	55532.3	52892.3	52153.6	47312.2	51357.5	57075.8	41109.4	25223.8	44769.6	37665.8	44962	39472	48980.9	53526	51915.1	37034.3	42770.2	53526	0.969905	0.823848	0.691893	1.15488	1	0.969905	0.691893	0.799054	1	0.106967	0.536753	0.492773	1	1	0
AT1G06690	AT1G06690	NAD(P)-linked oxidoreductase superfamily protein; FUNCTIONS IN: oxidoreductase activity, aldo-keto reductase activity; INVOLVED IN: oxidation reduction; LOCATED IN: chloroplast thylakoid membrane, chloroplast, plastoglobule, chloroplast envelope; EXPRESSED IN: 22 plant structures; EXPRESSED DURING: 14 growth stages; CONTAINS InterPro DOMAIN/s: Aldo/keto reductase (InterPro:IPR001395), Aldo/keto r…	596.276	567.628	573.207	573.437	578.107	585.927	595.098	379.434	562.193	446.321	557.504	506.968	538.827	579.037	579.157	512.242	512.405	579.037	1.00021	0.884743	0.884644	1.00032	1	1.00021	0.884644	0.884927	1	0.917086	0.76218	1	1	1	1
AT1G06700	PTI11	Protein kinase superfamily protein; FUNCTIONS IN: protein tyrosine kinase activity, protein kinase activity, kinase activity, ATP binding; INVOLVED IN: protein amino acid phosphorylation; LOCATED IN: plasma membrane; EXPRESSED IN: 25 plant structures; EXPRESSED DURING: 15 growth stages; CONTAINS InterPro DOMAIN/s: Protein kinase, ATP binding site (InterPro:IPR017441), Protein kinase, catalytic do…	1037.71	998.4	1109.9	1033.37	1041.57	1023.67	1077.16	1073.3	1098.44	1110.56	941.36	1110.8	920.682	1048.67	1032.87	1082.97	1020.85	1048.67	0.984932	0.988365	1.0327	0.942644	1	0.984932	1.0327	0.973473	1	1	1	0.644936	1	0	0
AT1G06710	AT1G06710	Tetratricopeptide repeat (TPR)-like superfamily protein; LOCATED IN: mitochondrion; EXPRESSED IN: 12 plant structures; EXPRESSED DURING: 7 growth stages; CONTAINS InterPro DOMAIN/s: Pentatricopeptide repeat (InterPro:IPR002885); BEST Arabidopsis thaliana protein match is: Tetratricopeptide repeat (TPR)-like superfamily protein (TAIR:AT3G06920.1); Has 67223 Blast hits to 14860 proteins in 308 spec…	83.2013	88.1752	103.141	92.8702	92.1052	66.2946	101.83	93.4365	88.2211	87.3998	53.5309	81.477	81.2694	91.5057	83.7567	94.4959	75.9192	91.5057	0.915316	0.906426	1.03268	0.803413	1	0.915316	1.03268	0.829667	0.863448	1	1	0.323379	1	0	0
AT1G06720	AT1G06720	P-loop containing nucleoside triphosphate hydrolases superfamily protein; FUNCTIONS IN: GTP binding, GTPase activity; INVOLVED IN: ribosome biogenesis; LOCATED IN: nucleus; EXPRESSED IN: 21 plant structures; EXPRESSED DURING: 13 growth stages; CONTAINS InterPro DOMAIN/s: AARP2CN (InterPro:IPR012948), Protein synthesis factor, GTP-binding (InterPro:IPR000795), Protein of unknown function DUF663 (I…	287.353	399.544	331.328	456.981	341.965	276.877	336.319	363.996	320.883	351.93	379.939	327.719	413.026	339.408	358.608	340.399	368.153	339.408	1.05657	1.02662	1.00292	1.08153	1	1.05657	1.00292	1.08469	0.964023	1	1	0.818984	0	0	1
AT1G06730	AT1G06730	pfkB-like carbohydrate kinase family protein; FUNCTIONS IN: kinase activity; INVOLVED IN: D-ribose catabolic process; LOCATED IN: nucleus, cytoplasm; EXPRESSED IN: 22 plant structures; EXPRESSED DURING: 13 growth stages; CONTAINS InterPro DOMAIN/s: Carbohydrate/purine kinase (InterPro:IPR011611); BEST Arabidopsis thaliana protein match is: pfkB-like carbohydrate kinase family protein (TAIR:AT3G59…	147.913	151.551	140.563	160.68	144.037	171.586	147.607	171.436	146.17	153.824	138.397	163.859	190.371	146.676	158.768	155.071	161.613	146.676	1.08244	1.01792	1.05723	1.04219	1	1.08244	1.05723	1.10183	0.813579	1	1	0.926729	0	0	1
AT1G06740	AT1G06740	Mutator-like transposase family, has a 2.7e-53 P-value blast match to GB:AAA21566 mudrA of transposon="MuDR" (MuDr-element) (Zea mays)	79.3494	92.7676	98.5769	110.56	120.521	85.793	90.6194	81.2492	99.465	107.21	99.228	112.257	99.0818	90.2313	105.624	90.4445	104.444	90.2313	1.1706	0.988827	1.00236	1.15479	1	1.1706	1.00236	1.15752	0.537499	1	1	0.491029	1	0	1
AT1G06750	AT1G06750	P-loop containing nucleoside triphosphate hydrolases superfamily protein; FUNCTIONS IN: ATP binding; INVOLVED IN: cell killing; EXPRESSED IN: male gametophyte, flower, pollen tube; EXPRESSED DURING: L mature pollen stage, M germinated pollen stage, 4 anthesis; CONTAINS InterPro DOMAIN/s: Zeta toxin (InterPro:IPR010488); BEST Arabidopsis thaliana protein match is: P-loop containing nucleoside trip…	5.39268	7.34793	4.56375	5.89652	4.89921	4.8746	11.2106	2.43747	4.32456	8.15731	6.52816	7.2424	3.33984	5.76812	5.22345	5.99089	6.31693	5.76812	0.905572	1.20934	1.03862	1.05442	1	0.905572	1.03862	1.09514	1	1	1	0.989722	0	0	0
AT1G06760	AT1G06760	winged-helix DNA-binding transcription factor family protein; FUNCTIONS IN: DNA binding; INVOLVED IN: nucleosome assembly; LOCATED IN: nucleus, nucleosome; EXPRESSED IN: 23 plant structures; EXPRESSED DURING: 13 growth stages; CONTAINS InterPro DOMAIN/s: Winged helix-turn-helix transcription repressor DNA-binding (InterPro:IPR011991), Histone H5 (InterPro:IPR005819), Histone H1/H5 (InterPro:IPR00…	1942.9	2013.33	2272.75	1702.62	1528.55	1623.24	1772.22	2203.48	1979.79	1418.21	1681.65	1414.98	1737.83	2076.33	1618.14	1985.16	1563.17	2076.33	0.779327	0.966028	0.956091	0.787427	1	0.779327	0.956091	0.752852	0.0130408	1	1	0.00862911	1	1	0
AT1G06770	DRIP1	DREB2A-interacting protein 1 (DRIP1); CONTAINS InterPro DOMAIN/s: Zinc finger, RING-type, conserved site (InterPro:IPR017907), Zinc finger, RING-type (InterPro:IPR001841), Zinc finger, C3HC4 RING-type (InterPro:IPR018957); BEST Arabidopsis thaliana protein match is: DREB2A-interacting protein 2 (TAIR:AT2G30580.1); Has 2055 Blast hits to 2008 proteins in 210 species: Archae - 0; Bacteria - 27; Met…	126.343	119.404	125.959	113.508	138.158	132.589	127.988	144.623	156.549	118.864	117.507	152.996	106.875	123.902	128.085	143.054	124.06	123.902	1.03376	0.968577	1.15457	0.867229	1	1.03376	1.15457	1.00128	0.985004	0.881081	1	0.475765	1	0	1
AT1G06780	GAUT6	galacturonosyltransferase 6 (GAUT6); FUNCTIONS IN: polygalacturonate 4-alpha-galacturonosyltransferase activity, transferase activity, transferring glycosyl groups; INVOLVED IN: carbohydrate biosynthetic process; LOCATED IN: endomembrane system; EXPRESSED IN: 24 plant structures; EXPRESSED DURING: 15 growth stages; CONTAINS InterPro DOMAIN/s: Glycosyl transferase, family 8 (InterPro:IPR002495); B…	293.516	337.086	373.315	294.826	348.824	326.598	362.477	384.308	336.451	445.156	366.882	390.184	337.323	334.639	323.416	361.079	384.887	334.639	0.966463	1.19007	1.07901	1.06593	1	0.966463	1.07901	1.15015	0.985004	1	0.405535	0.779874	0	0	0
AT1G06790	AT1G06790	RNA polymerase Rpb7 N-terminal domain-containing protein; FUNCTIONS IN: DNA-directed RNA polymerase activity; INVOLVED IN: transcription; LOCATED IN: cellular_component unknown; EXPRESSED IN: 22 plant structures; EXPRESSED DURING: 13 growth stages; CONTAINS InterPro DOMAIN/s: RNA polymerase Rpb7, N-terminal (InterPro:IPR005576), RNA polymerase III, subunit Rpc25 (InterPro:IPR013238); Has 892 Blas…	70.1048	65.2129	79.4092	85.4996	93.085	80.9184	80.343	69.8743	83.0316	92.0611	86.1716	88.7194	82.3826	71.5756	86.501	77.7496	87.3337	71.5756	1.20853	1.00963	1.08626	1.12327	1	1.20853	1.08626	1.22016	0.386307	1	1	0.61775	0	0	1
AT1G06800	PLA-I{gamma}1	alpha/beta-Hydrolases superfamily protein; FUNCTIONS IN: galactolipase activity, triglyceride lipase activity, phospholipase A1 activity; INVOLVED IN: lipid metabolic process; LOCATED IN: chloroplast; EXPRESSED IN: 8 plant structures; EXPRESSED DURING: 4 anthesis, C globular stage, petal differentiation and expansion stage; CONTAINS InterPro DOMAIN/s: Lipase, class 3 (InterPro:IPR002921); BEST Ar…	81.6605	58.7835	79.4092	66.3359	115.621	153.063	44.8426	45.4995	53.6246	75.7465	101.839	61.5604	131.367	73.2844	111.673	47.9889	92.6282	73.2844	1.52383	0.829458	0.654831	1.9302	1	1.52383	0.654831	1.26396	0.192637	0.601985	0.898094	0.0109303	1	1	1
AT1G06810	AT1G06810	unknown protein; BEST Arabidopsis thaliana protein match is: unknown protein (TAIR:AT1G05400.2); Has 30201 Blast hits to 17322 proteins in 780 species: Archae - 12; Bacteria - 1396; Metazoa - 17338; Fungi - 3422; Plants - 5037; Viruses - 0; Other Eukaryotes - 2996 (source: NCBI BLink).	0	0	0	0	0	0.974921	0.93422	0	0	1.16533	0	0.9053	3.33984	0	0.324974	0.311407	1.35262	1	0.324974	4.16224	0.311407	4.34357	1	0.324974	0.311407	1.35262	0.926234	1	0.861956	0.547558	0	1	0
AT1G06820	CRTISO	carotenoid isomerase (CRTISO); CONTAINS InterPro DOMAIN/s: Fumarate reductase/succinate dehydrogenase flavoprotein, N-terminal (InterPro:IPR003953), Carotene isomerase (InterPro:IPR014101); BEST Arabidopsis thaliana protein match is: FAD/NAD(P)-binding oxidoreductase family protein (TAIR:AT1G57770.1); Has 6522 Blast hits to 6439 proteins in 939 species: Archae - 207; Bacteria - 2788; Metazoa - 15…	574.705	504.252	515.703	583.756	578.107	503.059	561.466	483.432	582.086	595.484	543.143	535.032	524.354	531.554	554.974	542.328	549.503	531.554	1.04406	0.990142	1.02027	1.01323	1	1.04406	1.02027	1.03377	0.9132	1	1	0.988653	1	0	1
AT1G06830	GRXS11	Glutaredoxin family protein; FUNCTIONS IN: electron carrier activity, protein disulfide oxidoreductase activity; INVOLVED IN: cell redox homeostasis; LOCATED IN: endomembrane system; EXPRESSED IN: 19 plant structures; EXPRESSED DURING: 9 growth stages; CONTAINS InterPro DOMAIN/s: Glutaredoxin-like, plant II (InterPro:IPR011905), Thioredoxin fold (InterPro:IPR012335), Glutaredoxin (InterPro:IPR002…	17.7188	24.7993	16.4295	41.2757	35.2743	44.8463	30.8293	24.3747	27.6772	53.6052	56.1421	49.7915	47.871	19.6492	40.4654	27.6271	51.8525	19.6492	2.0594	1.2814	1.40602	1.87687	1	2.0594	1.40602	2.63891	0.00202374	0.70153	0.632497	0.00152376	0	0	1
AT1G06840	AT1G06840	Leucine-rich repeat protein kinase family protein; FUNCTIONS IN: protein serine/threonine kinase activity, protein kinase activity, ATP binding; INVOLVED IN: transmembrane receptor protein tyrosine kinase signaling pathway, protein amino acid phosphorylation; LOCATED IN: plasma membrane, membrane; EXPRESSED IN: 20 plant structures; EXPRESSED DURING: 9 growth stages; CONTAINS InterPro DOMAIN/s: Pr…	483.8	570.383	425.341	579.333	620.24	770.187	411.057	585.806	435.051	611.798	635.842	635.521	555.526	493.175	656.587	477.305	609.672	493.175	1.33135	0.928547	0.967821	1.27732	1	1.33135	0.967821	1.23622	0.0551681	1	0.97702	0.0835906	1	1	1
AT1G06850	AtbZIP52	basic leucine-zipper 52 (bZIP52); FUNCTIONS IN: DNA binding, sequence-specific DNA binding transcription factor activity; INVOLVED IN: regulation of transcription, DNA-dependent; EXPRESSED IN: 23 plant structures; EXPRESSED DURING: 15 growth stages; CONTAINS InterPro DOMAIN/s: Basic-leucine zipper (bZIP) transcription factor (InterPro:IPR004827), bZIP transcription factor, bZIP-1 (InterPro:IPR011…	52.386	55.1095	33.7717	57.4911	54.8712	70.1943	42.9741	57.6869	52.7597	57.1012	62.6703	66.0869	55.6639	47.0891	60.8522	51.1402	60.3806	47.0891	1.29228	0.99225	1.08603	1.18069	1	1.29228	1.08603	1.28226	0.373473	1	1	0.588805	1	0	1
AT1G06860	AT1G06860	tRNA-Gly (anticodon: GCC)	1.54077	0.918491	0.912749	2.94826	1.95968	0.974921	0	0.812492	1.72983	2.33066	2.61126	0.9053	1.11328	1.124	1.96096	0.847439	1.74013	1.124	1.74462	0.887386	0.753948	2.05339	1	1.74462	0.753948	1.54815	0.895392	1	1	0.777792	1	1	1
AT1G06870	AT1G06870	Peptidase S24/S26A/S26B/S26C family protein; FUNCTIONS IN: serine-type peptidase activity, peptidase activity; INVOLVED IN: proteolysis; LOCATED IN: integral to membrane, membrane; EXPRESSED IN: male gametophyte, pollen tube; EXPRESSED DURING: L mature pollen stage; CONTAINS InterPro DOMAIN/s: Peptidase S24/S26A/S26B/S26C, beta-ribbon domain (InterPro:IPR011056), Peptidase S24/S26A/S26B/S26C (Int…	194.136	207.579	207.194	228.49	238.102	235.931	241.029	268.935	205.849	295.994	274.183	264.348	244.921	202.97	234.174	238.604	269.861	202.97	1.15374	1.1524	1.17556	1.131	1	1.15374	1.17556	1.32956	0.344297	0.624556	0.551528	0.370591	0	0	1
AT1G06880	AT1G06880	tRNA-Gly (anticodon: GCC)	3.85191	0.918491	0.912749	1.47413	5.87905	1.94984	2.80266	0.812492	1.72983	2.33066	6.52816	3.6212	2.22656	1.89438	3.10101	1.78166	3.67664	1.89438	1.63695	1.18563	0.940495	2.06361	1	1.63695	0.940495	1.94081	0.836639	1	1	0.579912	0	1	1
AT1G06890	AT1G06890	nodulin MtN21 /EamA-like transporter family protein; CONTAINS InterPro DOMAIN/s: Protein of unknown function DUF250 (InterPro:IPR004853); BEST Arabidopsis thaliana protein match is: Nucleotide/sugar transporter family protein (TAIR:AT2G30460.2); Has 2654 Blast hits to 2649 proteins in 293 species: Archae - 2; Bacteria - 105; Metazoa - 662; Fungi - 435; Plants - 1177; Viruses - 0; Other Eukaryotes…	536.186	554.769	591.462	387.696	633.958	659.046	482.058	402.183	531.056	538.382	423.024	519.642	538.827	560.806	560.234	471.766	504.969	560.806	0.99898	0.901354	0.841229	1.07038	1	0.99898	0.841229	0.900435	1	0.844978	0.916934	0.8632	1	1	0
AT1G06900	AT1G06900	Insulinase (Peptidase family M16) family protein; FUNCTIONS IN: metalloendopeptidase activity, catalytic activity, zinc ion binding, metal ion binding; INVOLVED IN: proteolysis; LOCATED IN: cellular_component unknown; EXPRESSED IN: 23 plant structures; EXPRESSED DURING: 13 growth stages; CONTAINS InterPro DOMAIN/s: Peptidase M16, zinc-binding site (InterPro:IPR001431), Peptidase M16, C-terminal (…	559.298	605.286	526.656	588.178	561.45	552.78	599.769	578.494	613.223	571.012	544.448	569.434	595.604	563.747	567.469	597.162	570.124	563.747	1.0066	1.00468	1.05927	0.954723	1	1.0066	1.05927	1.01131	1	0.983488	1	0.72928	0	0	1
AT1G06910	TRFL7	TRF-like 7 (TRFL7); FUNCTIONS IN: DNA binding, sequence-specific DNA binding transcription factor activity; INVOLVED IN: response to jasmonic acid stimulus, response to salicylic acid stimulus; EXPRESSED IN: cultured cell; CONTAINS InterPro DOMAIN/s: SANT, DNA-binding (InterPro:IPR001005), Homeodomain-like (InterPro:IPR009057), Myb, DNA-binding (InterPro:IPR014778), HTH transcriptional regulator,…	118.639	113.893	128.698	129.723	103.863	106.266	123.317	132.436	122.818	111.872	105.756	118.594	95.742	120.41	113.284	126.19	107.991	120.41	0.940823	0.953274	1.04801	0.855779	1	0.940823	1.04801	0.896862	0.861901	1	1	0.353196	1	0	0
AT1G06920	ATOFP4	ovate family protein 4 (OFP4); CONTAINS InterPro DOMAIN/s: Protein of unknown function DUF623 (InterPro:IPR006458); BEST Arabidopsis thaliana protein match is: ovate family protein 2 (TAIR:AT2G30400.1); Has 524 Blast hits to 514 proteins in 51 species: Archae - 0; Bacteria - 6; Metazoa - 52; Fungi - 2; Plants - 429; Viruses - 0; Other Eukaryotes - 35 (source: NCBI BLink).	0	0	0.912749	0	0	0	0	0	0	0	0	0	0	0.30425	0	0	0	0.30425	0	#DIV/0!	0	#DIV/0!	1	0	0	0	1	1	1	1	0	1	0
AT1G06923	AT1G06923	BEST Arabidopsis thaliana protein match is: ovate family protein 17 (TAIR:AT2G30395.1); Has 35333 Blast hits to 34131 proteins in 2444 species: Archae - 798; Bacteria - 22429; Metazoa - 974; Fungi - 991; Plants - 531; Viruses - 0; Other Eukaryotes - 9610 (source: NCBI BLink).	17.7188	15.6144	23.7315	1.47413	10.7783	10.7241	7.47376	17.8748	3.45965	11.6533	5.22252	6.3371	5.56639	19.0215	7.65884	9.60274	7.19483	19.0215	0.40264	0.939415	0.504835	0.749247	1	0.40264	0.504835	0.378246	0.178188	0.730928	1	0.802315	1	1	0
AT1G06925	AT1G06925	FUNCTIONS IN: molecular_function unknown; INVOLVED IN: biological_process unknown; LOCATED IN: endomembrane system; BEST Arabidopsis thaliana protein match is: Putative endonuclease or glycosyl hydrolase (TAIR:AT4G20480.1); Has 152 Blast hits to 136 proteins in 9 species: Archae - 0; Bacteria - 0; Metazoa - 0; Fungi - 0; Plants - 152; Viruses - 0; Other Eukaryotes - 0 (source: NCBI BLink).	0	0	0	0	0	0	0	0	0	0	0	0	0	0	0	0	0	1	0	#DIV/0!	0	#DIV/0!	1	0	0	0	NA	NA	NA	NA	0	1	0
AT1G06930	AT1G06930	unknown protein; Has 4478 Blast hits to 355 proteins in 82 species: Archae - 0; Bacteria - 29; Metazoa - 379; Fungi - 125; Plants - 120; Viruses - 25; Other Eukaryotes - 3800 (source: NCBI BLink).	3.08153	8.26642	3.651	2.94826	3.91937	1.94984	1.86844	2.43747	0.864913	2.33066	5.22252	2.7159	1.11328	4.99965	2.93916	1.72361	2.84559	4.99965	0.587873	0.968165	0.344746	1.65095	1	0.587873	0.344746	0.569158	0.719959	0.701124	1	0.815837	1	1	0
[truncated: 32,934 more rows]

## Sheet: S7B. MYC2 touch regulon
Dataset S9. Core MYC2-dependent touch-regulon.
GeneID	name	description	Col-0 UT	Col-0 25m	myc234 UT	myc234 25m	padj Col UT vs 25m	padj Col UT vs myc234 UT	padj myc234 25m vs Col-0 25m	padj myc234 25m vs myc234 UT	Geneid	0h	10min	25min	40min	60min	3h	10min	25min	40min	60min	3h	TF gene
[truncated: 82 more rows]
