# Supplementary material for: A sequential MAP kinase cascade regulates mechanical signalling
Source: Nat Commun. 2026 Jul 1;17:5729. doi: 10.1038/s41467-026-74994-x (PMC13324856; doi:10.1038/s41467-026-74994-x)
Supplement: Supplementary file 10 — Supplementary Data 8 [file 41467_2026_74994_MOESM10_ESM.xlsx]

## Sheet: Biological process
GO biological process complete		fold Enrichment	raw P-value	FDR
negative regulation of circadian rhythm	GO:0042754	85.59	0.00018	0.0208
regulation of defense response to virus	GO:0050688	24.07	0.000242	0.0258
negative regulation of photomorphogenesis	GO:0010100	24.07	0.000242	0.0253
phototransduction	GO:0007602	19.26	0.000482	0.0453
red, far-red light phototransduction	GO:0009585	19.26	0.000482	0.0445
red or far-red light signaling pathway	GO:0010017	12.11	5.79e-05	0.00973
cellular response to red or far red light	GO:0071489	11.67	6.93e-05	0.0107
circadian rhythm	GO:0007623	10.44	4.64e-08	4.29e-05
rhythmic process	GO:0048511	10.44	4.64e-08	3.68e-05
regulation of circadian rhythm	GO:0042752	10.35	0.000123	0.0163
cellular response to light stimulus	GO:0071482	7.27	0.000186	0.021
cellular response to radiation	GO:0071478	7	0.000227	0.0252
response to wounding	GO:0009611	5.27	9.01e-06	0.00217
response to red or far red light	GO:0009639	5.2	6.53e-05	0.0103
cellular response to environmental stimulus	GO:0104004	5.16	0.000176	0.0213
cellular response to abiotic stimulus	GO:0071214	5.16	0.000176	0.0208
negative regulation of response to stimulus	GO:0048585	5.16	2.78e-05	0.00551
cellular response to hypoxia	GO:0071456	4.88	0.000108	0.0157
cellular response to decreased oxygen levels	GO:0036294	4.83	0.000115	0.0159
cellular response to oxygen levels	GO:0071453	4.81	0.000118	0.016
regulation of response to biotic stimulus	GO:0002831	4.71	0.000327	0.0323
regulation of response to external stimulus	GO:0032101	4.71	0.000327	0.0318
response to hypoxia	GO:0001666	4.38	0.000241	0.0262
regulation of defense response	GO:0031347	4.35	0.000115	0.0163
response to decreased oxygen levels	GO:0036293	4.31	0.000269	0.0276
response to oxygen levels	GO:0070482	4.28	0.000284	0.0287
response to cold	GO:0009409	4.2	7.48e-06	0.00188
response to heat	GO:0009408	3.94	0.000515	0.0468
response to alcohol	GO:0097305	3.81	5.67e-06	0.00165
response to salt stress	GO:0009651	3.7	3.06e-05	0.00566
response to abscisic acid	GO:0009737	3.62	2.04e-05	0.00435
regulation of response to stress	GO:0080134	3.57	0.000159	0.02
response to osmotic stress	GO:0006970	3.52	1.5e-05	0.00346
response to temperature stimulus	GO:0009266	3.48	2.78e-06	0.000965
regulation of response to stimulus	GO:0048583	3.33	8.9e-07	0.000352
response to lipid	GO:0033993	3.02	7.3e-06	0.00193
response to oxygen-containing compound	GO:1901700	2.69	2.11e-07	9.74e-05
response to abiotic stimulus	GO:0009628	2.68	3.66e-10	1.01e-06
response to light stimulus	GO:0009416	2.64	0.000428	0.0409
regulation of DNA-templated transcription	GO:0006355	2.6	9.35e-09	1.73e-05
regulation of RNA biosynthetic process	GO:2001141	2.59	9.61e-09	1.33e-05
cellular response to chemical stimulus	GO:0070887	2.54	6.38e-05	0.0104
response to chemical	GO:0042221	2.51	2.14e-10	1.19e-06
regulation of RNA metabolic process	GO:0051252	2.47	5.82e-08	3.23e-05
regulation of nucleobase-containing compound metabolic process	GO:0019219	2.43	5.08e-08	3.13e-05
response to hormone	GO:0009725	2.43	4.42e-05	0.00791
response to endogenous stimulus	GO:0009719	2.41	4.66e-05	0.00807
regulation of primary metabolic process	GO:0080090	2.11	2.9e-06	0.000946
regulation of gene expression	GO:0010468	2.08	5.16e-06	0.00159
regulation of macromolecule biosynthetic process	GO:0010556	2.04	6.66e-06	0.00185
regulation of cellular biosynthetic process	GO:0031326	1.98	1.51e-05	0.00334
regulation of biosynthetic process	GO:0009889	1.94	3.03e-05	0.00579
regulation of macromolecule metabolic process	GO:0060255	1.93	2.32e-05	0.00477
response to stress	GO:0006950	1.93	2.28e-06	0.000844
cellular response to stimulus	GO:0051716	1.86	0.000173	0.0213
regulation of cellular metabolic process	GO:0031323	1.85	8.17e-05	0.0122
regulation of cellular process	GO:0050794	1.82	2.72e-07	0.000116
regulation of biological process	GO:0050789	1.82	4.82e-08	3.34e-05
response to stimulus	GO:0050896	1.8	1.85e-08	2.05e-05
regulation of metabolic process	GO:0019222	1.79	0.000133	0.0172
biological regulation	GO:0065007	1.78	5.99e-08	3.02e-05

## Sheet: Molecular function
GO molecular function complete	fold Enrichment	raw P-value	FDR
DNA-binding transcription factor activity (GO:0003700)	2.98	7.92e-10	2.55e-06
transcription regulator activity (GO:0140110)	2.74	8.35e-09	1.34e-05

## Sheet: Cellular component
GO cellular component complete	fold Enrichment	raw P-value	FDR
protein-containing complex (GO:0032991)	0.04	3.21e-10	3.14e-07
