# Supplementary material for: A sequential MAP kinase cascade regulates mechanical signalling
Source: Nat Commun. 2026 Jul 1;17:5729. doi: 10.1038/s41467-026-74994-x (PMC13324856; doi:10.1038/s41467-026-74994-x)
Supplement: Supplementary file 11 — Supplementary Data 9 [file 41467_2026_74994_MOESM11_ESM.xlsx]

## Sheet: Sheet1
CAMTA123 touch regulon
AT1G65486
AT5G45630
AT5G02540
AT1G72920
AT4G29670
AT1G77640
AT3G05200
AT2G37110
AT5G22690
AT5G65470
AT5G24810
AT4G26690
AT1G69430
AT1G56540
AT2G18630
AT1G67880
AT4G22780
AT1G01950
AT5G59820
AT5G47230
AT3G28340
AT5G40910
AT5G04480
AT2G23290
AT2G22790
AT1G63750
AT5G56170
AT1G63700
AT1G63860
AT5G18150
AT5G24030
AT5G49520
AT1G16110
AT3G49720
AT1G07000
AT5G58720
AT5G58620
AT1G25550
AT2G26190
AT2G13790
AT5G36002
AT3G50340
AT1G65490
AT5G05140
AT2G31800
AT2G12400
AT2G24600
AT4G18250
AT1G28380
AT5G41550
AT2G30500
AT4G01360
AT3G55960
AT3G25600
AT4G29740
AT5G09870
AT3G10985
AT5G25440
AT5G16830
AT1G75000
AT1G62440
AT1G63090
AT1G43886
AT3G28910
AT3G45960
AT2G05940
AT5G26030
AT3G06760
AT4G21570
AT3G23170
AT4G08850
AT4G27652
AT1G05710
AT2G01300
AT1G22190
AT5G16200
AT4G30280
AT5G26920
AT4G39320
AT4G28400
AT4G27657
AT5G16910
AT3G61980
AT5G24530
AT1G27100
AT3G01290
AT3G17330
AT1G17750
AT3G46090
AT1G32928
AT1G70740
AT1G34750
AT2G32930
AT1G61660
AT1G67470
AT3G04640
AT3G16860
AT5G62570
AT1G15010
AT5G38560
AT5G25210
AT3G53960
AT4G02330
AT5G43620
AT5G23130
AT1G35140
AT3G46620
AT3G50260
AT3G57120
AT5G46510
AT4G19510
AT2G30250
AT4G14350
AT3G12400
AT4G30350
AT3G10300
AT3G02880
AT3G06435
AT1G76360
AT1G79380
AT4G36220
AT3G10930
AT4G18880
AT5G50570
AT3G28450
AT2G24330
AT5G44350
AT1G33610
AT4G20860
AT4G00300
AT5G18400
AT3G05490
AT5G04870
AT1G23710
AT3G11700
AT4G33920
AT5G54380
AT1G57990
AT3G07470
AT1G58420
AT4G25490
AT3G19150
AT5G63370
AT1G25682
AT1G18710
AT3G23230
AT4G32030
AT4G32800
AT5G61380
AT5G64660
AT3G61640
AT2G27080
AT3G52400
AT1G73540
AT5G57560
AT2G17705
AT3G52800
AT4G25470
AT4G27720
AT1G68580
AT2G40000
AT4G16950
AT2G01180
AT3G06500
AT3G02130
AT3G24050
AT4G03550
AT1G28600
AT2G18090
AT2G22300
AT1G71697
AT5G48450
AT2G35290
AT4G36010
AT4G20380
AT3G24550
AT1G18470
AT5G10695
AT5G46910
AT4G34260
AT3G62720
AT1G14520
AT1G28190
AT1G51700
AT2G27500
AT4G29780
AT3G55430
AT1G21910
AT3G22968
AT3G11420
AT4G27940
AT3G60260
AT2G31820
AT1G80610
AT3G62260
AT4G30440
AT5G08150
AT4G27654
AT4G20170
AT5G44568
AT5G03720
AT4G29600
AT5G01100
AT1G09070
AT2G47550
AT3G14590
AT1G59910
AT4G01250
AT5G46780
AT3G45730
AT3G60420
AT1G07870
AT4G37610
AT1G17620
AT5G20230
AT2G45680
AT2G44500
AT5G13700
AT4G21740
AT5G35735
AT5G58650
AT2G35658
AT2G30360
AT1G64065
AT1G29980
AT3G59080
AT2G47070
AT4G32020
AT1G17420
AT1G73080
AT5G48380
AT1G53170
AT1G66400
AT3G15200
AT5G54860
AT5G04760
AT1G79245
AT2G41110
AT3G12630
AT1G68670
AT3G03020
AT4G14370
AT1G18890
AT2G25690
AT2G43290
AT4G02600
AT1G22510
AT5G02200
AT1G11670
AT4G39640
AT3G56880
AT3G07790
AT2G23100
AT1G24170
AT4G39830
AT5G17350
AT5G11650
AT3G19580
AT1G74930
AT3G57880
AT2G23810
AT4G32060
AT4G33985
AT3G45970
AT1G72210
AT5G64260
AT2G41430
AT5G11740
AT4G33300
AT2G36220
AT1G06440
AT2G28500
AT5G01380
AT4G08500
AT1G61890
AT5G64310
AT1G49950
AT4G36030
AT5G13200
AT1G74430
AT1G18300
AT1G29690
AT1G28480
AT3G54200
AT4G00970
AT2G02100
AT1G75080
AT5G63905
AT3G51550
AT3G07360
AT3G20310
AT1G71040
AT3G16720
AT2G41010
AT5G66850
AT3G47960
AT5G37770
AT5G22450
AT3G15060
AT5G11090
AT1G14740
