# Supplementary material for: A sequential MAP kinase cascade regulates mechanical signalling
Source: Nat Commun. 2026 Jul 1;17:5729. doi: 10.1038/s41467-026-74994-x (PMC13324856; doi:10.1038/s41467-026-74994-x)
Supplement: Supplementary file 12 — Supplementary Data 10 [file 41467_2026_74994_MOESM12_ESM.xlsx]

## Sheet: S10A. Non-imputed data
							Col0																				aos																				mkk4/5
							0min					1min					3min					10min					0min					1min					3min					10min					0min
Protein	gene_name	Col-UT	Col-22min	mkk45-UT	mkk-22min		Intensity Col0_0min_Rep1	Intensity Col0_0min_Rep2	Intensity Col0_0min_Rep3	Intensity Col0_0min_Rep4	Intensity Col0_0min_Rep5	Intensity Col0_1min_Rep1	Intensity Col0_1min_Rep2	Intensity Col0_1min_Rep3	Intensity Col0_1min_Rep4	Intensity Col0_1min_Rep5	Intensity Col0_3min_Rep1	Intensity Col0_3min_Rep2	Intensity Col0_3min_Rep3	Intensity Col0_3min_Rep4	Intensity Col0_3min_Rep5	Intensity Col0_10min_Rep1	Intensity Col0_10min_Rep2	Intensity Col0_10min_Rep3	Intensity Col0_10min_Rep4	Intensity Col0_10min_Rep5	Intensity aos_0min_Rep1	Intensity aos_0min_Rep2	Intensity aos_0min_Rep3	Intensity aos_0min_Rep4	Intensity aos_0min_Rep5	Intensity aos_1min_Rep1	Intensity aos_1min_Rep2	Intensity aos_1min_Rep3	Intensity aos_1min_Rep4	Intensity aos_1min_Rep5	Intensity aos_3min_Rep1	Intensity aos_3min_Rep2	Intensity aos_3min_Rep3	Intensity aos_3min_Rep4	Intensity aos_3min_Rep5	Intensity aos_10min_Rep1	Intensity aos_10min_Rep2	Intensity aos_10min_Rep3	Intensity aos_10min_Rep4	Intensity aos_10min_Rep5	Intensity mkk4/5_0min_Rep1	Intensity mkk4/5_0min_Rep2	Intensity mkk4/5_0min_Rep3
AT4G32551.1	LUG	1	1.17071	0.958375	1.0876		NaN	-2.99875	NaN	NaN	-2.91847	-0.996641	-0.879509	-0.708656	-0.709093	-1.2641	0.646192	0.240477	1.03152	0.690531	0.616775	-0.295265	NaN	-0.052083	-0.0952969	-0.728279	NaN	-2.06613	NaN	NaN	NaN	-0.719419	NaN	-0.557076	NaN	-1.686	1.1008	NaN	1.10731	0.687988	0.325013	-0.812986	NaN	-0.315969	-0.705313	-1.14619	NaN	NaN	-5.31587
AT1G70940.1	PIN3	1	0.799807	0.958797	0.738097		0.428341	1.01876	1.00559	0.771122	0.899646	NaN	0.622147	0.359987	NaN	0.51325	0.084445	0.893339	0.572577	0.611433	0.8161	0.162535	0.406821	0.553157	0.214746	0.907816	0.541164	0.520451	0.497843	0.609888	0.453217	0.332422	1.01371	1.21212	NaN	0.725421	0.481765	0.532254	1.10944	0.455084	0.747029	0.621046	0.893456	1.04686	0.815311	0.540956	-0.60813	-0.621347	-0.0235538
AT1G24020.2	MLP423	1	0.783725	0.532887	0.426564		-3.07475	-2.43891	-2.43643	-2.89628	-3.31902	NaN	-2.70282	NaN	-2.47729	-3.232	-2.29476	-1.82485	-1.05678	-1.35019	-2.02273	-0.821228	-1.11004	-0.562009	-0.981594	-0.98311	-2.97144	-3.26757	-3.10003	-3.0647	-3.65235	-3.21309	-2.9163	-2.03139	-2.68112	-2.70434	-2.49129	-2.00495	-2.00923	-1.47428	-2.23392	-1.29024	-1.02806	-1.12808	-0.90379	-0.975222	-3.3408	NaN	-2.93958
AT3G52870.1	AT3G52870	1	1.79352	1.15094	1.80178		-1.09519	NaN	NaN	-1.42761	-2.51092	-0.66781	-0.103237	-1.25415	-0.286148	-0.549566	0.942407	0.893955	1.61393	1.93027	1.15219	2.24306	1.47982	1.92303	2.16317	2.42538	-1.07366	NaN	NaN	NaN	-2.39852	-1.06702	-1.38737	-0.0302467	0.15379	-0.423099	1.00411	0.73212	1.0068	1.90257	1.02805	1.49544	1.32731	1.94496	1.87422	1.89943	-1.13479	-1.45818	-2.60696
AT5G44800.1	CHR4	1	1.45583	1.10809	1.25145		-1.8238	-1.97409	-1.94234	NaN	-2.41468	-0.998943	-0.377726	-0.828823	-0.647461	-0.856588	0.888448	0.570692	1.61848	0.82217	0.979703	NaN	-0.290696	-0.358464	NaN	0.246317	-1.55825	-2.30246	-1.33301	NaN	NaN	-0.800205	-1.31445	-0.0457897	0.0539856	-0.390832	0.804898	0.911002	1.0221	0.927439	1.24882	-0.755919	-0.308609	-0.1514	0.602942	-0.0906849	-2.28783	NaN	-1.99376
AT4G38710.1	AT4G38710	1	0.985388	1.18324	1.14198		2.29271	1.90124	2.32425	3.1674	2.13575	3.23136	3.19194	2.89946	3.21739	3.34755	4.7691	4.8472	5.38747	5.25048	5.1907	5.31755	5.31531	4.83759	5.48937	5.32728	1.99444	2.12026	2.52644	2.68515	2.75284	2.8099	2.29668	4.02044	3.98182	3.9342	4.46158	4.58302	5.63098	5.97538	5.08485	4.79386	5.09218	5.27528	5.85667	5.43793	2.80179	2.30267	2.1343
AT3G21100.2	AT3G21100	1	1.07556	0.849335	0.908771		NaN	-2.17422	NaN	-1.30829	-1.92537	-0.819771	-0.865364	-1.56013	-1.15571	-0.911352	-0.0144281	0.306057	0.596111	0.311583	-0.0127268	-0.258795	-0.295224	-0.0247202	-0.187767	0.10499	-1.5073	-1.96799	NaN	-2.32228	-1.717	NaN	-1.84147	-1.00029	-0.800606	-0.866288	-0.0276194	-0.208116	0.404274	0.483738	0.279136	-0.568815	-0.341154	-0.396284	-0.345665	-0.21678	-2.5638	-1.71975	NaN
AT1G09770.1	CDC5	1	1.17351	1.04477	1.05311		-0.388096	0.33721	-0.306904	-0.506071	-0.111541	-0.482134	-0.163551	-0.461544	0.019434	-0.557175	-0.543777	-0.146826	-0.490927	-0.46973	-0.83878	-0.431385	-0.315475	-0.449271	-0.574537	-0.550085	-0.126518	0.481174	-0.196196	-0.191828	-0.38525	-0.285721	0.105723	-0.049902	-0.122568	-0.258756	-0.523725	-0.451653	-0.134018	-0.508368	-0.547954	-0.3237	0.0287609	-0.179205	-0.758638	-0.660465	0.756212	0.677011	1.50697
AT1G28280.2	VQ4	1	1.38657	1.0378	1.05214		NaN	NaN	NaN	NaN	NaN	-0.70479	NaN	-1.05074	-0.568329	-0.956659	0.998803	NaN	1.22754	0.838381	0.766215	0.374516	-0.438884	0.677016	-0.463638	0.223818	NaN	NaN	NaN	NaN	NaN	-0.725468	NaN	-1.67449	-0.207623	-0.899001	1.06133	-0.83685	0.245035	0.321133	-0.138709	0.719667	-1.19718	0.716921	-0.17098	0.52832	NaN	NaN	-2.08853
AT1G24160.2	AT1G24160	1	0.962648	0.981642	0.948182		-0.928608	-1.0648	-0.404289	-1.19449	-0.764695	-0.281965	-0.185829	-0.556314	0.352324	-0.867186	0.964364	0.912424	0.853905	1.41529	1.39186	1.67849	1.60636	2.1823	1.90989	1.91983	-0.807236	-0.814417	-0.71727	-0.970491	-1.24023	0.32431	0.00228214	-0.37553	0.478554	-0.374038	1.72695	1.0349	0.988098	1.36245	1.22643	1.85754	1.51655	1.99198	1.87476	1.7469	-0.721794	-0.586014	-1.12998
AT1G79770.1	AT1G79770	1	0.380914	2.46894	1.52061		1.31042	1.06887	1.01044	1.44723	1.63903	1.64612	0.999935	1.07735	0.5117	1.04211	1.39596	1.44944	1.10015	0.533695	1.40148	0.884636	0.86386	0.976676	0.595051	2.03997	1.47983	0.867588	1.21889	0.541418	1.28752	1.67041	1.31601	1.41967	0.610376	1.24959	1.41444	1.03509	1.48593	1.01442	1.34304	1.28551	0.923204	0.90414	0.307318	1.50663	3.33985	3.2483	3.08406
AT3G05900.1	AT3G05900	1	0.869646	0.838915	1.00906		2.64955	2.51276	1.98682	2.56595	2.20695	2.10742	1.96834	1.6468	1.78739	1.94807	2.17687	2.17134	1.52082	2.39869	2.11396	NaN	2.22914	1.8458	1.9997	2.10877	2.36875	2.46914	1.93821	2.15644	1.89376	2.73837	2.24855	1.91859	1.93449	2.15718	2.47628	2.22043	2.07226	2.4911	2.08438	2.50689	2.54177	2.1895	2.6413	2.0295	NaN	0.820072	0.112408
AT3G55270.1	MKP1	1	1.08202	0.88427	1.02004		-0.427893	-0.565027	-1.29365	-0.897427	-1.38635	0.797741	0.884472	1.01299	1.0073	0.413887	1.40852	1.91017	1.18077	1.51097	1.42758	1.24028	1.27725	1.49322	0.390821	0.328129	NaN	-0.428965	-0.837177	-0.376244	-0.671532	0.779072	0.4933	0.439484	1.48124	-0.239192	1.86345	1.58392	1.93858	1.61856	0.787585	0.796009	1.1728	0.773781	0.835632	0.348593	-0.597467	-0.930487	-1.98797
AT2G20000.1	CDC27B	1	1.01181	0.921499	0.948033		0.773987	NaN	0.413651	0.522188	0.737365	0.309828	0.395706	0.301344	0.356829	0.864712	0.555053	0.740103	0.593515	0.665989	0.539798	0.664228	NaN	1.0605	0.737953	0.937508	0.453379	0.285856	0.0704517	0.621552	0.291496	0.657009	0.512586	0.756863	0.0658836	0.999553	0.483712	NaN	1.2611	0.933443	0.898664	0.617197	0.402798	0.529041	0.525166	0.77873	1.04382	0.342463	0.253912
AT3G03570.1	AT3G03570	1	1.02778	1.01573	1.0133		3.1332	3.09884	3.42596	3.55583	3.07615	3.3808	3.27001	3.26301	3.49262	3.5068	4.01788	3.46055	4.21826	4.78209	4.07445	4.81938	4.27249	5.09758	4.8067	4.70774	3.03367	3.01494	3.59377	2.99158	3.09858	3.08347	2.91761	3.80111	3.29519	3.57393	3.76573	3.97581	4.02797	4.40886	4.1448	4.431	3.89466	4.28474	4.9783	4.55763	3.45267	2.87801	2.91585
AT1G28280.2	VQ4	1	1.38657	1.0378	1.05214		-0.652964	NaN	NaN	NaN	NaN	-0.107439	-0.139036	-0.0357475	0.201792	-0.286091	0.223351	0.358463	0.129805	0.326536	0.43282	-0.0905972	-0.195552	0.141879	-0.894464	NaN	-0.409206	-1.17785	-1.38436	-0.677786	-1.21465	-0.0256367	-0.0632563	-0.0914192	0.469507	NaN	0.431026	0.215739	0.255547	0.493753	0.414556	-0.0863914	0.179403	-0.169216	0.141953	-0.266594	-0.681202	NaN	NaN
AT5G66850.1	MAPKKK5	1	1.72454	0.957446	1.16315		-0.794466	-1.07471	-0.801374	-1.25213	-1.09066	-0.680769	-0.601976	-0.298838	-0.414307	-0.536726	-0.832484	-0.612574	-1.05973	-0.609684	-0.713851	-1.01399	-0.766923	-0.840695	NaN	-1.34117	-0.754065	-1.40664	-1.13932	-0.73564	-0.727184	-0.605555	-0.717959	-0.763784	NaN	-0.683209	-0.440522	-0.544963	-0.350183	-0.62187	-0.274215	-0.765936	-0.433636	-0.625238	-0.83639	-0.849646	-1.45843	-2.133	NaN
AT1G04920.1	SPS3	1	0.909198	1.77198	1.84568		-0.752424	-0.850956	-0.498039	-0.304995	-0.780604	-0.347715	-0.701406	0.304806	0.572105	-0.731037	-0.941266	-0.603777	-1.0058	-0.518137	-0.353478	-0.668785	-0.686049	-0.555358	-1.25567	-1.07132	NaN	NaN	-2.34557	NaN	NaN	NaN	NaN	NaN	NaN	NaN	NaN	NaN	NaN	NaN	NaN	NaN	NaN	NaN	NaN	NaN	0.878918	0.12871	0.491648
AT4G21750.4	ATML1	1	0.867321	0.713275	0.783354		NaN	0.533596	0.957834	NaN	0.627131	NaN	NaN	0.91147	0.103527	0.361036	NaN	0.336788	NaN	0.438072	0.300408	NaN	NaN	1.02485	NaN	0.400173	NaN	-0.0421295	NaN	-0.200325	0.801641	NaN	-0.300826	NaN	0.203808	0.190608	NaN	NaN	1.26255	0.940458	0.567607	0.129133	0.263704	0.76996	0.759731	0.673014	NaN	NaN	NaN
AT1G03370.2	AT1G03370	1	1.93766	0.857404	1.16471		-1.11995	-0.762396	-0.829561	-1.11912	-1.08841	-1.06698	-0.599318	-0.997267	NaN	-1.58266	-1.52894	NaN	NaN	-1.48274	NaN	-1.71711	NaN	-1.37874	-2.21669	-1.59591	-1.10333	-0.874805	-1.03251	-0.799454	-1.16596	-0.919775	-0.407647	-1.15274	-0.908703	-0.936576	-1.30753	-1.27793	-1.53267	-1.69372	-1.63405	-1.78249	-1.26369	NaN	-1.9034	-1.57927	-0.693085	-0.223551	-1.78248
AT3G19080.2	AT3G19080	1	0.903951	0.962488	0.993258		0.519928	1.18606	NaN	0.890444	0.494437	NaN	NaN	NaN	1.0617	1.37732	NaN	1.36018	NaN	0.628414	0.955279	0.604916	0.264592	0.291383	NaN	0.446756	NaN	1.14933	NaN	NaN	1.47281	1.19342	NaN	NaN	1.17085	0.873023	NaN	0.611321	NaN	0.208862	-0.182858	1.07137	1.02819	NaN	NaN	0.403437	NaN	NaN	NaN
AT2G45380.3	AT2G45380	1	0.931424	0.799168	0.834303		NaN	-0.824032	NaN	NaN	-0.746448	-1.08411	-0.776157	-1.68827	-1.27285	-0.905027	-0.503951	-0.768568	-0.371662	-0.655956	-0.32599	-0.172377	NaN	-0.957412	-1.03743	NaN	-0.573439	-1.03999	-1.19845	-1.17494	-1.32688	-0.322374	-1.63886	NaN	-1.32703	-0.440721	-0.44378	NaN	NaN	NaN	-0.171222	-0.710905	-0.996536	-1.01048	-0.477558	-0.343111	-1.10854	NaN	-1.39019
AT4G35890.1	LARP1C	1	1.04806	1.11308	1.04568		0.198988	0.423714	0.361589	-0.0755959	0.345416	0.729786	2.05209	1.80471	2.16053	1.63274	2.38602	2.4379	3.27222	2.45377	2.56272	1.81198	2.04385	2.05964	1.82761	1.956	0.299835	0.948313	0.375082	0.874453	0.211655	1.27122	1.14236	1.76243	1.93392	1.45401	2.20089	2.3349	2.47402	2.14627	1.89406	1.29559	1.01022	2.07647	1.57092	1.86349	0.900583	1.03529	0.611279
AT2G20300.1	ALE2	1	1.32279	0.940108	1.25597		-0.856354	-1.0701	-2.14598	NaN	-1.729	-0.532455	-1.13568	-0.859497	-0.502218	-1.25273	-1.07735	-1.13373	-1.27916	-0.52103	-1.08992	-1.05474	-1.31019	-0.837293	NaN	-1.74501	-0.58395	-1.31369	NaN	-0.890865	-1.51395	-0.245682	-0.633815	-0.872463	NaN	-1.0129	NaN	NaN	-1.21555	-0.866322	-1.52304	-1.2311	-0.936148	-1.4016	-1.25312	-1.35973	NaN	NaN	-3.23932
AT3G12980.2	HAC5	1	1.19398	0.953596	1.06931		NaN	NaN	NaN	-1.90763	-0.499848	NaN	-0.305418	NaN	-0.155972	NaN	-0.455571	NaN	NaN	NaN	-0.341166	NaN	NaN	NaN	NaN	0.170525	NaN	NaN	0.861013	NaN	-0.0205631	NaN	-0.548953	NaN	NaN	-0.567975	-0.403352	NaN	NaN	NaN	-1.18985	-1.26137	NaN	-0.400547	0.59774	-0.18084	NaN	NaN	NaN
AT1G04920.1	SPS3	1	0.909198	1.77198	1.84568		0.147503	0.392124	0.3559	0.652292	0.631593	0.480349	0.43557	-0.275785	0.427326	0.535372	0.537154	0.151056	0.749477	0.987156	0.651761	0.41894	0.294806	0.396873	0.159721	0.972689	NaN	NaN	NaN	NaN	NaN	NaN	NaN	NaN	NaN	NaN	NaN	NaN	NaN	NaN	NaN	NaN	NaN	NaN	NaN	NaN	1.77522	1.56494	1.68255
AT3G55970.2	ATJRG21	1	1.35219	20.1039	4.08904		NaN	-3.36059	NaN	-1.99344	-2.24724	NaN	NaN	NaN	-2.98951	-2.74487	NaN	NaN	NaN	-2.68104	-2.68182	NaN	NaN	NaN	-0.97216	NaN	NaN	NaN	NaN	NaN	NaN	NaN	NaN	NaN	NaN	NaN	NaN	NaN	NaN	NaN	NaN	NaN	NaN	NaN	NaN	NaN	1.08182	2.06706	NaN
AT1G14280.1	PKS2	1	0.713359	0.647585	0.676622		0.630882	0.421936	0.428459	1.19267	0.636682	0.112139	-0.0679626	-0.69174	0.429976	0.262386	0.0112753	-0.179323	0.876587	0.306614	0.309594	0.893915	0.0756311	0.738227	0.964764	0.480835	0.496078	0.114441	0.853003	0.615265	0.571905	0.244671	0.263833	0.897802	0.0397186	0.71592	0.458648	0.358094	0.594423	0.704414	0.646432	0.521606	0.486826	0.341114	1.2996	1.09803	NaN	-1.26406	-0.53421
AT3G49590.1	AT3G49590	1	0.949306	0.870867	0.899882		1.12427	1.00495	1.01401	1.08815	0.865827	0.874912	0.436674	0.918797	0.52948	0.417143	0.924434	0.767929	1.05024	0.965046	0.761746	0.812557	1.14134	1.27496	0.861542	1.44098	0.750227	0.757835	0.835135	0.614973	0.32333	1.00366	0.731076	1.08173	0.5501	0.959947	0.997567	0.677037	0.977819	1.39709	1.06839	0.787367	0.850813	0.60696	1.1537	1.37703	1.1698	1.17606	0.921892
AT1G07110.1	FKFBP	1	0.971339	0.923801	1.01205		2.37532	3.13152	2.78139	2.8317	2.72859	2.71833	3.24837	3.14784	2.86722	2.79008	4.23888	4.65368	4.62153	4.55405	4.52257	5.01735	4.81414	5.6604	4.93385	5.13551	2.13945	3.08092	2.16841	1.90818	2.18598	3.14924	3.47114	3.0263	2.50368	2.95863	4.61096	4.26079	4.37076	4.96363	4.73444	4.98658	4.9987	5.35024	4.7463	5.08474	2.87527	3.93695	1.02607
AT3G12780.1	PGK1	1	1.0552	0.888286	0.928496		0.244991	0.12808	0.676157	0.251179	0.665641	0.462072	-0.158833	0.907171	-0.0925007	0.209066	0.0430632	0.0306892	0.15711	-0.21641	-0.0100603	0.0803223	0.217088	0.785367	-1.23993	0.126467	0.407578	0.0785484	0.385643	0.862461	0.220715	0.472237	0.496217	0.688835	0.301994	0.489619	0.392678	0.145707	0.301571	0.0375652	0.286975	0.557703	0.869118	0.285498	0.257282	0.261042	0.296644	0.0697441	0.350101
AT1G52190.1	NPF1.2	1	0.832998	0.546707	0.654807		-0.560116	-0.719681	NaN	-0.95763	-0.342191	-0.439552	-0.0205002	NaN	-0.19594	-0.874414	-0.438386	-0.915455	-1.18468	-0.474709	-0.497212	-0.491459	-0.420848	-0.404971	-0.437578	-0.431725	0.0171928	0.396336	-0.295687	-0.128035	-0.568836	0.0663834	1.07263	-0.224672	0.260374	-0.358123	0.282298	-0.4458	-0.32028	-0.60265	-0.968492	-0.107702	-0.0812016	-0.202194	-0.418118	-0.488455	-2.05502	-1.70636	NaN
AT3G19420.1	ATPEN2	1	1.00486	0.962351	0.961113		-0.466238	-0.693304	-0.35379	-0.572243	-0.808684	-0.741112	-0.434242	-0.93865	-1.51243	-0.561375	0.164054	0.767256	0.400082	-0.517574	0.367082	1.64434	1.60664	1.56482	0.898384	1.5743	-0.715361	-0.882877	0.0285683	-1.69319	-0.990942	-0.493341	-0.742457	0.000951767	-0.849297	-0.914399	-0.292174	-0.0245504	0.524256	0.353422	0.148215	1.53693	1.57036	1.86564	0.998882	1.16362	-0.179482	0.0893021	-0.0875263
AT1G79090.3	AT1G79090	1	0.983285	1.10645	0.988348		0.999933	0.782047	NaN	0.349859	NaN	1.14779	0.927334	1.37092	1.26162	0.834724	-0.494067	-0.370583	NaN	NaN	NaN	-0.573227	-0.353103	-0.232085	-0.31893	-0.664911	1.21189	1.20881	0.414005	NaN	NaN	0.739662	1.26295	1.61334	1.14355	1.41108	-0.915465	NaN	-1.84605	NaN	NaN	-0.492392	NaN	-0.549458	0.523613	NaN	0.967136	1.02068	NaN
AT5G43370.2	PHT1-2	1	1.10523	0.974257	0.974244		-0.798864	-0.845205	NaN	0.229113	0.300822	-0.651648	-0.0170784	-0.0938263	-0.133934	0.352942	-0.467229	-0.450722	-1.03505	-0.335499	0.43447	-0.297844	0.250709	-0.742518	-0.897301	0.465807	-1.55557	-0.85783	-0.385153	-0.735044	-0.913288	-0.451445	0.492705	0.230343	0.219664	-0.216872	-0.749772	NaN	-1.02595	-0.381891	-0.0133238	-0.511303	-0.626698	-2.88725	-0.306244	-0.245367	0.425457	0.0850372	0.541697
AT1G52380.4	NUP50A	1	1.21412	1.28866	1.1243		3.31826	3.14738	3.49647	3.45372	3.61354	3.41828	2.74622	3.26516	2.99943	3.15622	3.09508	3.23185	2.65004	2.83955	3.13937	2.90026	2.68322	3.13823	1.98142	2.86103	3.19704	2.96432	2.43582	3.63655	3.25916	3.41577	2.95018	2.88226	3.3618	3.15974	3.22812	2.81831	2.96153	3.49362	3.41072	3.16438	2.91938	2.68332	2.71937	2.89354	3.37596	3.20475	3.07381
AT3G22190.4	IQD5	1	0.976892	1.06162	0.933112		3.49449	3.16391	3.09258	3.13748	3.33616	3.09641	3.04786	2.74206	3.0636	2.83345	2.95957	3.07291	2.39909	3.12805	3.09671	3.2865	2.94457	3.1448	2.55255	3.11773	3.10715	3.27754	2.75624	2.84717	2.70407	3.12545	2.72727	2.79993	2.45806	3.01373	3.06473	3.05436	NaN	2.90691	3.01206	3.08387	NaN	2.89851	3.02312	3.02954	2.94184	2.67002	2.27225
AT3G26935.1	PAT07	1	1.00489	1.01637	1.05924		2.73062	2.57897	2.65677	3.23328	2.4528	2.25821	2.3684	2.25841	2.31413	2.82223	2.17441	2.52629	2.57357	2.7819	2.67926	2.32592	2.51738	2.4994	2.43968	2.65901	2.36262	2.51053	2.43039	2.1438	2.34848	2.1911	2.18261	2.61292	2.236	2.56216	2.2843	2.31433	2.54504	2.74379	2.54611	2.22847	2.89898	2.51575	2.8992	2.76802	1.54623	1.66525	1.54148
AT1G05630.3	5PTASE13	1	1.53667	0.786053	1.07036		-3.39143	-3.25312	NaN	-3.5569	-3.57413	-3.5361	-2.49266	NaN	-2.71819	-2.76843	-3.08594	-2.89821	NaN	-3.28198	-3.0331	NaN	NaN	NaN	-4.35716	NaN	NaN	-2.29507	NaN	-2.71163	-2.50092	-2.70776	-2.03914	NaN	-2.72677	NaN	-2.83687	-3.21078	NaN	NaN	NaN	-3.38099	-2.88027	NaN	-3.78007	NaN	-3.85546	-3.07605	NaN
AT5G25050.1	AT5G25050	1	1.60336	0.925417	1.13435		-1.21577	-1.51852	NaN	-1.57335	-2.24546	-1.12566	-1.32809	NaN	-1.65455	-2.12723	-1.24279	-2.09683	NaN	-1.85512	-1.4181	-1.79252	-1.57096	NaN	-0.890924	-1.8662	-1.57004	-1.41872	NaN	-1.3623	NaN	-1.41908	-1.28271	NaN	-1.54559	-1.84543	NaN	-1.67672	NaN	-1.9245	-2.25147	-2.57139	-1.89892	NaN	-1.99358	-2.34888	-1.619	-1.87905	NaN
AT2G38610.2	AT2G38610	1	1.03423	1.04923	1.0817		1.30457	1.20893	0.964905	1.14613	1.02412	0.711603	0.925489	0.865795	0.764996	0.839405	0.866458	0.839106	0.744205	0.862431	0.696868	1.14959	0.803609	1.0212	0.921793	1.11635	1.08522	0.665121	1.40024	0.770741	1.05626	0.818962	0.595479	0.974781	0.573399	0.885621	0.859225	0.789884	0.922045	1.46953	1.06731	0.709261	0.562115	0.721952	0.62714	0.581959	1.05319	0.753988	0.763384
AT1G48490.3	IRE3	1	1.02092	0.962703	1.02533		NaN	NaN	-2.11971	-2.1893	-2.1243	NaN	NaN	-2.25022	-2.22672	NaN	NaN	-2.63843	-2.39408	NaN	-2.90201	NaN	NaN	-1.7522	NaN	-2.58889	NaN	-3.3676	NaN	-3.2116	NaN	NaN	NaN	NaN	-2.55214	NaN	NaN	NaN	-2.41736	-2.44148	NaN	NaN	NaN	-2.70251	-2.57953	-3.13085	NaN	NaN	-2.37683
AT1G52040.1	MBP1	1	0.970912	1.21001	0.553159		NaN	-1.80385	-1.77753	NaN	-1.24811	NaN	-1.42325	-1.25442	NaN	-1.4467	NaN	-1.67685	-1.471	-1.79751	NaN	NaN	-1.77666	-0.981969	NaN	-0.94379	NaN	NaN	NaN	NaN	NaN	NaN	NaN	NaN	NaN	NaN	NaN	NaN	NaN	NaN	NaN	NaN	NaN	NaN	NaN	NaN	NaN	NaN	-2.28953
AT4G16143.2	IMPA2	1	0.961674	1.1728	1.06129		-0.679298	-0.308674	-0.797228	-0.424833	-0.633536	-1.05585	-0.70278	-0.950211	-0.402536	-0.577723	-0.749814	-1.55278	-0.729012	-1.0496	-0.538583	-0.46277	-0.964219	-0.427634	-0.287928	-0.0572929	-0.834841	-0.960278	-0.723461	-0.51034	-0.873444	-1.40203	-1.25002	-0.445667	-1.05734	-0.27328	-0.886054	-0.905385	-0.242414	-0.275229	-0.133836	-0.820827	-1.28926	-0.934662	-0.710337	-0.242769	-0.557266	-0.587774	-0.689093
AT1G42550.1	PMI1	1	0.71691	0.879122	0.819717		3.10287	2.69109	3.65925	2.95175	NaN	2.99157	3.42638	3.26043	2.78312	3.03307	3.05534	2.68587	3.22998	3.49458	2.48128	3.06471	3.45566	3.53958	3.1217	NaN	3.67316	3.51847	NaN	NaN	NaN	3.21625	2.76157	3.42596	3.16026	2.99781	3.21254	3.43238	3.39547	3.57863	NaN	3.72193	NaN	NaN	3.31084	NaN	3.01314	3.10854	NaN
AT5G14170.1	CHC1	1	1.12479	1.08769	1.01522		-3.7637	NaN	-1.28041	NaN	NaN	NaN	-1.76848	-1.34346	NaN	NaN	NaN	NaN	NaN	-1.3835	-0.974605	NaN	-1.73912	-1.41064	-0.718836	-1.64221	-4.03406	-0.483814	NaN	NaN	-0.716938	NaN	-0.955537	-1.30223	-0.890209	-0.900786	-1.62164	-1.59081	-2.05688	NaN	NaN	NaN	-0.802076	-1.2602	-1.39983	NaN	NaN	-1.48035	-1.28607
AT5G47840.1	AMK2	1	0.899533	0.872746	0.904664		-2.14282	NaN	-1.46914	NaN	NaN	-1.37635	NaN	-1.50893	NaN	-1.91026	-1.098	NaN	-0.421284	NaN	-1.55285	-1.36355	NaN	-1.2996	NaN	-2.49316	-2.56997	NaN	-0.836905	-3.32721	NaN	-1.01012	NaN	-1.60411	NaN	-1.99074	-1.21005	NaN	-0.97784	NaN	NaN	-1.44376	NaN	-0.472651	NaN	-2.21541	NaN	NaN	-0.195669
AT1G20370.1	AT1G20370	1	0.907092	1.16788	1.02444		-0.429598	-0.946871	-0.0479412	-0.254581	-0.32064	-0.581799	-0.45875	-1.05226	-1.02055	-0.121124	-0.673371	-0.729841	-0.83408	NaN	-0.452989	-0.432119	0.0948915	-0.355729	-1.30637	0.186024	-0.253075	-0.755852	-0.0517483	-1.31269	-0.171003	-0.370016	-1.16442	-0.596165	-1.33221	-0.582236	NaN	-0.621964	0.471003	-0.0862274	-0.0551367	-0.430986	-0.166624	-0.914095	-1.67103	-0.244202	-0.667126	-1.01149	-0.311438
AT1G35580.1	CINV1	1	1.05184	1.30099	1.28019		4.67837	4.84468	4.89544	5.17484	4.65165	5.08368	4.99924	5.3944	5.47621	5.19729	5.1584	5.46549	5.38232	5.54128	5.39657	5.13016	5.32216	5.13074	4.86551	5.14788	4.83426	4.80274	4.87281	5.21882	4.6448	4.87854	5.25686	5.39706	5.70113	4.98048	5.19192	5.07389	5.48768	5.31645	5.45588	4.84656	5.25309	5.11995	4.97086	5.04952	5.39019	5.15933	4.69509
AT2G01130.1	AT2G01130	1	1.09506	0.924776	0.945159		NaN	NaN	NaN	NaN	NaN	NaN	-0.267176	NaN	NaN	NaN	NaN	-0.127739	NaN	0.245115	NaN	NaN	-0.168418	-0.181155	NaN	NaN	-0.777182	-0.543251	NaN	NaN	NaN	NaN	0.0562849	NaN	NaN	NaN	NaN	NaN	0.406569	0.452087	-0.192292	NaN	NaN	-0.586042	NaN	NaN	NaN	NaN	NaN
AT5G62190.1	RH7	1	1.13681	1.13759	1.22861		-1.81935	-1.48691	-1.50981	-1.97576	-1.89219	-1.06649	-0.5109	-1.87215	NaN	-0.854712	-1.13738	-0.732658	-1.7898	-1.26536	NaN	NaN	NaN	-2.52874	-0.758924	-1.69505	NaN	-1.2987	-1.80672	-1.15518	-0.559652	-1.00163	NaN	-2.41151	NaN	-1.35711	-0.407214	-1.52657	-1.84958	-1.57825	-1.70575	-0.853159	NaN	-1.89753	NaN	NaN	-1.56796	-0.719013	-1.35048
AT5G28770.1	BZIP63	1	0.696331	1.23121	0.880221		0.976072	1.12106	0.81682	0.521509	0.94159	0.775	0.142244	0.519815	0.375273	0.192379	0.331449	0.245638	0.464304	-0.287573	0.508819	-0.53768	-0.500886	-0.221494	-0.843752	-0.496572	1.0017	1.1474	1.01836	1.07348	1.03685	1.2076	1.54508	0.972843	0.944418	0.902806	0.632466	0.423123	0.953993	0.143259	0.040307	0.314142	0.156994	0.209511	-0.536024	0.228228	-0.028389	0.285738	0.837715
AT1G47900.2	FPP6	1	0.924915	0.885352	0.84242		-0.459806	-0.188231	0.371788	-0.201262	-0.299201	-0.630625	-0.44578	NaN	-0.500278	-0.488476	-0.0658045	0.192083	NaN	0.71401	0.123435	0.513016	0.503844	1.09994	0.672297	0.65518	-0.354958	-0.866131	NaN	-0.853394	-0.101053	-0.392101	-1.02025	NaN	-0.357435	-0.417472	0.207526	-0.129788	0.735384	0.463858	0.361161	0.299688	0.407656	0.582577	0.667088	0.610083	-0.699892	-1.22932	NaN
AT3G63160.1	AT3G63160	1	1.01198	0.958683	1.08463		NaN	NaN	NaN	NaN	NaN	NaN	NaN	-1.69606	NaN	NaN	NaN	NaN	-2.32208	NaN	NaN	NaN	NaN	-2.16337	NaN	NaN	NaN	NaN	NaN	-4.76792	NaN	NaN	NaN	-2.51486	-2.89175	NaN	NaN	NaN	-2.19959	NaN	NaN	NaN	NaN	-2.02018	NaN	NaN	NaN	NaN	-1.26434
AT1G03150.1	AT1G03150	1	0.883643	1.01193	0.861581		0.0715828	0.214325	0.797504	0.175728	NaN	-0.169376	-0.141254	NaN	0.0060215	-0.436689	-0.471944	0.0947132	NaN	0.186092	-0.147971	-0.215797	-0.146331	-0.13408	-0.534369	-0.338747	-0.365829	0.244099	-0.46734	-0.411823	-0.288588	0.0772362	0.0604525	0.268618	-0.753815	-0.135404	-0.421123	-0.430913	-0.191753	0.649656	-0.165675	-0.0784321	-0.230583	-0.195095	0.106989	-0.331451	-0.393507	-0.923183	NaN
AT4G34860.3	INVB	1	0.914046	1.14766	1.06161		NaN	NaN	-0.941296	0.0583916	NaN	NaN	NaN	-0.144127	NaN	NaN	NaN	-1.81106	NaN	NaN	NaN	NaN	NaN	NaN	0.120537	-0.0588455	-2.57216	-0.593201	NaN	-0.606661	-0.550695	NaN	-1.04062	NaN	-0.561119	-0.416158	-0.7291	-0.402587	NaN	-0.201199	-0.0520964	NaN	NaN	NaN	0.326206	NaN	NaN	0.358795	-0.224237
AT1G08680.5	AGD14	1	1.10536	1.02961	1.02772		2.4628	2.67042	2.6172	2.52572	2.18256	2.22502	2.27732	2.04482	2.29556	1.90413	2.36663	2.48019	2.11389	NaN	2.06711	2.37756	2.32273	2.47259	2.20767	2.10126	2.3767	2.39902	2.00252	1.72581	2.33213	2.47797	2.04813	2.26254	1.76332	2.05288	2.53091	2.44846	2.38701	2.57423	2.05194	2.4171	2.09282	2.27498	2.54921	2.04221	2.30305	NaN	1.84369
AT4G02030.1	AT4G02030	1	0.961227	0.987931	0.959521		NaN	-1.20012	-1.75374	-1.93789	-1.45738	-1.63276	-1.63088	-1.90189	-1.84544	-1.41759	NaN	-1.56039	-2.40293	NaN	-2.83584	NaN	-2.37607	NaN	-2.6023	NaN	-0.781994	-1.25616	-1.34627	-1.58045	-1.34119	-1.59379	-1.10311	-1.72728	-1.60624	-1.24573	-1.86526	-1.85228	-2.04211	-2.06388	-1.96792	-2.21858	-2.06641	-1.71948	-2.84562	-2.24759	-0.841631	-1.61595	-1.59424
AT4G26455.1	WIP1	1	0.972071	0.961172	1.01677		-3.0032	-1.73298	-2.39359	-2.00459	-2.67645	-1.98423	-1.25839	-2.34101	-1.07706	-2.02337	NaN	-1.97847	NaN	NaN	-1.96324	-2.12387	-1.67478	NaN	-2.7667	-2.83544	-1.91509	-0.434645	-2.23121	-1.5626	-1.6721	-2.02687	-0.609336	NaN	-1.42689	-2.89588	NaN	-2.16056	-5.22955	-2.90555	-3.10544	-2.30452	-1.78012	-1.92171	NaN	-2.58162	-2.15876	-1.09179	-1.6041
AT3G14415.1	GLO2	1	0.797672	0.81832	0.834825		3.15109	2.98571	2.80274	3.00809	2.88398	3.32833	2.53741	2.7167	2.70142	2.44953	2.69547	2.38006	2.81108	2.88037	3.11972	2.70738	1.72949	2.70631	1.94794	2.66784	2.76884	2.79595	2.67983	3.69878	2.77367	3.19944	3.528	2.98614	3.73944	2.98181	3.18087	2.90856	3.2905	3.00738	2.93132	3.32703	2.70019	3.16263	2.82854	2.89212	1.93476	0.88188	2.44095
AT2G43750.2	OASB	1	0.959648	0.867931	0.880227		0.945389	1.16233	0.992378	1.39094	1.08543	1.12943	0.875793	0.951746	1.10905	1.04736	1.0126	0.589651	1.07082	0.962629	1.10306	1.06263	0.981685	1.1148	1.52789	0.880428	0.364866	0.862442	0.959337	0.899294	0.664543	0.116096	0.40125	0.878593	0.805616	0.934237	0.534364	1.2331	1.2738	1.38396	0.895429	0.689167	0.961159	0.637081	1.40122	0.472937	1.81275	1.51742	1.84948
AT5G64200.2	SC35	1	1.20257	1.31708	1.13189		-1.37516	-1.76335	-1.65299	-2.10031	-1.5812	-1.06734	-1.31852	-1.18421	-1.32413	-0.49604	-1.06374	-1.05651	-0.386566	NaN	-0.457093	-1.64594	NaN	-1.7074	-1.44899	-2.01394	-0.954678	-1.32185	-1.10134	-1.38609	0.328011	-0.60858	-1.17504	-1.8274	-0.510448	-0.946473	-0.586877	-2.0835	-0.730988	-2.04153	-1.75015	-0.822376	-1.23643	-0.289444	-1.9406	-1.15	-1.85838	-0.9261	-0.851891
AT5G12150.2	ROPGAP6	1	0.945032	0.820886	0.887036		1.58154	1.34378	1.63531	1.92355	1.83886	1.34385	1.03765	0.674019	1.05749	1.6174	1.3283	1.51266	1.43894	1.72929	1.74604	1.56943	1.38087	1.78055	1.50418	1.65514	1.49223	1.25788	1.43398	1.12928	1.37958	1.5239	0.809571	1.60938	1.41959	1.68712	1.6413	1.2863	1.83171	2.23091	1.76359	1.78705	1.72296	1.56843	2.21122	1.87549	1.29725	1.1824	0.906881
AT5G12150.2	ROPGAP6	1	0.945032	0.820886	0.887036		1.58154	1.34378	1.63531	1.92355	1.83886	1.34385	1.03765	0.674019	1.05749	1.6174	1.3283	1.51266	1.43894	1.72929	1.74604	1.56943	1.38087	1.78055	1.50418	1.65514	1.49223	1.25788	1.43398	1.12928	1.37958	1.5239	0.809571	1.60938	1.41959	1.68712	1.6413	1.2863	1.83171	2.23091	1.76359	1.78705	1.72296	1.56843	2.21122	1.87549	1.29725	1.1824	0.906881
AT3G50530.1	CRK5	1	0.971788	0.797127	0.802493		-2.33075	-1.25779	-1.66594	-1.90144	-1.27068	NaN	NaN	-0.374519	-0.293526	-1.3744	-1.40613	NaN	-1.11275	-0.757629	-0.851914	-1.23191	NaN	-1.61159	-1.48701	NaN	-1.20787	-0.926065	-0.94611	NaN	-0.795214	NaN	-0.244279	-1.69614	-0.836828	-0.97681	-0.267228	-0.883842	-1.20691	-1.79267	-1.49096	-0.675272	-0.884018	-0.960047	-1.3268	NaN	-1.35335	-0.892679	-0.544659
AT4G10730.2	AT4G10730	1	1.17277	0.921895	1.0128		0.922501	1.47909	1.67426	1.18883	0.81224	0.710463	1.24306	0.434626	0.894821	0.713633	0.912261	1.11838	1.18868	0.773188	0.735141	1.30104	1.42807	1.54711	1.32525	1.49819	0.926092	0.961439	1.36165	0.932402	0.872837	0.488081	1.36928	1.17153	0.486624	1.09504	0.781632	1.38453	1.28285	1.26743	0.950633	1.287	1.52286	1.36486	1.58325	1.63674	1.08182	1.14305	1.72038
AT3G47660.7	AT3G47660	1	0.788525	0.830894	0.788515		-1.5568	-2.41239	NaN	-2.34653	-1.98347	-1.36303	-1.42883	NaN	-0.573353	-1.64307	-1.2245	-1.83599	NaN	-0.881132	-1.25442	-1.87237	-1.23263	-1.29473	-0.850031	-1.58276	-1.79078	-1.24698	NaN	-1.30671	NaN	-1.06265	-1.14901	NaN	-0.945362	-0.99649	-1.32992	-1.40695	NaN	-1.95856	-2.00694	-1.51662	-1.97172	NaN	-2.01684	-1.55517	-1.54022	-1.48736	NaN
AT2G47730.2	GSTF8	1	1.8626	1.16211	1.56607		-0.0204067	-0.0333786	-0.490818	0.599667	-0.168056	-0.568491	-0.0737591	-0.542736	-0.584415	-0.395025	-0.576476	NaN	-0.262712	-0.135353	-0.214026	-0.46513	0.0952826	-0.509337	-0.13818	-0.0437603	-0.705893	-0.309187	-0.464598	-1.01377	-0.372166	-0.676544	-0.531243	-0.465956	-0.438612	-0.48499	-0.545226	-0.193328	-0.425611	0.253572	0.148442	0.0333996	-0.120054	-0.0876656	-0.0344486	0.0183392	0.176535	0.149385	-0.150984
AT4G35240.4	AT4G35240	1	1.07962	1.03495	0.979556		0.505774	0.761211	0.586435	0.825531	0.55483	1.09076	0.98558	0.978109	1.17414	0.93523	1.08214	0.92325	1.32241	0.629042	0.934812	0.602665	0.457925	1.05835	0.518724	0.596722	0.817457	1.16764	0.609772	1.46073	1.0818	1.29752	1.69901	0.554276	1.19578	0.757266	1.45411	0.978089	0.795948	0.638275	0.572736	0.836092	1.17434	1.11174	0.926117	0.333786	0.687008	1.4386	0.899342
AT5G63490.2	CBSCBSPB1	1	1.1827	1.07435	1.1516		0.773636	1.00233	0.981909	1.37422	1.15283	0.821922	1.05056	1.51221	1.11142	1.14634	1.14616	0.712194	1.74933	1.56536	1.15492	0.440535	0.937182	0.973365	1.01281	0.855747	0.775846	0.473763	1.38798	0.296541	0.380774	0.00229073	NaN	1.26099	0.695494	0.983487	0.545245	0.973996	1.16129	1.13649	0.630954	0.25305	0.39196	0.498924	0.686817	0.871902	2.39856	2.1823	1.86492
AT5G12150.2	ROPGAP6	1	0.945032	0.820886	0.887036		0.36397	0.397383	0.338943	0.558035	0.110171	0.330704	0.433552	0.31278	0.259907	-0.158533	-0.181474	0.176548	-0.503557	-0.07477	0.0257387	-0.44075	-0.190131	-0.183232	0.558111	NaN	0.669359	1.10408	0.659452	1.18289	0.783815	0.472969	0.488805	-0.0624046	0.380499	0.458312	0.257188	0.0879755	-0.117439	-0.21512	-0.451776	0.197235	0.020956	-0.316887	-0.210781	-0.542185	0.1567	0.50491	0.276991
AT2G01420.3	PIN4	1	0.804405	0.525274	0.583011		-1.04097	-1.55141	-1.14305	-1.6292	-1.00626	-1.06759	-1.88951	-1.04494	-1.62194	-0.767303	-0.768693	-1.8752	-1.60001	-1.43854	-0.820222	-1.02763	-1.95302	-1.43293	-3.15087	-0.883966	-1.20059	-2.22563	-1.35929	-0.678358	-1.02565	-1.0934	-1.06911	-0.637959	-0.561951	-0.494287	-1.0419	-1.94714	-1.22583	-1.82734	-1.16753	-0.808762	-1.36478	-1.20069	-1.53684	-0.718153	NaN	NaN	-2.56557
AT1G48210.7	AT1G48210	1	1.21102	1.08244	1.10837		2.11174	2.32759	2.66512	1.89981	1.87252	1.87436	1.83268	1.56179	1.17625	1.46684	1.62892	2.34299	2.22891	1.57058	1.66651	1.62399	2.00971	1.89643	1.46184	1.71202	2.16521	1.84169	2.31032	1.01613	1.50459	1.89944	1.89212	2.1953	1.37166	1.64754	1.57977	1.8639	2.23804	1.92865	1.90971	NaN	2.04697	1.99055	2.48765	1.6911	1.59817	2.32367	1.29013
AT1G48210.7	AT1G48210	1	1.21102	1.08244	1.10837		2.11174	2.32759	2.66512	1.89981	1.87252	1.87436	1.83268	1.56179	1.17625	1.46684	1.62892	2.34299	2.22891	1.57058	1.66651	1.62399	2.00971	1.89643	1.46184	1.71202	2.16521	1.84169	2.31032	1.01613	1.50459	1.89944	1.89212	2.1953	1.37166	1.64754	1.57977	1.8639	2.23804	1.92865	1.90971	NaN	2.04697	1.99055	2.48765	1.6911	1.59817	2.32367	1.29013
AT4G27430.2	CIP7	1	0.796225	0.839222	0.929366		0.824696	1.13845	1.77081	1.62341	1.33448	NaN	0.681524	0.580841	0.827639	0.670967	NaN	-0.0877781	1.15463	NaN	0.619359	NaN	0.664866	1.25767	NaN	0.862572	1.30884	1.17425	2.1518	1.12019	1.36686	0.351786	0.499505	1.06433	0.164322	1.15561	NaN	0.902291	0.964132	1.04476	0.92261	NaN	0.249187	1.04108	0.773098	0.638592	0.261734	-0.0566616	0.724758
AT1G52380.4	NUP50A	1	1.21412	1.28866	1.1243		-0.318035	-1.3575	-0.216991	NaN	-0.499732	-0.502926	-0.758915	-0.153971	NaN	0.0400658	-1.31154	-0.572647	-0.530096	-0.946331	0.132672	-1.03448	NaN	-0.710298	-1.1871	-0.631762	0.0482674	-1.07843	-0.110971	-0.784538	0.319971	-0.258478	-1.31451	-0.569731	NaN	-0.110364	-0.53148	NaN	0.0991421	-0.803478	-0.308518	-0.663319	-1.50738	-0.635075	NaN	-0.858946	-0.958158	-0.63969	-0.839172
AT2G02170.5	AT2G02170	1	1.05688	1.05459	0.991457		0.455524	0.640203	0.70146	0.569523	0.788707	0.907833	0.626486	0.975668	1.30833	1.13845	1.24638	NaN	1.19629	0.885874	1.08624	0.630112	0.608582	0.624948	0.639576	0.569712	0.701952	1.06432	0.746056	1.56978	1.26451	1.26744	1.45879	0.423319	1.45539	0.876147	1.28006	0.607474	0.86622	0.475264	0.477691	0.96521	1.15284	0.997869	0.428478	0.506815	0.37887	0.542877	0.985039
AT5G03630.1	ATMDAR2	1	0.934097	1.01819	1.01519		0.0650978	0.317564	0.149382	0.76235	0.0559378	0.0596542	0.558149	-0.817017	0.211063	-0.145645	-0.203029	0.127478	-0.31691	0.394667	-0.284949	0.373495	0.0869036	-0.015233	0.317179	0.0274792	-0.522348	-0.0820675	-0.181623	0.103855	-0.065052	-0.204552	-0.228942	0.10524	-0.282347	-0.268207	-0.295114	-0.00932217	0.043108	0.997387	NaN	-0.154049	-0.374388	-0.524595	0.192053	-0.210028	0.42116	0.34412	0.108566
AT2G14520.3	CBSDUF3	1	1.01742	0.77486	0.819062		-0.81156	-0.293751	-1.19853	0.0824909	-0.524991	0.22274	0.0278111	-0.126242	0.762304	0.172106	0.504962	-0.0160427	0.168516	0.178379	0.368215	-0.180639	-0.67176	-0.427087	-0.261442	-0.834005	0.162069	0.209942	-0.716568	0.378635	0.519951	0.328129	0.468978	-1.32119	0.403942	-0.764457	0.604941	0.0022192	-0.829058	-0.721153	-0.307069	0.232388	0.154016	-0.229208	-0.600403	-0.543839	-0.528505	-0.119942	-0.118206
AT5G24890.1	AT5G24890	1	0.648509	0.927793	0.664834		4.44424	4.55595	4.32188	4.32203	4.63398	3.98318	4.05659	3.8706	3.63682	3.77378	3.8432	4.20764	3.99881	3.91992	3.77213	3.92766	4.07471	3.83488	3.76266	4.29187	4.0293	4.44609	4.88532	3.96183	4.2312	4.33828	4.26399	3.77532	3.54035	3.89282	4.06852	4.17687	4.32924	4.10456	3.88801	4.34793	4.41083	4.33053	3.73282	4.01744	4.19007	4.26107	4.27752
AT5G55230.1	MAP65-1	1	1.10631	0.888029	0.958371		5.59229	5.60936	5.67335	5.93705	5.53691	5.4903	5.40699	5.58285	5.71386	5.6175	5.64522	5.95235	5.00564	5.76831	5.54793	5.72641	5.82535	5.89672	6.20833	5.18336	5.7494	5.95264	5.67554	5.89652	5.7558	5.77314	5.89962	5.55847	5.96841	5.76776	5.56478	5.58791	5.62997	5.52086	5.62522	5.73327	5.76465	5.77139	5.55747	5.4176	5.10103	5.02543	5.23232
AT2G41410.1	CML35	1	3.26221	1.5083	2.89948		-0.683147	-1.0657	NaN	NaN	NaN	-0.726259	NaN	NaN	NaN	NaN	-0.984603	NaN	NaN	NaN	NaN	0.416727	0.976377	NaN	NaN	-0.125437	-0.997379	-0.483732	NaN	NaN	NaN	-0.755674	NaN	NaN	NaN	NaN	-0.484468	-0.494052	NaN	NaN	NaN	0.29767	0.380346	NaN	NaN	NaN	1.50949	1.15275	NaN
AT3G17900.2	AT3G17900	1	0.995307	1.10021	1.06257		1.1175	1.2726	1.4714	1.19843	1.00659	1.30089	1.19931	1.01656	1.04141	1.38552	1.01401	1.33416	0.873957	1.27303	1.34058	0.806566	1.14942	0.803428	1.30718	1.27687	1.26958	1.1944	1.51862	0.97753	0.993774	1.20789	0.524276	1.23946	0.574482	1.2687	1.30128	1.02036	0.876661	1.53124	1.19973	1.18919	1.31187	1.24889	1.66166	1.51184	1.10862	1.19401	1.30087
AT1G18950.1	AT1G18950	1	1.04276	1.03233	1.00548		-3.44494	-3.53194	NaN	-3.26354	-3.12905	-2.69787	-2.93936	-3.16931	-3.00506	-3.44998	-3.2531	-4.96751	-3.7693	NaN	-3.87545	-2.72532	-5.62247	-4.40578	-5.17763	-3.10411	-2.71112	-2.45187	-3.71544	-3.94267	-2.78769	-2.20889	-2.87568	-6.00176	-3.16185	-4.02911	-2.73125	NaN	-4.91061	-4.82067	-3.5923	-3.20197	-3.8165	-2.87363	-4.68847	-3.41447	-2.90791	-5.79281	-4.05848
AT5G50420.1	AT5G50420	1	0.967924	0.902428	1.03619		NaN	0.398867	0.249479	0.391842	NaN	NaN	NaN	NaN	0.586607	0.966404	NaN	0.305645	NaN	0.627329	NaN	NaN	-0.0912848	-0.0491343	-0.163042	NaN	NaN	-0.194315	NaN	0.384125	0.117147	NaN	0.730847	0.482161	0.809988	NaN	NaN	NaN	0.430731	NaN	-0.0949774	NaN	-0.0875416	-0.269472	-0.0788727	-0.38586	NaN	-0.291071	NaN
AT1G50700.3	CPK33	1	1.02756	0.889053	0.965889		NaN	-1.49791	-1.22653	-1.5628	-1.71352	NaN	-0.628229	-1.03042	-1.02667	-1.15074	-1.0208	-1.13476	-1.11953	-1.46998	-1.41412	NaN	-1.39355	-1.3605	-2.25697	-2.04582	-1.36213	-0.987892	-1.59397	-0.692715	-0.936325	NaN	-0.95617	-1.53562	-1.02409	-1.84904	-1.34541	-1.42012	-1.36534	-1.54553	-1.42855	-1.64515	-1.24225	-1.16412	-1.83138	NaN	NaN	-1.34301	-1.85128
AT3G60600.2	PVA11	1	1.04619	1.02489	1.03564		0.496637	1.46302	1.82627	1.61828	1.20879	1.22844	1.25508	1.69045	0.869673	1.48652	0.280913	1.17045	0.767544	NaN	1.05666	0.823542	0.449166	1.11678	-0.085844	1.10216	1.37021	1.47182	2.26283	2.15722	2.36454	0.898262	1.5066	1.20752	1.19922	0.94464	1.26843	0.954829	1.67315	0.498779	0.597114	1.22032	1.07415	1.48879	0.704668	1.22033	1.56973	2.00867	2.46566
AT1G67230.1	CRWN1	1	1.02917	0.955037	1.00199		2.36216	2.39441	2.74092	2.97243	1.91448	2.61117	2.50997	2.37777	2.78736	2.62585	2.4511	2.51942	1.93341	2.37651	2.79413	1.95377	1.85927	2.34283	2.71437	1.77146	2.74591	2.85567	2.78445	3.19272	3.24097	2.50791	2.89507	2.39641	3.11858	2.45965	2.53372	2.39396	2.04605	1.73728	1.78499	2.48789	2.3631	2.8626	1.85098	1.95307	2.02845	2.37415	2.53557
AT5G02770.1	MOS11	1	0.994414	0.901333	0.922216		2.92543	3.31519	3.19317	3.17855	3.43248	2.61369	3.00742	3.15588	2.60425	2.87671	2.81928	3.28392	3.23159	2.979	3.00577	2.92731	3.44731	3.1973	3.11961	3.22913	2.73825	3.28814	3.47448	2.61835	2.99577	2.93063	3.66561	3.32228	2.39909	2.81689	3.20018	3.37327	3.07354	3.09964	3.34546	2.89212	3.37021	2.99696	3.33084	3.00468	2.30293	2.74306	2.62322
AT4G00238.1	AT4G00238	1	0.929592	1.16575	0.947865		-1.71555	-1.36498	-0.980064	-1.18077	-0.769931	-1.00291	-1.09836	-0.347178	-0.627832	-0.714251	-0.771581	NaN	-0.380926	NaN	-0.840899	-1.44907	-1.46217	-1.02462	-1.70356	-1.32221	-1.01439	-0.994377	-1.08689	-1.15871	-0.745966	-0.776197	-0.786685	-1.41487	-0.843216	-1.19565	-0.813851	-1.49141	-1.42158	-2.00883	-1.63319	-1.3764	-1.1419	-0.738726	-1.87839	-1.76438	-1.63636	-1.42403	-0.385468
AT3G19960.5	VIII-1	1	1.09379	0.838616	0.981991		0.0762672	-0.083374	0.283808	-0.20537	0.244458	-0.0833225	0.000226974	0.0625648	-0.848898	-0.136854	-0.135766	-0.234266	-0.185568	-0.363035	0.00514317	-0.382406	-0.123208	0.145194	-0.147091	-0.192629	-0.219286	-0.129164	0.0790081	-0.3379	-0.658672	0.014946	0.0335569	0.394587	-0.397612	0.261886	-0.672521	-0.333922	-0.0701866	-0.447775	-0.0160284	-0.0627213	-0.0378876	0.26449	0.163353	0.206627	-0.377905	-0.188934	-0.197571
AT1G73980.3	AT1G73980	1	0.970066	0.88261	0.887296		1.65153	1.55069	1.93824	1.8891	1.66396	1.42916	1.64433	1.65789	1.63162	1.75046	2.18207	2.15046	2.58162	2.35751	2.27322	2.57646	2.15659	2.80535	2.12346	2.71346	1.28003	1.32932	1.86135	1.21092	1.22476	1.41583	1.42313	2.17785	1.35843	1.62236	2.22826	1.98485	2.2883	2.56952	2.61356	2.45459	2.72738	2.70115	2.88998	2.46832	1.57904	1.52447	1.19548
AT5G64270.1	AT5G64270	1	1.0755	1.12477	1.1064		NaN	-0.865303	-0.159292	NaN	-0.89848	NaN	NaN	-1.23247	NaN	-0.534378	NaN	0.183065	-1.17497	NaN	-0.389596	-1.9431	-1.79445	NaN	NaN	-1.52758	-1.96042	NaN	-0.205641	NaN	-1.16107	NaN	NaN	-1.1184	-0.414043	-1.29547	NaN	NaN	-1.44081	NaN	-1.13521	-1.44433	-0.694378	0.0894833	NaN	-0.46446	-2.50423	NaN	-0.974813
AT3G11720.4	AT3G11720	1	0.789381	0.695203	0.766709		0.442535	-0.0687466	0.242201	0.521961	0.440257	0.0356922	-0.166756	0.332527	0.238911	0.118441	-0.270249	-0.231373	0.197388	0.408609	0.128221	0.188974	-0.00380421	0.386252	0.0162525	-0.0227604	0.299011	0.134897	0.128721	-0.0579853	0.139875	-0.131664	-0.0786886	0.240191	-0.0583458	0.161065	0.0205965	0.151206	0.421944	0.588606	-0.0304003	0.232201	0.0164413	0.343082	0.044899	0.129208	-0.742928	-0.755552	-0.0916443
AT1G14280.1	PKS2	1	0.713359	0.647585	0.676622		1.68736	1.54943	1.70114	1.23211	1.39735	1.57706	1.37683	1.20539	1.26657	1.43292	NaN	NaN	NaN	2.01718	1.74757	NaN	1.44285	1.70829	NaN	1.46751	1.79771	1.65114	2.32819	1.23531	1.46278	1.20132	1.63194	1.694	1.65146	2.34165	NaN	1.48002	NaN	1.68995	1.77223	1.55604	1.37557	NaN	2.51509	1.81695	NaN	0.818331	0.654835
AT3G19100.1	CRK2	1	1.18899	1.35105	1.34617		-2.43839	-1.44204	-1.56686	-1.77492	-2.0002	-1.68392	-0.652313	NaN	-1.07654	-1.37891	-1.35239	-0.981031	-1.00028	-1.44281	-1.45864	-1.84814	-1.13765	-1.55348	-2.01462	-2.47056	-1.47513	-0.764088	-1.66083	-0.822405	-0.979445	-1.23186	NaN	-2.22698	-1.06613	-1.62904	-1.2046	-1.39139	-1.66381	-1.81062	-2.34994	-1.51089	-0.97949	-1.31844	NaN	-2.24221	-1.79414	-1.03865	-0.562922
AT3G15970.2	NUP50B	1	0.954437	1.01372	0.985543		1.50751	1.82321	1.57527	1.89586	1.76172	1.60253	1.39118	1.64691	1.31062	1.1851	1.11684	1.65724	0.657696	1.19781	1.17538	1.28482	1.34783	1.19526	0.565493	0.920166	1.44175	1.67338	0.866302	1.54136	1.75425	1.35625	1.18433	1.28642	1.74328	1.17012	1.1065	0.984149	0.853495	1.7257	1.33078	1.48883	1.66523	1.15765	1.17766	1.37275	1.5382	1.62936	0.821537
AT3G55270.1	MKP1	1	1.08202	0.88427	1.02004		NaN	NaN	NaN	NaN	NaN	-2.5836	-2.57751	-1.82648	NaN	-2.95827	-1.98086	NaN	-0.9771	-1.86272	NaN	NaN	-2.73217	-2.36058	-2.92987	-3.06896	NaN	NaN	NaN	NaN	NaN	NaN	-2.4065	-2.02065	-2.33992	-3.00141	-2.13977	NaN	-1.48428	-2.44121	NaN	NaN	-3.50746	-1.28322	-3.19158	-3.11602	NaN	-4.54255	NaN
AT4G36870.2	BLH2	1	1.20955	1.11015	1.18299		-0.367569	NaN	-0.62958	-0.577461	-0.607207	-0.256229	-0.163042	NaN	NaN	-0.570969	-0.355987	NaN	-0.491491	-0.464478	-0.240268	-0.500673	NaN	NaN	NaN	NaN	0.00416756	0.257259	NaN	NaN	NaN	-0.203028	0.123092	NaN	NaN	-0.433331	-0.144567	-0.425851	NaN	NaN	-0.609563	-0.107229	NaN	-0.175034	NaN	NaN	-0.766417	-0.598757	-0.486303
AT4G18600.2	WAVE5	1	1.17676	0.92698	1.00507		-0.307438	-0.359583	-0.601171	-0.207993	-0.760604	-0.607056	-0.766956	-0.47809	NaN	-0.825251	-1.39926	-0.326391	NaN	NaN	-1.05171	-0.496059	-1.24739	NaN	-1.04899	NaN	-0.331728	-0.877092	NaN	-0.49855	-0.80312	-0.458145	-0.795245	-0.0586147	-1.34564	-0.625752	NaN	-0.731894	NaN	-1.03418	-0.844569	-0.888796	-0.460979	-0.435266	0.138136	-0.759811	-1.01075	-0.998747	NaN
AT4G29440.2	AT4G29440	1	2.3621	0.892227	1.92686		-0.610212	-0.92046	-0.886652	-0.52747	-0.613172	-0.770733	-0.600302	-0.742092	-0.679726	-0.411821	-1.05527	-1.19692	-1.6567	-1.12795	-0.926835	-1.60922	-1.65699	-1.27894	-0.635471	-1.75183	-0.605476	-0.643089	-0.790806	-0.359293	-0.595264	-0.416021	-0.369678	-1.05771	-0.377699	-0.264871	-0.331929	-0.799699	-0.72624	-1.09725	-0.623546	-0.844091	-0.713701	-0.927305	-1.60581	-1.35533	-0.843891	-0.73838	-0.713881
AT4G09320.1	NDPK1	1	0.933503	1.22895	1.01643		-0.795275	-0.102444	-0.782997	-1.06533	-1.39483	-1.39234	-1.09212	NaN	NaN	-0.583828	-1.44163	-0.0274582	-0.697531	-2.80368	NaN	-0.222677	-2.13228	-1.55446	-2.00329	-0.917223	-0.660975	-1.43138	-0.755722	-1.49064	-0.467789	-1.18874	NaN	-0.207689	NaN	-1.45255	NaN	NaN	-0.601379	NaN	-1.75489	NaN	-0.275625	-0.103611	-1.27093	-0.496223	-0.564081	-0.815069	-0.0953808
AT1G67230.1	CRWN1	1	1.02917	0.955037	1.00199		2.95393	2.84023	3.00917	2.91451	2.57171	2.75344	2.98093	2.66565	2.95508	2.55308	2.74436	2.67475	2.67223	2.89896	2.77757	2.76687	2.87232	3.06052	2.67781	2.75299	2.76946	NaN	2.77754	2.22236	2.69477	2.79133	2.92875	3.19835	2.37416	2.65444	2.86005	3.1942	2.77103	2.89248	2.98579	3.11739	3.2518	3.07586	3.10635	3.12427	2.27865	2.41317	2.63292
AT5G15020.2	SNL2	1	1.03826	0.856876	0.959151		0.406631	0.629147	0.598562	0.678274	0.852166	0.342409	0.25165	0.187679	0.20068	0.480234	0.116969	0.510456	0.0729237	0.558405	0.647855	0.0387516	0.250827	0.636247	0.182749	0.472679	0.109085	0.426352	-0.229116	0.405399	0.498007	0.284517	0.425542	0.429499	-0.148758	0.379416	0.373691	0.650054	0.0781574	0.611418	0.52736	0.470957	0.91872	0.275078	0.641367	0.533712	0.186377	0.390207	-0.306299
AT4G11740.2	PUX8	1	0.935415	1.02958	1.02468		-0.0899315	0.335926	0.287853	0.618385	0.510461	1.0882	1.17416	0.704239	1.54936	0.844393	1.08475	0.298521	1.37083	0.970272	0.513898	0.798315	0.277595	0.347053	0.275024	-0.189617	0.884281	1.25157	0.694511	1.1486	1.06227	1.26352	0.955316	-0.00589371	0.318493	-0.227727	1.59648	NaN	0.650923	0.135128	-0.681951	0.69301	0.102751	0.574446	-0.0690498	-0.397369	0.473658	0.248062	1.22152
AT3G12280.2	RBR1	1	1.21998	1.07144	1.13899		1.62515	1.47147	1.54577	1.81653	1.27519	1.55139	1.82941	1.7742	1.99819	1.26867	1.11689	1.25059	0.734148	1.78532	1.04074	1.41168	1.16983	1.33311	0.388435	0.479849	1.82185	1.56407	0.982944	1.97808	1.54925	2.2106	1.60497	1.31313	1.69004	0.911443	2.16094	1.37438	1.11314	1.36592	1.00201	0.957451	1.12682	1.45233	1.26534	0.93755	1.84491	1.20221	1.32634
AT2G25780.1	AT2G25780	1	0.455414	3.24102	2.26228		-1.43795	-1.36301	NaN	-1.7172	-1.91483	-1.02134	-1.45706	NaN	-2.01792	-1.97991	-1.59126	NaN	NaN	-2.08746	-2.1224	-1.36882	-2.07683	NaN	-2.3909	-2.00117	-1.085	-1.26511	-1.93728	-1.93414	-2.12492	-0.865137	-1.42051	NaN	-2.08197	-1.99636	-1.08567	-1.62078	NaN	-0.954147	-1.59865	-1.28819	-1.44351	NaN	-1.19002	-1.68443	-0.000148773	-0.566717	-0.313154
AT3G63400.4	CYP63	1	1.1972	1.28696	1.25572		-3.09232	-2.85269	-2.22836	-2.5562	-2.54278	-2.15292	-2.51109	-2.37004	-2.18834	-2.06349	-1.92196	NaN	-1.66998	-2.10562	-1.83078	-2.79876	-2.65574	-2.66122	NaN	-2.23199	-2.44907	-1.94741	-2.67004	NaN	-2.07154	-2.89466	-1.85796	-2.69421	-2.77084	-1.91705	-2.09971	NaN	-2.59229	-3.57707	-2.16787	-1.94673	-2.76804	-2.1628	-2.50983	-2.05317	-2.453	-2.32027	-2.07049
AT3G13290.1	VCR	1	1.2543	1.22166	1.14689		-0.648462	-0.0684967	-0.376949	-0.239948	-0.544019	-1.0216	-0.230759	-0.794382	-1.0044	NaN	-0.152238	0.260025	-0.0759602	0.359137	0.439048	0.254988	0.557851	0.0806875	-0.347914	0.499929	-0.638147	-0.940563	-0.327265	-1.46003	-0.681273	-0.83004	-0.960505	-0.0108528	-0.551527	NaN	0.319709	0.414512	0.334583	1.03974	0.194652	0.207827	0.438875	0.193771	0.382135	0.2635	-0.733021	-0.521608	-0.864689
AT1G77120.1	ADH1	1	1.1825	1.44721	1.06096		2.51352	1.69218	1.81968	1.69867	2.04524	1.86995	0.877279	1.3754	1.4261	1.91795	2.31673	NaN	0.979599	1.72937	1.68959	2.5092	1.10511	1.13013	1.54907	1.89203	1.68986	1.12419	0.500328	1.57074	1.53759	2.12656	1.80674	1.57481	1.23576	1.58426	2.10272	1.11181	1.48859	1.82712	2.06835	1.93857	1.26429	1.09443	NaN	2.0432	3.0593	2.66888	2.71365
AT3G63130.2	RANGAP1	1	1.03409	1.1519	1.04564		0.19742	0.554331	-0.0217361	0.528648	0.22943	0.558464	0.785265	0.536432	1.05353	0.549742	0.492391	0.0904541	0.755566	0.929308	0.531537	0.824816	0.0420923	0.138835	0.0903378	-0.452595	0.365284	0.965242	0.570919	0.92865	1.01154	0.765535	1.12627	-0.436857	1.00406	0.110412	0.576707	0.797957	0.17716	0.262827	-0.577992	0.497667	0.707394	0.717785	0.121681	-0.0566959	0.311129	0.960419	0.958633
AT3G15970.2	NUP50B	1	0.954437	1.01372	0.985543		-0.932037	-1.567	-0.969303	-1.59142	-1.31809	-1.06097	-1.7481	-0.972694	-1.80988	-1.06691	-1.91893	-1.65812	-1.06021	NaN	-1.02713	-1.74936	-2.08343	-1.25024	-2.48373	-1.97619	-0.81708	-2.02437	-1.35628	-1.30148	-0.69993	-1.09568	-1.49003	-1.05752	-1.27204	-1.04799	-1.30144	-1.45351	-1.43843	-1.93103	-0.931108	-1.24011	-1.9213	-1.50203	-2.07137	-1.59703	-1.15122	-1.40035	-1.3265
AT1G49950.3	TRB1	1	1.56892	1.02139	1.38968		NaN	-0.47506	0.71147	1.15266	-0.00792027	NaN	-0.545355	0.989012	-0.636049	0.872837	NaN	0.435942	0.921124	NaN	0.489459	NaN	-0.902434	-0.33262	0.541918	-1.42116	NaN	-0.698513	0.870903	-0.277729	0.651312	NaN	-1.09774	1.45818	0.557617	1.08284	NaN	NaN	0.726385	0.961432	0.643651	NaN	-0.212883	-0.0470028	0.668411	0.536791	NaN	-0.254526	0.0732632
AT3G17850.1	IREH1	1	1.13531	0.952163	1.11593		2.36319	1.98469	2.09521	1.98059	2.1172	2.4931	2.31526	2.85412	2.73902	2.45155	1.51813	2.48353	2.54733	2.06505	2.36527	1.91519	2.25232	2.30861	3.06145	1.62495	2.57038	2.09591	2.65563	2.54043	2.47075	2.70977	2.5309	2.25023	2.77676	2.19014	2.21771	2.04535	1.84172	2.18362	1.63222	2.3734	2.68737	2.49164	2.02282	2.09463	2.23024	2.28867	2.0425
AT1G18890.1	CPK10	1	1.96802	1.16236	1.64886		NaN	-0.0369453	NaN	-0.395275	-1.18149	-0.681421	NaN	-1.44165	-0.929159	-1.36796	NaN	NaN	NaN	-1.14106	-1.49623	NaN	NaN	NaN	NaN	NaN	-1.08576	-1.20467	-0.903601	NaN	-1.38433	NaN	-1.66459	-1.2256	-0.894112	-0.816041	-1.36506	-0.975505	NaN	NaN	NaN	-1.30448	NaN	NaN	-1.17483	NaN	0.49859	0.720879	NaN
AT5G61150.1	VIP4	1	1.01584	1.04704	1.02752		-0.253124	-0.521051	-0.290854	-0.375217	-0.120822	0.581766	0.0795403	0.0911674	0.531443	0.762808	0.637464	-0.33927	0.731546	0.635836	0.489757	0.0429115	NaN	-0.345485	0.376593	NaN	0.126072	0.0198517	-0.239502	0.57995	1.01348	0.660427	NaN	-0.578617	0.17449	0.220864	1.02465	-0.298139	-0.101517	NaN	-0.316104	NaN	NaN	NaN	-0.156143	NaN	0.236338	-0.0492363	-0.000598907
AT3G03960.1	CCT8	1	1.01123	1.20494	1.1419		0.263823	0.792822	-0.0817909	0.333132	-0.242232	0.118212	-0.0875607	-0.410973	0.368916	0.190392	-0.136979	0.666809	-0.0152607	0.238245	0.0219717	0.500481	0.464309	0.259879	0.111879	0.493837	0.199272	0.432518	0.278404	0.0312939	0.457245	0.338839	0.0751944	0.317753	-0.218544	-0.507962	0.202409	0.66223	0.335064	0.156933	-0.41628	0.176849	0.0738659	0.17218	-0.192913	0.153553	0.287725	0.523905	0.214663
AT1G19570.1	DHAR1	1	1.07357	1.05008	0.791068		-1.80374	NaN	NaN	-1.36694	-2.12589	NaN	NaN	-1.91	-2.75136	-1.80351	-1.78668	NaN	-1.48172	-1.46716	NaN	NaN	-1.7322	-1.92124	NaN	-2.67463	NaN	NaN	NaN	NaN	NaN	NaN	NaN	NaN	NaN	NaN	NaN	NaN	NaN	NaN	NaN	NaN	-1.83031	NaN	-1.93622	NaN	-1.24638	-1.17846	-1.08945
AT5G04280.1	RZ1C	1	1.08511	1.26839	1.03975		1.23452	0.931852	1.16628	0.773273	0.986552	0.657906	0.892328	0.928823	0.531	0.848574	0.991323	0.863379	0.220783	0.56987	0.896502	1.22938	0.890248	1.09194	0.667414	1.24022	0.933512	0.831545	0.201857	0.483345	0.97687	0.595551	1.25519	0.706861	-0.0283852	0.827769	0.821023	0.890407	0.622272	1.25909	1.27146	1.34865	1.08845	0.865454	1.02088	1.03685	0.288412	0.0747452	-0.250198
AT2G02950.1	PKS1	1	0.518381	0.958813	0.668548		0.706762	0.28776	0.129421	0.632338	0.560422	0.555319	0.139948	NaN	0.0518112	0.0867577	0.323087	-0.701756	0.275713	-0.186256	0.0438166	0.283577	0.31636	0.403577	-0.561539	0.224701	0.849255	0.192244	NaN	0.144117	0.241295	0.126209	0.118051	0.185251	0.349039	0.356956	0.224494	0.399985	NaN	1.314	0.348664	0.67255	0.390581	-0.313711	0.859806	-0.162437	-0.745844	NaN	NaN
AT1G27910.1	PUB45	1	1.08914	0.874788	1.06426		-2.78485	-2.28326	NaN	NaN	NaN	-2.37317	-2.01859	NaN	-2.55828	NaN	-2.16359	NaN	NaN	-1.60972	-2.31633	NaN	-2.38267	-1.90329	NaN	-2.15293	-2.7241	-2.00724	NaN	-2.10028	NaN	-2.49608	-2.71196	NaN	-1.79609	-2.28562	-2.89009	-2.77719	NaN	NaN	-2.34913	-3.11625	NaN	NaN	-1.75154	NaN	-2.50131	-2.15	NaN
AT2G44060.2	AT2G44060	1	1.08878	0.99026	1.08519		-0.102901	0.0683975	-0.296772	-0.467562	-0.152446	0.384136	0.135286	-0.0463924	0.513237	0.448629	0.73783	0.942476	0.40472	0.210867	0.300635	0.168152	0.562957	-0.173106	-0.0612125	0.090744	0.383274	0.804157	NaN	0.11957	-0.0504456	0.338999	0.773108	-0.719368	0.14464	0.426776	0.831445	0.236327	0.00856972	-0.7339	0.000544548	0.173035	0.299713	-0.00882339	0.267473	-0.270876	0.577192	0.751659	0.624012
AT4G04210.1	PUX4	1	0.879795	0.940157	0.840741		1.88632	2.00145	2.05389	2.21939	1.8256	2.35202	2.74176	2.62652	2.90017	2.39415	2.88641	3.2149	3.0089	1.87791	3.02932	2.42968	2.33812	2.20129	1.90834	1.81117	2.57098	2.72998	2.2986	3.42612	2.98098	3.1391	3.29527	1.12952	3.51978	1.99372	2.70405	2.23949	2.69423	1.60096	1.0858	2.81571	3.05431	2.51307	1.48901	1.50338	2.01776	2.44686	2.74766
AT2G42580.1	TTL3	1	1.01042	1.09011	1.08364		-0.400888	-1.00655	-0.611023	-1.66452	-0.869906	-0.555782	-1.16347	-0.681641	-2.21649	-1.00773	-0.876645	-1.65063	NaN	-1.38412	-1.05618	-2.24854	-1.20953	NaN	NaN	-0.694994	-1.63917	-0.759262	-0.141006	-1.07116	-1.60888	-1.88944	NaN	NaN	-2.98808	-0.838519	-1.82916	-2.18126	NaN	NaN	NaN	-1.67749	-2.23128	NaN	NaN	-0.551245	-0.674578	-0.586803	-0.326843
AT1G04920.1	SPS3	1	0.909198	1.77198	1.84568		NaN	NaN	NaN	NaN	NaN	NaN	NaN	NaN	NaN	NaN	-3.37995	NaN	NaN	NaN	NaN	NaN	NaN	NaN	-2.57571	NaN	NaN	NaN	NaN	NaN	NaN	NaN	NaN	NaN	NaN	NaN	NaN	NaN	NaN	NaN	NaN	NaN	NaN	NaN	NaN	NaN	-1.01317	-2.10482	NaN
AT1G50140.5	AT1G50140	1	1.02464	1.01165	1.01806		0.00479126	0.286509	0.257923	-0.152605	0.0152998	-0.586302	-0.599022	-0.575682	-1.24609	-0.0688095	-0.496791	0.617353	-0.572674	-0.778196	-0.250585	-0.593269	-0.19947	-0.124404	-0.285589	0.297676	-0.62788	-0.771967	-0.797083	-0.585588	-0.671715	-0.914774	0.0325155	0.361975	-0.821945	0.446082	-1.12203	-0.653459	-0.550137	-0.492025	0.219443	NaN	-0.102196	-0.63525	-0.619459	0.634115	-0.128542	-0.306942	0.0740509
AT3G07790.1	AT3G07790	1	1.87589	1.07525	1.71928		-0.208155	0.191124	0.194519	0.338017	0.278581	-0.270557	-0.181479	0.339508	-0.215446	-0.110382	-0.26228	0.38483	-0.0740528	-0.194418	0.339009	-0.585079	-0.15182	0.0687132	-0.0621605	-0.212416	-0.0256939	0.128237	-0.499109	-0.498173	-0.0403557	0.122379	0.201581	0.0221481	-0.777918	0.0535269	-0.0631399	-0.231071	-0.309587	0.243418	0.165181	-0.0886402	-0.0285263	-0.141289	-0.127577	0.264572	-0.205746	-0.483171	NaN
AT1G70830.1	MLP28	1	1.09959	0.552619	0.65233		3.29678	3.45419	3.24805	3.97882	3.02344	3.50473	3.78225	3.28844	3.18005	3.33547	3.04768	3.76946	3.34882	3.79255	2.91018	3.1979	3.21014	3.39992	3.51044	3.47822	3.55853	3.63172	3.87744	3.11842	3.64351	3.11896	3.46811	3.14253	3.12154	2.81752	3.08435	4.05251	3.05841	3.20326	3.00718	3.32841	3.44978	3.05293	3.33279	2.79334	2.88976	2.8583	2.98569
AT1G69160.1	AT1G69160	1	0.41656	0.693557	0.465221		-0.0512924	0.522453	0.209789	1.38067	1.27106	0.358269	0.745892	0.692186	1.03776	0.521309	0.381757	0.450424	0.0776958	0.964375	0.996375	0.55851	0.410079	0.364694	1.50933	0.468212	1.01454	0.733891	0.133465	1.70705	1.61586	0.855448	1.07009	0.323296	1.64751	0.70663	1.49523	0.792146	0.849693	1.15582	0.700933	1.07186	1.21298	0.755344	1.07491	0.91201	-0.873709	-0.630648	-1.10118
AT1G11310.3	MLO2	1	1.52227	0.731024	0.940683		1.61404	2.0087	2.28922	1.77634	1.8391	1.65991	1.69386	1.99795	1.40627	1.51039	1.52096	2.21184	2.22386	1.84875	2.2504	1.81704	1.80197	2.31096	1.14501	1.8075	1.46557	2.1067	1.42713	1.33062	1.34708	1.64938	2.26973	2.49056	1.37938	1.68828	1.48197	1.68619	2.06361	1.64254	1.77593	1.59893	2.17591	1.9697	1.65077	1.86057	1.62509	1.60962	1.83211
AT3G26090.2	RGS1	1	1.1773	0.9754	0.969692		-1.01474	NaN	NaN	-0.763783	NaN	NaN	-1.55029	NaN	-1.2959	NaN	NaN	NaN	NaN	NaN	NaN	-1.01918	-0.718156	NaN	-0.721594	-0.907557	NaN	NaN	NaN	NaN	NaN	-2.06546	-2.1227	NaN	-1.38273	-1.43381	NaN	-1.41385	NaN	-1.00436	-1.11467	NaN	NaN	NaN	-1.00894	NaN	-0.573694	-0.685524	NaN
AT3G58510.3	RH11	1	1.10398	1.22505	1.12745		-0.79817	-0.281818	-0.65966	-0.395275	-0.804465	-0.566444	-0.871529	-0.173935	-0.180317	-1.02371	-0.937402	-0.63645	-1.36432	-0.668646	-0.774369	-0.839066	-0.610642	-0.844159	-1.2936	-1.01969	-0.623739	-0.706526	-1.10435	-0.364805	-0.868185	-0.71423	-0.85485	-0.808659	-0.624521	-1.18853	-1.42617	-0.726779	-0.670866	-0.599781	-1.25258	-1.03573	-0.560123	-0.867697	-1.34531	-1.17753	-0.00128937	0.152554	-0.567558
AT1G30690.2	PATL4	1	1.04575	0.852577	1.00948		-0.174891	-0.172455	-0.786182	-0.367802	-1.021	-0.140446	0.279892	-0.512239	-0.100025	-0.666983	-0.102681	-0.338251	-0.100002	NaN	-0.953013	-0.683825	-0.0663919	-0.410636	NaN	-1.3803	0.0219574	0.298838	-0.256296	-0.0172596	-0.147562	0.238598	0.0950727	-0.88155	0.0919609	-0.764426	0.103063	-0.304166	-0.791483	-0.656757	-1.20366	-0.52384	-0.267918	-0.0236263	-0.679173	-0.948467	-3.06762	-0.855692	-0.268953
AT2G24590.1	RSZ22A	1	0.946069	1.10841	0.995489		3.56365	3.57882	3.52531	3.41186	3.83693	3.69382	3.27752	3.23556	2.86345	3.42651	3.53833	3.35966	3.86617	3.3364	3.57662	3.6071	3.4535	3.62877	3.55379	3.62286	3.65467	3.37251	4.04086	3.05004	3.52906	3.22614	3.10259	3.80953	3.02857	3.69452	3.05142	3.42504	4.10653	3.09635	3.75835	3.30305	3.18506	3.84723	3.85338	4.04859	3.8297	3.78456	3.84598
AT1G52110.1	AT1G52110	1	1.08075	1.14092	1.39621		NaN	2.94139	5.87577	3.14337	NaN	NaN	3.07022	5.42655	3.06491	NaN	NaN	NaN	-1.32449	3.58171	NaN	NaN	2.70135	NaN	NaN	3.24082	NaN	0.204496	NaN	0.90317	0.692142	NaN	0.0210829	2.42587	0.74357	NaN	-2.04449	-0.573234	2.52703	NaN	0.402896	-0.107937	NaN	1.85782	NaN	0.153418	NaN	3.04082	5.76642
AT3G13200.1	EMB2769	1	0.986724	1.08165	0.998403		-0.440411	-0.107315	0.639696	-0.733545	-0.271037	0.237143	1.34465	0.00964546	0.468214	-0.634329	0.391683	-0.234465	0.139605	0.830992	0.183276	-0.52733	-0.0730524	-0.290841	-0.707439	-0.0558624	-0.00879478	0.487789	-0.42399	-0.213009	0.0695515	0.0157013	0.649035	-0.198626	-0.346027	0.0639219	0.633304	-0.206637	-0.0191422	-0.23691	-0.503623	-0.683455	-0.492804	-0.138725	-0.584215	-0.529245	-0.860901	-0.188244	-0.341131
AT5G14120.1	AT5G14120	1	0.848186	2.00893	1.441		1.0215	NaN	1.44051	NaN	1.29971	0.822382	0.0541897	0.972269	1.34572	1.58334	0.766244	0.267553	1.29878	1.51684	1.01881	NaN	NaN	1.53811	1.69753	2.43455	-1.59517	-0.223728	NaN	2.10527	NaN	NaN	0.216725	1.31139	1.61685	1.80316	NaN	1.02155	1.19975	2.21305	1.2483	0.10667	0.548811	0.881189	2.27371	1.65016	2.13468	2.06832	1.15789
AT5G14120.1	AT5G14120	1	0.848186	2.00893	1.441		1.0215	NaN	1.44051	NaN	1.29971	0.822382	0.0541897	0.972269	1.34572	1.58334	0.766244	0.267553	1.29878	1.51684	1.01881	NaN	NaN	1.53811	1.69753	2.43455	-1.59517	-0.223728	NaN	2.10527	NaN	NaN	0.216725	1.31139	1.61685	1.80316	NaN	1.02155	1.19975	2.21305	1.2483	0.10667	0.548811	0.881189	2.27371	1.65016	2.13468	2.06832	1.15789
AT1G75150.1	AT1G75150	1	0.929811	1.06356	1.01645		-1.5892	-1.97058	-1.36817	-1.26877	-1.58252	-1.48157	-1.77947	-1.26808	-1.67228	-1.38923	NaN	-1.62423	-2.5225	NaN	-1.93387	NaN	-1.92895	-1.92737	NaN	NaN	-1.70187	-1.49666	-2.1224	-0.734079	-1.5999	NaN	-1.50074	-1.82109	-1.16301	-1.81102	NaN	NaN	-2.12551	-1.46945	-1.72797	-1.89864	-2.12582	-2.0535	-1.4936	-1.85229	-1.30306	-2.1606	-1.52085
AT3G63400.4	CYP63	1	1.1972	1.28696	1.25572		0.0314484	0.122089	0.488785	-0.0339222	0.128009	0.528265	0.342319	0.470907	0.625883	0.252848	-0.163531	-0.165359	-0.0368614	0.400534	0.423402	-0.0143833	-0.325488	0.0520353	0.763498	0.0976162	0.0351715	0.446514	0.124245	0.892426	0.781641	0.563002	0.237409	-0.122255	0.597872	0.333362	0.582	-0.0988359	-0.152042	0.00583458	-0.132459	0.435455	0.138029	0.443007	0.115749	0.151104	-0.107121	0.0539379	0.041647
AT3G21670.1	NPF6.4	1	0.677501	0.718193	0.785059		3.538	3.30075	3.81166	4.14269	3.90134	3.87104	3.52703	3.9141	4.07205	4.32329	3.27222	3.76906	3.22998	4.34266	4.15798	3.39967	3.26522	3.54734	4.02231	3.78424	3.82096	3.50208	3.71445	4.13341	3.95092	4.09299	4.04233	3.9875	4.48837	3.81498	4.20673	3.03751	3.68413	3.80398	3.5756	3.53379	3.43717	3.91924	3.26482	3.78315	3.06555	2.82832	3.53826
AT5G20010.1	RAN1	1	1.43125	1.09913	1.31445		3.38038	3.42816	3.53686	3.27789	3.54738	3.16329	3.00183	3.24889	2.63218	3.44412	3.46838	2.82686	3.41733	3.26269	3.26012	3.55895	2.89641	3.35112	2.84894	3.81585	3.1032	2.84828	3.79159	3.00778	3.40604	2.98664	2.53564	3.12757	2.74528	3.87811	3.44822	3.37108	3.45788	3.53101	3.35587	3.66472	3.29197	2.97216	3.59311	3.72055	3.11902	2.76863	3.34538
AT3G02880.1	AT3G02880	1	2.20756	1.10789	1.73478		0.610683	0.184973	-0.0253906	0.765852	0.318999	0.0875874	0.176601	-0.254929	0.290951	0.0314693	0.00981236	-0.00267601	0.252777	0.553467	0.293439	0.184944	-0.251151	-0.115783	0.327347	0.0826473	0.0349388	0.00574112	0.127184	-0.0548248	0.00802803	-0.180056	0.206735	0.0865421	0.0291023	0.460265	-0.0130892	0.136153	0.0699921	0.2829	0.297839	0.128332	0.281139	-0.170366	0.612516	0.32976	-0.0610065	-0.300253	-0.704615
AT5G25590.1	AT5G25590	1	1.01251	0.98036	0.946532		0.543718	0.666157	0.964851	0.402599	1.02002	1.14889	1.49791	1.09292	1.4356	1.22612	1.5181	1.39311	1.8534	1.14061	1.48874	1.10027	0.909011	1.05957	0.738256	0.891657	0.754971	1.28291	0.822495	1.46229	1.05105	1.22483	1.45124	1.13047	1.89646	1.4181	1.27138	1.24854	1.33345	0.934811	0.975144	0.919331	1.44732	1.22498	1.27194	1.09492	0.525019	0.579521	0.925924
AT2G13360.3	AGT1	1	0.77307	0.770671	0.830162		-1.72257	-1.43738	NaN	-1.55557	NaN	NaN	NaN	NaN	NaN	-2.5496	-1.18631	-2.95868	NaN	NaN	-2.14095	-1.63349	-2.70296	-2.64135	-1.39982	-0.901934	-2.31182	NaN	NaN	-1.22947	-2.27926	-2.49588	-1.15253	NaN	-1.27021	-1.23784	-1.97589	NaN	NaN	-0.618086	NaN	-1.39329	-1.8799	NaN	-1.27213	-2.05023	NaN	NaN	NaN
AT4G24100.1	AT4G24100	1	1.01093	0.933746	0.978233		NaN	-0.418013	-1.0633	NaN	NaN	NaN	-1.11458	NaN	-1.73019	NaN	NaN	-1.07114	NaN	-1.39648	-1.57255	NaN	-1.11874	-0.293206	-1.85782	-0.337559	NaN	-1.66802	-0.051939	-1.7027	NaN	NaN	-1.54853	NaN	-2.10171	NaN	NaN	-1.34634	-1.06043	-1.21061	NaN	-1.20652	-0.528606	-0.683279	-0.235077	NaN	NaN	-1.17408	-0.271732
AT1G15290.1	AT1G15290	1	0.870526	0.958724	0.846645		-2.19962	-1.6166	-2.28176	-1.90545	-2.05029	NaN	-2.00021	NaN	-1.73742	-1.60624	NaN	-2.11064	-2.18809	-1.75303	-1.90654	-2.71277	-2.12071	NaN	NaN	NaN	-3.03465	-2.59275	NaN	-2.91054	-2.02665	NaN	-2.11988	NaN	-2.02081	-2.03548	-2.74362	NaN	-2.05447	-1.53389	-2.27141	-2.5279	-2.04578	-2.21601	-2.35007	-2.22971	-1.8055	-2.29691	-1.99666
AT5G53440.2	AT5G53440	1	0.984013	0.981506	0.978147		-1.15702	-0.825975	-0.666363	-0.827454	-0.749518	-0.5709	-0.431963	-0.456408	-0.451454	-0.490658	-0.325107	-0.407307	0.0311298	-0.549545	-0.471499	-0.870005	-0.493306	-0.49426	-1.08306	-1.16826	-0.550024	-0.0813141	-0.590908	-0.431334	-0.128954	-0.275698	0.0797396	-1.26716	-0.265985	-0.999526	-0.158753	-0.696221	-0.617008	-1.07541	-0.753503	-0.676672	-0.467913	-0.385424	-0.991301	-1.15273	-0.603836	0.0120411	-0.0542278
AT4G14200.1	AT4G14200	1	1.11432	0.861691	0.872511		1.38849	2.13869	2.32784	1.92915	1.90689	1.65231	2.59324	2.34333	2.58779	2.01385	1.93195	2.25639	2.32281	2.35823	1.92344	1.5704	1.96116	1.78061	1.56123	1.24186	2.02501	2.31783	2.12984	2.64899	2.5585	2.06022	2.4003	2.2968	2.65469	1.77172	2.39221	1.90559	2.16703	2.05608	1.22947	2.17075	2.83941	2.32215	1.82851	2.05417	1.20882	1.51982	2.06205
AT4G11560.2	AT4G11560	1	1.00764	1.03945	1.0368		-1.10878	-1.5601	-0.709322	NaN	-0.835748	-1.70104	-1.80965	-1.35126	NaN	-1.13757	-1.45833	-1.33621	-1.02902	-2.55026	-1.06348	-1.58077	-1.68845	-1.24158	-2.35763	NaN	-1.68563	-2.91316	-1.46808	-1.32934	-1.61377	-1.48626	-0.92134	-0.336338	-1.28493	-0.983163	-1.39989	-2.03224	-1.32	-1.26624	-1.11662	NaN	NaN	-1.79607	-1.42399	-0.423813	-0.916788	-1.6664	-1.47307
AT2G03150.2	emb1579	1	1.00009	0.999924	1.02627		3.47478	3.1935	3.22988	3.33098	3.41334	3.04607	2.93217	3.01031	2.67275	3.13329	3.11295	3.12914	2.68448	3.02984	3.32887	3.30582	3.06036	3.36866	2.84964	3.49713	3.23655	3.02263	3.35652	2.67497	3.25103	3.32065	3.16001	3.12638	2.42512	2.93905	3.32633	2.9249	2.89188	3.30378	3.62581	3.27452	3.1584	3.30331	3.21077	3.05933	2.78265	2.37983	2.92206
AT1G23190.1	PGM3	1	1.10539	1.34475	1.05032		-0.0716724	0.220396	0.15926	0.331156	0.494203	-0.21389	0.377029	-1.09397	0.201157	-0.247963	0.136357	NaN	-0.332777	0.197973	0.144626	-0.288694	-0.0341883	0.358203	0.00744629	0.158661	-1.31827	-0.89794	NaN	-1.70532	-0.867451	-1.22209	-1.13701	NaN	-1.20098	-0.522025	-1.52328	-0.740167	NaN	-0.632513	-0.846749	-1.454	-0.510595	-0.862013	-0.870296	-1.05443	0.455305	0.649277	-0.183792
AT3G19370.3	AT3G19370	1	0.897076	0.707063	0.793098		-1.32171	-0.490585	-1.58219	-0.457518	-1.63744	-0.382227	-0.48996	-0.422823	0.309513	-0.205652	NaN	-0.587681	-0.419401	-0.921751	-0.885476	-0.542316	-0.933129	-1.41918	-1.73969	-2.13112	-0.623463	0.216084	-1.68244	0.566072	0.397942	0.0497513	-0.242116	-2.23551	0.472414	-1.26019	-0.151967	-1.01647	-1.51532	-1.31749	-1.96351	-0.0229511	-0.0407791	-0.398153	-1.54975	-1.19165	-1.47436	-0.809105	-0.731216
AT2G37080.3	ICR2	1	1.02778	1.00076	1.02665		-0.757711	-1.03274	-1.44508	-0.9825	-1.05249	-0.644775	-0.416368	-0.781361	0.169071	NaN	-0.852302	-1.30778	-2.53345	-0.332396	NaN	-1.60579	-0.222474	-2.28146	0.471407	NaN	-0.482639	-0.135536	-2.11828	0.0434837	-0.835901	-0.384171	-0.132747	-1.41247	0.53356	NaN	-0.412555	-0.716975	-2.39906	-0.348253	-0.900077	NaN	NaN	-3.01641	NaN	-1.70372	-0.761118	-0.803801	-2.30143
AT1G66750.1	CDKD-2	1	1.02527	1.12761	1.06228		NaN	-1.07672	NaN	NaN	-1.28244	-1.7958	-1.53459	NaN	NaN	NaN	-1.41847	-1.44592	-1.01254	NaN	NaN	NaN	NaN	-1.58993	NaN	NaN	-1.49113	-2.18982	-1.34374	-1.10623	-2.07621	-0.805357	-0.982356	NaN	NaN	NaN	-1.12514	-1.62961	NaN	-1.53267	NaN	NaN	NaN	NaN	NaN	-1.33914	NaN	-1.25101	NaN
AT4G21750.4	ATML1	1	0.867321	0.713275	0.783354		-0.33618	0.0766945	-0.271503	-0.192955	-0.744636	-0.161545	0.2932	-0.0594788	-0.0639305	-0.0517826	0.530862	0.13341	0.21265	0.699547	0.33945	0.930941	0.102641	0.789903	0.410995	0.790968	-0.589863	-0.0311775	-0.651087	-0.887291	-0.582119	-0.226488	-0.0611105	0.12219	-0.424707	-0.0531759	0.51526	0.32706	-0.113396	0.836342	0.675433	0.307493	0.486717	0.504374	0.933704	0.541059	-1.1336	-1.61843	-0.999327
AT3G55460.1	SCL30	1	1.03334	1.11431	1.09668		2.86102	2.99734	2.38158	3.09292	2.80243	2.54495	NaN	2.52743	2.65788	2.47225	2.5862	3.07337	2.10994	2.765	2.59822	2.80053	2.72063	3.0332	3.45015	2.29216	2.89912	2.79201	2.20066	3.06325	3.05232	2.81497	2.90262	2.52191	2.98244	2.44242	2.79643	2.56939	2.68481	2.9492	2.68842	2.89938	3.24184	2.38965	2.66249	2.74632	2.73829	2.69222	2.01351
AT1G53165.1	ATMAP4K	1	0.956228	0.925815	0.959859		-0.62751	-0.707561	NaN	NaN	NaN	-0.920582	-1.21212	-1.72641	-1.2537	-1.08055	-0.829276	-0.778286	-1.09027	NaN	-0.566045	-0.393703	NaN	NaN	NaN	NaN	-0.696005	-1.55741	NaN	-0.965248	-0.97616	-1.17717	-1.29486	-1.31631	-1.27693	-0.862966	-0.634587	-1.69118	NaN	NaN	NaN	-0.552454	-1.4707	NaN	NaN	-0.842848	NaN	NaN	-1.51128
AT1G53570.5	MAP3KA	1	1.04177	1.08028	1.17348		NaN	-0.540407	NaN	-0.736858	NaN	-1.01303	-1.2103	NaN	NaN	NaN	-0.244182	-0.0620346	-0.99074	-0.0599995	-0.526298	0.545193	0.638276	-0.416055	1.18497	0.513243	-0.983751	-1.09645	NaN	-0.407312	NaN	-0.615273	-0.271401	NaN	-0.0919437	-0.711324	NaN	0.0161257	-0.94434	-0.171761	-0.643929	-0.490032	0.269678	0.257956	0.147303	0.120815	-0.946663	-1.37066	NaN
AT1G53570.5	MAP3KA	1	1.04177	1.08028	1.17348		NaN	-0.540407	NaN	-0.736858	NaN	-1.01303	-1.2103	NaN	NaN	NaN	-0.244182	-0.0620346	-0.99074	-0.0599995	-0.526298	0.545193	0.638276	-0.416055	1.18497	0.513243	-0.983751	-1.09645	NaN	-0.407312	NaN	-0.615273	-0.271401	NaN	-0.0919437	-0.711324	NaN	0.0161257	-0.94434	-0.171761	-0.643929	-0.490032	0.269678	0.257956	0.147303	0.120815	-0.946663	-1.37066	NaN
AT2G26800.3	HMGCL	1	1.0879	0.977418	1.04148		-2.65064	-2.11694	-3.01219	-3.83308	-3.54094	-2.42854	-1.83874	NaN	-1.61565	-3.17717	NaN	NaN	NaN	-2.02151	-3.54828	NaN	-1.24238	NaN	-1.5915	NaN	-2.6916	-2.08844	NaN	-2.66588	NaN	-2.28763	-1.73821	-3.21516	-1.61398	NaN	-2.65137	-1.97862	-4.22529	-2.27458	-3.6398	-2.72471	-2.46647	-3.89331	-2.7922	NaN	-2.91369	-2.8291	NaN
AT1G68010.1	HPR	1	0.855694	0.706402	0.834293		-0.486734	NaN	NaN	-0.901642	NaN	-0.301548	NaN	NaN	-0.863262	NaN	-1.08766	NaN	NaN	-0.942247	-1.21017	-0.934809	-1.86965	NaN	NaN	NaN	-1.07529	NaN	NaN	NaN	-1.28214	-1.03986	-0.833667	NaN	NaN	NaN	-0.727918	-0.69476	NaN	NaN	NaN	NaN	NaN	NaN	NaN	NaN	NaN	NaN	NaN
AT5G41950.1	AT5G41950	1	1.12211	1.20859	1.15279		1.57665	1.40123	1.21086	1.74513	1.76784	2.60291	2.31643	2.41729	3.11284	2.59164	3.07938	2.98491	3.48516	2.86599	2.98332	2.80877	3.36429	2.75785	2.92491	2.09381	2.39337	2.01815	1.45224	2.45567	2.603	2.7506	2.70269	1.72866	3.42765	1.96275	3.31061	2.53838	2.53532	2.71992	2.50475	2.94729	3.40536	3.38102	2.52473	2.42236	2.26311	2.42775	2.29473
AT2G45820.1	DBP	1	1.88343	0.784987	1.65777		1.49138	1.03865	1.12	1.55359	1.14522	1.48674	0.89418	1.35331	0.798866	1.11701	1.37563	1.0152	1.03442	1.62034	1.37301	1.88099	1.19139	1.86327	1.0262	1.71646	1.52915	1.18837	0.675798	1.04738	1.06323	1.69406	1.34788	1.40266	0.551365	1.19562	1.91215	1.30497	1.42237	1.64525	1.37739	1.89538	1.49146	1.67899	1.52658	1.77429	0.664015	0.405401	0.68335
AT2G27285.1	AT2G27285	1	0.857966	0.915763	0.929238		3.55625	3.76348	3.71843	3.85888	3.30722	3.2266	3.2496	2.9168	3.39275	3.53542	3.58171	3.78398	3.39629	3.19967	3.49974	3.31788	3.25107	3.45845	2.9735	3.71514	3.34992	3.40849	3.56592	3.0342	3.10019	3.45878	3.22471	3.79096	2.78637	3.39999	3.17772	3.23233	3.3958	3.44797	3.38588	3.43974	3.46706	3.32028	3.57216	3.19882	3.23916	3.31938	2.83562
AT1G08800.4	MYOB1	1	1.01324	1.02183	1.1988		-2.93928	NaN	NaN	-2.88625	-3.25547	NaN	NaN	-5.34124	-2.7584	NaN	-2.25302	NaN	-2.43644	-1.79633	-4.39185	-2.28397	-2.49974	-1.71797	-1.69471	-1.0239	NaN	-2.76425	-2.94449	NaN	NaN	NaN	NaN	-2.80284	NaN	-2.77687	-2.21841	-2.54974	-2.29897	-1.64056	-2.61586	-2.02586	-2.45275	-1.95058	-1.48185	-2.06363	NaN	NaN	NaN
AT5G14740.9	BCA2	1	0.763142	0.938161	0.984971		-1.289	-1.27465	-0.793839	-1.86932	-1.17953	-0.832512	-1.05441	-0.56567	-0.493311	-1.02992	-1.10612	-1.99372	-1.08625	-1.14662	-0.687936	-1.50709	-1.50828	-0.948436	-0.870655	-0.786963	-1.42042	-0.889894	-0.788509	-1.03385	-0.937757	-0.577547	-0.655833	-0.619366	-1.04893	-0.575688	-0.402324	-1.1873	-0.822731	-2.04097	-0.839604	-1.21379	-0.92857	-0.28087	-1.80799	-1.15782	-1.23659	-1.09982	-0.823154
AT3G17850.1	IREH1	1	1.13531	0.952163	1.11593		-1.88411	-2.19988	-1.4963	-1.15467	-1.67403	-0.832903	-1.21148	-1.15443	0.316799	-1.44212	-0.873303	NaN	-0.924192	-0.536528	-1.48971	-0.894735	-1.98158	-1.73778	-1.82656	-2.1698	-0.620619	-0.522909	-2.2059	-0.508686	-0.733578	-0.473408	-0.669208	-1.48996	-0.511826	-1.93285	-0.242553	-1.73387	-1.64652	-1.36552	-2.46664	-0.947262	NaN	-1.27468	-1.65961	NaN	-1.67414	-2.14104	-1.06964
AT5G41950.1	AT5G41950	1	1.12211	1.20859	1.15279		NaN	1.54999	NaN	NaN	1.1904	1.41187	1.90575	1.51683	1.55516	2.21385	NaN	1.80262	2.49648	2.58506	2.13529	2.31666	2.51286	2.85898	3.05248	2.92038	1.13033	1.22512	1.62094	1.59494	1.63868	NaN	1.49508	2.17358	2.35571	2.62511	NaN	2.21435	2.0211	2.99388	2.64587	2.49412	2.04198	2.32079	NaN	2.86756	NaN	NaN	NaN
AT1G19870.1	IQD32	1	0.960473	0.960826	1.03954		0.949224	0.582148	1.37864	0.9098	0.592591	0.860495	0.734659	1.05349	0.780888	0.587704	1.03913	0.736923	0.794746	NaN	0.810634	0.586077	0.297986	1.23348	1.26557	0.573954	0.85553	0.757133	0.936216	0.828695	0.835135	1.31619	1.0542	1.26966	0.755213	0.737493	0.960471	0.784957	0.796347	0.431116	0.558433	0.914925	0.902275	1.43001	0.977081	0.615227	0.796638	0.453062	0.251282
AT4G36020.2	CSP1	1	1.51761	1.35451	1.53397		-0.110149	0.383854	-0.400352	-0.0450382	0.0794992	-0.0416851	0.0558147	0.205791	0.159199	-0.125431	-0.0423021	0.453154	0.419605	-0.126516	-0.0934706	-0.638079	-0.0711451	0.00243855	-0.540548	-0.617041	0.230616	0.231726	-0.100241	0.450108	0.291403	-0.0805283	0.223065	-0.54352	0.357111	0.193662	-0.496398	-0.352538	0.370354	-0.346022	-0.124591	-0.181761	0.207184	0.120035	-0.126141	0.161894	-0.389021	0.216599	0.854734
AT4G27430.2	CIP7	1	0.796225	0.839222	0.929366		3.84339	3.74685	3.51672	3.7883	3.90971	3.54481	3.45034	3.27361	3.14719	3.46487	3.67321	3.45669	3.20174	3.60541	3.72431	3.60978	3.51993	3.38062	3.47912	3.8238	3.78022	3.70886	3.06169	3.48149	3.6184	3.89284	3.84605	3.63405	2.99996	3.75746	3.8451	3.59384	3.3862	4.0729	3.75048	3.58054	3.68092	3.36541	3.63137	3.43961	3.40389	2.85047	2.99034
AT5G03040.3	iqd2	1	1.36747	1.14061	1.3164		2.26579	1.91837	2.20652	2.32359	1.91163	2.33386	1.75229	2.10865	2.45226	1.9415	2.09983	1.92164	1.52019	2.26291	1.98929	2.01782	1.68948	2.31522	2.47288	1.97467	2.1684	2.02011	NaN	2.44821	2.05052	2.199	2.30147	2.3984	2.8503	2.70279	2.24066	2.08425	2.11556	2.4423	1.91293	2.15302	0.969601	2.07067	2.00757	2.27627	1.97343	1.36239	2.20024
AT3G06650.2	ACLB-1	1	0.966649	1.07777	1.0274		-0.0548191	0.191542	0.302256	0.216787	0.174426	-0.00300789	0.489424	0.740604	0.956848	0.10928	0.713679	0.468262	0.4277	0.0575523	0.628982	0.0336704	0.397798	0.309222	-0.211403	-0.276926	0.33695	0.699129	0.43585	0.745377	0.743816	0.489023	0.956845	0.542326	1.00819	0.331798	0.692143	0.335313	0.457598	0.550562	-0.396098	0.547403	0.681177	0.7458	0.149673	-0.21134	-0.259253	0.0675468	0.587923
AT3G03740.1	BPM4	1	1.23637	1.00992	1.10278		-0.887335	NaN	NaN	-0.616673	0.0716867	NaN	-1.36164	NaN	-0.0909424	0.0174541	-0.537885	-1.55589	0.66773	-0.3353	-0.0466261	-1.01545	-1.82136	0.129754	-0.685432	-0.904463	-1.02503	-0.983194	0.67914	0.379324	NaN	-0.171772	-0.594663	-0.619366	-0.252203	-0.037755	-0.391568	-1.9024	0.41662	-0.80652	NaN	-0.000146866	NaN	0.348753	NaN	-0.624802	NaN	-3.5371	NaN
AT4G33885.1	#N/A	#N/A	#N/A	#N/A	#N/A		NaN	-1.7283	NaN	-5.5258	-1.80858	-1.78049	-0.370909	-0.941595	-0.264353	-1.33933	NaN	-1.0301	-0.576118	NaN	-1.63902	-1.41904	-0.394576	-1.45732	-1.79188	-2.74213	-1.53015	-0.531715	NaN	-0.886068	-1.14483	-1.43621	-0.273057	-1.96053	0.255053	-2.44593	-1.19291	-0.725038	-1.47248	-1.79021	-2.64623	-1.92481	-0.664278	-5.93559	NaN	-2.58516	NaN	-0.270046	-1.17913
AT5G25270.1	AT5G25270	1	1.16077	1.14874	1.14439		-1.72484	-0.66725	-1.24752	-1.28807	-1.09074	-1.16365	-0.540907	-1.02498	-0.251017	-0.971703	-1.06492	-0.948076	-0.746143	-0.763355	-0.893991	-0.828943	-0.739884	-1.04743	-1.44462	-1.83711	-0.96163	-0.337013	-1.25686	-0.761009	-0.570713	-0.79454	-0.136674	-1.19706	-0.465384	-1.65059	-0.710311	-0.996549	-1.11026	-1.48778	-2.12538	-1.195	-0.818823	-0.729008	-1.46379	-1.55386	-0.96904	-0.614273	-0.232767
AT4G08350.1	GTA02	1	1.08999	1.05101	1.0496		NaN	-2.46089	-2.49049	-3.00737	-3.05864	NaN	-2.20201	-3.01766	-1.95972	-2.42259	NaN	-2.25895	-1.62938	-2.51139	-2.07317	NaN	-2.23378	-2.46087	-2.92228	-2.83617	NaN	-2.49522	-2.35234	-2.58876	-2.26897	NaN	-2.26869	-3.56399	-1.67692	-2.68977	-3.68312	-2.87366	-2.57983	-2.27422	-3.27132	-1.96177	-1.99606	-2.17872	-2.54545	-2.54554	NaN	-1.72615	-2.33127
AT4G27840.1	AT4G27840	1	0.731597	0.784331	0.707505		NaN	-2.78787	NaN	NaN	NaN	NaN	NaN	NaN	-1.83928	-1.5151	NaN	-1.11183	NaN	-0.676455	-1.94417	NaN	NaN	-2.02267	-1.77755	NaN	NaN	NaN	NaN	NaN	NaN	NaN	NaN	-1.73026	NaN	NaN	NaN	NaN	-0.970013	-1.32716	-1.19365	NaN	-1.35987	-1.60163	NaN	-1.39127	NaN	NaN	NaN
AT1G22310.2	MBD8	1	1.11448	0.931931	0.952289		-1.88882	NaN	-2.00888	-1.01413	NaN	NaN	NaN	-1.44079	NaN	-0.783609	NaN	-0.71159	-0.760616	NaN	-1.06098	-0.910425	NaN	-1.63512	NaN	NaN	-2.11545	NaN	-1.37189	-0.454781	-0.103521	-0.880899	NaN	-2.29706	NaN	NaN	NaN	-2.61646	-1.05466	-1.08056	-2.00197	NaN	-0.76804	-0.48316	NaN	NaN	-1.21108	-1.21517	NaN
AT3G11410.1	PP2CA	1	1.1959	0.723031	1.1309		NaN	NaN	-4.52343	NaN	NaN	-2.83647	-2.26899	NaN	NaN	NaN	NaN	-2.01579	NaN	NaN	NaN	NaN	-2.05505	-3.33326	NaN	NaN	-2.80311	-2.41864	NaN	NaN	NaN	-3.72436	NaN	NaN	NaN	NaN	-3.73336	NaN	-3.14408	NaN	NaN	NaN	-2.21546	-3.11571	-3.16351	NaN	NaN	NaN	NaN
AT2G26110.1	AT2G26110	1	0.646701	0.90664	0.727601		1.77627	1.71867	1.48886	1.48824	1.26242	1.29077	1.94081	1.52381	1.51202	1.35231	1.41761	1.14815	1.29637	1.98272	1.37786	1.73185	1.63105	2.03764	1.80396	NaN	1.19482	1.53663	1.81752	1.88671	1.48321	0.832781	1.36669	1.45092	1.06068	0.895034	1.05336	1.69586	1.0146	1.94402	1.1143	1.39754	1.45264	1.45398	1.68412	0.768642	2.26686	2.23135	1.18579
AT4G16340.2	SPK1	1	1.13795	0.968762	1.10221		0.173859	-0.432932	-1.51022	-0.683481	-1.08551	-0.273008	-0.497456	-0.725664	-0.350903	-0.174826	-1.14034	NaN	NaN	-0.950375	-0.792945	-0.43664	0.0664053	NaN	1.14647	NaN	-0.308128	-0.0903168	-1.67393	0.153147	NaN	-0.371662	-0.768157	-1.09002	0.663359	-0.72861	-0.812942	-0.147515	NaN	-0.0252171	-0.40915	-0.347181	-0.9522	-1.2163	-0.45425	-1.0985	-0.239635	-0.544252	NaN
AT2G29190.2	APUM2	1	0.974688	0.982677	0.93245		-0.387049	0.752237	0.860477	0.530222	0.641967	-0.621851	NaN	0.584984	0.336988	-0.0546074	-0.247565	1.10436	0.304083	0.328457	0.193236	-0.609673	-0.0631094	0.522473	0.258757	-0.0224113	-0.198536	0.670906	-0.222061	0.938755	0.154623	-0.0652084	0.429618	0.44388	0.854052	0.121804	0.239562	0.341266	0.530279	0.581394	0.215701	-0.311239	0.240578	0.149033	0.206818	-0.15366	-0.243681	-0.467262	0.155327
AT4G27780.2	ACBP2	1	1.06457	1.1066	1.10574		0.418999	-0.223314	NaN	-0.432957	-0.646102	NaN	NaN	NaN	NaN	NaN	-0.0195494	NaN	NaN	0.0948544	NaN	NaN	-0.245189	NaN	NaN	-1.17086	0.263283	-0.866671	NaN	-0.0111237	NaN	-0.300257	NaN	NaN	-0.410828	-0.469792	NaN	NaN	NaN	0.299568	NaN	NaN	NaN	NaN	0.181082	-0.794683	1.00363	0.417534	NaN
AT5G07980.2	AT5G07980	1	1.14144	1.02446	1.00704		-0.959644	-0.786373	-0.702971	-0.975956	-0.743798	-1.64361	-0.984533	-1.29744	-1.04832	-1.69176	-1.90535	-1.14439	-2.67652	-1.64641	-1.6418	-2.19638	-1.8284	-1.88852	-0.840549	-1.97813	-0.71096	-0.851501	-1.38432	-0.771452	-0.468105	-1.12426	-0.615388	-1.18295	-1.35029	-1.45881	-1.30039	-1.33523	-1.87592	-1.97499	-1.78967	-1.73487	-2.25313	-1.55066	-1.80487	-1.63365	-1.39774	-1.15189	-1.36223
AT2G29210.1	AT2G29210	1	1.14195	1.32844	1.10179		3.15596	3.41646	3.57607	3.424	3.25235	3.33228	3.77111	3.70631	3.65877	3.62884	3.46455	3.4404	3.22289	3.53383	3.71824	3.34093	3.50631	3.31867	3.89436	3.17698	3.40321	3.67039	3.83183	4.16225	3.60253	3.77141	3.94089	3.22737	3.80665	3.57566	3.62397	3.47476	3.60056	3.51423	3.43669	3.35483	3.90671	3.69502	2.94168	3.22244	3.43785	3.5674	3.70935
AT5G28040.2	AT5G28040	1	1.04132	1.00335	1.03389		2.93453	2.92202	2.73516	3.08746	2.95508	2.77234	3.13099	3.00815	3.10223	3.21329	2.67342	3.03127	2.54659	2.58615	3.16986	3.10342	2.57223	2.70328	2.01867	2.78787	3.1945	3.25031	2.76842	3.62283	3.46821	2.64237	3.08718	2.59785	3.2965	2.90099	2.70951	2.6518	2.48862	3.06272	2.54568	2.8869	3.30575	2.45868	2.5722	3.04904	3.21688	2.79922	2.76851
AT5G13630.1	CHLH	1	0.826842	0.751353	0.84579		-2.66257	-2.13849	-1.35125	-2.35508	-2.30696	NaN	-3.29361	-2.72388	-2.62574	-2.70702	NaN	-2.51097	-1.96386	-2.3743	-2.64008	NaN	-2.59221	-2.0612	-2.15374	-2.09993	-3.26555	-3.20563	-2.28372	-2.47265	-2.69928	-2.78021	-3.0802	-2.03582	-2.39278	-1.84174	-3.66928	NaN	NaN	-3.08325	-2.23857	-2.66568	-3.27141	-2.15565	-2.92395	-2.03648	NaN	-3.12573	-2.18291
AT2G41740.2	VLN2	1	0.974376	0.810733	0.95971		-1.78823	-0.951382	-1.49401	-2.16586	NaN	NaN	-0.0737591	NaN	-1.05073	NaN	-1.77895	NaN	-1.84496	-0.674028	-2.09773	NaN	-0.723212	-2.06358	NaN	NaN	NaN	-0.760567	NaN	-1.53307	NaN	-2.73374	-0.709096	NaN	-2.47229	-1.92199	-1.40116	-1.8503	-1.66106	-1.03036	NaN	-2.80976	-1.55558	NaN	-2.29201	NaN	-2.14007	-2.2052	NaN
AT3G49490.1	AT3G49490	1	0.964116	0.948959	0.985748		-2.60353	-1.62849	-1.49671	-1.69511	-2.06482	-1.99617	-1.34411	-1.67472	-1.07267	-1.52406	-1.62161	-1.68433	-1.40415	-2.31117	-2.08494	-1.82216	-1.96101	-1.85253	-2.38757	-1.70148	-1.61706	-0.730829	-1.82706	-1.26436	-1.22604	-1.51947	-0.770232	-2.41059	-1.06083	-2.06292	-1.49422	-1.877	-2.17998	-1.96457	-2.76856	-1.79474	-1.52596	-1.28156	-2.38074	-2.51733	-1.54573	-0.459789	-1.05614
AT3G45780.2	PHOT1	1	0.954445	0.646939	0.861044		5.54938	5.80139	5.45126	5.29179	5.7113	5.50307	5.47399	5.58257	5.18143	5.21969	5.48939	5.41785	4.92179	5.32597	5.34314	5.56433	5.51062	5.51863	5.78788	5.38961	5.60456	5.6013	4.83986	5.58063	5.57748	5.40936	5.75516	5.33767	5.70985	5.09773	5.64561	5.26551	5.59119	5.55366	5.32053	5.601	5.83722	5.42743	4.95141	5.38081	4.65094	5.07534	4.37743
AT1G08760.1	AT1G08760	1	0.970683	1.03703	1.05654		-0.534401	-0.384949	-0.269892	-0.127934	-0.511891	-0.943012	-0.333532	-0.557985	-0.556313	-0.581984	-0.775781	-0.472694	-1.05365	-0.26968	-0.604484	-0.662985	-0.417865	-0.387969	-0.708048	-0.479898	-0.448381	-0.371973	-0.118729	-0.999159	-0.6383	-0.773235	-0.597079	-0.488232	-0.532181	-0.308747	-0.445809	-0.364888	-0.541769	-0.407907	-0.375871	-0.291811	0.0638523	-0.659872	-0.13678	-0.335169	-0.863956	-0.810308	-0.957798
AT3G48050.2	AT3G48050	1	1.12339	0.892968	1.03027		0.926014	0.808779	0.337643	0.989525	0.443624	0.596018	0.433937	-0.276918	0.492722	0.461393	0.769053	NaN	0.344551	0.606554	0.599141	0.957256	0.800891	0.837974	0.601116	1.05885	0.731527	0.358854	0.765053	0.228075	0.250414	0.182129	-0.0155363	NaN	0.3139	0.528409	0.48297	0.440251	0.363148	0.978006	0.409337	0.790829	NaN	NaN	1.16241	0.491993	0.585213	0.323942	NaN
AT4G14740.4	AT4G14740	1	0.974267	0.811944	0.770828		-0.846012	-1.60147	-0.535461	-0.0954475	-0.200076	0	-1.03579	-0.296457	0.356686	-0.31756	0.11025	NaN	0.323093	-0.395752	0.161468	0.35877	-0.98643	0.187871	-0.761232	-0.559076	-0.431473	-0.344299	-0.148199	0.559479	0.520151	NaN	-0.676976	-0.776014	0.408682	NaN	0.319657	-1.22989	-0.490612	-0.180754	-0.66726	0.142683	-1.00801	0.229345	-0.443863	-0.476618	-1.04155	-2.55438	-0.827448
AT5G17690.2	LHP1	1	1.00789	0.971371	0.903408		-0.339128	-0.659472	-0.559862	-0.53891	-0.403005	-0.612011	-1.49581	-0.449099	-1.22619	-0.471933	-0.81932	-0.62672	-0.532261	-0.30621	-0.504701	-0.551064	-1.07288	-0.835767	-1.20653	-0.888798	-0.488317	-0.486471	-0.674835	-1.57671	-0.4002	-0.814911	-0.832175	NaN	-1.15097	-0.803399	-0.599786	-0.899198	NaN	-0.67148	-1.03163	-0.464933	-0.504593	-0.565996	-0.270847	-0.663696	-0.576199	-1.32821	NaN
AT2G35050.2	AT2G35050	1	1.08178	0.961997	1.00996		-2.17427	-1.67713	NaN	-2.35093	NaN	NaN	-1.58918	NaN	NaN	-1.41571	-2.37288	-1.1133	NaN	NaN	NaN	NaN	-1.81205	NaN	NaN	NaN	-1.78571	-0.868185	NaN	-1.61926	-1.24187	NaN	-0.952455	-2.09802	-0.864906	NaN	-2.43552	-1.82801	NaN	-2.26648	-2.19766	NaN	-1.07558	NaN	-2.4758	-2.68713	-2.11347	-0.7701	-1.57698
AT5G15025.1	#N/A	#N/A	#N/A	#N/A	#N/A		1.25108	NaN	2.10992	1.3552	1.76378	0.892649	NaN	2.15094	1.32492	1.06589	2.35285	NaN	2.43305	2.20794	1.71537	1.77789	NaN	2.32081	1.2034	1.62981	NaN	NaN	1.4853	1.95774	1.67868	1.07965	NaN	1.41381	1.66048	2.02945	1.0392	NaN	1.46715	1.64922	-1.14899	1.76237	NaN	2.0311	1.49615	1.78903	1.13842	NaN	2.53177
AT5G19960.2	AT5G19960	1	0.903138	1.05151	0.970811		-2.16342	-1.87587	-2.42282	-1.64176	-1.63767	-1.57465	-1.60259	-2.11313	-1.98907	-1.146	-1.35641	-0.912897	-1.67726	-1.97659	-1.46636	-1.16662	-1.8747	NaN	-2.11573	-1.91262	-1.67279	-1.41213	NaN	-1.05277	-0.644579	-1.49715	-1.1098	-1.96815	-1.31028	-1.43459	-1.43497	-1.81516	-2.1618	-2.29861	-2.4186	-1.80478	-1.99409	-0.739485	-2.6498	-1.63955	-1.57246	-1.31406	-0.693842
AT5G20250.3	RFS6	1	1.09433	2.47604	2.14486		NaN	-4.87837	NaN	NaN	-4.37048	NaN	NaN	NaN	-2.90128	NaN	-3.57727	NaN	-2.95819	-4.03039	-4.45804	-4.42987	NaN	NaN	NaN	-4.16714	NaN	NaN	-3.45397	NaN	-3.19185	-3.42083	-4	NaN	-3.06357	NaN	-3.32472	-5.72348	-5.24946	NaN	NaN	-3.38206	NaN	NaN	NaN	NaN	-3.3305	NaN	-2.31673
AT2G28000.1	CPN60A1	1	0.931492	1.16509	1.10104		-0.0582867	NaN	NaN	NaN	-1.12653	NaN	NaN	NaN	-0.842342	NaN	-0.968326	NaN	-0.609888	-0.117222	-1.16272	-1.45988	-2.04894	-0.954749	NaN	NaN	-1.04951	NaN	-0.200138	NaN	-0.671165	NaN	NaN	NaN	-1.44781	NaN	NaN	-0.460843	NaN	NaN	-0.555928	NaN	NaN	-1.08568	NaN	NaN	-1.05557	NaN	NaN
AT2G21620.1	RD2	1	1.14068	0.931827	1.04644		1.48025	1.02945	0.870682	1.85255	1.4351	1.15624	1.18185	0.678322	1.25137	1.16334	1.58171	1.14654	1.31633	1.4198	1.04223	1.47309	1.36966	0.873656	0.623686	1.30089	1.31992	1.1516	1.33132	1.1356	1.2371	1.08782	1.2309	0.766609	0.961559	1.42465	1.17732	1.62388	1.17336	1.87195	1.32147	1.35089	0.828203	0.596378	1.7014	1.29996	1.25546	0.669809	1.12717
AT5G64850.1	AT5G64850	1	2.16626	0.748824	1.71148		4.20713	4.22442	4.12079	4.60301	4.04632	4.1398	3.60695	3.93153	3.77179	3.88568	3.1753	3.25078	3.807	4.20979	3.19167	3.80437	3.77563	4.1194	3.68517	3.33914	4.16644	3.7854	4.6402	4.05977	3.87597	3.70689	4.26062	4.61635	3.90568	4.18854	2.99927	3.66177	3.8054	3.96092	3.44739	3.28362	3.72408	3.40253	4.10957	3.8633	2.70352	3.16139	3.29095
AT3G54760.2	AT3G54760	1	0.999504	0.941562	0.976783		4.3083	4.82656	4.82843	4.41754	4.9971	4.77626	4.97074	5.09993	5.00425	4.94567	5.20337	5.25339	5.38704	4.65016	4.82201	4.61861	4.72374	4.77604	4.51738	4.30004	4.74384	5.15785	4.71061	5.66648	5.11992	5.06522	5.46277	4.6257	5.2017	4.8827	5.16028	4.63525	4.93254	4.50665	4.50247	5.0996	5.29338	5.18822	4.40567	4.46233	4.22873	4.76266	5.50546
AT5G64690.1	AT5G64690	1	0.812607	0.831954	0.916954		-0.291523	-0.392002	-0.635168	-0.470871	-0.402564	-0.52099	-1.05644	-0.413637	-1.34611	-1.5516	-0.454562	-0.504124	-0.792686	-0.73757	-0.662257	-0.709286	-1.10663	-0.698482	-0.0899181	-1.17308	-0.21866	-0.507229	-0.890205	-0.514803	-0.800714	-0.652491	-0.619826	-0.655565	0.0853729	-1.15687	-0.365361	-0.414071	-0.519072	0.0767727	-0.695167	-0.292974	-0.00872231	-0.584509	-0.668709	-0.754314	-1.35465	-1.58698	-1.19956
AT3G09670.2	AT3G09670	1	0.809755	0.906944	0.863032		-0.305212	0.014328	-0.775135	-0.165525	0.0639143	-0.203194	-0.131762	NaN	NaN	-0.126492	-0.0929308	0.569605	NaN	NaN	0.109111	0.252769	0.360589	NaN	1.02872	0.351677	-0.214642	0.327858	NaN	0.351297	0.34952	-0.10387	NaN	-2.58351	NaN	-0.217496	0.216203	0.368157	0.26367	NaN	-0.355386	0.835152	1.04814	NaN	NaN	0.30695	-0.3969	0.161295	NaN
AT3G09670.2	AT3G09670	1	0.809755	0.906944	0.863032		-0.305212	0.014328	-0.775135	-0.165525	0.0639143	-0.203194	-0.131762	NaN	NaN	-0.126492	-0.0929308	0.569605	NaN	NaN	0.109111	0.252769	0.360589	NaN	1.02872	0.351677	-0.214642	0.327858	NaN	0.351297	0.34952	-0.10387	NaN	-2.58351	NaN	-0.217496	0.216203	0.368157	0.26367	NaN	-0.355386	0.835152	1.04814	NaN	NaN	0.30695	-0.3969	0.161295	NaN
AT1G31870.2	AT1G31870	1	1.01674	1.06824	0.985576		-3.71055	-2.15349	NaN	NaN	-3.36943	-2.6881	-3.02054	-3.03364	NaN	-2.73854	-2.13231	-2.67699	-2.84421	-2.91832	-2.57144	-2.59475	-2.75779	-2.81769	-3.22214	-2.72649	-3.27695	-2.33223	NaN	-2.14978	-2.28032	-2.51756	-2.13024	NaN	-2.36215	-3.03306	-2.0466	-3.2048	-3.44106	-3.27146	-3.28317	-2.77692	-2.5985	-3.68251	-3.44477	NaN	-2.60519	-3.05546	-3.02252
AT2G38440.1	SCAR2	1	1.05646	0.935866	1.07063		-2.70141	-2.45693	-1.53913	-2.38216	-2.52919	-2.1712	-1.92901	-2.39957	-1.30561	-2.06903	-2.37914	NaN	-1.79467	-1.814	-2.63143	-2.15943	-2.06312	-2.28691	-3.25432	-3.14308	-1.91332	-1.66542	-2.24237	-1.8208	-1.56091	-1.98587	-1.68729	-2.97695	-1.90429	-2.77215	-1.91253	-2.41253	-2.0141	-2.99097	-4.05554	-2.28974	-2.44671	-1.7021	-2.74395	-3.02166	-2.93831	-3.01678	-2.15141
AT4G29510.1	PRMT11	1	1.06967	1.23448	1.15919		-0.275297	-0.0372391	0.293983	0.17477	0.338397	-0.772535	0.443565	-0.379721	-0.156481	-0.333149	-0.190057	0.071722	NaN	NaN	-0.335269	-0.208858	-0.173598	-0.316319	NaN	0.153311	-0.19314	0.327906	-0.195635	-0.621021	-0.538782	0.00691032	0.0504885	0.33596	NaN	-0.094039	0.0632257	0.125501	-0.361071	-0.0431728	-0.299531	-0.269823	0.0722904	-0.451159	0.379208	-0.312918	-0.273325	-0.484924	-0.303226
AT5G55310.1	TOP1BETA	1	1.01514	0.965862	1.00158		0.501072	1.21311	1.01721	1.39139	1.01093	1.04119	1.71818	0.951849	1.80254	1.24289	1.45297	1.51194	1.20857	1.39201	1.12905	0.588614	1.10983	0.911454	1.14186	0.537376	1.54434	1.70638	0.618752	1.86455	1.62828	1.51304	1.72054	0.150524	1.75208	0.708438	1.46763	1.40306	0.552532	1.05041	0.232465	0.999014	1.40601	1.19002	1.11684	0.367714	0.942463	1.44054	1.3263
AT2G19710.1	AT2G19710	1	4.03064	1.00625	2.3098		-0.775515	-0.319105	-0.598711	-0.0972977	-0.374269	0.036087	0.526001	-0.0157032	0.75219	-0.457714	0.247739	0.454206	0.447519	0.31641	0.165074	0.255508	0.54419	0.0482054	-0.332586	-0.253096	-0.0516071	0.104214	-0.192822	0.221575	0.043169	0.42905	0.248857	-0.922283	0.312281	-0.228669	0.507756	0.40454	-0.452686	-0.00573158	-0.690164	0.49715	0.213137	0.420799	-0.16316	-0.0522957	0.10898	-0.17581	0.22282
AT1G21380.1	AT1G21380	1	1.39944	1.04812	1.24396		5.1404	5.52985	5.66707	5.2175	5.1917	5.70627	5.84991	5.73672	5.96328	5.45088	5.15912	5.46251	5.12442	5.58331	5.45436	4.95475	5.61224	4.98944	5.83446	4.89611	5.21994	5.74448	5.54049	5.64496	5.62428	5.71335	5.92025	5.42723	5.72947	5.18591	5.3668	5.35562	5.31462	5.0506	4.79197	5.17276	5.38089	5.6044	4.68865	4.85979	5.6162	5.73312	6.03304
AT5G18420.4	AT5G18420	1	0.974254	1.07405	1.03119		0.0332737	0.233959	0.559502	0.583879	0.317599	0.00235367	NaN	0.198889	0.191982	0.052803	-0.109218	0.492352	0.124651	0.307291	0.149091	0.0449486	NaN	0.210547	-0.117455	-0.211618	0.320471	0.106089	0.0759525	-0.0949211	0.191904	NaN	NaN	0.770266	-0.1651	0.129186	NaN	NaN	0.899414	0.808208	0.0986738	0.423042	0.214262	0.621822	0.471958	0.253447	0.279888	0.126526	-0.00762367
AT4G27450.1	AT4G27450	1	1.01515	1.24181	1.12503		6.46994	6.91005	5.84993	6.19908	6.7065	6.16478	6.2923	5.34249	5.91174	6.21687	6.04985	6.39519	5.72974	5.9271	5.92279	6.18665	6.32151	5.46395	6.21432	6.16485	6.32662	6.56235	6.43241	5.64744	6.51226	6.73191	6.21454	6.33789	5.71677	6.45347	6.74517	6.48899	6.81424	7.08178	6.28879	6.46094	6.77804	6.34676	6.18148	6.59915	6.79045	7.05499	6.54739
AT4G02510.4	TOC159	1	1.55732	1.37908	1.45772		-2.25241	-2.14191	-2.14903	-1.8079	-1.53549	NaN	-1.93483	-2.00579	-1.77492	-4.65348	-2.00319	-2.35359	-2.50247	-2.21449	-1.60815	-2.77487	-2.64851	-1.99424	NaN	-2.40382	NaN	-1.86276	-2.07561	-1.20776	-2.0879	NaN	-1.60368	-1.86958	-1.76363	-2.17554	-2.30726	-2.728	-2.3215	-2.73871	-2.90756	-2.70673	-2.19532	-2.02657	-2.48108	-2.33199	-1.9662	-1.52062	-2.12955
AT1G07110.1	FKFBP	1	0.971339	0.923801	1.01205		0.0565338	0.352602	0.465015	0.902529	0.326577	0.075386	0.609266	0.258465	0.719303	0.346636	0.0834894	0.228176	1.16901	0.172998	0.575042	0.448708	0.173852	0.833072	0	-0.822809	-0.0331211	0.620176	1.02678	0.704449	1.38082	0.253712	0.979838	0.0540791	1.11215	NaN	0.102157	0.551532	0.543327	0.0234394	-0.719348	0.428041	1.01947	0.803637	0.0704079	-0.163622	-0.329523	0.0702839	0.927088
AT5G62220.1	ATGT18	1	1.03479	0.814172	0.915049		1.83863	1.4229	2.0168	1.9414	2.22805	1.90742	2.00759	2.15924	2.53386	2.51516	2.10026	1.76653	2.38765	2.1294	2.46901	1.64103	1.52205	1.5815	1.53737	1.88366	2.06814	1.74504	1.84983	2.38371	2.09723	1.80996	1.51623	1.61614	1.94356	2.34885	1.9512	1.42051	1.64585	1.37238	2.26604	1.66067	1.87828	1.97865	1.79913	1.9074	1.47232	1.38851	2.15286
AT3G13300.3	VCS	1	1.13356	1.07183	1.07351		1.5794	2.3194	2.03632	2.52662	2.06989	1.76777	2.41784	2.01624	2.20433	2.28431	2.89163	NaN	3.66529	3.51519	3.43716	3.05464	3.41858	3.45196	3.21928	3.70401	NaN	1.82018	2.59083	1.90539	2.0573	1.6675	1.99321	2.45961	2.20984	NaN	3.18729	3.28539	3.60485	3.6919	3.49284	3.07272	3.34985	3.33711	3.73795	3.21976	1.85955	2.24532	NaN
AT2G35050.2	AT2G35050	1	1.08178	0.961997	1.00996		0.331865	0.814646	0.394787	-1.0533	0.519246	0.740324	0.467945	0.745192	0.632975	-0.253437	-0.599437	-2.12899	-0.670603	-1.95712	-1.57714	-1.13873	-1.15673	-0.66793	-2.21688	-1.70238	0.925999	0.951567	0.075779	-0.145128	-0.338615	0.779694	1.13673	0.2817	0.466188	-0.129714	-1.05517	-1.42994	-1.44175	-2.78579	-2.64576	-0.732691	-0.781109	-0.389803	-2.05053	-1.45761	-0.454445	-0.443584	0.104458
AT1G57990.1	PUP18	1	11.7225	0.721836	5.37852		1.49957	1.86505	1.53645	2.37683	1.96973	1.64288	2.082	1.58481	2.69861	1.39102	1.14587	1.74745	1.34669	2.40147	1.59237	1.43956	2.04962	1.57581	0.715334	1.33455	1.39756	2.324	1.36853	2.34761	1.97745	1.29061	2.40232	1.69235	2.60485	1.62202	1.46159	2.00739	2.30679	2.87016	1.20242	1.53376	2.17291	1.88496	1.94784	1.56948	0.2297	0.789726	-0.639381
AT2G01420.1	PIN4	1	0.804405	0.525274	0.583011		2.35592	1.88235	2.5029	2.37403	2.67894	2.32201	1.99616	2.53908	2.18037	2.85457	2.31255	2.29079	2.71218	1.94	2.67163	1.98889	1.77771	2.3722	1.10959	2.64376	2.01262	2.01802	1.77316	2.97314	1.87801	2.15542	2.26852	2.74898	2.3999	2.70759	2.34527	1.84438	2.30676	2.0602	2.50862	2.02738	2.31219	2.01897	2.33673	2.49768	0.698221	0.411343	2.04205
AT4G30780.1	AT4G30780	1	1.2533	0.95381	1.14773		-0.690765	-0.90386	-0.8568	-0.857805	NaN	-1.897	-0.866194	-2.06235	-2.09558	-1.86608	-1.83462	-2.5745	-1.7891	-1.83918	NaN	-1.60515	-1.51335	-2.05147	-2.28517	-2.10377	-0.668444	-0.842007	-0.00443649	-1.57072	-0.685799	-1.28076	-1.34653	-1.60809	-2.22751	-1.56548	-1.59931	-1.76182	-1.22861	-1.49951	-2.04441	-1.24988	-1.64422	NaN	-1.71204	-1.17214	-1.22631	-1.66871	-0.844408
AT3G19370.3	AT3G19370	1	0.897076	0.707063	0.793098		NaN	-0.490585	-1.58219	-0.457518	-1.63744	-0.382227	-0.48996	-0.422823	0.309513	-0.205652	-0.266259	-0.587681	-0.419401	-0.921751	-0.885476	-0.542316	-0.933129	-1.41918	-1.73969	-2.13112	-0.623463	0.216084	-1.68244	0.566072	NaN	0.0497513	-0.242116	-2.23551	0.472414	-1.26019	-0.151967	-1.01647	-1.51532	-1.31749	-1.96351	-0.0229511	-0.0407791	-0.398153	-1.54975	-1.19165	-1.47436	-0.809105	-0.731216
AT4G25960.1	ABCB2	1	1.02447	0.986505	1.11815		1.55445	1.27759	0.981544	1.23422	1.27474	1.87558	1.603	1.00709	2.64179	1.68585	1.63791	-1.09071	1.68177	2.06473	1.70319	NaN	NaN	NaN	NaN	NaN	1.88317	2.45439	1.00298	2.08946	1.83024	NaN	2.34307	0.513163	2.41747	1.31963	1.92441	1.47109	1.41105	1.6237	0.344518	NaN	NaN	NaN	NaN	NaN	0.799158	0.363739	0.521809
AT2G37930.2	AT2G37930	1	0.805536	0.836369	0.805997		NaN	-2.01019	-1.66193	-1.83824	NaN	NaN	-1.40635	-1.67931	-1.89623	-2.16852	NaN	NaN	NaN	-1.45612	-2.47384	NaN	NaN	-2.05984	-2.04978	NaN	-1.30996	-1.52405	-2.08368	-1.40031	-1.6522	NaN	-1.581	-1.24922	-1.55242	-2.02284	NaN	NaN	-1.98504	-0.942173	NaN	NaN	NaN	NaN	-1.31943	-2.25978	NaN	NaN	-1.41879
AT2G29140.2	APUM3	1	1.03501	1.07716	1.02733		-2.03178	-2.3525	-1.1181	-1.51352	-1.70219	-1.48452	-1.27665	-1.15613	-0.989634	-1.56113	-1.53452	-3.41744	-0.531549	-1.35521	-1.12522	-2.13876	-1.54241	-1.47516	-2.16027	-1.90046	-1.47478	-0.852678	-1.26999	-1.19301	-1.13962	-1.09047	-0.729272	-1.38607	-1.21179	-1.26931	-0.892299	-1.67952	-1.48394	NaN	-2.16979	-1.99939	-2.1979	-1.53757	-1.77025	-2.29073	-1.47894	-2.01842	-1.09929
AT3G01810.3	AT3G01810	1	1.14028	0.749191	0.982464		-0.436617	NaN	NaN	0.485193	-0.328658	-0.736641	-1.32433	-1.01996	-0.273716	-0.172779	-0.45305	-1.20874	-0.891186	-0.423527	-0.37815	0.287851	-0.716092	-0.0273085	NaN	0.305859	-0.49511	-1.06162	NaN	-0.410992	0.0830784	-0.238455	-0.715707	-0.0786648	-0.197519	-0.918199	-0.418347	-0.924541	-0.363079	0.277678	0.137074	-0.272377	-0.572254	0.045517	0.0793915	NaN	-0.0418549	-1.20918	-0.691429
AT3G01810.3	AT3G01810	1	1.14028	0.749191	0.982464		-0.436617	NaN	NaN	0.485193	-0.328658	-0.736641	-1.32433	-1.01996	-0.273716	-0.172779	-0.45305	-1.20874	-0.891186	-0.423527	-0.37815	0.287851	-0.716092	-0.0273085	NaN	0.305859	-0.49511	-1.06162	NaN	-0.410992	0.0830784	-0.238455	-0.715707	-0.0786648	-0.197519	-0.918199	-0.418347	-0.924541	-0.363079	0.277678	0.137074	-0.272377	-0.572254	0.045517	0.0793915	NaN	-0.0418549	-1.20918	-0.691429
AT1G70830.1	MLP28	1	1.09959	0.552619	0.65233		-0.415838	-0.578705	-1.63731	0.158197	NaN	-0.131878	-0.29081	NaN	-0.985138	-0.14028	0.267367	0.00685692	-0.257175	0.92186	0.27457	0.65057	0.600741	0.547879	0.769901	1.04536	-0.192867	-0.5494	NaN	-0.236191	-0.288305	-0.247858	NaN	NaN	-0.0777645	-0.124244	0.203197	0.246701	NaN	0.530294	0.696704	0.708456	1.01954	NaN	1.09443	0.600237	-0.69105	-0.850142	NaN
AT2G46380.2	AT2G46380	1	1.13515	0.767117	0.810336		-1.61508	-1.22878	NaN	-1.24453	-1.27522	-1.55059	-1.14326	-0.79022	-1.47986	-1.31654	-2.3091	-1.48803	NaN	-1.38405	-1.51792	-1.95282	-1.14012	NaN	-0.853983	-1.75945	-1.83352	-1.41932	NaN	-0.945305	-1.30739	-1.27102	-1.42608	-1.30522	-1.48556	-1.90551	-1.91715	-1.75287	-1.36758	-2.33316	-1.8168	-1.92742	-1.90211	-0.764135	-1.84368	-1.65167	NaN	-2.57207	-1.02438
AT5G10470.1	KCA1	1	0.973124	0.788481	0.902013		NaN	-0.401417	NaN	-0.26598	NaN	0.50098	-0.791246	-0.205912	NaN	-0.206551	0.646663	NaN	1.08804	NaN	0.37494	NaN	0.0422277	1.15491	NaN	0.98531	0.250103	-0.665586	NaN	-0.729418	-0.336363	0.523266	NaN	NaN	-1.06563	-0.499969	0.383067	-0.125924	1.00879	0.886114	0.566138	0.800121	0.120613	1.00538	1.40122	1.41829	NaN	-1.19124	NaN
AT4G38550.3	AT4G38550	1	4.95881	1.32799	1.99388		0.0958595	0.965792	1.09982	0.72253	0.306077	0.460186	0.90691	1.25047	1.01903	0.363457	-0.0851011	0.822575	0.135674	0.520075	0.158664	0.319733	0.806962	NaN	-0.161463	-0.0289478	0.632055	NaN	0.949406	0.894398	0.818697	NaN	1.12106	0.552271	1.33771	0.0254965	0.772857	0.205073	0.506763	0.43425	-0.31215	0.18297	0.735466	1.32186	0.244692	-0.199306	1.02324	0.959524	0.50943
AT1G02120.1	VAD1	1	0.988486	0.844517	0.884087		-0.916101	0.0803967	0.259642	NaN	-0.77348	-1.0872	-0.166901	NaN	-0.611677	NaN	-1.26369	0.149603	NaN	NaN	-0.868598	-1.38991	-0.685378	-0.364081	NaN	-0.810152	-1.19048	NaN	NaN	-0.426401	NaN	-0.843594	-0.267274	NaN	0.325388	-0.442786	NaN	NaN	-0.45709	-0.665075	-3.01716	-0.485325	NaN	-0.506186	NaN	-0.460083	-0.918488	-0.243999	NaN
AT4G24760.1	AT4G24760	1	0.922446	1.02491	0.946406		-1.10677	-0.409882	-0.280334	-0.457504	-0.218822	-0.930313	-0.467791	-0.597836	-1.17895	-0.91856	-0.957366	-0.526197	-0.6703	-0.727859	-0.763455	-1.44612	-0.808942	-0.786994	-0.631136	-0.499342	-0.485977	-0.786013	-0.370525	-0.758226	-0.932808	-1.02859	-0.878726	-0.45145	-1.34754	-0.788054	-0.848802	-0.801797	-0.780748	-0.569401	0.187322	-0.708996	-0.415222	-0.333237	0.102345	-0.596506	-1.17921	-1.11385	-1.02071
AT1G48120.1	AT1G48120	1	0.856529	1.01603	0.862442		1.34567	0.837906	1.22327	1.4378	0.967927	1.17693	1.00097	1.53556	1.51083	0.68961	0.852763	1.17831	0.941107	1.25722	0.976096	1.11757	1.03914	1.20857	-0.0381336	0.880989	1.24279	1.36858	0.978302	1.43911	1.08099	1.24806	1.44678	1.49548	1.44253	0.763341	1.44552	0.921647	1.58803	1.34321	1.0591	1.23378	1.36474	1.53583	0.718872	0.839508	0.970171	0.151972	0.52322
AT1G31870.2	AT1G31870	1	1.01674	1.06824	0.985576		-0.0148735	0.0121078	0.182621	-0.0435867	0.250621	-0.272026	-0.175894	0.128098	-0.176695	0.0283604	-0.306664	0.156664	-0.198315	-0.0627613	-0.0897627	-0.333759	-0.200912	0.285554	-1.12648	0.121101	-0.0594158	-0.274624	-0.405827	0.15387	-0.294289	0.0454655	0.111444	0.235126	0.418777	0.0339098	-0.0555754	-0.332406	0.140688	0.190779	0.385257	-0.39657	0.0355434	-0.170238	-0.0680847	-0.172461	-0.153954	-0.621784	-0.288181
AT1G04920.1	SPS3	1	0.909198	1.77198	1.84568		NaN	-1.73827	-1.25739	NaN	-0.859069	-1.06909	-1.02677	-0.875694	-1.45138	-1.13287	-1.58708	NaN	-1.81696	-1.45755	-1.06101	NaN	NaN	-1.08597	-0.59959	-1.25148	NaN	-2.16306	-2.23293	NaN	NaN	NaN	NaN	-1.61578	NaN	NaN	NaN	NaN	-1.34508	NaN	NaN	NaN	NaN	-2.35685	NaN	NaN	-0.0424728	0.135536	-0.811462
AT1G08370.1	DCP1	1	1.18292	1.31152	1.11139		-0.94084	NaN	NaN	NaN	NaN	NaN	-2.6656	NaN	NaN	NaN	-0.152852	NaN	NaN	NaN	NaN	-1.25172	-2.29283	NaN	NaN	NaN	NaN	NaN	NaN	NaN	-1.5409	-2.04483	NaN	NaN	NaN	NaN	-1.95747	NaN	NaN	NaN	NaN	-0.158278	-1.07261	-1.68931	NaN	NaN	-2.13882	NaN	NaN
AT5G47430.2	AT5G47430	1	1.16068	1.12631	1.11517		1.28864	1.9333	1.62914	1.59817	1.68782	1.90831	2.16812	1.68589	2.30972	2.09553	1.93886	2.01373	2.12424	1.87912	1.88199	1.56877	2.02311	1.62336	1.95449	1.08357	1.78551	2.31031	1.5477	2.62001	2.42854	2.17923	2.35647	1.03217	2.20967	1.57402	2.30425	1.9563	1.80057	1.56025	0.959567	1.81441	2.14716	1.70912	1.23434	1.02493	1.59506	2.01278	2.02487
AT3G17850.1	IREH1	1	1.13531	0.952163	1.11593		-1.35963	-0.942192	-1.95432	-1.08927	-1.68648	-1.34443	-0.999514	-0.6747	-0.501183	-1.04441	-2.46032	NaN	-1.82695	-1.4769	-1.6335	-1.9644	-0.971448	-1.43884	-1.89437	-1.92232	-0.835587	-0.807236	-1.1539	-0.911259	-1.4229	-1.07526	-0.842921	-1.01279	-0.298304	-1.53659	-1.34938	-1.31407	-0.945459	-0.994165	-1.69514	-1.36194	-1.04394	-1.44902	-1.03284	-1.52445	-1.1818	-1.35454	NaN
AT5G23540.1	RPN11	1	1.11484	1.2824	1.13639		0.334776	0.825745	0.612539	0.645048	0.840281	0.487432	1.28619	0.674856	1.32871	0.662601	0.723466	0.622875	0.637997	1.08649	0.676627	0.147655	1.06367	0.218698	0.433882	0.0482483	-0.495361	0.354826	-0.544056	0.124989	-0.0660133	-0.0960655	0.247447	-0.923595	0.338058	-0.339551	-0.115905	-0.0276155	-1.01566	-0.755384	-0.788152	-0.59239	-0.0219288	-0.392481	-0.743927	-1.05274	-0.386429	0.00846863	0.0527973
AT3G63400.4	CYP63	1	1.1972	1.28696	1.25572		-2.42848	-2.28886	-2.16691	-2.12011	-1.92942	-1.93152	-2.43996	-2.15708	-1.55725	-1.85443	-1.80669	NaN	-1.37941	-2.27649	-1.89164	-1.86836	-2.84529	NaN	-2.6342	-2.28174	-2.16603	-1.86977	-2.29215	-1.72026	-1.68006	-1.69588	-2.23003	-2.47103	-2.00877	-2.10865	-1.81472	-2.35511	-2.52898	-2.32267	-2.52055	-1.6576	-2.48807	NaN	-2.42629	-2.15716	-1.92226	-2.12993	-1.50918
AT3G61860.1	RS31	1	1.09985	1.15319	1.02596		2.45346	2.52507	2.23279	2.57009	2.47119	2.67296	2.85799	2.60298	NaN	2.31693	2.89324	1.94871	2.25244	2.97614	2.26485	2.35109	2.075	2.23233	2.50688	2.25424	2.73314	3.24806	1.82922	3.09131	2.67771	2.97386	2.84488	1.97628	2.84594	2.18658	NaN	2.7267	2.17885	NaN	1.97412	2.61532	1.74089	1.92107	2.41388	2.14545	2.76872	1.90666	2.30786
AT2G26570.2	WEB1	1	0.830648	0.77676	0.834409		0.580423	0.369457	1.13219	1.42275	1.03524	1.32932	1.23955	0.946041	0.784925	1.47101	1.24071	NaN	1.91887	NaN	1.64614	1.28989	0.752662	1.54297	1.06041	1.00097	0.996954	1.07368	1.81756	1.23097	1.54165	1.37274	1.0495	0.676546	1.41353	0.870286	0.974263	0.332746	1.09126	1.17748	0.566987	1.25852	0.195688	1.50443	0.673529	0.32276	0.494123	0.248878	1.59627
AT1G78230.1	AT1G78230	1	1.51434	0.739798	1.68752		-1.33675	-1.02041	-1.38635	-1.39955	-1.1679	-1.05115	-0.793045	-1.32457	-0.468178	-1.1506	-0.883336	-1.11523	-0.369581	-1.04414	-1.06708	-0.914846	-1.37667	-1.43655	-1.72748	-1.80379	-1.13363	-1.00934	-0.921194	-1.16884	-0.625113	-0.60099	-0.717084	-1.44211	-0.951674	-1.72608	-0.594687	-1.6066	-0.749933	-1.54484	-2.46405	-1.00304	-0.909752	-0.5562	-1.72202	-1.16737	-1.58393	-1.00612	-0.407301
AT2G45460.4	AT2G45460	1	0.933366	1.04399	0.968448		0.826199	1.63081	0.818802	1.31081	1.19295	0.788086	0.805948	0.561342	0.713907	1.06744	0.945756	0.990635	NaN	-1.58193	0.931968	0.894251	0.784993	0.941789	1.39194	1.46444	0.895739	0.181458	1.17268	0.558994	0.94212	0.46447	NaN	0.836388	0.742031	0.398412	NaN	1.11383	0.769503	1.4737	0.943515	0.899632	0.184277	0.135975	1.14457	0.126925	1.11423	0.523203	0.727322
AT3G23900.4	AT3G23900	1	0.959094	0.96314	0.962656		NaN	-0.693304	-1.03496	-1.03634	-0.850558	NaN	NaN	-0.24865	-0.548136	-0.383905	NaN	-0.737036	-0.793539	-1.02743	-0.49859	NaN	-1.26593	-1.22235	-1.36424	-1.23515	NaN	-0.924488	NaN	-0.40601	-0.210585	NaN	-0.595122	-1.42584	-0.361362	-0.97166	NaN	-1.57355	-1.31944	-1.03691	-0.388082	-0.965387	-0.616491	-0.214254	-0.939112	-1.36664	NaN	-0.907244	-0.909964
AT4G22285.1	AT4G22285	1	0.948136	1.10632	1.02631		-2.96216	-2.09365	NaN	-2.68715	-2.04623	NaN	-2.17285	-2.00968	-1.80236	-2.08516	-2.11284	-4.07104	-1.58244	-2.29849	-2.46886	-2.22228	-2.43296	-2.5013	-2.91488	-2.70518	-2.68051	-1.52453	-2.122	-1.95208	-1.64501	-2.09778	-1.60204	-2.91072	-1.94953	-2.59754	-1.86401	-2.50689	-2.28236	-2.59367	-3.03303	-2.39971	-3.18285	-1.85047	-2.84156	-3.09396	-2.27215	-1.68761	-1.2662
AT2G37340.5	RS2Z33	1	1.10544	1.19303	1.18553		1.06082	0.843178	1.15109	0.930943	1.40895	2.14247	1.5551	1.39563	1.34737	1.6785	1.77748	1.21623	1.79039	1.51271	2.12414	1.14537	0.367309	0.493077	1.27001	1.07385	2.10105	1.33509	1.22713	1.52853	2.40463	2.3341	1.2606	0.575619	1.917	1.24556	2.31758	0.650678	1.47329	0.700287	0.904307	1.77752	0.669281	1.6709	0.695122	0.924538	1.01638	1.82433	1.88763
AT3G55460.1	SCL30	1	1.03334	1.11431	1.09668		-0.263968	-0.761667	-0.159063	-0.484894	-0.614062	0.10619	-0.742418	0.0860844	-0.785072	-0.802019	-0.680226	-0.444588	-0.651575	-0.801067	-0.570794	NaN	NaN	-0.553103	-1.13386	-0.621197	-0.27701	-0.851822	-0.644005	-0.852974	-0.274954	-0.383373	NaN	-0.447317	-0.254698	-0.910728	-0.251014	-0.780829	-0.155037	-0.650459	-0.342809	-0.068985	-0.745956	-0.460419	-0.969543	-0.695192	-0.530758	NaN	-0.657061
AT4G17970.1	ALMT12	1	1.31189	2.33871	2.90776		-3.81803	-3.57119	NaN	-3.41784	-4.17624	-2.61216	-2.94925	-4.84698	-2.28247	-3.11617	-2.54797	-3.72918	-3.80679	-2.59588	-3.67194	-2.56605	-3.16568	-4.52193	-3.57169	NaN	-3.1367	-3.05429	NaN	-2.14152	-2.88719	-2.46333	-2.61508	NaN	-2.39579	-3.73106	-2.55935	-3.05095	-5.06081	NaN	-4.31856	NaN	-3.53872	NaN	NaN	NaN	-1.23419	-0.902624	-3.11116
AT1G79430.1	APL	1	0.95765	0.925647	0.836183		-1.73692	-1.34837	-1.00541	-1.38592	-1.42273	-1.21745	-1.1826	-0.909019	-0.939325	-1.54226	-0.567447	-1.22819	-0.932381	-1.33887	-1.2937	-1.14501	-1.43728	-0.941974	-1.65722	-1.81275	-0.969433	-0.13932	-0.784214	-1.2132	-1.04379	-0.430088	-0.740548	-1.80408	-1.36493	-1.54568	-0.903411	-1.46518	-1.26306	-1.72932	-1.43876	-1.066	-1.26453	-0.968126	-1.83728	-1.43099	-1.51982	-1.44777	-1.19814
AT1G55310.5	SCL33	1	1.06943	1.19953	1.12053		-1.71343	-3.14305	-1.78859	-2.52942	-0.81268	NaN	-3.42586	NaN	-3.43129	NaN	-1.38554	NaN	-2.49843	-3.16868	NaN	NaN	NaN	-1.60814	-0.931894	NaN	NaN	NaN	-2.51917	-2.96923	NaN	NaN	-2.59825	-2.28385	NaN	-0.689256	NaN	-3.26227	NaN	NaN	-0.990983	-1.37648	-1.78324	-1.62031	NaN	-1.28137	NaN	-1.90662	-2.07409
AT3G48500.1	PDE312	1	1.07533	1.42074	1.27081		3.59532	4.02402	3.42567	4.24496	3.94938	3.29471	3.96447	3.73014	4.08993	3.46469	3.49237	4.06117	3.14661	3.65782	3.82697	3.40886	3.70296	3.53669	2.81608	3.36195	3.33245	4.122	2.80453	4.40058	3.51745	3.66459	4.22231	3.44698	4.07995	3.7503	3.58631	3.80926	3.83187	4.07564	3.925	3.40178	4.36661	3.63377	3.51444	3.47487	3.9745	4.15302	3.21766
AT3G07790.1	AT3G07790	1	1.87589	1.07525	1.71928		NaN	-2.24372	NaN	NaN	NaN	NaN	NaN	NaN	-1.72323	NaN	-2.14981	NaN	NaN	NaN	-2.17881	-1.86317	-1.99892	-2.90412	-2.85016	NaN	-1.57977	NaN	NaN	NaN	NaN	-1.51431	-2.19092	NaN	-1.73305	NaN	-1.51127	-2.58163	NaN	-1.85128	NaN	-2.15776	-2.12199	NaN	-2.01016	-1.67849	-1.75568	NaN	NaN
AT1G68830.1	STN7	1	0.813424	0.76688	0.790239		-0.367655	-0.461603	-0.00545502	-0.120859	0.0445356	-0.0616322	-0.0637493	0.417788	-0.183739	0.091753	-0.494197	-0.00441933	NaN	-0.873911	0.220979	-0.82991	-1.23453	-0.140119	-1.1329	-0.0705948	-0.657583	-0.608583	-0.0546322	0.249807	-0.40225	-0.522379	-0.50141	0.317614	-0.285484	-0.35732	-0.793035	-0.892617	-0.0273476	-0.800768	-0.308623	-0.926584	-0.436014	-0.101297	-0.839748	-0.106398	-0.00309372	0.160608	0.0266171
AT5G23750.2	AT5G23750	1	0.808661	0.668357	0.794942		-0.422075	-0.583055	NaN	NaN	-0.413264	-0.905947	-0.47463	NaN	-1.10313	-0.859524	NaN	-0.499619	NaN	-0.709705	-0.413136	-0.83559	NaN	NaN	-0.454069	-0.71172	-0.594357	-0.355562	NaN	-0.880447	-0.259174	-0.576103	0.116157	NaN	NaN	-0.163888	0.0693541	0.236327	NaN	-0.848095	-0.239522	0.0478039	0.382969	-0.0458298	-1.37194	-0.202522	NaN	-1.18011	NaN
AT1G72410.2	AT1G72410	1	1.0569	0.86272	0.983637		2.79638	2.26964	1.95049	2.19447	1.49391	2.24826	2.66655	2.39931	2.33592	2.48989	2.31732	2.20707	2.32269	2.57577	2.29168	2.28337	2.22085	2.23051	2.08428	2.10408	2.38916	2.42653	1.90564	1.72419	1.64616	2.42215	1.50222	2.7272	2.0458	2.15986	2.07145	2.18696	2.21537	2.60139	2.33925	2.42065	1.96875	1.94537	2.39198	2.08043	2.06153	1.55754	0.832861
AT1G63700.2	YDA	1	1.73533	1.08558	1.52234		-1.75789	-1.41102	NaN	-1.10093	-1.29607	-1.31739	NaN	NaN	NaN	-1.42777	NaN	NaN	-1.227	-0.658394	-1.26941	-0.93261	NaN	-0.732007	NaN	-1.178	-1.60152	-1.14587	NaN	NaN	-0.914156	-1.0584	NaN	-1.85339	-1.10684	-1.8437	NaN	NaN	NaN	-0.988159	NaN	NaN	-0.790207	NaN	NaN	NaN	-1.84299	-1.38834	-1.04173
AT1G63700.2	YDA	1	1.73533	1.08558	1.52234		-1.75789	-1.41102	NaN	-1.10093	-1.29607	-1.31739	NaN	NaN	NaN	-1.42777	NaN	NaN	-1.227	-0.658394	-1.26941	-0.93261	NaN	-0.732007	NaN	-1.178	-1.60152	-1.14587	NaN	NaN	-0.914156	-1.0584	NaN	-1.85339	-1.10684	-1.8437	NaN	NaN	NaN	-0.988159	NaN	NaN	-0.790207	NaN	NaN	NaN	-1.84299	-1.38834	-1.04173
AT3G58640.2	AT3G58640	1	0.983332	0.965848	1.00351		1.81393	1.49575	1.65746	1.558	1.80581	1.37565	1.09506	1.46371	1.42498	1.68135	1.64687	1.59483	1.08141	1.73379	1.82176	1.74383	1.55394	2.00434	1.4959	1.74499	1.35056	1.28423	0.548431	1.60907	1.38976	1.68403	1.31857	1.33507	1.15024	1.68787	1.6391	1.49069	1.41226	1.8471	1.80498	1.73172	1.8258	1.57179	1.71283	1.48214	2.12302	1.78966	1.1838
AT5G61150.1	VIP4	1	1.01584	1.04704	1.02752		-1.98919	-1.82537	-1.91791	-1.08885	-1.87784	-1.52416	-1.5853	-1.69954	-0.966654	-1.36885	-1.79783	-1.4328	-1.25804	-1.43577	-1.74229	-1.45704	-1.80691	-2.21315	-1.38786	-2.20119	-1.28321	-1.38539	-1.67984	-0.823986	-0.635796	-1.17591	-1.51438	-2.63513	-0.843273	-1.97961	-1.21389	-2.10279	-2.31401	-1.93654	NaN	-1.95126	-1.73546	-1.53528	-1.92634	NaN	-1.42456	-1.18553	-1.01446
AT3G48430.2	REF6	1	0.976981	0.999323	1.01657		0.692232	0.921141	0.751928	0.967958	0.999543	0.589233	0.88851	0.645033	0.716301	0.40716	-0.127196	0.64806	0.154856	0.285616	0.340055	0.589233	0.376254	0.436639	1.24345	-0.0464802	NaN	0.825098	0.26092	1.06021	1.0766	0.491562	0.895232	0.524273	1.1706	0.428107	NaN	0.682908	-0.111143	0.83069	0.35011	0.625122	1.01555	0.794016	0.45595	NaN	0.558327	0.706825	0.343071
AT5G44800.1	CHR4	1	1.45583	1.10809	1.25145		-2.16566	-1.03626	-1.75558	-1.55154	-0.77135	-1.39034	-0.874739	-1.49229	-0.553493	-1.65906	-0.7622	-1.45974	-0.708216	-1.05771	-1.08033	-1.33863	-1.4259	-1.66867	-2.08347	NaN	-1.45933	-0.969076	-1.79634	-1.25562	-0.883595	-1.3685	-0.358705	-1.87576	-0.795982	-1.59932	-0.894103	-0.76476	-1.51542	-2.07013	-2.48657	-1.27291	-0.598724	-1.25072	-1.49694	-1.79232	-1.69652	-1.85568	-0.917934
AT5G52650.1	RPS10C	1	0.98309	1.31208	1.09437		-0.569086	0.00945854	-0.0159073	-0.495527	-3.57571	0.0290222	0.552273	0.467003	0.441872	0.0612736	0.484914	1.04945	1.03423	1.08513	0.347789	0.462772	0.605241	0.652511	0.235207	0.254988	0.151262	0.509827	-0.3043	-0.205364	-0.102224	0.585302	0.426789	0.46578	1.12295	0.00958538	0.352675	0.523852	0.78117	0.287697	-0.245263	0.354202	0.681616	0.939569	0.268127	0.104725	0.450174	0.970112	0.393684
AT5G12350.1	AT5G12350	1	1.05069	0.970387	1.04994		NaN	NaN	0.0686131	0.1581	0.632451	NaN	1.18522	0.385757	NaN	NaN	NaN	-0.562334	0.496515	NaN	NaN	NaN	NaN	-0.207921	0.522663	NaN	NaN	NaN	0.16214	1.16659	0.852852	NaN	NaN	-0.23085	NaN	NaN	NaN	NaN	-0.253033	NaN	-0.697879	NaN	0.340057	0.399061	0.132992	NaN	-5.5715	NaN	-0.121912
AT3G58640.2	AT3G58640	1	0.983332	0.965848	1.00351		2.1067	2.11555	2.15246	2.01059	1.89637	2.45075	2.17738	2.57211	NaN	1.58667	1.73808	2.44633	1.57305	1.41705	1.86062	2.10617	1.80718	2.30128	2.82664	1.387	2.22039	2.3145	2.61125	2.12947	2.18598	2.53654	NaN	2.5917	2.4024	2.1458	2.03307	NaN	2.11254	1.90031	1.80237	-1.55528	NaN	2.50379	2.10133	1.61986	2.4893	2.60717	2.49747
AT4G29940.2	PRH	1	1.1171	1.06839	1.0023		-1.79112	-0.745829	-1.18677	-1.26027	-0.573411	-2.06562	NaN	-1.584	-1.26268	-1.00851	-1.53103	-0.952093	-1.24145	-0.969385	-0.579715	-1.0249	-1.15649	-1.503	-1.5246	-1.94452	-1.28251	-1.32017	-2.91793	-1.53489	-0.826284	NaN	-0.762076	-1.18757	-1.77037	-1.49157	-1.47188	-1.19359	-1.15471	-1.01086	-1.38729	-1.18463	-1.34128	-1.17318	-0.454826	NaN	-1.72862	-1.55419	-1.15862
AT3G63070.1	AT3G63070	1	1.2331	1.04024	1.17338		-0.0465355	-0.173422	0.126036	0.446037	-0.63096	0.253448	0.0529385	0.40176	0.118849	-0.356436	0.075738	0.125261	-0.0761719	NaN	0.0763388	0.0719852	-0.252563	-0.178506	NaN	-0.442543	0.234676	0.135166	0.211649	0.589306	0.423208	0.459553	0.0962133	0.0636311	0.538448	0.0567999	0.603492	0.0652113	0.163969	0.584217	-0.379022	-0.12018	0.196741	-0.26483	-0.266068	-0.465818	-0.156092	-0.339319	0.16152
AT5G58040.2	FIPS5	1	1.05533	1.07461	1.10888		-0.0800343	NaN	-0.0260181	0.390606	-0.0309248	NaN	NaN	-0.253893	-2.52033	-1.36151	0.20151	NaN	-0.506268	-0.126459	-0.316247	-0.286226	NaN	-0.33019	-0.437031	-1.9725	NaN	NaN	-0.640167	-0.131849	0.454939	-0.97386	NaN	-0.388834	0.111401	-0.304542	-2.29083	NaN	-0.435207	0.296331	NaN	-0.124788	NaN	-0.326319	-0.999186	-0.59868	-1.44647	NaN	-0.501095
AT3G05900.1	AT3G05900	1	0.869646	0.838915	1.00906		2.23412	1.41258	1.56121	2.32338	2.52442	2.31393	2.46905	1.71157	3.22464	2.41605	2.70383	-1.36434	2.5184	2.53562	2.35877	3.14164	2.45617	1.89273	2.08481	1.97616	2.33829	2.82411	2.19537	3.12969	2.76202	3.29047	3.04915	1.64572	3.45641	2.35741	2.87488	2.49872	1.78395	2.70596	1.39954	2.75938	2.36671	2.79087	2.39865	2.10126	1.51699	0.920038	1.50353
AT1G24510.1	CCT5	1	1.00037	1.17687	1.09333		NaN	-1.8762	-1.46962	-1.9526	-1.69587	-1.51927	-1.05847	-1.4806	-1.04689	-1.72833	-1.80126	-1.45636	-1.24173	-1.04111	-1.29145	-1.82092	-1.3141	-1.7409	-1.1301	-1.78057	-1.8983	-0.8419	-1.38328	-1.08438	-1.51332	-1.23557	-0.792737	-1.68433	-1.39541	-1.59699	-1.5587	-1.20019	-1.82501	-2.01375	-2.21892	-1.6328	-1.76131	-1.52778	-1.42579	-1.94431	-1.68053	-1.69793	-1.35165
AT1G79570.5	AT1G79570	1	1.2487	1.02878	1.16179		1.57839	1.87587	1.78322	1.36409	1.60697	2.01326	1.9423	2.01127	2.20092	1.10973	1.0368	0.0691357	0.512882	0.205605	-0.257892	0.896008	1.22517	0.908963	NaN	0.246412	2.01405	2.47043	1.74928	2.0088	1.84365	2.35495	2.14089	1.03457	1.55252	1.25755	0.737212	0.356862	-0.0739288	-0.13183	-0.8469	NaN	NaN	NaN	NaN	0.340731	1.83805	2.14612	1.98681
AT3G53800.2	Fes1B	1	1.00031	0.743015	0.961491		NaN	NaN	2.00108	1.69927	1.63132	1.68775	NaN	2.08294	1.23658	1.98089	NaN	NaN	2.21938	2.00136	1.49567	NaN	NaN	2.09856	1.41354	NaN	NaN	0.860289	NaN	1.36368	1.73917	NaN	1.15246	2.1942	1.11166	1.26513	NaN	NaN	2.57817	NaN	1.56118	NaN	0.885044	1.7878	2.02727	1.68633	NaN	NaN	2.49104
AT5G57090.2	PIN2	1	0.980031	1.14426	1.38997		-2.69337	-2.81409	NaN	-3.91207	NaN	-1.97539	-1.77276	NaN	NaN	NaN	-1.62056	-2.95485	NaN	NaN	NaN	-2.53119	-3.48471	NaN	-3.21332	NaN	-2.12903	-2.27976	NaN	-2.60999	NaN	-1.52954	-1.77096	NaN	-2.84772	NaN	-2.24054	-2.32321	NaN	-4.21067	-5.09555	NaN	-3.1114	NaN	-3.11272	-4.28318	-2.88983	-3.05334	NaN
AT1G51600.2	GATA28	1	1.09486	1.06507	1.12798		0.647999	0.579119	1.02803	0.391842	0.631001	0.725323	0.267109	0.964766	0.15	0.412817	0.610953	0.867432	0.729002	0.133106	0.72494	0.646303	0.555717	0.76624	0.128126	0.594296	0.992226	0.595383	0.892456	0.9788	0.831163	1.21062	0.661218	0.868393	0.917978	0.643596	0.884166	0.372697	0.636864	0.544861	0.693862	0.72011	0.784201	1.17472	0.601383	0.895027	0.231949	-0.415051	0.725204
AT2G29210.1	AT2G29210	1	1.14195	1.32844	1.10179		-1.05157	-0.33622	-1.54959	NaN	-0.90471	-2.06467	-1.49034	-1.95919	NaN	-0.949385	-1.99678	0.351196	-1.24031	NaN	-0.867328	-1.33834	-0.554669	NaN	NaN	NaN	-1.99407	-1.35305	-0.388029	-2.71902	-1.18506	-1.6279	-1.63876	-0.94582	-1.24946	-0.8378	NaN	-1.82982	-1.87738	NaN	NaN	NaN	0.20701	NaN	-1.84898	-0.633224	-1.19588	-0.18935	-1.16675
AT2G29210.1	AT2G29210	1	1.14195	1.32844	1.10179		-1.05157	-0.33622	-1.54959	NaN	-0.90471	-2.06467	-1.49034	-1.95919	NaN	-0.949385	-1.99678	0.351196	-1.24031	NaN	-0.867328	-1.33834	-0.554669	NaN	NaN	NaN	-1.99407	-1.35305	-0.388029	-2.71902	-1.18506	-1.6279	-1.63876	-0.94582	-1.24946	-0.8378	NaN	-1.82982	-1.87738	NaN	NaN	NaN	0.20701	NaN	-1.84898	-0.633224	-1.19588	-0.18935	-1.16675
AT3G46920.2	AT3G46920	1	1.09976	0.91487	1.04375		-1.92835	-2.14685	-2.8265	-2.52164	-2.62374	-1.13733	-1.35714	-1.30758	-0.849474	-1.4199	-1.52612	NaN	-3.29227	-1.82696	-1.96164	NaN	-2.48483	-3.0091	-1.88037	-2.78234	-1.78228	-1.26682	-2.84478	-1.93914	NaN	-1.38211	-1.02171	-2.59674	-1.37916	-1.82468	-1.43273	-1.92134	-1.91039	-2.62026	-2.64466	-2.75129	-2.80539	-2.1237	-2.77016	-3.08488	-1.83923	-1.93651	-2.67908
AT1G02870.1	AT1G02870	1	1.10171	1.34253	1.17412		0.911203	NaN	-0.666769	0.661621	0.371936	-0.0421867	0.225121	-0.367441	-0.25909	NaN	-0.393209	0.106663	NaN	0.109039	NaN	-0.248316	-0.291976	0.145745	NaN	NaN	-0.592379	-0.373432	-0.189596	-0.604622	0.259809	-0.704321	-0.63914	NaN	NaN	0.0691328	-0.44855	0.304509	NaN	0.280649	NaN	-0.14353	-0.168375	-0.202978	NaN	0.832645	0.12442	0.895227	-1.04456
AT5G62810.1	PEX14	1	1.00682	1.14553	1.03826		NaN	NaN	NaN	NaN	NaN	NaN	NaN	NaN	NaN	NaN	NaN	NaN	NaN	NaN	NaN	NaN	NaN	NaN	NaN	NaN	NaN	NaN	NaN	NaN	NaN	NaN	NaN	NaN	NaN	NaN	NaN	NaN	NaN	NaN	NaN	NaN	NaN	NaN	NaN	NaN	NaN	NaN	NaN
AT1G22060.2	AT1G22060	1	0.946119	0.79132	0.943212		NaN	0.073843	0.452158	0.208294	-0.360219	0.168571	0.397631	0.622622	-0.0946465	NaN	NaN	0.875132	0.405935	0.106438	0.106591	NaN	0.120711	0.449729	0.00905228	-0.329687	NaN	0.460419	-0.0441704	-0.539528	-0.307964	NaN	0.368133	0.334314	0.0944538	0.080348	NaN	NaN	0.502541	-0.138113	-0.122859	-0.13069	-0.0234604	0.136955	NaN	-0.295452	NaN	NaN	-0.626377
AT1G33240.1	AT-GTL1	1	0.636293	0.834323	0.782715		3.50474	3.51443	3.10887	3.67687	3.54951	3.40806	3.27638	3.20194	2.88762	3.08477	3.16518	3.21046	3.53778	3.32347	3.1805	3.42661	3.08671	3.59592	2.74524	3.20807	3.33185	3.08036	4.0526	3.24767	3.55512	NaN	NaN	3.70714	3.1103	3.31991	2.92132	3.26346	3.71037	3.68727	3.29562	3.34675	3.34476	3.31948	3.9506	3.15932	2.94652	2.54068	3.05918
AT1G24300.3	AT1G24300	1	1.02129	1.15457	1.02795		-1.18527	-0.611914	-0.516335	-0.975445	-0.747144	-0.989046	-0.342888	-0.743992	-0.478714	-0.684788	-1.16086	-0.629278	-1.39453	-1.38939	-0.748874	-1.30066	-0.972543	-1.13506	-0.997763	-1.59757	-0.82551	-0.0934143	-0.555099	-0.706051	-0.686169	-0.248039	0.0403833	-1.4215	-0.412865	-1.00424	-0.559485	-0.275466	-1.05364	-1.06229	-1.31267	-1.30883	-0.728365	-0.864077	-1.80583	-1.6926	-1.32251	-0.359102	-1.024
AT5G42570.1	AT5G42570	1	1.69581	0.974081	1.38682		-0.497046	0.783184	0.785038	0.512592	-0.0571547	0.140041	1.48252	0.826515	1.59903	0.675762	0.32874	1.27331	0.490873	0.802927	0.251302	-0.298513	1.00028	0.610032	0.340714	-0.259668	-0.22834	1.3927	0.649944	1.16591	1.02602	0.435202	1.22772	0.179459	1.12454	0.126321	0.341157	0.589034	NaN	-0.238729	-1.01246	-0.0497456	1.30619	1.1642	0.306574	-0.545052	0.323267	1.60803	1.55321
AT3G07030.1	AT3G07030	1	1.43888	1.48285	1.41523		2.35344	2.30413	NaN	2.60515	1.93665	2.36648	2.44516	2.55937	3.05053	2.34615	2.39816	2.5569	1.70604	2.15639	2.7203	2.2967	2.10374	2.93049	3.26576	1.88751	3.18843	2.52493	2.48759	3.21349	3.1201	2.89177	2.33058	1.8606	NaN	2.37616	2.81562	2.49045	1.76478	1.81243	1.66824	2.68665	2.59548	2.68156	2.01718	1.63094	2.23763	2.52952	2.43389
AT4G26870.1	AT4G26870	1	0.993717	1.0975	1.00113		-0.671104	-0.363995	-0.0504932	-0.170752	-0.255174	-0.865126	-0.740356	0.288559	-0.0742893	-0.384159	-1.39207	-0.247755	-0.938784	-1.23816	-0.92287	-1.07508	-1.02068	-0.350402	-1.39546	-1.09079	-0.953869	-0.0776176	-0.673883	0.190275	-0.201893	-0.434622	-0.297267	-0.255114	0.0734043	-0.159684	-0.538619	-0.790168	-0.867558	-0.588219	-0.250331	-1.039	-0.278364	-0.803007	-0.525486	-0.685427	-0.611977	-0.857817	-0.421919
AT3G13677.3	AT3G13677	1	0.966507	0.974003	0.850847		-1.20213	-0.290657	-1.98538	-0.726658	-1.37634	-1.18846	-1.23018	-1.32104	-1.04708	-1.08976	-0.597486	-0.205994	-0.761606	-1.27344	-0.797053	-0.681452	-0.887393	-1.77826	-0.397421	-1.12877	-2.09175	-1.75411	-1.39143	-1.82155	-1.66349	-1.43497	-1.96641	-1.36627	-0.788174	-0.686517	-1.39019	-0.743186	-1.16046	0.110916	-1.1391	-0.931725	-0.0374737	-1.02322	-0.393324	-0.866787	-1.04019	-0.925562	-1.77843
AT3G63400.4	CYP63	1	1.1972	1.28696	1.25572		2.81497	3.21194	3.10111	2.91178	3.37858	3.22842	3.75442	3.26321	3.67146	3.17607	3.4114	1.9019	3.83001	3.44525	3.35531	3.49657	3.07401	3.25979	2.82351	2.4656	3.13891	3.705	3.39335	3.49352	3.49961	3.84969	3.87829	2.73424	3.21748	2.76136	3.61061	3.07977	3.08423	2.5995	2.11449	3.13386	3.0514	3.62951	2.31624	2.33156	2.739	2.79007	3.80859
AT2G45140.1	PVA12	1	1.06535	1.09749	0.959569		2.46943	3.0361	2.4438	3.17196	3.37731	3.10134	3.4983	3.03332	3.96992	2.80202	3.30666	3.39611	3.29247	3.46202	2.65039	2.85497	2.58018	2.55727	3.02151	2.10787	2.89999	3.21049	2.42406	4.14629	3.32009	3.12458	3.6372	2.11737	3.71432	2.03174	3.5946	2.63337	2.60399	2.98775	2.14275	3.1572	3.54375	3.11882	2.68306	2.11758	2.7426	3.18688	3.17146
AT1G80270.5	PPR596	1	1.06882	1.33133	1.13025		0.919086	NaN	NaN	0.511909	0.0690737	NaN	0.27593	NaN	NaN	-0.0753479	1.29122	NaN	NaN	0.948986	0.223248	0.826176	NaN	NaN	0.538101	0.602018	0.488533	0.0925236	NaN	-0.0252419	0.487421	-0.518143	0.440989	NaN	-0.633989	-0.0596895	0.856793	0.937686	NaN	0.136259	0.391906	0.694408	-0.483992	NaN	0.825211	NaN	0.830406	0.118353	NaN
AT4G21660.1	AT4G21660	1	0.967346	1.02336	1.0092		1.31396	1.36046	1.12731	1.43304	1.16003	0.919815	0.636209	0.887281	0.487579	1.14203	0.825915	1.46177	0.919743	0.306253	1.38134	0.92849	0.466733	0.950656	1.08364	1.0129	1.16564	0.650042	1.06664	0.863297	1.10453	0.866076	0.980264	1.12616	0.623295	1.25908	0.952754	0.463521	1.18806	1.01737	0.931237	1.05066	1.00356	1.29323	1.19464	NaN	0.684696	1.09503	1.04339
AT5G17690.2	LHP1	1	1.00789	0.971371	0.903408		-0.299294	0.639347	0.303421	0.496584	0.472014	-0.596827	-0.336971	-0.208532	-0.343344	-0.169203	-0.123883	0.763136	-0.57456	NaN	0.454371	-0.44075	-0.227527	0.384929	-0.145863	-0.0984306	-0.569893	0.201042	-0.712631	0.392319	-0.333824	-0.41168	0.0459986	-0.21069	-0.389782	-0.0970964	-0.299973	0.455586	-0.0389862	0.330263	-0.23804	-0.479717	0.775478	-0.526556	0.49918	0.297995	-0.688726	-0.115072	-0.0857639
AT5G17690.2	LHP1	1	1.00789	0.971371	0.903408		-0.299294	0.639347	0.303421	0.496584	0.472014	-0.596827	-0.336971	-0.208532	-0.343344	-0.169203	-0.123883	0.763136	-0.57456	NaN	0.454371	-0.44075	-0.227527	0.384929	-0.145863	-0.0984306	-0.569893	0.201042	-0.712631	0.392319	-0.333824	-0.41168	0.0459986	-0.21069	-0.389782	-0.0970964	-0.299973	0.455586	-0.0389862	0.330263	-0.23804	-0.479717	0.775478	-0.526556	0.49918	0.297995	-0.688726	-0.115072	-0.0857639
AT1G65580.1	FRA3	1	1.04301	0.983568	1.05319		NaN	1.14463	1.33728	1.44007	NaN	NaN	1.47928	1.15088	-1.8553	-2.66047	NaN	1.36977	1.4928	NaN	-2.92377	NaN	1.08437	NaN	NaN	NaN	-3.35048	0.489607	1.71392	-3.51549	1.21307	NaN	1.0136	1.3809	NaN	NaN	-0.895188	0.843539	1.38711	NaN	NaN	NaN	1.30424	0.897425	NaN	0.761297	NaN	1.00553	0.772476
AT3G55020.2	AT3G55020	1	1.11835	0.916019	1.0204		0.278404	1.23337	0.554544	1.25091	1.36943	1.4676	1.58402	1.17319	1.76036	1.39539	1.05343	2.06563	1.68962	NaN	1.18331	0.947206	1.06777	1.08222	1.07911	0.111795	0.781374	1.48239	0.807388	1.81677	1.56156	1.1779	1.17124	-0.030777	2.06379	0.606467	1.22926	1.28108	0.889091	0.933638	0.278377	1.15437	1.70294	1.27815	0.519585	0.376596	0.973383	1.55162	1.01627
AT4G26630.2	AT4G26630	1	1.00247	0.983966	0.961317		-2.68628	-2.45252	-2.96186	-3.13096	NaN	-2.77837	-1.50661	NaN	NaN	-2.3998	-1.74416	-1.93559	-2.56761	NaN	NaN	NaN	NaN	-2.30248	-3.00265	NaN	-2.11393	-1.63055	-2.87069	-2.227	-1.67555	-2.24332	NaN	-3.11029	-1.93575	NaN	NaN	-2.03859	-2.8259	-2.06705	NaN	NaN	NaN	NaN	-2.72862	NaN	-2.44677	-1.73906	-2.1488
AT1G14280.1	PKS2	1	0.713359	0.647585	0.676622		0.022028	-0.0185719	-0.426624	0.556932	0.232335	-0.433508	-0.549149	-0.870438	-0.335361	-0.133654	-0.328223	NaN	NaN	0.508795	-0.139817	-0.62183	-0.689082	-0.33711	-0.133192	0.412542	0.472332	-0.268751	0.112989	0.229677	0.307432	-0.331572	0.212396	-0.00034523	-0.118191	0.88145	-0.0457048	-0.639091	-0.373165	0.686983	-0.173297	0.0487213	-3.05618	-0.441879	0.879156	NaN	-1.53209	-1.00352	-1.42209
AT1G14280.1	PKS2	1	0.713359	0.647585	0.676622		0.022028	-0.0185719	-0.426624	0.556932	0.232335	-0.433508	-0.549149	-0.870438	-0.335361	-0.133654	-0.328223	NaN	NaN	0.508795	-0.139817	-0.62183	-0.689082	-0.33711	-0.133192	0.412542	0.472332	-0.268751	0.112989	0.229677	0.307432	-0.331572	0.212396	-0.00034523	-0.118191	0.88145	-0.0457048	-0.639091	-0.373165	0.686983	-0.173297	0.0487213	-3.05618	-0.441879	0.879156	NaN	-1.53209	-1.00352	-1.42209
AT1G18070.1	AT1G18070	1	1.1333	1.12952	1.16601		-0.321611	0.285295	NaN	-0.00585365	-0.19027	NaN	-0.427067	NaN	-0.258982	-0.536163	-0.956187	0.208149	NaN	NaN	-0.865043	NaN	NaN	-0.727201	-0.682514	NaN	-0.542793	-0.429045	NaN	-0.723446	NaN	-0.481562	-0.499902	NaN	-0.965588	-1.21367	NaN	-0.129294	-0.833229	-0.222778	NaN	-0.792362	-0.89856	-0.414848	-0.668438	NaN	0.188852	0.261923	NaN
AT5G65910.1	AT5G65910	1	0.875171	0.879978	0.888193		-2.34315	-2.34927	-2.37327	-1.85001	-1.76925	-1.73664	-2.3423	-1.98506	-2.64449	-2.14758	NaN	-2.0366	-1.84319	-2.18632	-2.01374	NaN	-2.02729	-2.02768	NaN	-1.77436	-2.63213	-2.07998	-1.80736	-2.32179	-2.22459	-1.75858	-2.42424	-1.67809	-2.54804	-2.01954	NaN	-2.52657	NaN	NaN	NaN	NaN	NaN	-2.21227	-1.64305	-1.91518	-1.87134	-2.3478	-2.29098
AT4G22130.2	SRF8	1	1.05368	1.03232	1.02735		-1.23324	-1.37323	NaN	-0.394138	NaN	-1.02536	-1.35488	NaN	NaN	NaN	-1.10827	-1.3161	-2.39847	NaN	-1.34087	-1.16902	NaN	NaN	-0.881731	NaN	-1.4156	-1.24403	NaN	-1.5251	-1.14305	-1.14788	NaN	-1.44715	NaN	NaN	-1.2028	NaN	-1.56337	NaN	NaN	-1.26082	-1.39037	-1.35503	NaN	-1.27111	-1.11828	-1.7423	-1.42278
AT2G16485.2	NERD	1	1.32154	1.18256	1.20028		2.2107	2.05327	2.40971	2.27551	2.16339	2.16196	1.96358	2.5639	2.1163	1.95453	2.63179	2.64752	2.65376	2.66329	3.04982	2.98973	2.54058	3.14722	1.98524	2.74865	1.989	2.13168	1.85748	2.38589	2.02177	2.26522	2.40073	2.63231	2.49585	2.40366	2.65199	2.57116	2.77814	2.61911	2.83845	2.68767	3.168	3.08572	2.5988	2.92625	1.80671	1.58974	1.87884
AT1G65260.2	VIPP1	1	0.945352	0.818904	0.879988		-1.62381	-1.93937	NaN	-1.59848	-1.77838	-1.27452	-1.72212	NaN	-1.05901	-1.68735	-1.09671	-1.94898	NaN	-1.46788	NaN	-1.4933	-1.75301	NaN	-0.627657	-1.4449	-1.61853	-1.77029	-1.25701	-0.882093	-1.23035	-1.06063	NaN	-1.2662	-1.11943	NaN	-0.992049	NaN	-1.96324	-1.57169	NaN	NaN	-2.33351	-0.586468	-1.64922	-1.67686	-2.07952	-1.95392	-3.62982
AT1G49340.4	PI4KA1	1	1.13525	1.03243	1.09645		0.557552	NaN	-0.824966	NaN	-0.415038	-0.190071	-0.0527973	0.177212	0.0243855	-0.242357	0.364562	NaN	NaN	1.08772	0.0842409	-0.152012	0.110089	0.0345678	0.807743	-0.366367	0.432451	NaN	NaN	NaN	NaN	-0.800648	-0.135671	0.258675	-0.144033	0.482976	-0.388255	0.650054	0.31168	0.442783	0.303546	0.417589	NaN	NaN	0.724371	0.371284	-0.0307178	-0.736898	NaN
AT5G53440.2	AT5G53440	1	0.984013	0.981506	0.978147		-0.133139	0.412867	0.0754547	0.360598	-0.0906725	0.0316467	0.0175209	-0.00340843	0.377033	0.0899887	-0.404006	0.486155	-0.679914	0.304981	-0.246366	-0.165121	-0.224589	-0.0772905	-0.716793	-0.575073	-0.147968	-0.201733	-0.217331	0.560024	0.486807	-0.252945	-0.0635729	-0.606401	0.808332	-0.318534	-0.341672	-0.084403	-0.599537	0.274288	-0.663941	-0.389288	0.295052	-0.316746	-0.0802612	-0.307665	0.0998821	-0.780273	0.221083
AT1G20110.1	AT1G20110	1	1.29166	1.08473	1.2041		1.83514	1.86884	1.03004	1.16028	0.811767	1.90881	1.73232	1.99262	2.36194	2.18906	1.03113	0.987385	-0.00301933	0.427299	0.0342607	0.452236	0.56017	0.730157	1.32118	-0.300028	1.78148	1.85651	0.827753	2.12333	1.46262	2.12423	2.59732	1.55622	2.32127	0.908633	0.625089	0.633222	0.553776	0.219049	-0.451776	1.05119	0.998163	1.16025	0.362539	0.0611649	1.99809	2.04381	1.10098
AT2G43680.5	IQD14	1	1.30612	0.979738	0.945918		1.29143	1.40228	1.10646	1.206	1.08001	1.18538	1.48625	1.54775	1.50401	1.39146	1.48481	1.66542	1.04294	1.47918	1.50065	1.12772	1.72128	1.68444	2.1088	1.42357	1.14857	1.75717	0.956587	1.79628	1.31395	1.20791	1.8751	1.43344	1.96315	1.25953	1.85531	1.5405	1.46636	1.58031	1.23755	1.8396	1.92005	2.13706	1.78741	1.58352	0.587931	0.850624	0.871504
AT4G16630.1	RH28	1	1.1004	1.46286	1.3092		0.409544	0.027113	0.648308	0.881256	0.240382	0.474983	0.539688	0.519398	1.00292	0.587402	NaN	-0.472164	0.413805	1.33645	0.646789	NaN	-0.351144	NaN	0.955324	0.747997	0.571901	0.465925	-0.0925808	0.726004	0.876444	-0.137646	0.315274	0.422739	0.220078	0.788318	0.686677	0.243972	0.178619	1.16111	0.726594	0.587151	-0.431736	-0.181456	1.13957	0.37846	0.709311	-0.352167	0.412571
AT4G28760.2	AT4G28760	1	1.11231	0.970758	1.07482		NaN	-0.436995	-1.06506	-0.670513	-0.959388	NaN	-0.308229	-0.682497	-0.315315	-0.0610142	NaN	-0.920105	-0.773655	NaN	-0.625918	NaN	-0.558362	-0.433528	-0.597834	NaN	NaN	-0.347088	-0.640833	-0.948801	-0.67621	NaN	-0.613873	0.186621	-0.405165	-0.433694	NaN	-0.493947	0.231789	0.200228	0.154469	-0.437199	-0.947346	-0.706055	-0.435022	-0.458628	-0.785528	0.00468445	NaN
AT4G31880.2	AT4G31880	1	1.03908	0.99338	0.998501		-0.106701	0.0969868	-0.256577	-0.119097	-0.437268	0.0815372	0.37673	0.183043	-0.0264816	-0.313931	-0.405711	0.738678	-0.533264	-0.0542488	-0.349393	-0.130907	-0.00247669	-0.603761	0.0269871	-0.485777	0.178499	0.118818	-0.108845	0.0392284	0.160398	-0.0980816	0.193748	0.339178	0.22436	-0.52177	-0.265357	-0.0402498	-0.228615	NaN	-0.813809	-0.0194702	0.0865593	-0.267149	-0.00936317	-0.356897	-0.399193	0.178263	-0.853838
AT5G65010.1	ASN2	1	0.950786	1.87812	1.50804		-1.07174	-0.911015	-0.790529	-1.02789	-1.18531	-1.04748	-1.12686	-0.862284	-1.51426	-1.2489	-0.972419	-0.546816	-1.14052	NaN	-1.06571	-1.57381	-1.4767	-0.67673	-1.1653	-0.955259	-1.39602	-1.29735	NaN	-1.33231	-1.5048	-1.09015	-1.60883	NaN	-1.71385	-1.1105	NaN	-0.799306	-0.570879	-0.662613	-1.42972	-1.07685	-1.01765	-1.08003	-0.989811	-1.28066	-0.865814	-0.710188	-1.12127
AT1G70940.1	PIN3	1	0.799807	0.958797	0.738097		0.0234699	0.500208	-0.011137	0.14094	0.208716	-0.757082	0.531715	0.15682	-0.733526	0.418791	0.0999842	NaN	0.349531	-0.70718	0.130767	0.00209808	0.151111	0.378371	-0.603127	0.557146	-0.151209	NaN	NaN	-0.41468	-0.316532	-0.084734	0.501121	0.451302	-0.422979	0.461888	0.0216188	NaN	0.54422	-0.259823	0.143907	-0.0594482	NaN	0.310007	0.273901	0.451025	-0.383373	NaN	-0.460331
AT1G56070.3	LOS1	1	0.976147	1.17151	1.10543		0.00678253	-0.292408	-0.114561	-0.163828	0.158349	-0.119562	-0.562895	-0.277889	-0.324331	-0.449108	-0.422265	-0.248964	-0.182142	-0.227716	-0.131557	-0.403032	-0.49714	0.0804949	-0.707636	-0.270273	-0.321556	-0.400108	-0.398178	-0.698055	-0.597961	-0.183464	0.0727358	0.232479	-1.05416	-0.373342	-0.0978937	-0.489715	-0.140703	-0.0338497	0.290469	-0.102442	0.153564	-0.0844746	-0.454628	-0.353125	-0.277683	-0.801825	-0.380541
AT3G51950.4	AT3G51950	1	1.06396	0.698393	0.856421		-1.87951	-1.15091	-0.421661	-1.0912	-0.904927	-0.974739	-1.23117	0.00153351	-1.54189	-0.293537	0.144872	0.313383	0.909876	0.136543	0.876088	-0.169926	-0.173757	0.50244	0.0810204	0.703497	-1.82712	-1.9241	-1.7427	-1.36889	-2.02055	-0.764643	-1.37245	0.369696	-0.912989	0.019948	-0.155717	0.121493	0.72607	0.16361	0.964593	-0.21619	-0.570312	0.494984	0.163822	0.623205	-2.28408	-1.94707	-1.60503
AT2G28890.1	PLL4	1	1.34013	1.28806	1.3117		0.420244	-0.0217628	0.269901	0.713854	-0.0199251	0.101128	0.0945778	0.0369015	0.557146	0.253555	0.100757	-0.0459576	0.242022	0.802732	-0.0101309	0.337446	0.353349	0.614026	0.625977	0.526993	0.0763111	-0.104723	0.326944	0.157	-0.246088	-0.559948	0.175462	0.542801	0.0734043	0.180615	-0.337489	-0.0960188	0.31007	0.929726	0.432338	0.0516129	-0.293438	-0.0402756	0.222898	0.312746	1.35044	1.24942	0.374121
AT5G12850.1	AT5G12850	1	1.04734	1.01	1.09088		0.061142	-0.69879	-0.782715	-0.554359	-1.29456	0.306417	0.234533	-0.135742	0.29513	0.165766	0.459373	0.756998	0.660942	0.854744	0.651494	0.794239	0.65927	0.429332	1.04132	0.638927	0.521936	-1.06038	-0.635366	-0.664976	-1.12199	0.901918	-0.655475	0.871895	0.535839	1.09084	0.374991	0.752496	0.667034	1.42918	1.09162	0.094759	0.866142	-0.0658245	0.518667	0.581606	0.239035	-0.593561	-1.30911
AT1G56290.1	AT1G56290	1	0.952783	1.09044	1.02621		-1.77157	-0.751678	-0.941137	-1.17465	-0.38075	-1.28451	-1.16706	-1.01038	-0.901142	-0.958925	-0.997041	NaN	NaN	-1.27795	-1.0585	-1.76932	NaN	-1.72129	-2.06128	NaN	-1.44098	-0.248528	-1.25209	-0.848396	-0.897346	NaN	-0.31165	-1.77634	-0.942032	-1.01043	-1.14536	-1.26682	-1.74547	-1.36276	-1.38225	-1.41422	-1.21481	-1.37186	-1.75988	NaN	-1.08748	NaN	-1.18235
AT1G21580.9	AT1G21580	1	1.05843	0.795962	0.930681		0.745565	0.785151	1.05676	1.23693	0.919913	0.535847	0.530008	0.244787	0.571613	0.487879	0.51768	0.674726	0.723593	0.785492	0.27773	0.90563	0.795196	0.524737	0.0980892	0.866726	0.660746	0.690409	1.1246	-0.0551968	0.913401	0.569605	0.805091	1.20999	-0.0396004	0.398887	0.916776	0.62334	1.07857	0.939617	0.874541	0.735973	1.14616	0.487759	0.916609	0.672161	0.61153	0.558393	0.653429
AT5G47430.2	AT5G47430	1	1.16068	1.12631	1.11517		NaN	2.69293	2.04511	3.25259	0.190545	2.2052	NaN	1.49422	1.9331	2.58583	2.40351	2.20964	2.13949	2.44826	2.51224	2.59743	2.18971	2.76076	2.73751	2.94521	2.37601	2.55016	2.88404	2.46034	2.72631	2.18529	2.4646	2.43955	2.38984	2.42872	2.46974	2.78376	2.45608	3.02942	2.70391	2.2671	2.65892	2.01813	2.88703	2.57436	2.57236	2.29849	2.00048
AT1G31870.2	AT1G31870	1	1.01674	1.06824	0.985576		-0.870787	-0.493134	-0.660765	-0.565809	-0.75414	-1.12508	-0.780611	-0.977419	-1.29102	-0.933456	-1.2409	-0.595867	-1.85119	-0.93923	-1.08245	-1.2924	-1.18304	-1.15006	-1.10599	-0.888374	-1.03428	-0.844881	-1.25606	-1.15447	-1.24609	-0.969864	-0.757306	-0.877016	-1.27906	-1.30627	-1.33446	-1.18012	-1.1349	-0.592674	-1.08989	-1.22534	-0.595152	-1.23327	-0.45829	-1.08395	-0.980953	-0.977091	-1.59756
AT1G31870.2	AT1G31870	1	1.01674	1.06824	0.985576		-0.870787	-0.493134	-0.660765	-0.565809	-0.75414	-1.12508	-0.780611	-0.977419	-1.29102	-0.933456	-1.2409	-0.595867	-1.85119	-0.93923	-1.08245	-1.2924	-1.18304	-1.15006	-1.10599	-0.888374	-1.03428	-0.844881	-1.25606	-1.15447	-1.24609	-0.969864	-0.757306	-0.877016	-1.27906	-1.30627	-1.33446	-1.18012	-1.1349	-0.592674	-1.08989	-1.22534	-0.595152	-1.23327	-0.45829	-1.08395	-0.980953	-0.977091	-1.59756
AT3G29400.1	ATEXO70E1	1	1.41348	0.807446	1.05358		0.472532	NaN	NaN	NaN	NaN	NaN	-0.480507	-0.782164	-0.211206	-0.81918	-0.337495	-0.66254	NaN	NaN	0.076602	0.269901	-0.149499	NaN	0.312067	0.584696	-0.12665	NaN	NaN	0.303293	NaN	0.0816708	NaN	NaN	-0.380945	NaN	-0.0150537	NaN	0.0508404	NaN	0.108331	NaN	-0.454491	NaN	NaN	NaN	0.603416	-0.0797691	NaN
AT1G79280.1	NUA	1	1.23999	1.15483	1.166		NaN	0.0599136	NaN	-0.144812	-0.428401	NaN	NaN	0.0799084	0.34881	-0.245043	NaN	0.211231	-0.231335	0.542555	NaN	NaN	0.798205	1.09494	1.12803	NaN	NaN	0.560135	NaN	0.0291939	-0.233999	NaN	NaN	NaN	NaN	-0.243104	NaN	NaN	NaN	NaN	0.232963	NaN	NaN	NaN	NaN	NaN	NaN	NaN	NaN
AT1G42550.1	PMI1	1	0.71691	0.879122	0.819717		3.62388	3.11384	3.45922	3.03499	3.56125	3.7778	2.86121	3.45885	3.34109	3.47825	3.75189	3.20071	3.02825	3.13534	3.48377	3.5313	2.83372	3.47912	2.25193	3.46738	3.6073	3.28395	3.44013	3.53613	3.63214	3.92007	3.57609	3.19269	3.69536	3.56662	4.00562	3.296	3.62786	3.38198	3.45534	3.83543	3.5305	3.11201	2.89691	3.34422	3.05244	2.29156	2.92389
AT5G54770.1	THI1	1	0.964002	0.865853	0.930369		-0.118664	-1.29885	NaN	-2.10901	NaN	0.163651	NaN	NaN	-1.26743	-2.02324	-0.129006	NaN	NaN	-2.47036	NaN	0.0750885	-1.09991	NaN	-1.09981	NaN	0.138044	-1.40896	NaN	NaN	NaN	0.296965	-0.850724	NaN	-0.910307	NaN	-0.308379	-0.820014	NaN	-2.69633	NaN	-1.63527	-1.94702	NaN	-2.46285	-2.3627	0.0878506	-2.25674	NaN
AT4G22140.2	EBS	1	1.0319	1.04389	1.01623		-1.59785	-1.1814	-1.534	-1.67146	-1.86407	-1.64856	-1.58275	-1.34436	-1.49826	-1.82085	NaN	-1.71856	-1.97556	NaN	-1.4194	-1.49187	-1.62629	NaN	-1.06773	-1.88742	-1.5333	-1.25121	NaN	-1.08384	-1.09398	-0.907209	-1.18695	-2.01435	-1.42009	-1.52352	-1.21334	-2.22365	NaN	NaN	-2.001	-1.5584	-1.60662	-1.79669	-1.54583	-1.89203	-2.07843	-1.65006	-1.12039
AT1G33990.1	MES14	1	0.892204	1.08581	0.954707		-1.702	-1.93108	NaN	-2.55862	-3.02455	-1.23489	-1.81796	-1.08163	-2.50401	-2.32108	-1.99634	-2.6235	-2.86632	-2.87387	-2.89376	-1.42223	-2.4481	-3.11561	-3.16103	-2.79414	-1.75582	-2.19198	NaN	-1.93914	-2.44715	-1.46165	-1.72602	-2.65189	-2.17111	-2.67982	NaN	-1.99478	-3.31155	-3.16544	NaN	NaN	-3.0116	-3.76211	-3.12873	-2.53397	-1.1974	-1.59234	-3.24011
AT2G04880.2	WRKY1	1	0.899987	0.922612	0.917367		-0.433193	-0.540823	-1.12331	-0.312901	-0.673953	-0.452383	-0.973782	-0.398777	-0.660351	-0.470228	-0.510228	-0.380547	-1.85083	-0.695082	-1.25445	-0.503649	-1.08964	-0.799897	-1.54521	-1.50317	-0.546797	-0.718773	-1.53551	-0.385551	-0.611605	-0.669157	-0.977298	-1.09755	-0.334913	-1.2374	-0.353385	-1.1279	-1.26707	-0.863491	-0.987693	-0.656401	-0.709831	-1.38359	-0.771751	-0.951521	-0.593025	-0.472023	-1.23255
AT2G02790.3	IQD29	1	0.915521	0.938704	0.928178		-3.16459	-2.92104	-3.94341	-4.05555	-4.35216	-2.77476	-2.15051	-3.57375	-1.85977	-2.76958	-2.54136	-2.76101	-3.13616	-2.71202	-3.54275	-2.58216	-3.19495	-4.45932	-3.79548	-3.85948	-2.6549	-1.6213	-4.20634	-2.85149	-2.37488	-2.20969	-2.1001	-4.39507	-2.11264	-4.09714	-2.15263	-2.53344	-4.35692	-3.99712	-4.20982	-2.81694	-2.76472	-2.91771	-4.21709	-4.18968	-3.63302	-2.93073	-4.26622
AT1G63700.2	YDA	1	1.73533	1.08558	1.52234		-2.41694	-1.87841	-1.90108	-1.90253	-1.67207	-2.08007	-1.45693	-1.67463	-1.18988	-2.03658	-1.79646	-2.0401	-1.45449	-1.67474	-1.39409	-2.10672	-2.10616	-1.13933	-1.01472	-2.3462	-2.0347	-1.68428	NaN	-1.16778	-1.50176	-1.98882	-1.85009	-1.93864	-1.60339	-2.18695	-1.23087	-1.66917	-1.21448	-1.82636	-1.92744	-1.69166	-2.10092	-0.915056	-2.11033	-2.47038	-2.16146	-2.4026	-2.01744
AT4G34000.4	ABF3	1	0.861064	0.776423	0.8003		NaN	0.814808	1.51648	0.800974	1.17321	NaN	1.51976	1.91445	NaN	NaN	1.12015	1.70135	1.48851	NaN	1.52422	NaN	NaN	1.44473	NaN	0.980961	NaN	1.61234	1.61082	0.940666	1.54933	1.42266	NaN	2.02176	NaN	1.71823	NaN	-4.25047	1.63737	0.801159	1.40039	1.77618	0.84523	1.3294	NaN	0.753153	1.12034	1.45701	1.41696
AT5G61150.1	VIP4	1	1.01584	1.04704	1.02752		-2.39311	-1.75226	-3.4508	-1.6601	-2.54487	-1.23976	-1.53298	-2.96158	-1.03689	-2.02696	-1.64401	-1.45032	-1.94675	-2.24001	-2.09493	-1.38083	-2.47802	-2.10105	-1.71902	-2.84512	-1.83964	-1.76139	NaN	-1.25659	-0.223284	-1.60992	-2.25932	-3.30413	-1.48979	-2.62382	-1.27747	-2.4229	NaN	-1.6399	-2.77754	-1.42884	-2.10617	-2.36747	-2.3549	-2.00417	-1.75303	-1.6319	-2.27836
AT5G61150.1	VIP4	1	1.01584	1.04704	1.02752		-2.39311	-1.75226	-3.4508	-1.6601	-2.54487	-1.23976	-1.53298	-2.96158	-1.03689	-2.02696	-1.64401	-1.45032	-1.94675	-2.24001	-2.09493	-1.38083	-2.47802	-2.10105	-1.71902	-2.84512	-1.83964	-1.76139	NaN	-1.25659	-0.223284	-1.60992	-2.25932	-3.30413	-1.48979	-2.62382	-1.27747	-2.4229	NaN	-1.6399	-2.77754	-1.42884	-2.10617	-2.36747	-2.3549	-2.00417	-1.75303	-1.6319	-2.27836
AT1G09340.1	CSP41B	1	0.835064	0.703334	0.810994		-0.000534058	-0.426254	NaN	NaN	-0.219886	0.140337	NaN	-0.107927	NaN	-0.328096	-0.13203	NaN	NaN	NaN	0.257257	-0.479156	NaN	NaN	NaN	0.0173206	NaN	-0.53343	-0.537924	NaN	-0.440216	0.436333	0.0548925	NaN	NaN	0.234084	NaN	NaN	NaN	NaN	-0.157718	0.0544968	0.122137	NaN	NaN	-0.278105	NaN	NaN	NaN
AT1G03760.1	AT1G03760	1	1.06225	1.24051	1.13686		0.216362	0.432644	-0.259647	0.623028	0.255225	-0.187849	-0.0593452	-0.844198	-0.308619	0.0576687	0.159448	0.0400887	-0.136116	0.0324097	0.322625	0.0818653	-0.0832109	0.142985	-0.322584	0.277483	-0.163647	-0.164627	0.203184	-0.558619	0.459127	-0.61161	-0.1345	-0.0525913	-0.095726	0.0250559	-0.319579	-0.362563	-0.315735	0.722618	0.302732	0.230459	-0.239931	-0.0518169	0.392685	0.279854	0.512749	0.10717	0.209492
AT5G49890.1	CLC-C	1	0.894013	0.981807	0.972718		4.25794	4.16175	4.26739	4.47959	3.813	3.93254	4.4397	4.1923	4.01325	3.66999	3.51541	3.96228	4.23949	4.47849	3.55154	4.30054	3.82651	4.6514	3.91377	3.75974	3.76902	3.91876	4.05646	3.70496	3.78264	3.59254	3.67327	4.44686	3.7665	3.23693	3.5932	3.831	4.4201	4.67486	3.56242	3.69084	4.19815	4.43461	4.27457	4.19618	4.19633	4.57987	4.44508
AT4G27320.1	ATPHOS34	1	1.09027	1.18336	1.04661		-2.84498	-2.05304	-3.21294	-2.65512	-2.83696	-2.01305	-2.88708	-2.71255	-1.87304	-2.71572	-2.82379	-2.19113	-3.33689	-3.68648	-2.87163	-2.34462	-2.84379	-4.27445	-3.58397	-2.79565	-3.13324	-1.9691	-3.81219	-2.6763	-2.07171	-1.79926	-2.14229	-3.5924	-2.61272	-4.48037	-2.19564	-3.0791	-3.76999	-3.35552	-3.49249	-2.76318	-2.72713	-2.7727	-4.0545	-2.78331	-2.39154	-2.43779	-3.22331
AT1G70940.1	PIN3	1	0.799807	0.958797	0.738097		2.87862	2.39414	1.3328	1.31989	1.11452	1.19101	2.46529	1.64829	1.99599	1.57771	1.54969	1.75815	1.58369	2.65203	1.75675	1.58478	2.02864	1.30144	2.0232	0.8591	2.20301	2.23142	-0.44594	1.48318	0.177433	1.95959	1.73787	NaN	1.65627	2.03864	1.69623	2.56036	1.80941	1.68687	1.74171	1.64791	2.1788	1.6847	2.50357	1.58892	0.955238	NaN	NaN
AT1G34320.2	AT1G34320	1	1.01875	0.870993	0.944647		0.847063	-0.809669	1.0248	0.737722	1.13681	1.04446	-0.148216	1.04879	1.44079	0.515293	NaN	NaN	1.40233	1.57199	0.749333	NaN	-0.110881	0.918466	0.719751	0.767658	0.38126	-0.246628	0.937653	NaN	NaN	0.946386	0.800378	1.03812	1.62896	1.13348	1.13133	-0.580304	0.716221	0.439394	0.0610685	1.0875	-1.01653	1.33827	0.603115	NaN	0.404484	NaN	1.738
AT4G32200.2	ASY2	1	1.4585	1.47657	1.76034		NaN	1.99644	2.15822	2.73412	1.76859	NaN	1.51593	1.80364	1.81647	2.01303	NaN	2.17642	2.24883	2.30731	2.04518	NaN	2.13778	2.19351	2.13453	1.74311	NaN	1.60355	2.75891	1.93792	1.83896	NaN	1.68079	2.19358	1.92885	2.22374	0.258489	1.44576	1.78838	2.2977	1.75984	1.54014	2.03267	1.99525	1.90353	2.14428	NaN	1.89333	2.19982
AT2G29210.1	AT2G29210	1	1.14195	1.32844	1.10179		0.828003	1.17808	1.09838	1.17377	0.956061	1.09882	1.29307	1.42073	1.5297	0.82243	1.17298	1.40674	1.18329	1.3407	1.37497	0.986088	1.12404	0.994599	0.915922	0.351948	1.27185	1.78741	1.16112	1.76049	1.6744	1.70963	1.85741	0.637987	1.54903	0.84839	1.73694	1.26052	1.00563	1.13065	0.603517	1.46661	1.4879	1.56642	1.02262	0.50889	1.09627	1.22115	1.78593
AT4G30160.4	VLN4	1	1.06842	0.893675	1.06994		5.22645	5.63501	5.58146	5.35557	5.1054	5.03447	5.15585	4.38299	4.47325	4.68621	4.88407	4.91395	5.31856	4.61552	4.33181	4.91186	5.30909	4.93029	4.79799	5.10146	5.36495	5.28026	5.82388	4.94014	5.21383	4.95175	4.75482	5.01363	4.37913	4.69244	4.25288	4.86217	4.82735	4.98205	4.78464	4.94005	5.19102	4.80778	5.17043	5.1953	5.25583	4.9334	5.18904
AT2G35110.2	NAP1	1	1.13703	0.994051	1.08514		-1.09263	NaN	-0.678577	-0.686089	-0.0756121	-1.36472	NaN	-0.644024	-0.579079	-2.56034	-0.539489	NaN	-0.54281	-0.664902	-0.99347	-1.67799	NaN	-1.12638	-1.43433	-1.45398	NaN	NaN	-0.610014	-0.406483	-0.433132	-1.66005	NaN	-1.02269	-0.563854	-1.243	-1.45994	NaN	-1.11199	-1.15624	-3.42362	-0.913603	NaN	-0.40708	-1.67262	-1.61703	NaN	NaN	-0.103874
AT5G58140.4	PHOT2	1	0.932429	0.683394	0.775486		NaN	NaN	NaN	NaN	NaN	NaN	NaN	NaN	NaN	2.14433	NaN	NaN	NaN	NaN	NaN	NaN	NaN	NaN	NaN	NaN	NaN	NaN	NaN	NaN	NaN	NaN	NaN	NaN	NaN	NaN	NaN	NaN	NaN	NaN	NaN	NaN	NaN	NaN	NaN	NaN	NaN	NaN	NaN
AT1G64780.1	AMT1-2	1	1.00262	0.566284	0.658296		-4.20225	NaN	NaN	-2.36987	-2.25119	NaN	NaN	NaN	-0.930099	-1.56442	-1.06534	NaN	NaN	-1.04549	NaN	NaN	-1.7785	-3.65968	-2.46506	-2.16229	-3.38807	-1.98458	NaN	-1.90093	-2.41168	-2.93191	NaN	-4.14021	-1.75089	-2.8304	-0.302131	-1.19952	NaN	-1.98648	-2.93354	-1.48065	-2.21955	-4.13128	NaN	-2.3101	-3.09039	NaN	-4.23165
AT4G02390.3	PARP2	1	0.969578	1.09957	1.11051		0.494415	1.60493	NaN	NaN	NaN	1.0507	1.35639	NaN	1.08503	NaN	0.048501	NaN	NaN	0.365557	0.418202	NaN	1.1766	NaN	NaN	0.485182	NaN	1.39478	NaN	NaN	NaN	1.1176	NaN	NaN	NaN	NaN	NaN	NaN	NaN	0.209831	NaN	NaN	1.29542	NaN	NaN	NaN	0.633434	1.53455	NaN
AT1G67230.1	CRWN1	1	1.02917	0.955037	1.00199		2.68377	2.43756	3.00418	3.24062	2.98846	3.05821	2.99134	2.1263	2.59887	2.13878	2.88167	2.37868	3.19011	3.11108	2.90378	2.96235	3.20773	3.35441	3.10596	3.00957	2.85644	3.183	2.55951	2.14102	2.63678	2.51613	3.47832	2.99017	2.39662	2.68509	3.07222	3.10186	2.76823	3.5324	2.87004	3.06533	2.87458	2.788	2.86304	2.92665	2.38759	2.11294	3.40914
AT2G43130.1	RABA5C	1	0.988477	1.26177	1.07383		4.28154	4.34137	4.63266	4.72657	4.864	4.07936	4.36479	3.94468	3.87441	4.45451	4.1848	4.37849	3.8861	4.22458	4.54541	4.46265	4.07686	4.64459	4.21993	4.31515	4.06359	4.0431	4.04503	4.04398	4.46112	4.19622	3.98656	4.1024	3.91836	4.55943	4.06987	4.15215	4.1324	4.75037	4.5723	4.19714	4.43726	4.23143	4.29981	4.59913	4.57412	4.5608	3.59267
AT3G26890.6	AT3G26890	1	0.805934	0.908512	0.879275		0.0171604	0.0323906	-0.0471992	-0.217014	0.174869	0.124258	-0.369314	0.104017	-0.0717888	NaN	0.117648	NaN	NaN	1.01192	0.460557	0.526957	0.0603323	0.791667	0.0908127	0.25614	0.467983	0.253084	0.557697	-0.0831356	0.128031	-0.371004	0.304343	0.446039	0.286362	0.591464	0.194272	NaN	NaN	NaN	0.701344	NaN	NaN	0.398071	NaN	NaN	0.699293	-0.130661	0.0311337
AT4G26130.1	AT4G26130	1	0.92804	0.859501	0.843901		0.373262	0.240795	-0.405514	-0.767883	-0.650794	-0.495237	-0.148649	-0.839771	-2.0396	-0.125217	-0.376866	0.756371	0.00491714	-2.09237	0.0488062	-0.171238	0.373996	-0.198438	-0.0327568	-0.579779	-0.43107	-1.09341	0.474619	-1.95499	-0.850967	-0.167191	-0.556211	-0.157135	0.236374	-0.448636	0.157605	-0.822141	0.316708	-0.386158	0.0130358	-0.437593	0.996603	0.22411	-0.808569	0.0633373	0.0863247	1.03955	0.0706329
AT1G20670.1	AT1G20670	1	1.10275	1.17942	0.996033		NaN	1.11509	0.855433	NaN	1.217	0.0208817	0.549303	NaN	-0.263584	0.656324	0.0476122	0.580004	NaN	0.270121	0.488814	NaN	NaN	NaN	NaN	0.920044	0.635937	0.108896	0.698565	0.952675	0.205034	0.558064	0.183461	NaN	-0.255276	0.612508	0.430255	0.388074	NaN	0.544519	1.24049	NaN	0.33815	NaN	NaN	0.790279	NaN	NaN	-0.0201855
AT1G09210.1	CRT2	1	1.02876	1.35631	1.19983		-0.558544	NaN	NaN	NaN	0.132188	-1.13321	NaN	NaN	NaN	0.68792	-0.142758	NaN	NaN	NaN	0.614549	-0.855015	-2.05071	-0.691237	-1.62213	-0.707575	-1.66035	NaN	NaN	-0.654951	-0.893068	-1.46868	NaN	NaN	-0.280096	0.250499	-0.40928	NaN	NaN	-1.89289	-0.0738611	-0.105579	NaN	NaN	NaN	0.27142	0.390131	-0.12355	NaN
AT1G24190.2	SNL3	1	0.986254	0.820523	0.930627		3.14989	3.01915	2.96551	3.22717	3.26659	2.89182	3.06262	2.44562	2.80683	2.85582	2.81954	3.0572	2.84226	3.06226	2.87189	3.032	2.77094	3.05845	2.74489	3.33653	3.01594	2.84795	3.49454	3.56019	3.12538	2.68631	2.43267	3.06413	2.5447	2.82537	2.75842	2.91166	3.08034	3.10686	3.3401	2.991	2.88169	2.95484	3.24998	2.63431	3.07811	2.84417	2.40837
AT3G47470.1	LHCA4	1	0.901051	0.725557	0.858245		-0.553644	-0.234434	NaN	-0.58024	NaN	-0.189516	-0.948753	NaN	-1.46881	-0.680315	-0.393451	0.0758743	-0.577963	-2.01144	-0.802506	-1.1676	NaN	0.0140676	-0.966118	NaN	-0.913767	-1.22602	-0.644339	-0.800699	-0.972881	-0.706812	-0.965951	NaN	-2.52375	NaN	-0.785306	-1.62877	-0.222321	-1.2637	NaN	-0.922981	NaN	-0.623926	-2.10518	-0.827061	-0.416067	NaN	-0.18767
AT2G37340.5	RS2Z33	1	1.10544	1.19303	1.18553		0.0306015	-0.466074	-0.0641766	-0.0642452	0.301431	1.2637	0.95583	0.210068	0.539516	1.0619	0.697883	0.399702	0.931175	0.75388	0.933644	0.585455	-0.178878	-0.337623	0.930023	-0.0826836	1.22335	0.389471	-0.0498657	0.320498	1.50621	1.39	0.153661	-1.05392	1.07673	0.0287447	1.72703	-0.313487	0.36726	0.0541897	0.0913877	1.25388	0.0666866	0.572157	0.171194	-0.0255642	0.494976	0.304295	0.403749
AT4G02510.4	TOC159	1	1.55732	1.37908	1.45772		1.19168	1.52476	1.16774	1.56361	1.4331	1.17175	1.26811	0.986992	0.914356	1.38686	1.10658	1.53779	1.10884	1.18473	1.4299	1.29395	0.998256	1.17568	1.25242	1.18567	0.969257	1.24189	1.31133	1.05703	1.31833	0.962181	1.19305	1.21209	0.721516	1.55551	0.919005	1.01165	1.23931	1.61986	1.54579	1.24254	1.64998	1.22544	1.69155	1.54744	1.47789	2.07092	1.2347
AT1G19570.1	DHAR1	1	1.07357	1.05008	0.791068		NaN	-0.897806	-0.550383	-1.27054	NaN	NaN	-1.46973	-1.18597	-1.09891	-0.897163	NaN	-1.32278	-0.452311	-1.08513	-1.26576	NaN	-1.36175	-0.975776	-0.862158	-0.928328	-1.91861	-1.80297	NaN	-1.46879	-1.00207	NaN	-1.95017	NaN	-2.13883	NaN	NaN	NaN	NaN	NaN	NaN	NaN	NaN	-1.84072	-0.913734	-1.21784	-0.149887	0.179907	-0.328115
AT3G22260.1	AT3G22260	1	1.52305	0.954102	1.12276		NaN	NaN	NaN	NaN	NaN	NaN	-1.09088	-1.50012	-1.07772	-2.36517	NaN	-1.83462	-2.85974	-1.34972	-2.11156	NaN	-1.88335	NaN	-2.22228	NaN	NaN	NaN	NaN	NaN	NaN	NaN	NaN	-2.14484	-0.577492	NaN	NaN	-2.00919	-2.38036	-2.00693	NaN	NaN	NaN	-2.83352	-2.39029	NaN	NaN	-2.51243	NaN
AT4G16420.2	ADA2B	1	0.993472	0.900792	1.00258		-1.41443	-1.6434	-0.700598	-1.08298	-0.720595	-1.24727	-1.63917	-1.26123	-1.19203	-1.31443	-1.40867	-1.83231	-1.31521	-1.14859	-0.934665	-1.20631	-1.05231	NaN	-1.04651	-0.879425	-1.41179	-1.29365	-1.98117	-1.35616	-1.69571	-0.958042	-1.01398	-0.69088	-1.78979	-1.21448	-1.41733	-1.33573	-0.807791	-0.933334	-1.05237	-0.988762	-1.67124	-1.23554	-0.960922	-0.872591	-1.70321	-1.90963	-1.56249
AT5G55310.1	TOP1BETA	1	1.01514	0.965862	1.00158		NaN	NaN	NaN	NaN	-0.520095	NaN	NaN	NaN	0.0527802	NaN	NaN	NaN	NaN	NaN	NaN	NaN	NaN	NaN	NaN	NaN	NaN	NaN	NaN	NaN	NaN	NaN	NaN	NaN	NaN	NaN	NaN	NaN	NaN	NaN	NaN	NaN	NaN	NaN	NaN	NaN	NaN	NaN	NaN
AT5G55300.2	TOP1	1	1.08423	0.921213	1.01746		3.55591	3.68965	3.80021	3.77335	3.64379	3.19972	3.2733	3.85449	2.8782	3.50372	3.06417	3.42796	3.72033	3.21992	2.98938	3.16706	3.29841	3.57354	2.79679	3.40208	3.22913	3.07206	3.41343	3.27451	3.36989	3.18316	2.8175	3.96823	2.97395	3.55075	3.16722	3.28392	3.58805	3.72284	3.56221	2.9217	3.10794	3.59649	3.38367	3.55183	3.25509	3.19029	3.50747
AT3G27350.1	AT3G27350	1	0.695201	0.771265	0.658854		NaN	1.21583	NaN	2.15191	NaN	NaN	1.49402	1.50616	1.81257	1.50652	NaN	1.60463	1.90816	1.80578	NaN	NaN	1.13459	NaN	1.85165	NaN	NaN	1.15922	NaN	1.76898	1.79523	NaN	1.22889	NaN	1.79461	1.72003	-0.578526	1.64621	NaN	1.94799	NaN	1.58661	1.62085	1.55422	2.19977	1.66266	NaN	1.22039	NaN
AT1G56450.1	PBG1	1	1.07749	1.16261	1.05875		NaN	1.62581	1.09708	1.59713	1.55364	0.488302	1.20225	0.982101	NaN	1.67184	0.466117	1.19125	1.20965	NaN	1.46306	NaN	1.56607	1.66302	1.70268	1.51421	NaN	0.997892	1.83535	0.986443	1.26231	NaN	NaN	1.33486	1.20461	1.79416	NaN	1.32352	1.1604	1.70258	1.42447	1.10514	1.02906	0.485937	1.43165	1.47133	0.832058	1.88548	1.50184
AT5G54170.1	AT5G54170	1	1.44136	1.27014	1.1953		NaN	NaN	NaN	NaN	NaN	NaN	NaN	NaN	NaN	NaN	NaN	NaN	NaN	NaN	NaN	NaN	NaN	NaN	NaN	NaN	NaN	NaN	NaN	NaN	NaN	NaN	NaN	NaN	NaN	NaN	NaN	NaN	-5.02749	NaN	NaN	NaN	NaN	NaN	NaN	NaN	-2.31905	-1.19337	NaN
AT5G03040.3	iqd2	1	1.36747	1.14061	1.3164		-0.131239	0.0994377	-0.378685	-0.498411	-0.42706	-0.110329	-0.549149	-0.710184	-0.0950375	-0.338383	-0.781796	-0.283306	-1.36969	-0.702696	-0.0322447	-0.474609	-0.418702	-0.489398	-0.902515	-0.134216	-0.21146	0.21501	-1.23491	0.268698	0.0645542	-0.274035	-0.123927	-1.05935	0.356041	-0.392123	-0.187625	-0.280665	-0.802435	0.0251522	-0.425914	-0.0836048	0.361692	-0.929033	-0.110023	-0.0462704	-0.27021	-0.558773	-1.4511
AT2G16485.2	NERD	1	1.32154	1.18256	1.20028		1.04995	1.68899	1.21661	1.37159	1.32926	0.75493	1.2789	0.569551	0.775824	0.837194	1.42078	1.34705	0.858459	0.746325	0.882409	1.15686	1.55258	0.867927	0.591238	1.86563	0.839788	NaN	1.14608	NaN	0.739138	1.44423	0.310187	1.01442	0.276489	1.49763	1.59296	1.27431	0.658588	1.46115	NaN	1.39532	1.14895	0.959694	0.984341	1.34942	0.928974	0.729612	0.862511
AT4G35300.5	MSSP2	1	1.11245	0.716465	0.88869		NaN	0.105921	NaN	-1.21925	NaN	-0.251677	0.327961	NaN	NaN	NaN	0.117988	0.175947	-0.225681	-0.240971	NaN	0.285046	0.457417	NaN	-0.711117	NaN	0.180553	-0.252975	NaN	-1.08493	NaN	-0.830765	0.349254	-0.668432	NaN	NaN	0.223161	0.859635	-0.964462	-0.160179	0.134255	-0.398205	0.987532	NaN	0.98991	0.0965424	NaN	-0.370977	NaN
AT2G26460.1	SMU2	1	1.09841	1.20961	1.06311		2.21602	2.43466	2.26523	2.2766	2.16103	2.60798	2.36677	2.8657	2.43196	2.14763	2.59467	2.65992	2.12999	2.53417	2.56919	2.30301	2.00194	2.53121	3.03622	1.90971	2.23199	2.36994	2.4378	2.66303	2.75778	2.66101	2.52271	2.22545	2.88211	2.19923	2.83119	2.5055	2.36271	2.49935	2.54094	2.33262	2.73163	2.51674	1.80658	2.23219	2.5671	2.46836	2.60753
AT5G66950.1	AT5G66950	1	0.95031	0.878951	0.953038		-3.67045	-3.26784	-2.21475	-2.85454	-3.0788	-2.51966	-2.03774	-2.20023	-2.72888	-2.24392	-3.68512	-3.92293	-2.23829	-3.58571	-2.56302	-3.52316	-2.46791	-2.29308	-3.06022	-3.09831	-2.58839	-2.36552	-1.68116	-2.42912	-2.02095	-2.82957	-2.36316	-2.60015	-2.21707	-3.38283	-3.1351	-2.97131	-2.37796	-2.90994	-2.70335	-3.04423	-2.93788	-1.8785	-3.82111	-3.5596	-3.7163	-2.86586	-1.49651
AT2G39010.1	PIP2-6	1	1.13081	0.905014	1.16049		2.0449	1.8216	0.283724	2.46067	2.18104	1.95873	1.05937	1.29646	2.74176	2.46193	1.89212	1.7866	1.70515	2.59016	2.72009	2.13785	1.6175	1.67495	2.88613	3.18065	1.68302	0.970064	0.297171	1.84794	0.705076	2.17055	2.06624	1.53049	2.82336	2.76913	2.38949	1.14876	1.51399	3.59735	2.68205	2.13733	0.944777	1.31768	2.50085	2.88097	3.90117	3.56251	1.77337
AT5G10470.1	KCA1	1	0.973124	0.788481	0.902013		0.46328	0.709869	0.819908	0.516529	1.07212	NaN	0.931765	0.79328	1.59408	0.931564	1.22268	NaN	1.28972	0.964912	1.07038	NaN	0.653872	0.470942	0.569101	0.538561	0.89423	1.08583	0.686941	1.64386	1.36993	NaN	1.42835	0.0678463	0.947803	0.743438	1.48213	0.942039	0.922319	NaN	0.176774	1.02797	0.831738	NaN	0.404749	0.22143	0.702652	0.442863	1.20582
AT2G16940.1	AT2G16940	1	0.998469	0.969338	1.00353		NaN	2.70439	NaN	2.22071	2.906	NaN	3.33057	3.17581	3.00582	NaN	NaN	2.6252	NaN	2.30105	3.54458	NaN	NaN	3.03915	NaN	3.21117	3.08967	NaN	3.39292	NaN	2.94357	NaN	3.80742	NaN	3.03241	3.16474	NaN	NaN	2.96097	NaN	-2.72216	NaN	3.16973	3.22288	NaN	2.7221	NaN	2.88537	NaN
AT4G36850.4	AT4G36850	1	0.752865	2.81215	1.76084		-2.24244	NaN	NaN	NaN	-1.52043	-2.30879	-2.13257	NaN	-1.96585	-2.01528	-2.56856	NaN	NaN	-2.4888	-1.1522	-2.52859	-2.33351	NaN	NaN	-1.95031	-3.09014	-1.93983	NaN	NaN	-1.70973	-1.91566	-4.23751	NaN	-2.17115	-1.5676	-1.75222	NaN	NaN	-1.6936	-1.84559	-2.5488	-1.6773	NaN	-3.07115	-2.08861	-0.601559	0.293545	NaN
AT1G80180.1	AT1G80180	1	0.749162	0.970845	0.942571		2.24499	2.62182	1.87223	1.91927	2.00759	2.69331	2.59593	2.45149	2.49368	2.04775	2.58075	NaN	2.15729	1.93528	2.42198	2.57294	2.17944	2.03099	1.72039	1.47968	2.55493	2.96424	2.28437	2.53717	3.00862	2.95073	3.06342	1.70086	2.74804	2.01577	2.93884	2.50191	2.40585	1.8733	1.83301	2.97047	2.84656	2.714	1.84517	1.90322	1.58147	2.22453	NaN
AT1G80180.1	AT1G80180	1	0.749162	0.970845	0.942571		2.24499	2.62182	1.87223	1.91927	2.00759	2.69331	2.59593	2.45149	2.49368	2.04775	2.58075	NaN	2.15729	1.93528	2.42198	2.57294	2.17944	2.03099	1.72039	1.47968	2.55493	2.96424	2.28437	2.53717	3.00862	2.95073	3.06342	1.70086	2.74804	2.01577	2.93884	2.50191	2.40585	1.8733	1.83301	2.97047	2.84656	2.714	1.84517	1.90322	1.58147	2.22453	NaN
AT1G17370.1	UBP1B	1	1.16764	1.0419	1.05711		2.1146	2.18483	2.11197	2.20757	2.51104	2.23425	1.84146	1.70309	2.20131	1.75198	2.20714	2.47371	1.81797	2.12081	2.01198	2.13709	1.70777	2.33771	2.91263	2.06667	1.9803	1.79776	2.18335	2.51869	2.34214	2.18596	2.18587	1.77662	2.47446	1.72634	2.04854	1.99676	1.76999	1.86172	1.79148	2.18631	2.09411	1.72887	2.21675	1.80747	2.20833	2.1823	1.62482
AT3G48710.1	AT3G48710	1	1.03644	0.934486	0.890809		0.677639	NaN	NaN	NaN	-0.350329	0.0710621	NaN	NaN	NaN	-0.343306	-0.0231924	-1.61238	NaN	NaN	-0.468608	0.0576324	NaN	NaN	-1.98876	-0.427849	0.0623856	NaN	NaN	-1.70944	-0.133615	-0.239296	NaN	NaN	-1.58871	-0.799314	-0.628362	-1.89527	NaN	-2.01299	-0.05618	-0.108095	NaN	NaN	-1.74831	0.203741	0.216591	-1.61917	NaN
AT3G48710.1	AT3G48710	1	1.03644	0.934486	0.890809		0.677639	NaN	NaN	NaN	-0.350329	0.0710621	NaN	NaN	NaN	-0.343306	-0.0231924	-1.61238	NaN	NaN	-0.468608	0.0576324	NaN	NaN	-1.98876	-0.427849	0.0623856	NaN	NaN	-1.70944	-0.133615	-0.239296	NaN	NaN	-1.58871	-0.799314	-0.628362	-1.89527	NaN	-2.01299	-0.05618	-0.108095	NaN	NaN	-1.74831	0.203741	0.216591	-1.61917	NaN
AT3G50370.1	AT3G50370	1	1.27589	1.16266	1.1926		-1.39821	NaN	-1.19037	NaN	NaN	-0.305155	NaN	-1.29415	-0.647461	NaN	NaN	NaN	NaN	-1.3076	-4.80321	-0.356184	-1.30179	NaN	-0.268351	NaN	NaN	NaN	NaN	-0.349012	-0.476723	NaN	NaN	-1.09855	-0.504267	NaN	NaN	NaN	-1.50799	-1.5363	NaN	-0.851973	NaN	NaN	NaN	NaN	-0.749672	NaN	-2.36074
AT3G24550.1	PERK1	1	3.0155	1.27506	2.47535		1.51998	2.09315	2.75967	2.60392	2.07179	2.50445	2.58168	2.99406	2.7991	1.73684	2.29976	1.63008	2.363	2.63989	1.63968	1.83636	1.79315	2.36094	0.550278	1.99066	2.29921	2.35726	1.82098	2.65284	1.89795	2.39045	2.46198	2.52045	2.19601	1.78034	2.67997	2.41132	2.39819	2.19323	1.70134	1.93888	1.58365	2.09531	1.8764	1.78517	1.63699	1.3448	2.01166
AT5G12150.2	ROPGAP6	1	0.945032	0.820886	0.887036		2.0179	2.2179	2.53202	2.75373	2.42943	2.14137	2.25614	1.80799	2.17686	2.4215	1.92337	2.15438	2.22126	2.6226	2.27595	2.13875	1.75912	2.4363	2.1825	2.57736	2.09659	2.01494	2.54551	2.17887	2.35288	2.1213	1.77853	2.2042	2.34815	2.29588	2.18515	2.51	2.44858	2.81508	2.4235	2.26587	2.01413	2.25325	2.61916	2.2518	1.85821	1.85237	1.9911
AT3G53180.1	AT3G53180	1	0.980555	1.07072	1.02763		NaN	-0.713257	-0.945702	-0.421991	-0.616099	-1.07829	-1.05914	-0.863012	NaN	-0.716484	-0.5419	-1.07641	-0.793661	NaN	-0.491035	-0.267101	-0.593179	NaN	-0.617157	-0.436123	-1.00706	NaN	-1.16804	-1.41611	-0.970402	-0.641327	-1.04497	-1.35096	-1.21181	-0.933957	-0.991532	NaN	-1.22453	NaN	NaN	-0.858046	-0.829323	-1.21986	-0.623745	-0.853331	-0.49683	-1.05561	NaN
AT4G28400.2	AT4G28400	1	3.16328	0.94028	1.93715		NaN	-2.54368	-2.07439	NaN	NaN	NaN	-1.95539	-1.97298	-2.04668	-1.45841	NaN	-1.51894	-1.93156	-1.49067	-1.36541	NaN	NaN	NaN	-1.86335	NaN	NaN	NaN	-2.75389	NaN	-2.74315	NaN	-1.32498	-1.37634	-1.63192	-1.46494	-1.54275	NaN	-1.56807	-1.76628	-1.49728	-1.46719	-2.60671	-1.88331	-1.92141	-1.95653	NaN	-2.90379	NaN
AT1G79630.6	AT1G79630	1	0.779385	1.04572	1.01433		-0.767662	-0.857853	-0.449308	-0.68152	-1.09592	-0.975649	-0.623119	-0.751051	-0.831352	-1.11325	-1.28545	-0.91114	-0.783346	-0.122316	-1.11102	-0.884434	-0.654973	-0.678275	-0.341381	-0.694828	-0.701231	-0.804438	-0.401766	-0.757484	-1.38954	-1.21817	-0.849627	-0.489082	-0.806227	-0.774034	-0.955886	-0.647906	-0.649599	-0.437027	-0.965531	-1.02254	-1.34383	-0.632874	-1.11113	-0.93009	-1.21206	-1.27596	-1.47596
AT4G26570.1	CBL3	1	0.984985	0.971646	0.969888		-2.40175	-2.43929	-1.05531	-1.72691	-2.03685	-2.35283	-2.53572	-0.901644	-1.53876	-1.92674	-2.13348	-2.07497	-1.50085	-1.49517	-1.36668	-2.52939	-2.63723	-1.06877	-2.66439	-1.72165	-2.84483	-2.10687	-2.08835	-1.21288	-1.75051	-2.88011	-0.766213	-1.28461	-1.20548	-1.66474	-2.28674	-2.21378	-1.10269	-1.4345	-1.69446	-1.90612	-1.51669	-1.38148	-2.35335	-1.44493	-2.66509	-2.74244	-1.44788
AT1G61560.3	MLO6	1	0.964118	0.489277	0.733556		0.188965	0.132046	-0.615234	0.998377	-0.194737	-0.279104	-0.0933666	-0.408667	0.36018	0.199392	-0.247237	-0.51433	-1.00125	0.72624	-0.0441828	-0.678585	-0.383708	NaN	-0.491169	0.161943	-0.556412	0.170643	-0.0204735	-0.0142784	-0.0894413	-0.640614	0.0307283	0.280491	0.293806	-0.254586	-0.585124	-0.645432	-0.710526	0.986631	-0.138249	-1.08481	-0.582678	-1.12486	-0.0734692	-0.331167	-0.692308	-0.685589	NaN
AT4G33050.3	EDA39	1	10.4079	1.69972	3.50516		-1.92945	-1.69551	NaN	-1.71174	-1.96384	-1.83542	-1.89974	NaN	-1.42428	-2.0167	-2.45345	NaN	NaN	NaN	-1.79275	-2.26359	-1.71751	NaN	-2.42127	-2.21321	-2.25282	-2.13614	NaN	-1.2406	-2.14241	-1.75483	-1.79079	NaN	NaN	NaN	-1.78519	-1.96234	-3.20107	-1.57491	NaN	NaN	-1.8369	NaN	NaN	NaN	-0.653942	-1.27136	NaN
AT5G61150.1	VIP4	1	1.01584	1.04704	1.02752		-3.01006	-3.71637	-2.54796	-2.54998	-1.86111	-2.35358	-2.65886	-2.64194	-1.65104	-2.25997	-2.05246	NaN	-2.12323	-2.34047	-2.26494	-2.10846	NaN	-2.78866	-2.65629	-2.53063	-2.5734	-2.5342	NaN	-2.54544	-1.11674	-2.24674	-3.02265	-2.57947	-2.2918	-1.94889	-1.77458	-3.41972	-3.3125	-2.56652	-3.61406	-2.26228	-3.47743	-2.32944	-3.58161	-2.40406	-2.36357	-2.42206	-2.57213
AT4G33950.2	SRK2E	1	1.03815	1.37905	1.33304		NaN	NaN	-1.47635	-1.5327	-1.97664	-1.6233	-1.367	NaN	-1.37752	-2.28764	-1.5051	-1.05237	NaN	-1.63929	NaN	-1.15903	-1.42406	-1.06724	-2.35856	-2.02537	-1.99336	-1.92219	NaN	NaN	-2.47581	-2.13975	-1.97899	NaN	NaN	-2.53496	-1.75486	-1.97859	-3.93654	NaN	-2.06419	-2.00061	NaN	NaN	-1.82671	NaN	-1.0532	NaN	-0.791975
AT1G68720.1	TADA	1	0.99961	0.95252	1.03779		NaN	-1.1746	NaN	-1.53442	-1.67703	-1.10089	-0.862883	-1.63695	-0.363081	-1.2789	-1.08181	-1.90131	-1.08619	-0.722878	-1.66848	-1.18172	-1.32626	-1.66286	-2.37009	-2.37952	-1.12086	-0.276634	-1.71832	-1.13326	-0.827202	-0.561449	-0.367909	-1.95502	-1.21138	-1.90433	-1.0387	-1.022	-1.52984	-1.93993	-2.6779	-1.41804	-1.29012	-1.33224	-1.76819	-2.10196	-2.1775	-0.933651	-1.13101
AT4G25940.1	AT4G25940	1	1.17626	0.661983	0.774205		-0.212782	-0.478376	-1.12154	-0.323282	-0.102763	-0.257685	-0.846212	-0.862041	-0.578123	-0.669453	-1.15521	-0.63744	-1.17866	-0.757629	-0.731198	-0.210388	-0.793992	-0.540076	NaN	-0.707687	-0.690315	-0.709238	-1.39923	-0.617178	-0.325369	-0.486975	-0.913289	-0.692417	-0.133217	-1.19553	-0.241019	-0.74697	-0.837675	NaN	-0.798652	-0.72254	-0.749079	-0.919342	-0.528061	-0.65307	-0.0582561	-0.360918	-1.67714
AT5G64850.1	AT5G64850	1	2.16626	0.748824	1.71148		0.643055	1.67875	0.705309	NaN	NaN	NaN	0.429316	NaN	NaN	0.784788	NaN	1.21129	NaN	NaN	NaN	0.14097	1.07318	0.708039	NaN	0.108078	NaN	NaN	1.63669	NaN	NaN	NaN	0.917972	NaN	0.94224	0.932551	NaN	NaN	NaN	NaN	0.310039	NaN	1.35003	0.271229	NaN	0.814093	NaN	NaN	NaN
AT5G10550.1	GTE2	1	0.94453	1.08935	1.06473		-1.03399	-1.35202	NaN	-1.82623	-1.68036	-1.52662	-1.12304	NaN	-1.50409	-1.77267	-1.82226	-1.45287	-0.717543	-1.44923	-1.72854	-1.67188	-2.0093	NaN	-0.874979	-1.82618	-1.68051	NaN	NaN	-1.07703	-0.949369	-1.38583	-1.33723	NaN	-1.23222	-1.44727	-0.869496	-1.63686	NaN	-1.92999	-1.31379	-1.15779	-1.35652	NaN	-1.77465	-1.70818	-1.5462	-1.69649	NaN
AT5G07090.3	RPS4B	1	0.978316	1.2686	1.07908		-0.140686	0.534847	0.435541	0.54949	-0.0691423	0.0573921	0.848253	0.167675	0.83555	0.081562	0.222169	0.450579	0.101505	0.846941	-0.278602	-0.255169	0.893779	0.563653	0.0903378	-0.041399	0.257656	0.435371	0.428492	0.435843	0.484341	0.511417	1.28273	0.628113	0.429462	0.0719442	0.668315	0.703803	0.479559	0.177753	0.0354166	0.0536518	-0.0151062	0.669228	-0.285221	0	0.803703	1.46619	1.63063
AT2G46020.6	BRM	1	1.20126	0.954279	1.10161		NaN	-1.1278	-0.987968	-0.946102	-1.30412	-0.444183	-0.524658	-0.0147591	0.372168	-1.59698	-0.317632	-1.91905	-0.634962	-0.206278	-0.85632	-1.39419	-1.78822	-0.982131	-1.02426	-1.26316	-1.0935	0.0450211	-1.62036	-0.0861664	-0.677773	-0.696625	-0.72285	-1.37293	-1.01859	-1.50555	0.0198298	NaN	-1.74422	-1.39577	NaN	-0.895569	-1.5273	-1.10118	-0.952581	-1.40234	-1.49559	-1.25602	-1.02518
AT1G69160.1	AT1G69160	1	0.41656	0.693557	0.465221		NaN	-0.0766697	NaN	NaN	-0.525828	-0.105516	-0.244846	0.0898514	-0.172876	0.0226307	-0.49965	0.0261955	NaN	0.335867	-0.175384	0.208761	-0.229079	NaN	-0.602728	-0.301298	NaN	NaN	NaN	-0.270596	0.436316	NaN	-1.10927	NaN	0.132862	0.62428	0.080617	0.261403	-0.75211	-0.310808	0.302936	0.341932	-0.285147	0.0227985	0.479801	NaN	NaN	NaN	NaN
AT2G29210.1	AT2G29210	1	1.14195	1.32844	1.10179		-0.973581	-1.18964	-0.642494	-0.806875	-0.616864	-2.83033	-0.988779	-1.51388	-3.0463	-1.10361	NaN	-0.00740242	-1.38462	NaN	-1.01624	-1.29779	-0.500293	-0.86694	-0.816967	-1.55319	-1.20375	NaN	-0.902487	-2.04938	-1.35657	NaN	NaN	-0.958439	-1.25314	-1.09429	-2.47516	-1.46426	-0.723944	-0.627758	-0.779263	NaN	-0.150581	-1.00409	-1.67007	-0.809456	-0.739418	NaN	-1.26397
AT2G29210.1	AT2G29210	1	1.14195	1.32844	1.10179		-0.973581	-1.18964	-0.642494	-0.806875	-0.616864	-2.83033	-0.988779	-1.51388	-3.0463	-1.10361	NaN	-0.00740242	-1.38462	NaN	-1.01624	-1.29779	-0.500293	-0.86694	-0.816967	-1.55319	-1.20375	NaN	-0.902487	-2.04938	-1.35657	NaN	NaN	-0.958439	-1.25314	-1.09429	-2.47516	-1.46426	-0.723944	-0.627758	-0.779263	NaN	-0.150581	-1.00409	-1.67007	-0.809456	-0.739418	NaN	-1.26397
AT2G35050.2	AT2G35050	1	1.08178	0.961997	1.00996		-2.92737	-1.90833	-3.39515	-3.34537	-2.51981	-2.85903	-1.78349	-2.61188	-1.9562	-1.78658	-2.99914	-0.860338	-2.83463	NaN	-2.01878	-1.51745	-1.26724	-3.2831	-3.24904	-4.28772	-2.73276	-1.11998	-2.88461	-1.66668	-0.681919	-2.10514	-1.41831	-3.41584	-1.52969	-2.84807	-2.58402	-2.60168	-3.77723	-3.3182	-3.29659	-1.92911	-0.885687	-1.50366	-4.14901	-3.25151	-2.9512	-0.899529	-2.36344
AT5G40340.2	AT5G40340	1	1.44641	0.972113	1.32778		NaN	-1.42248	-0.872025	-1.50924	-1.69865	-0.735693	NaN	-0.778152	NaN	-1.33222	-0.304048	NaN	-0.974371	-1.04381	-1.03495	-1.47827	-0.88907	NaN	NaN	-0.329254	-1.03954	-0.971632	-0.710356	-1.65091	-1.76683	NaN	NaN	NaN	NaN	-0.478742	-0.810893	-0.11798	NaN	NaN	-1.09748	NaN	-0.878094	-0.698025	-1.19654	-1.08104	-1.15229	NaN	NaN
AT5G58140.4	PHOT2	1	0.932429	0.683394	0.775486		3.68921	3.39907	4.06688	3.89218	3.99405	3.22868	3.09809	3.37738	3.22249	3.40551	3.25593	3.48478	3.45247	3.48911	3.50686	3.37094	3.01424	3.76322	3.19833	3.51999	3.89339	3.3788	3.51111	3.11574	3.31177	3.26665	3.13951	3.82585	2.71493	3.36151	3.17743	3.29355	3.91244	3.23001	3.53561	3.35853	3.22861	3.47444	3.85438	3.39594	3.10834	3.20751	2.93839
AT1G08420.2	BSL2	1	1.01283	1.03455	1.0753		1.09988	-0.7701	0.594894	-0.0871525	-0.26743	NaN	-0.588734	1.32248	-0.0921116	-0.126633	1.80086	-0.273169	1.83444	NaN	0.0536432	-1.64777	-0.680787	1.02954	0.00905228	-0.886677	NaN	-0.691696	0.976828	NaN	1.5052	NaN	-0.367024	NaN	-0.181631	0.105182	-1.05046	-0.809556	1.10193	0.446074	-0.597991	1.03806	-0.352789	1.52652	-0.657824	-0.35264	-2.54662	-0.567198	NaN
AT5G01790.1	AT5G01790	1	0.791483	0.578197	0.607892		-0.531315	-1.29709	NaN	-0.116632	-0.759479	-1.09398	-0.858402	NaN	-0.242338	-0.447783	-0.906627	-0.518337	NaN	-0.471909	-0.290473	-0.922859	-0.293172	0.245196	-1.25673	-0.375246	-0.627144	-0.905252	NaN	0.0611515	-0.52821	-1.512	-0.707355	NaN	-0.0382767	-0.576621	-0.987029	-0.703555	NaN	-0.658739	0.0385981	-0.285749	NaN	NaN	-0.360371	-0.626436	-1.46059	-2.03031	NaN
AT3G11860.1	AT3G11860	1	0.527701	0.752541	0.54269		0.131832	-0.0991707	0.318163	0.32357	-0.129073	-0.538458	-0.329609	-0.157316	-0.662491	-0.0836315	-0.345424	0.235367	-0.411623	0.164957	-0.0977125	-0.0811863	-0.996692	-0.110612	-0.758038	-0.174273	-0.145525	-0.120564	-0.0803375	-0.622808	-0.364445	-0.0134563	-0.686992	0.317406	-1.04895	-0.309745	-0.220103	-0.139287	-0.0251369	0.0307636	0.181579	-0.10778	0.0774441	0.197338	-0.185122	-0.176815	-0.264648	-0.305542	0.832085
AT2G40980.1	AT2G40980	1	1.03263	0.930324	1.00686		-1.01003	-0.944668	-0.953938	-1.11804	-0.681268	-1.135	-1.55073	-1.19634	-1.25778	-1.40222	-1.25761	-1.23417	-1.45689	-1.42539	-1.42515	-1.29716	-1.2796	-0.947318	-2.13709	-1.40088	-1.32275	-0.972679	-1.81331	-1.05433	-0.479687	-1.14169	-0.773351	-1.51429	-1.12636	-1.13956	-0.789332	-1.26657	-1.35397	-1.06424	-1.40655	-1.32703	-1.0064	-0.789019	-1.53787	-1.45584	-1.69748	-1.17782	-1.14976
AT4G30240.1	AT4G30240	1	1.55542	0.845619	1.27255		-1.92235	-1.31916	NaN	NaN	NaN	NaN	NaN	-0.740643	NaN	NaN	-1.11648	-1.32884	-0.944267	-0.85668	NaN	NaN	NaN	-0.637725	-0.769962	-1.34004	NaN	NaN	NaN	NaN	NaN	NaN	NaN	-1.07542	NaN	-1.87135	-0.963452	NaN	-0.691332	-1.72651	-1.04002	-0.967098	NaN	0.102173	NaN	-0.7304	NaN	NaN	-2.11259
AT3G15040.1	AT3G15040	1	0.998673	0.983995	0.913206		-1.22202	NaN	-1.38981	-1.39039	-2.02097	-1.61748	NaN	-2.36536	-2.50889	-2.35029	-1.88057	-3.58264	-1.45154	-1.26876	-1.81123	-1.75762	NaN	NaN	NaN	NaN	-2.00012	-2.147	-1.30745	-2.27178	-1.39419	-2.01303	-1.39718	NaN	-2.59422	-2.15519	NaN	NaN	-1.52221	-1.67164	NaN	NaN	-2.21268	-1.46365	-2.20873	NaN	-2.54866	NaN	NaN
AT3G61470.1	LHCA2	1	0.94872	0.765462	0.888873		NaN	NaN	NaN	NaN	NaN	NaN	NaN	1.70945	-1.62261	0.802952	NaN	0.441671	1.50953	-0.905071	NaN	NaN	NaN	1.39231	NaN	NaN	NaN	NaN	2.12302	NaN	NaN	NaN	-1.80756	NaN	NaN	NaN	NaN	NaN	NaN	NaN	-0.337512	NaN	NaN	0.60655	0.030302	NaN	NaN	NaN	2.08321
AT1G70770.2	AT1G70770	1	1.00518	1.04958	1.04509		-2.959	-2.47875	NaN	-2.9435	NaN	-2.35059	-1.73026	NaN	-1.63744	-2.21924	-1.73887	-2.0029	NaN	-2.12984	NaN	-2.66557	-2.12268	NaN	-1.61556	NaN	-2.0853	-1.71708	NaN	-1.73117	-2.38461	-1.66699	NaN	NaN	-1.34974	NaN	NaN	-1.64779	NaN	-2.71451	NaN	-2.5341	NaN	NaN	-2.37856	-3.02215	-2.13147	-0.994389	NaN
AT5G12410.1	AT5G12410	1	1.02149	1.11953	1.02608		-1.37426	-1.14932	-0.969887	-1.24325	-1.14955	-1.50219	-0.827311	-0.995003	-0.429249	-0.566069	-0.726573	-0.673531	-0.411356	-0.51054	-0.801051	-1.50096	-1.01025	-0.914186	-0.991148	-1.33731	-1.29601	-0.46102	-1.0138	-0.373346	-0.746737	-1.08322	-0.530362	-1.19539	-0.217047	NaN	-0.848802	-0.694272	-1.01524	NaN	-1.23792	-0.519127	-0.739481	-0.837471	-1.17329	-1.20334	-0.472399	-1.08465	-0.283237
AT4G15020.2	AT4G15020	1	0.990206	1.0596	1.03398		2.73683	2.72444	2.71948	2.94559	2.93782	2.52491	2.73095	2.84374	2.52191	2.60235	2.60151	2.71072	2.73282	2.84087	2.49246	2.70225	2.41113	2.77987	2.43431	2.73887	2.64283	3.03889	3.1267	2.58542	2.67167	2.33612	2.61755	3.09402	2.42668	2.92109	2.68784	2.61776	2.91417	NaN	2.89736	2.75095	2.933	3.00843	3.27857	3.03157	2.18938	NaN	2.52468
AT5G35940.1	JAL41	1	0.979355	2.3041	1.90905		NaN	NaN	NaN	NaN	NaN	NaN	NaN	NaN	NaN	NaN	NaN	NaN	NaN	NaN	NaN	NaN	NaN	NaN	NaN	NaN	NaN	NaN	NaN	NaN	NaN	NaN	NaN	NaN	NaN	NaN	NaN	NaN	NaN	NaN	NaN	NaN	NaN	NaN	NaN	NaN	-2.20781	-2.06967	NaN
AT5G55230.1	MAP65-1	1	1.10631	0.888029	0.958371		2.22617	2.85493	2.7809	2.96939	3.04617	2.24552	2.33134	2.24115	2.53051	2.92033	2.64872	2.86248	2.4598	2.7272	3.02386	2.3705	2.55441	2.75915	2.59179	3.1523	2.44093	2.17251	2.82211	2.31262	2.5624	2.25949	2.16362	2.59528	2.29976	3.49867	2.75411	2.53085	2.69423	2.98892	3.1811	2.82244	2.56786	2.29246	3.02319	3.2471	2.14013	2.4118	1.64991
AT1G42970.1	GAPB	1	0.807562	0.757798	0.848362		NaN	-2.78061	-1.71478	-2.41311	-1.87004	NaN	NaN	-2.60135	-2.84108	-2.28824	-1.61212	-2.83387	-1.57565	NaN	-2.13064	NaN	NaN	-1.58413	NaN	-1.61481	-2.11486	NaN	-1.45869	-2.58173	-2.39207	NaN	NaN	-1.59609	-2.79171	-2.07753	NaN	NaN	-2.40291	NaN	-2.08662	-2.42975	-2.44321	-1.93016	-2.89286	NaN	-2.76173	NaN	-1.96991
AT3G63400.4	CYP63	1	1.1972	1.28696	1.25572		-1.93596	-2.28886	-1.68009	-2.12011	-1.84605	-0.974436	-1.66644	-1.89178	-1.55725	-1.41993	-1.59846	-3.04552	-1.37941	-2.27649	-1.63393	-1.86836	-2.25719	-2.35823	-2.1987	-1.36522	-1.58974	-1.86977	-2.06861	-1.72026	-1.68006	-1.69588	-2.23003	-2.47103	-1.88805	-1.71505	-1.59547	-2.35511	-2.32549	-2.32267	-2.04946	-1.6576	-2.22136	-2.14256	-2.1817	-1.93613	-1.92226	-1.93427	-1.50918
AT3G23600.2	AT3G23600	1	1.05271	0.932717	0.917491		1.82375	2.27092	2.88227	2.13497	2.37665	1.71264	2.06663	2.92825	NaN	2.04875	1.69234	2.64847	2.62492	NaN	1.96838	1.61891	2.23947	3.21252	NaN	2.11097	1.78754	2.189	NaN	2.5148	2.13491	1.98824	1.73268	3.15463	2.43361	1.99046	1.69601	1.85689	2.51655	2.01016	2.04455	2.17566	2.12785	2.54502	2.33107	2.4343	1.64079	-0.762533	2.61408
AT4G20300.1	AT4G20300	1	1.13083	0.985243	1.17114		-0.561983	0.705051	0.33626	0.438396	1.09741	0.64415	0.634621	0.601002	1.06157	0.707298	0.43419	0.817528	0.960041	0.502853	0.471696	0.667759	0.175212	0.396176	0.118401	-0.321211	0.247995	1.14427	0.39101	0.974123	0.758202	0.806496	1.01669	-0.491148	NaN	0.231572	0.864968	0.223365	0.391026	0.337564	-0.403716	0.532141	0.891479	0.533243	0.0590973	0.0506134	-0.0217953	NaN	1.00644
AT3G26910.1	AT3G26910	1	3.45002	0.95196	1.27091		1.54568	1.0625	0.675194	1.32599	0.730767	1.06374	1.25105	0.394569	0.860186	0.936415	0.858764	0.994856	0.427027	1.32844	0.90076	0.891863	1.20875	0.449283	1.0073	0.618166	0.946259	1.1078	0.450006	0.480785	0.552549	1.26072	0.684754	0.794508	0.946928	0.8257	1.26066	0.935681	0.514746	1.26537	0.727504	1.07113	0.862747	0.34572	1.02411	0.967915	0.957157	0.597191	-0.629511
AT5G19280.1	KAPP	1	1.0306	1.09456	1.10363		-1.78109	-1.59712	-1.36216	-1.4535	-1.08592	-1.78505	-1.41694	-0.928833	-0.780731	-1.21962	-1.20144	-0.978354	-0.722975	-0.519114	-0.742103	-0.506628	-0.855624	0.0274	0.648035	0.167976	-2.14926	-1.80367	-1.35511	-1.1836	-1.47961	-2.14045	-0.832582	-0.891338	-0.514009	-1.46053	-0.716582	-1.34552	-0.779495	-0.970747	-1.06386	-0.492598	-0.48097	-0.193604	-0.374136	-0.0587425	-1.12193	-0.876404	-1.20475
AT2G25290.4	Phox1	1	1.0398	0.754205	1.08233		-0.377666	NaN	-0.573145	NaN	NaN	NaN	NaN	-0.076479	NaN	-0.367178	-0.670981	-1.49638	NaN	-1.057	NaN	-1.12868	NaN	-1.00849	NaN	NaN	-1.2098	NaN	NaN	-0.0297947	-0.677866	NaN	-1.63174	-0.642542	0.290977	NaN	-1.18903	NaN	NaN	-0.452293	-0.937873	-1.1357	-2.11664	-0.126099	-0.961077	-1.03414	NaN	NaN	NaN
AT5G08610.1	RH26	1	1.29069	1.87112	1.60716		NaN	NaN	NaN	NaN	NaN	NaN	NaN	NaN	NaN	NaN	NaN	NaN	-1.20832	NaN	NaN	NaN	NaN	NaN	NaN	NaN	NaN	NaN	NaN	NaN	NaN	NaN	NaN	NaN	NaN	NaN	NaN	NaN	NaN	NaN	NaN	NaN	NaN	NaN	-0.638462	NaN	NaN	NaN	NaN
AT5G09250.5	KIWI	1	1.16701	1.02729	1.017		-0.390802	0.383999	0.0906811	0.0876904	-0.210427	-0.254774	0.363569	-0.149004	-0.388107	0.0955181	-0.583354	0.26045	0.0293579	0.0739231	-0.0383081	-0.773779	0.0461512	0.295117	-0.0783672	-0.0690308	-0.607473	0.0746117	-0.186359	-0.233665	-0.205801	0.00680733	0.0637331	0.0970135	-0.689407	-0.364099	-0.521489	-0.216571	0.645882	-0.198341	0.066514	0.29011	0.266212	0.0565262	0.134668	-0.127066	-0.0561962	0.218616	0.0227222
AT5G53440.2	AT5G53440	1	0.984013	0.981506	0.978147		3.73678	4.15925	3.97651	4.24633	3.98505	3.56711	3.51804	3.72626	3.4016	4.12677	3.58968	4.2035	3.68379	3.934	4.00164	3.82323	4.04983	4.1018	3.26492	3.93366	3.65538	4.21772	3.42229	3.4067	3.96269	3.76022	4.23788	4.07664	3.34121	3.95154	3.82136	3.66865	3.82085	3.92984	4.03654	3.84643	3.86596	3.93762	3.86506	3.96851	3.76691	3.97751	3.75136
AT5G18525.1	AT5G18525	1	1.24144	0.95371	1.19599		-1.72738	-1.77579	-1.41927	-1.89861	-1.79614	-1.21982	-1.42761	-1.12237	-1.31375	-1.79699	-1.08825	NaN	-0.575684	NaN	-1.69419	NaN	NaN	NaN	NaN	-1.8514	-1.65086	NaN	-1.45609	-1.13675	-1.40546	-0.909121	-1.31851	-1.82906	-1.53206	-1.66066	-1.08168	-2.10619	-1.59347	-2.38803	-2.25518	NaN	NaN	NaN	NaN	NaN	NaN	-1.57068	-2.79724
AT3G26910.1	AT3G26910	1	3.45002	0.95196	1.27091		0.908649	1.7504	2.04065	1.8055	1.96931	1.104	1.34508	1.06148	0.826607	1.33207	0.768947	1.52303	1.31042	1.17699	1.37757	0.769997	1.13167	1.9416	0.687914	1.44052	1.13395	1.41645	1.772	1.29381	1.39875	0.77729	1.67227	1.66314	0.692408	1.12992	0.750644	1.44937	1.76453	1.31695	1.47877	1.05179	0.906277	1.34911	0.994799	1.27026	0.573566	0.976044	1.09396
AT4G19150.2	AT4G19150	1	0.932602	1.06298	0.9559		-1.94058	-0.961189	-1.42307	-0.193203	-0.750777	-1.20699	0.159786	-1.06004	-0.00265503	-0.6024	-0.885867	-0.517487	-0.477427	-2.19217	-0.387044	-0.150026	-1.22954	-1.13203	-1.3317	-2.62301	-0.633698	0.119364	-1.40779	-0.0175323	NaN	-0.403439	-0.610034	-2.22682	-0.195766	-1.88752	NaN	-1.00841	-1.3405	-0.911156	-2.17885	-0.237457	NaN	0.350758	-1.79216	-2.097	-1.11984	-0.339115	-0.809053
ATCG00480.1	ATPB	1	0.853488	0.652076	0.720091		-0.748499	-0.647621	-0.35655	-0.392008	-0.728978	-0.484062	-1.03247	-0.409819	-0.88677	-0.451588	-0.66484	-0.819254	-0.684998	-0.762911	-0.565118	-0.412628	-1.14533	-0.441792	-1.02791	0.177231	-0.702492	-1.13111	0.392408	-0.617315	-0.444904	-1.13821	-1.08068	-0.152416	-1.2686	-0.663377	-0.451827	-0.973819	-0.582794	-0.455326	-0.32908	-0.600777	-0.651669	-0.301491	-0.763517	-0.447033	-0.553915	-0.832102	-0.225529
AT3G14100.1	UBP1C	1	1.02511	0.984009	0.907298		1.27739	1.28624	1.23859	1.55719	1.58723	1.40305	1.7775	1.754	1.97543	NaN	1.10564	1.56832	1.04941	1.37413	1.16681	1.11822	NaN	1.48249	1.81258	1.10174	1.10074	1.81812	1.25274	2.09512	1.8075	1.51694	1.86529	1.19798	2.14353	1.59387	1.58382	1.34844	1.53867	1.18099	1.27786	1.28784	1.44356	1.72402	0.977282	1.39437	1.29664	1.41647	1.58519
AT1G03910.1	CTN	1	0.991711	1.06701	1.01317		4.26052	4.15834	4.58547	4.93576	4.14506	3.45702	3.75461	3.69934	3.3733	3.95971	4.29072	3.82321	3.91558	3.8556	4.34756	3.94967	4.00762	4.73539	3.55095	4.73119	4.15734	3.88772	4.44063	3.61512	3.95571	4.37549	3.4207	4.11883	3.39725	4.60933	4.12582	3.6199	3.70479	4.12052	4.60557	4.18547	3.88343	3.80568	4.69425	4.03734	4.06723	4.03093	4.57708
AT4G12340.1	AT4G12340	1	0.922378	1.07326	0.944175		0.568741	NaN	1.59077	0.806736	NaN	NaN	NaN	1.39429	1.57131	0.15963	1.24557	NaN	0.760796	NaN	1.11449	NaN	NaN	1.6118	NaN	NaN	NaN	NaN	NaN	1.6399	1.51148	NaN	NaN	1.36758	1.61362	NaN	1.0955	NaN	1.49541	0.873474	-0.235576	NaN	NaN	NaN	0.404251	0.522486	0.620573	NaN	2.16565
AT5G47910.1	RBOHD	1	6.34713	0.963947	2.45262		-0.107203	-0.188665	-0.0716057	0.138584	-0.068881	-0.509617	0.356386	0.164225	0.9247	0.0189896	-0.900979	-0.29591	-0.791485	-0.23082	-0.19645	-0.734686	0.00323963	0.156644	-0.136738	-0.178028	-0.304588	-0.226778	-0.480898	0.0599518	-0.053606	-0.444706	0.363229	0.137213	0.897329	-0.0381231	-0.52727	-0.434062	-0.980785	-0.23011	-0.5745	-0.3608	-0.339437	-0.0759563	-0.162336	-0.341385	0.654669	0.637705	-0.299479
AT1G48090.5	AT1G48090	1	1.22253	0.899486	1.12599		-0.378618	NaN	NaN	0.0116329	NaN	NaN	0.585968	0.805132	NaN	0.469885	0.0353613	-0.423719	NaN	0.459152	0.17059	-1.30657	-0.0675611	-0.246612	1.13857	NaN	-0.136055	0.0353298	NaN	NaN	NaN	NaN	-0.595122	0.683243	0.798874	0.523812	-0.118224	NaN	0.613277	0.568537	-0.0358801	0.14473	NaN	NaN	1.29575	NaN	-0.651772	NaN	NaN
AT5G08080.5	SYP132	1	1.02793	0.914267	0.991537		NaN	NaN	NaN	NaN	NaN	NaN	NaN	NaN	NaN	NaN	NaN	NaN	NaN	NaN	NaN	NaN	NaN	NaN	NaN	NaN	NaN	NaN	NaN	NaN	NaN	NaN	NaN	NaN	NaN	NaN	NaN	NaN	NaN	NaN	NaN	NaN	NaN	NaN	NaN	NaN	NaN	NaN	NaN
AT1G10090.1	AT1G10090	1	1.55386	0.721933	1.38703		-2.00665	-2.68863	-1.56485	-2.01125	-1.49668	-1.98443	-2.07961	-1.82463	-1.88691	-1.75374	-2.1575	-2.56202	-1.79509	-2.30184	-2.05258	-2.00681	-1.74401	-1.67743	-1.95512	-1.7753	-1.98276	NaN	-2.80549	-1.59574	-2.63703	-2.35802	-2.03876	-1.61369	-1.5665	-1.61856	-2.39881	-2.69449	-2.39025	-2.24728	-1.82781	-2.43495	-2.82331	-2.52719	-2.37644	-1.85812	-2.23923	-2.98608	-2.88104
AT3G49601.1	AT3G49601	1	0.957378	1.0502	1.00666		0.97156	NaN	-0.289974	0.019228	-0.0589724	-0.395945	NaN	-0.394823	-0.883224	-0.00753593	0.68506	NaN	0.463867	-1.00407	0.68674	0.370489	NaN	0.011447	0.35955	NaN	NaN	NaN	0.153927	1.07615	1.61146	0.135094	NaN	-0.975042	1.54688	0.404981	-1.02663	NaN	0.0175171	0.05443	-3.86646	0.965881	NaN	-0.289307	-1.06539	NaN	-0.363319	NaN	0.0838242
AT3G49601.1	AT3G49601	1	0.957378	1.0502	1.00666		0.97156	NaN	-0.289974	0.019228	-0.0589724	-0.395945	NaN	-0.394823	-0.883224	-0.00753593	0.68506	NaN	0.463867	-1.00407	0.68674	0.370489	NaN	0.011447	0.35955	NaN	NaN	NaN	0.153927	1.07615	1.61146	0.135094	NaN	-0.975042	1.54688	0.404981	-1.02663	NaN	0.0175171	0.05443	-3.86646	0.965881	NaN	-0.289307	-1.06539	NaN	-0.363319	NaN	0.0838242
AT2G18860.3	AT2G18860	1	0.830894	0.831766	0.791047		-1.07848	-1.19881	-1.366	-1.05712	-1.71434	-1.01107	-0.113596	-0.469563	-0.433069	-0.565302	-0.12128	0.239111	0.368032	0.401863	0.0505533	-0.0562267	-0.0832853	0.205705	-0.074749	0.0501328	-1.39369	-1.0022	-1.01874	-1.44339	-1.16932	-0.831762	-0.183021	-0.0549259	-0.738012	-0.432969	0.0457468	0.191365	0.417206	0.586702	0.372388	-0.346903	0.182772	0.0137787	0.0278549	-0.00811577	-1.43382	-0.700823	-1.84795
AT3G01500.1	BCA1	1	0.823516	0.624903	0.753547		-0.604322	NaN	0.0940533	-0.352671	-0.590209	-0.834553	NaN	NaN	-3.75093	-0.698917	-0.513377	NaN	-0.0969887	-0.149611	-0.502826	-0.669279	NaN	-0.250962	NaN	NaN	-0.79715	NaN	-0.0657005	-0.22727	-0.444983	-0.7941	-1.80689	0.405796	-1.26129	-0.157886	-0.655879	NaN	0.585541	-0.952171	-0.403384	-0.564707	NaN	0.151384	NaN	0.0378494	NaN	NaN	0.0389595
AT2G41900.1	AT2G41900	1	0.841694	0.936448	0.850402		-1.30609	-1.15038	-0.46837	-0.703297	-0.287484	-0.778233	-0.773491	-0.0273571	-0.685787	-0.467716	-0.706582	0.290874	0.174408	-0.226307	0.357984	0.0717621	0.356511	0.971913	0.0763397	0.318968	-0.626314	-0.815981	-1.27863	-1.5707	-0.807543	-0.479429	-0.430755	-0.0987206	-0.84417	-0.312743	0.0610514	-0.11798	0.206276	0.149551	0.279204	0.230646	0.566296	0.449087	0.219177	0.31761	-0.644249	-0.306341	-1.46282
AT2G30620.2	AT2G30620	1	0.86801	1.02994	0.931426		2.93688	2.42572	3.17179	2.72974	3.13488	2.24031	2.62569	2.44059	2.21164	2.86599	2.72542	2.85229	2.47016	2.62136	3.0163	2.63923	2.96776	2.61437	2.6207	3.4853	2.44904	2.0779	3.19995	2.50646	2.14013	2.97994	1.4956	3.07854	1.55786	3.31345	2.87532	2.84222	2.7486	2.73597	3.2348	2.34954	3.02232	2.7101	2.16567	2.66302	2.35676	2.41195	2.41466
AT5G20720.4	CPN21	1	0.904628	1.1893	1.04877		0.631355	0.457928	0.529354	NaN	0.7478	0.694193	0.280962	0.680946	NaN	0.427345	0.7328	0.704716	0.387224	0.734657	0.586169	0.686728	0.15525	0.592536	1.12383	0.621971	0.479065	0.767622	0.364563	1.0371	1.06914	NaN	0.820001	0.745918	1.41582	0.492929	0.552114	0.273034	0.833073	0.76824	0.698976	0.52445	0.61738	0.41906	0.318005	0.498648	0.39274	0.618578	1.03127
AT3G08760.3	ATSIK	1	2.21004	0.670272	1.21606		-1.55255	NaN	-3.03475	-2.14836	NaN	NaN	NaN	-0.519588	-1.02427	NaN	-0.150092	NaN	NaN	-0.0915051	-0.300214	-0.268879	0.205947	NaN	-1.15054	-0.296221	-1.00514	NaN	-2.20147	-2.21487	-2.04536	-0.462561	-1.06925	-0.185383	-0.864672	NaN	-0.139773	-0.716851	-0.10478	0.191759	-0.295623	-0.626009	-0.221413	NaN	NaN	NaN	NaN	NaN	NaN
AT1G60640.2	AT1G60640	1	0.978594	1.27453	1.04452		-0.527082	-0.899406	-0.400217	-0.82757	-0.423488	NaN	-1.19497	-0.956543	-1.52827	-0.545589	NaN	NaN	-0.740572	NaN	-0.529611	-0.716936	-1.67096	NaN	NaN	-0.596771	-0.974464	-1.51406	-0.876148	-0.0777493	-0.0881577	-0.913046	-0.96341	-0.786182	-0.495384	-0.567445	NaN	NaN	-1.24217	NaN	-0.43856	-0.645399	NaN	NaN	NaN	-0.475145	-0.762033	-0.704443	-1.10486
AT4G15020.2	AT4G15020	1	0.990206	1.0596	1.03398		NaN	-0.832668	-1.969	NaN	NaN	NaN	NaN	-1.81328	NaN	-1.85209	NaN	-1.39414	-1.74059	NaN	-2.00388	NaN	-1.82476	-1.20677	-1.7678	-0.849001	NaN	-1.43662	-1.77831	-1.44979	-1.48261	NaN	NaN	-1.41993	NaN	-1.29612	-1.77249	-1.58184	NaN	NaN	-1.18642	-1.82411	NaN	-2.12162	NaN	-1.29124	NaN	NaN	NaN
AT4G29440.2	AT4G29440	1	2.3621	0.892227	1.92686		-0.93675	-0.646502	-1.34839	-1.05532	-1.16974	-1.16047	-0.919968	-2.01626	-1.44198	-1.45441	-1.27225	-0.549919	NaN	NaN	-1.54115	-0.360672	-0.783511	NaN	-0.725826	NaN	-1.2808	-0.775923	-2.06184	-1.71941	-1.08663	-0.872671	-0.870074	NaN	-1.84286	NaN	NaN	-1.15329	-1.13379	-0.667524	NaN	-0.446915	-0.360577	NaN	NaN	-0.639103	-1.05009	-0.722412	-2.16466
AT4G29440.2	AT4G29440	1	2.3621	0.892227	1.92686		-0.93675	-0.646502	-1.34839	-1.05532	-1.16974	-1.16047	-0.919968	-2.01626	-1.44198	-1.45441	-1.27225	-0.549919	NaN	NaN	-1.54115	-0.360672	-0.783511	NaN	-0.725826	NaN	-1.2808	-0.775923	-2.06184	-1.71941	-1.08663	-0.872671	-0.870074	NaN	-1.84286	NaN	NaN	-1.15329	-1.13379	-0.667524	NaN	-0.446915	-0.360577	NaN	NaN	-0.639103	-1.05009	-0.722412	-2.16466
AT1G76810.1	AT1G76810	1	1.48875	1.23969	1.44351		3.13198	3.80723	3.50509	3.89436	3.74846	3.40492	3.58184	3.54955	3.64576	3.93129	3.30936	3.90859	3.65184	3.82509	3.67741	3.2088	3.56871	3.94628	3.88619	3.9599	3.51657	3.53433	3.76409	3.08468	3.88483	3.05557	3.16605	3.84446	2.96625	4.25086	3.5175	3.66646	4.21041	3.9357	3.89151	3.49464	3.70702	3.65847	3.81496	4.11544	3.54223	4.31569	4.46667
AT2G16850.1	PIP2-8	1	1.16158	0.966979	0.97905		-1.92815	-0.374649	NaN	NaN	NaN	-1.92596	-0.00699615	NaN	-0.630377	-1.56363	-1.92185	NaN	NaN	-1.32673	NaN	NaN	0.204495	NaN	NaN	-1.50844	-1.71417	0.41905	-2.04176	-2.38154	NaN	NaN	0.610017	NaN	NaN	NaN	-1.75975	-0.424739	NaN	NaN	-1.57343	NaN	NaN	NaN	NaN	NaN	NaN	-1.00069	NaN
AT4G02510.4	TOC159	1	1.55732	1.37908	1.45772		1.35318	1.40815	1.55762	1.91537	1.54757	1.34864	1.28021	0.984026	1.4314	1.08132	1.42322	1.06897	1.48424	2.13323	1.21217	1.19633	0.633744	1.26289	0.785439	1.0874	0.864468	0.927225	1.20179	0.926441	0.958075	1.21576	1.1261	1.53989	0.82929	1.29901	1.12629	1.02909	1.21845	1.63811	0.831649	0.982414	0.727808	0.753933	1.51632	1.28498	1.81357	1.27252	0.798567
AT5G04430.1	BTR1	1	1.00229	1.11474	1.10333		NaN	NaN	NaN	NaN	NaN	NaN	NaN	NaN	NaN	NaN	NaN	NaN	0.574333	NaN	NaN	0.395599	NaN	NaN	NaN	-4.12782	NaN	NaN	NaN	NaN	NaN	NaN	NaN	NaN	NaN	NaN	NaN	NaN	NaN	NaN	NaN	NaN	0.629614	NaN	NaN	NaN	NaN	NaN	NaN
AT1G31870.2	AT1G31870	1	1.01674	1.06824	0.985576		1.55556	1.51931	1.56483	0.66708	1.76197	1.28658	2.05392	1.2992	2.02218	1.72877	1.66195	2.2959	1.52026	1.06122	1.35287	1.73606	1.4497	1.24034	0.388975	0.65365	1.70413	2.91617	0.726526	1.76807	1.81804	2.10245	2.32643	-0.0449848	2.00577	0.533301	2.26122	1.80871	0.535801	0.71718	0.292998	1.4174	1.8048	1.88468	0.266491	0.399027	1.47104	1.60989	1.4142
AT2G29210.1	AT2G29210	1	1.14195	1.32844	1.10179		NaN	0.291971	0.0329075	-0.0852013	0.152677	-0.216719	0.157808	0.156342	0.292744	0.546906	0.27864	0.577675	0.389835	-0.221197	0.417682	-0.115322	0.373942	-0.127288	NaN	-0.385962	-0.389462	0.654383	NaN	0.870745	0.482697	0.72171	0.741132	-0.696337	0.832867	NaN	NaN	-0.109431	-0.170881	-0.105766	0.510425	0.30022	0.76552	0.288382	0.17131	-0.0829735	0.105804	0.337126	0.295355
ATCG00270.1	PSBD	1	0.614931	0.55507	0.538838		-1.35018	-1.31738	-0.950598	-1.43108	-1.32809	-2.07032	-1.02373	-1.5825	-1.83204	-1.11536	-1.45709	-1.36992	-1.40501	-1.85493	-1.5348	-2.06067	-1.55539	-0.950086	-1.73136	-1.35935	-2.50481	-1.34887	-1.13127	-1.13204	-1.8586	-1.99366	-1.6972	-0.869963	NaN	-1.51176	-2.21353	-1.63567	-1.70398	-2.22921	-2.15679	-2.67222	-1.52478	-1.65787	-1.80111	-1.64844	-1.38154	-0.715158	-0.886314
AT3G48420.1	AT3G48420	1	0.851697	0.729249	0.842342		-0.86677	-0.834112	-0.882347	0.0355701	-0.567237	-0.872839	-1.21562	-1.01901	NaN	-1.41718	-0.736859	-1.14758	-0.514717	-0.890476	-0.920495	-1.2007	-1.45759	-1.31705	-0.29447	NaN	-1.65723	NaN	NaN	-1.14343	-0.88455	-1.23186	NaN	-0.479401	-1.357	NaN	-1.21743	NaN	-0.652735	-0.0489521	-0.960164	-1.01287	NaN	-0.819435	-0.514349	-0.255445	-0.0503426	-0.57206	-0.164246
AT1G11310.3	MLO2	1	1.52227	0.731024	0.940683		0.711697	1.09192	1.31325	0.795502	1.08457	-0.059515	-0.0850792	0.299772	-0.45709	0.66481	-0.222331	0.651873	0.482119	NaN	0.436273	-0.213631	-0.121236	0.578576	-0.277494	0.313351	0.240292	0.753796	1.06137	-0.0557537	0.569622	-0.265745	0.30033	0.947229	-0.0169315	0.321452	-0.151607	-0.268289	0.358889	0.283106	0.179807	-0.106209	0.766554	0.361485	-0.590811	0.384325	0.288019	0.703451	1.07545
AT1G79690.2	NUDT3	1	0.991692	1.03885	0.989701		-1.11994	-0.71146	-1.57633	-2.168	-0.860547	-0.929201	-1.07985	-1.49475	-1.33244	-0.893787	-0.655736	-1.09533	-0.851698	-1.22683	-0.944816	-0.506849	-0.731755	-1.65215	NaN	-0.737175	-0.805359	-0.82394	NaN	-1.38436	-1.09533	-0.652651	-0.529374	-2.03685	-1.54094	-1.04029	-0.813624	-1.24963	-1.47639	-1.98944	-1.53226	-1.11372	-1.20713	-1.39364	-1.45285	-1.0079	-1.04155	-0.318192	-0.528351
AT2G42590.3	GRF9	1	0.978687	0.869329	0.96445		4.86253	5.68155	5.72814	5.52699	5.74881	4.99672	5.35093	5.37735	5.05763	5.48606	4.94656	5.29473	5.78178	4.9253	5.50057	5.13251	5.27479	5.26202	5.08884	5.77661	5.02558	5.0028	5.81006	5.07692	5.31135	4.86142	4.97198	5.53828	4.78998	5.63591	5.22721	5.22904	5.46364	5.3835	5.80672	5.36296	5.45162	5.15776	5.54916	5.52057	5.14574	5.46658	5.62621
AT5G64850.1	AT5G64850	1	2.16626	0.748824	1.71148		0.0659885	1.54807	1.20819	1.90646	1.07942	0.418324	0.660236	0.232227	0.566992	0.0437794	-0.0629187	0.0981655	0.991732	NaN	-0.267497	0.289507	0.592902	1.03253	0.626825	1.21649	0.564339	1.38237	1.31545	NaN	0.658653	-0.126652	1.16725	1.53968	-0.28578	0.885186	NaN	0.817815	0.171543	-0.0282574	0.471065	0.90724	0.764839	0.563814	0.935766	1.49924	0.198715	NaN	0.670784
AT5G64850.1	AT5G64850	1	2.16626	0.748824	1.71148		0.0659885	1.54807	1.20819	1.90646	1.07942	0.418324	0.660236	0.232227	0.566992	0.0437794	-0.0629187	0.0981655	0.991732	NaN	-0.267497	0.289507	0.592902	1.03253	0.626825	1.21649	0.564339	1.38237	1.31545	NaN	0.658653	-0.126652	1.16725	1.53968	-0.28578	0.885186	NaN	0.817815	0.171543	-0.0282574	0.471065	0.90724	0.764839	0.563814	0.935766	1.49924	0.198715	NaN	0.670784
AT5G23680.1	AT5G23680	1	1.09118	1.19264	0.985779		-1.63774	-0.677891	-0.929937	-0.88895	-1.36161	-2.05603	-1.25086	-0.601477	-1.41799	-1.12141	-1.2858	-0.632957	-0.806265	-1.16989	-1.05303	-1.40792	-1.74879	-0.928748	-1.17792	-0.545628	-1.23794	-0.70459	-1.04601	-1.4957	-0.712219	-1.78742	-0.969748	-0.394054	-1.78204	-1.11536	-1.27811	-0.948779	-0.734625	-0.605806	-0.946797	-1.00752	-0.663481	-1.6403	-0.701012	-0.839323	-2.14113	NaN	-1.38388
AT1G66240.1	ATX1	1	0.928161	1.08017	0.876115		-1.97282	-2.37083	-3.50914	-2.89057	-2.90839	-2.12871	-2.44472	-3.18349	-2.34042	-2.06181	-1.11085	NaN	-2.73442	-2.32949	-2.78002	-1.76704	-1.94007	-3.49515	-3.3179	-3.20452	-1.67582	-2.67571	NaN	-1.82117	-1.92987	-1.19141	-1.60799	NaN	-2.29196	-2.56752	-1.64147	-2.60223	NaN	-2.90518	-3.46997	-1.86576	-2.7701	-3.47119	-3.10829	-2.61966	-1.20942	-1.90806	-2.90521
AT1G12760.2	AT1G12760	1	1.33437	0.820919	1.0294		2.2107	2.18566	2.98614	2.07832	2.29991	2.08774	2.05574	2.92306	NaN	1.95534	1.99988	1.93889	3.15578	2.79777	1.98425	NaN	2.12491	3.02235	1.49565	2.1907	2.0027	2.0435	NaN	1.69637	1.69687	2.04955	2.52059	3.06836	1.56283	2.21985	2.18344	2.04657	2.99633	2.07559	2.24463	1.98354	2.66298	2.97642	2.02058	2.37158	1.6101	2.04822	2.43796
AT1G67580.2	AT1G67580	1	1.06944	1.03127	1.0495		0.610683	1.00064	1.33594	1.15747	1.32734	0.736332	0.786657	0.781601	0.59692	0.650805	0.946185	0.662313	1.00682	1.56581	1.13505	0.58882	0.727864	1.02405	0.250639	1.03006	0.822592	1.15376	1.04622	0.371469	0.768467	0.926321	0.896991	1.25168	0.183668	1.21216	1.34233	1.01281	1.06506	0.837666	0.962705	0.800625	0.592464	1.35843	1.28408	1.03656	0.573284	0.715742	0.839725
AT5G60550.1	GRIK2	1	1.0022	0.927418	1.02826		NaN	-1.82586	-1.21776	NaN	NaN	NaN	-3.04113	NaN	-2.86087	-3.20235	NaN	-2.49339	NaN	-2.43138	-2.73613	NaN	-2.83306	-0.807921	NaN	-2.03775	NaN	-2.46462	NaN	-2.30571	NaN	NaN	-2.3534	NaN	-2.05736	-1.74977	NaN	NaN	NaN	NaN	-1.63957	NaN	NaN	NaN	-1.63332	NaN	NaN	NaN	NaN
AT4G01290.2	AT4G01290	1	1.27864	1.14097	1.11536		1.54159	1.25645	-0.258295	-0.281538	-0.459733	1.85181	2.03255	1.41679	1.82054	1.24229	1.54196	1.83925	1.2077	0.395245	0.661345	0.046154	0.537433	0.0760641	0.0550346	-1.32224	2.27365	2.01688	-0.333584	0.434191	0.523916	2.04017	2.48731	1.12806	2.10935	0.816535	1.12644	0.976254	0.590565	0.0593319	-0.404714	0.313379	0.85112	0.456177	-0.745314	-0.653427	1.34327	1.9302	0.966623
AT4G31280.1	AT4G31280	1	1	1	1		NaN	NaN	NaN	NaN	NaN	NaN	NaN	NaN	NaN	NaN	NaN	NaN	NaN	NaN	NaN	NaN	NaN	NaN	NaN	NaN	NaN	NaN	NaN	NaN	NaN	NaN	NaN	NaN	NaN	NaN	NaN	NaN	NaN	NaN	NaN	NaN	NaN	NaN	NaN	NaN	-1.42944	NaN	NaN
AT5G53310.2	AT5G53310	1	1.23839	0.95664	1.10504		-1.6399	-2.74991	-1.02341	-1.73549	-1.55182	-1.01012	-1.12375	-0.227865	-0.403746	-0.494488	-0.246909	-0.487371	0.0720634	0.339806	0.430808	-1.00045	-0.50771	-0.215577	0.0753822	0.328312	-1.1733	-1.55645	-1.73944	-1.42984	-1.66134	-1.07515	-1.28356	-0.0439148	-0.279411	0.0796709	0.0767508	-0.239842	0.150421	-0.229017	0.250442	-0.747808	-0.692022	-0.120537	-0.295702	-0.0366936	-1.69336	-1.38411	-0.675062
AT1G17880.1	BTF3	1	1.0385	1.20337	1.06523		-0.907824	NaN	-1.23954	-1.36004	-1.46237	-1.18323	NaN	-1.06939	-1.318	-1.57581	-1.39788	NaN	-1.22017	-0.7931	-1.29677	-1.38109	-1.43877	-1.06839	-1.29997	-0.933268	-1.58629	-0.948097	-0.69455	-1.00403	-1.14572	-1.75238	-0.930699	-0.886309	NaN	-0.623406	-1.40032	-0.808635	-1.25724	-0.809919	-1.13746	-0.890959	-0.84296	-1.09316	-0.700714	-0.626904	-1.22532	-1.79143	-1.23852
AT2G39010.1	PIP2-6	1	1.13081	0.905014	1.16049		-0.980404	-1.30307	-2.71376	-1.51025	NaN	-3.68137	NaN	-3.02048	-1.42819	-1.02503	NaN	-1.67089	-3.07974	NaN	NaN	-1.75305	NaN	-2.31918	NaN	NaN	NaN	-1.09569	-2.61773	-1.08138	-0.988316	NaN	NaN	NaN	NaN	-0.660121	NaN	NaN	-2.31496	NaN	NaN	-1.28353	-1.07897	NaN	NaN	-1.14661	-1.51244	-1.45662	-2.58076
AT3G54760.2	AT3G54760	1	0.999504	0.941562	0.976783		1.66266	2.94536	2.80386	2.73774	2.47947	3.04184	3.21065	2.61174	3.0523	2.18479	2.62721	2.67801	2.91498	2.78627	2.48414	2.89002	2.71352	2.81399	2.30657	1.70033	2.73896	3.52776	2.95353	3.19164	3.24334	2.99509	3.43104	1.81038	3.4212	1.47932	2.87815	3.02601	2.3725	2.576	1.31926	2.37565	3.05304	2.83448	2.82541	1.92977	2.22434	2.90736	3.31319
AT3G17900.2	AT3G17900	1	0.995307	1.10021	1.06257		NaN	-1.89868	NaN	-1.49982	NaN	-2.0862	-1.44214	-1.54946	-1.55494	-1.65067	-2.04766	-1.51967	-0.660351	-1.27985	-1.31653	-1.56469	NaN	-0.883449	-0.917625	NaN	-2.43842	-1.99665	NaN	NaN	NaN	NaN	-2.14991	-0.874538	-1.89609	-1.53802	NaN	-1.61727	-0.592842	-1.21441	-1.94328	NaN	-1.54597	-0.658348	-1.22035	-1.62508	-2.17076	-2.41376	-2.51354
AT3G52880.1	ATMDAR1	1	0.934149	1.05174	0.934332		2.32752	2.46304	2.34522	2.62741	2.82279	2.52039	2.35197	2.395	2.06725	2.21984	2.27902	2.54858	2.01356	2.60376	2.4829	2.55756	2.12844	2.45692	2.30518	2.24822	2.27106	2.2812	1.75929	1.91144	2.27053	2.736	2.76751	2.41234	1.56694	2.12755	2.66063	2.22272	2.33776	2.39549	2.58999	2.58121	2.43967	2.48019	2.03056	2.4601	2.57749	2.76005	2.12484
AT3G04910.3	WNK1	1	0.994447	0.803194	1.01696		-2.63585	-1.09963	-1.30036	-1.46223	-1.8138	-2.23809	-1.57435	-1.53247	-1.98458	-1.6522	-2.02613	NaN	-1.76557	NaN	-1.72594	-1.14806	-1.1952	-1.63803	-1.64789	-1.00812	NaN	NaN	-2.56246	-1.86836	-2.08297	-2.52016	-1.67277	NaN	-2.17937	-1.41103	NaN	-1.8185	NaN	-1.99727	-1.51307	-1.17365	-1.49047	-1.95471	-1.69845	-1.01542	-1.85472	-1.54862	NaN
AT5G58190.1	ECT10	1	0.949037	1.04	0.991966		-1.98832	-1.56686	-1.26216	-1.89487	-2.31558	-1.6145	-1.47337	-0.866295	-1.41287	-1.97084	-2.45522	-1.61953	-1.74787	-2.03037	-2.33202	-2.11907	-1.99211	-1.29625	-1.29978	-2.44113	-1.75868	-0.946838	-0.895281	-1.61638	-1.23576	-1.57034	-1.2041	-1.62621	-1.53921	-2.18951	-1.64806	-1.605	-1.36487	-1.85155	-2.4229	-1.96465	-1.47209	-1.08544	-2.29989	-2.45533	-1.58253	-1.65655	-0.894051
AT4G37100.1	AT4G37100	1	1.31889	0.808519	0.958259		0.587538	0.819302	0.499943	0.731546	0.256131	0.619625	1.3862	0.89315	1.21949	0.283834	0.30577	0.824492	-0.100433	0.530342	0.519397	0.22509	0.438966	0.627057	1.28971	-0.00229454	0.712437	1.10925	0.859163	1.01312	0.531734	0.941116	1.3336	0.744886	1.31684	0.271331	1.03205	0.76229	0.101166	0.136374	0.253463	0.567734	0.936317	0.782946	-0.0560112	-0.105665	0.360712	0.789024	0.363987
AT5G42950.1	AT5G42950	1	1.26205	1.13879	1.21625		3.16506	3.30563	3.27579	3.0097	2.99212	3.31166	3.27411	3.86703	2.96694	2.94956	3.0051	3.28766	2.97848	3.09593	3.12508	3.08978	3.3868	3.23506	3.44932	2.976	3.38705	3.30432	2.9264	3.3335	2.76499	3.26326	3.69201	3.59506	3.55556	3.37295	3.14196	3.18818	3.31732	3.0144	3.08023	2.71438	2.79412	3.02274	3.21219	2.99835	3.27015	3.02322	3.54979
AT4G29190.1	AT4G29190	1	0.907512	0.639687	0.569369		-0.366537	NaN	-0.416441	NaN	-0.98684	0.046505	-0.71541	-0.191816	-0.517712	-0.545874	0.276895	-0.147202	0.696056	0.285078	-0.0204744	0.551256	-0.34759	1.10434	0.375738	1.06539	-0.634901	-1.01965	NaN	NaN	NaN	-0.695057	-1.16799	0.116695	-1.10507	-0.533505	-0.373147	-0.255385	0.418375	-0.0197849	0.122235	-0.167345	0.0652943	0.381397	0.343296	-0.0808926	-0.736216	-1.31849	-0.829266
AT4G19150.2	AT4G19150	1	0.932602	1.06298	0.9559		-1.52101	-0.903503	-1.59077	-0.193203	-1.37106	-1.12375	0.159786	-0.939802	-0.0986557	-0.102362	-0.669795	-0.0739117	-0.18717	-1.63668	-0.526298	-0.150026	-0.64338	-1.08715	-1.51776	-2.15038	-0.633698	0.119364	-1.15662	0.066452	0.557323	-0.403439	-0.187261	-1.97947	0.118614	-1.9155	0.0242987	-1.40243	-0.742287	-0.99122	-1.67448	-0.191229	0.0735321	0.350758	-1.44621	-1.86373	-1.11984	0.182581	-0.252941
AT4G11270.2	AT4G11270	1	1.05779	0.915612	1.00634		2.36086	2.12782	2.45441	2.14859	2.28627	2.46906	2.24755	2.64797	2.12013	2.25556	2.22762	2.425	2.37936	2.42278	2.506	2.24508	2.20227	2.7106	2.21705	2.58031	2.20391	2.33215	1.70621	1.57974	1.97826	2.32772	2.71862	2.75143	1.73742	2.41651	2.42541	2.12422	2.61608	2.4161	2.45656	2.17166	2.71174	2.5994	2.57019	2.34118	2.44976	2.22548	1.83831
AT3G46290.1	HERK1	1	1.05663	0.90594	1.02746		NaN	-1.78924	-1.84387	NaN	-2.4142	-2.26068	-2.07755	NaN	-2.44701	-2.49383	-2.7064	NaN	NaN	-1.45741	-3.04334	NaN	-1.89868	NaN	-2.18386	-2.56821	-2.25299	-1.68796	-1.05075	-2.55145	NaN	-2.51095	-2.38526	NaN	-2.16189	-1.96759	-3.09311	-1.8847	NaN	-2.33298	-2.45407	-2.17545	-2.55074	NaN	-1.74351	NaN	NaN	NaN	NaN
AT1G27190.1	AT1G27190	1	0.960097	0.809506	0.871362		2.37994	2.26071	2.61276	2.64793	2.64585	1.96386	2.47396	1.73931	2.21573	2.38103	2.18144	1.58383	2.18276	2.47088	2.56989	2.18186	2.47247	2.25095	2.03353	2.82327	2.64101	2.56036	2.92863	2.3172	2.10461	1.74094	2.78595	2.68827	1.69338	2.69134	2.21924	2.48023	2.27896	2.52786	2.52981	2.24427	2.41811	2.08826	2.76045	2.73795	0.968792	1.34165	1.43469
AT2G33700.1	AT2G33700	1	0.91101	0.985248	0.928838		1.38729	1.38444	1.21723	1.5598	1.22638	1.15871	0.844715	0.0964222	0.52631	0.280317	0.703544	0.540668	0.381601	1.20203	0.531875	1.10898	1.1711	1.38512	0.932987	1.13886	0.236298	1.16391	2.22579	1.49465	1.35966	NaN	0.69085	1.34753	0.622826	1.10614	0.869836	0.798909	1.06759	1.04083	1.19018	1.13263	0.925535	0.987976	1.42471	1.47419	1.01801	1.47762	0.809914
AT3G22850.1	AT3G22850	1	1.03677	1.0436	0.960554		3.37801	4.90275	4.54296	4.41282	4.5988	4.16858	5.18728	4.53531	5.16942	4.71005	4.16913	2.85294	3.55747	4.93775	4.34157	3.53338	4.93339	4.38972	4.8391	4.57687	NaN	4.85258	4.29012	4.53759	4.58653	4.10361	5.50639	4.02688	4.90248	4.30569	4.3906	4.57508	4.12541	4.402	3.97885	3.78571	4.07295	4.44168	3.99998	3.93087	4.76519	5.13133	5.24292
AT5G09250.5	KIWI	1	1.16701	1.02729	1.017		-2.27653	NaN	-2.28736	-2.20039	-1.93211	NaN	NaN	NaN	-1.82528	-1.91147	-1.41383	NaN	-1.7821	NaN	-1.18295	-2.03401	NaN	-2.19255	-3.03801	-1.77299	NaN	NaN	-2.27793	-1.42426	-1.38528	-1.45159	NaN	-3.04786	-1.71512	-2.0083	-1.38253	NaN	-2.50928	-2.32317	NaN	-1.59129	NaN	-2.06219	NaN	NaN	-2.01341	NaN	-2.40852
AT4G22670.1	AtHip1	1	1.15701	1.34681	1.17293		5.49777	5.43715	5.28101	5.51536	5.5072	5.12608	4.78964	4.59866	4.77566	5.6981	5.60606	5.90986	5.40625	5.02692	5.77118	5.4654	5.3338	5.64725	5.27421	6.33704	5.3084	5.1373	4.97882	5.40924	5.40308	4.74924	4.51101	5.371	4.96395	5.86987	5.3273	5.24556	5.05491	5.541	6.05206	5.50242	4.92763	5.10275	5.403	5.8647	5.59748	5.78303	4.51168
AT1G79850.1	RPS17	1	1.01956	1.14276	1.00133		-2.09881	-0.690071	-1.36576	-1.63762	-1.37887	-1.85768	-1.46574	-1.04481	-0.978043	-1.32303	-1.76634	-1.43681	-1.38846	-1.19649	-1.47473	NaN	-1.11595	-0.947846	-0.91753	-0.9736	-2.12198	-1.29525	-0.38637	-1.3496	-1.59681	NaN	-0.539739	-0.886196	-1.41321	-1.40353	-1.61283	-1.27264	-1.16417	-0.497545	-1.65897	-1.48571	-1.16414	NaN	-1.56367	NaN	-1.74074	-1.4311	-0.740795
AT4G01020.1	AT4G01020	1	1.01188	0.876816	0.917258		NaN	NaN	0.758684	-0.287598	NaN	NaN	0.286827	0.616148	NaN	NaN	NaN	NaN	1.18952	0.891251	NaN	-0.549469	-0.152673	0.092658	-0.475092	NaN	NaN	0.0934696	NaN	NaN	-0.0702953	NaN	-0.498181	0.632975	-0.371954	NaN	NaN	-0.506934	0.69009	-0.114223	NaN	NaN	-0.788122	0.401125	-0.301359	NaN	NaN	NaN	1.18096
AT5G04870.1	CPK1	1	1.83882	1.01395	1.54749		-0.253202	NaN	NaN	NaN	NaN	-1.03131	-1.58471	NaN	NaN	NaN	-1.2696	NaN	NaN	-0.810457	NaN	-1.21609	-1.18989	NaN	-1.11737	NaN	-0.659561	NaN	NaN	NaN	NaN	-0.894846	-1.53669	NaN	-1.32879	-1.96543	-1.02848	NaN	NaN	NaN	NaN	NaN	NaN	NaN	NaN	NaN	-1.13426	-1.19596	NaN
AT3G59770.2	SAC9	1	0.990882	0.845931	0.941219		-0.345211	-0.104082	0.811678	0.233534	-0.0851927	-0.488384	-0.519903	0.230919	-0.699306	-0.220148	0.0350924	-0.137554	0.730516	-0.0259895	-0.106679	-0.476124	-0.385074	0.399419	-0.412518	NaN	-0.481724	-0.597862	0.519955	-0.406483	-0.105438	-0.46896	-0.163962	0.767321	-0.503582	-0.103044	-0.262399	0.03967	0.740797	0.11804	0.637155	-0.256336	-0.0376282	0.613094	0.582726	0.357418	0.0147171	-0.189074	0.104458
AT5G54630.1	AT5G54630	1	0.432269	0.712006	0.465219		-1.1981	-1.65154	-1.59018	-2.30992	-1.87437	-1.5113	-0.676392	-1.949	-1.20656	-2.22538	-2.22353	-2.87384	-2.62687	-1.51608	-2.50955	NaN	-1.39359	-1.81999	-1.15354	-2.47718	-1.4282	-0.78264	-1.40581	-0.864935	-1.88857	-1.34244	-0.94835	-1.88945	-1.11564	-2.60171	NaN	NaN	-2.11392	NaN	NaN	-1.13746	-2.06605	-1.57425	-2.08591	-2.34515	-2.02846	-2.14835	-2.56219
AT5G16880.4	AT5G16880	1	1.0092	0.965378	1.0026		NaN	0.840546	2.44755	1.79101	1.75069	NaN	0.354914	1.9066	0.78142	1.81363	NaN	1.39353	2.13625	0.774841	1.57975	NaN	0.121032	1.46171	1.4497	0.726889	NaN	0.434187	2.34254	1.70439	1.56689	NaN	-0.371352	2.35707	1.3063	2.07728	NaN	-0.194705	2.27547	1.63535	1.86065	0.831219	1.40915	1.92361	2.00463	1.9229	NaN	0.89933	2.10912
AT5G52530.3	AT5G52530	1	1.23752	0.954275	1.03861		NaN	-1.03372	-1.20517	-1.56873	-1.0138	NaN	-1.21906	-0.57847	-1.16343	-0.671516	-0.720389	-0.931875	-0.697252	-1.65893	-1.24066	NaN	-1.57707	-0.86954	NaN	-2.00209	-0.602394	-0.717699	-0.686783	NaN	NaN	NaN	-0.509732	NaN	-0.957043	-2.95516	NaN	-1.70125	-1.35402	-1.50406	-1.90919	-0.948952	-0.758911	-0.460262	-2.06586	-1.82983	NaN	-1.09835	-0.128344
AT3G15730.1	PLDALPHA1	1	1.42215	1.12249	1.29617		1.04937	1.24428	1.16934	1.55792	1.22513	0.965027	0.663479	0.829185	1.28766	1.5027	1.32709	0.811567	1.13618	1.13406	1.07852	1.21926	1.1096	1.60211	1.37274	1.4156	1.10659	1.03961	1.35623	1.09401	0.987698	0.441704	0.587649	1.31959	0.566019	1.558	0.731757	0.536721	0.90346	1.64258	1.84673	1.09414	1.21703	1.3438	1.93556	1.36287	1.30444	1.31946	0.9025
AT5G37190.3	CIP4	1	0.998691	1.02324	1.01045		-0.790424	0.124935	-0.0258102	NaN	-0.361821	-0.682072	0.425598	0.06563	0.224976	0.269285	-0.157567	0.486729	0.62925	-0.444088	0.304305	-0.579838	0.0396528	0.293956	-0.483955	-0.380415	-0.369907	0.126553	-0.297882	0.417158	0.423853	-0.371597	0.330489	-0.42473	0.348091	-0.126487	0.219491	0.201545	-0.0430069	NaN	-0.314855	0.00269699	0.420893	0.500769	-0.354965	-0.325659	-0.412548	0.189867	0.623653
AT1G34220.2	AT1G34220	1	0.921584	0.900292	0.911596		-1.62656	-0.881023	-1.57789	-1.19796	-1.5994	-1.25276	-0.441454	-1.35568	-0.733315	-1.62789	-1.19083	-0.822176	-1.55737	-1.20082	-1.39994	-1.84132	-1.14105	-2.15085	-0.637402	-1.70205	-1.04544	-0.341064	-1.9834	-1.05765	-1.22214	-1.25964	-0.413415	-1.78738	-0.978354	-1.40216	-0.765664	-0.856198	-1.94457	-1.64786	-1.75319	-1.30898	-1.09145	NaN	NaN	1.6222	-1.56476	-0.456512	-1.15084
AT2G04880.2	WRKY1	1	0.899987	0.922612	0.917367		0.636982	0.180225	0.53985	0.899864	NaN	0.758678	0.571623	0.944723	0.745934	0.311092	0.752162	0.578697	-0.239382	0.174717	0.527438	0.701916	0.709346	0.30363	-0.503704	0.342033	0.545012	0.640903	0.0628815	0.978619	0.610235	0.527653	0.453383	0.365604	1.28722	0.124763	0.775207	0.351211	-0.0289421	0.472847	0.352471	NaN	0.21941	0.511318	0.548807	0.0398369	0.940525	0.00339317	0.915751
AT1G79730.1	VIP2	1	1.19346	1.25415	1.09177		0.35326	NaN	0.400013	0.450634	0.658652	0.562649	0.48748	0.0142136	-0.100222	0.0310268	NaN	-0.123619	0.259848	0.892097	0.0135813	0.674109	-0.106446	-0.200891	-0.115049	0.793154	NaN	0.0724125	0.136246	0.271662	-0.286692	0.11351	-0.040843	0.0958805	-0.406231	NaN	-0.352723	0.469728	0.0571136	0.0396233	0.160695	NaN	NaN	0.224497	0.400274	0.16527	0.411539	NaN	0.283895
AT1G73020.3	AT1G73020	1	1.24206	0.837879	1.00557		-0.875181	-0.500467	-0.242653	-0.769579	-1.18044	-0.670393	-0.887175	-0.803905	-0.827583	-0.985365	-1.06257	-1.14852	-0.330751	0.177105	-1.19832	-1.0748	-1.317	-0.682038	-1.57226	-0.902298	-1.23977	-0.493719	-1.09529	-1.35467	-1.43674	-0.968269	-0.600654	-0.205492	-1.24209	-0.676044	-0.948987	-0.814179	-0.927429	-0.666063	-1.00897	-1.26501	-1.0428	-0.615818	-0.414452	-0.820366	-1.19492	-2.05862	-0.797474
AT5G46070.1	AT5G46070	1	0.97817	0.958861	0.947382		1.57526	1.64385	NaN	NaN	2.05384	1.56196	NaN	NaN	0.429434	1.91755	1.3503	NaN	NaN	-0.250134	1.43169	1.40159	NaN	NaN	NaN	1.64308	1.03203	0.971638	NaN	1.01317	1.74492	0.989729	-0.0932322	NaN	NaN	1.38189	1.1334	0.888822	NaN	0.819387	2.07867	1.7854	NaN	NaN	1.06727	2.25858	1.08038	1.32846	NaN
AT1G76710.2	ASHH1	1	1.02453	1.04177	1.02001		1.41613	1.60687	1.50625	1.52392	1.4594	1.17204	1.65769	1.1804	1.46785	1.42636	1.05662	1.49345	1.24669	1.38119	1.37056	1.15302	NaN	1.45497	0.877228	1.44839	0.914875	1.60341	1.42872	1.25846	1.11021	0.920361	0.805223	1.64981	NaN	1.35195	0.661447	1.21263	1.22964	1.65389	1.13445	NaN	1.06373	1.33829	1.66344	1.37642	0.919519	1.03013	1.04866
AT5G14120.1	AT5G14120	1	0.848186	2.00893	1.441		0.746321	0.295744	0.256548	1.24695	0.535514	NaN	0.356689	0.411478	1.02901	-0.0983315	0.134513	NaN	0.888531	NaN	0.0367746	0.608389	0.377007	0.571408	0.394051	0.41478	-0.161112	-0.326042	0.844692	0.474304	0.47407	-0.326519	0.842973	0.180603	0.487141	0.241672	0.178321	0.0772448	0.357264	NaN	-0.607011	-0.621061	-0.212593	-0.0518169	0.166517	-0.144266	0.807583	0.994165	0.638824
AT1G58025.6	AT1G58025	1	0.960048	0.987286	0.957009		2.61472	2.86249	2.43512	2.57719	2.8521	2.33287	2.11007	2.58652	2.1651	2.57009	2.37806	2.41859	2.20839	2.25388	2.676	2.38618	2.27728	2.74218	2.147	2.63347	2.43134	2.5177	1.9023	2.0098	2.34067	2.41644	2.58544	2.22519	1.62995	2.63786	2.51716	2.23987	2.16672	2.83483	2.88733	2.56441	2.49475	2.4405	2.01653	2.95248	2.2342	2.12477	1.94465
AT3G15120.1	AT3G15120	1	0.993178	0.812703	0.941289		-2.57124	-1.63171	-2.03968	-2.07886	-1.76826	-2.13188	-1.56857	-1.67939	-1.36904	-1.53629	-1.71671	-2.3387	-1.54186	-1.48252	-1.74562	-1.88598	-1.53285	-2.09243	-1.82206	-2.23733	-2.10128	-1.30751	-1.777	-0.868814	-1.04759	-1.63559	-1.3897	-2.32747	-1.00662	-1.8659	-1.35939	-1.75008	-1.71719	-1.43632	-1.85337	-1.59197	-1.20249	-1.86441	-2.14264	-2.09173	-2.37432	-1.76989	-1.98129
AT1G20670.1	AT1G20670	1	1.10275	1.17942	0.996033		2.06671	2.3906	2.01212	2.69774	2.36717	2.17926	2.54232	2.28289	1.97566	2.63119	1.80426	2.3894	1.47602	2.01004	2.36865	2.00752	2.30082	2.36771	3.19624	1.76442	2.25466	2.70981	2.61042	2.90164	2.70142	2.51176	2.84424	1.92227	2.68631	2.22686	2.34297	2.40181	2.17474	2.30293	2.01409	2.45126	2.49243	2.2419	2.19582	1.94324	2.16202	2.45359	2.08851
AT1G01440.1	AT1G01440	1	1.11945	0.938393	0.964508		0.55056	0.257046	-0.357603	NaN	-1.08023	-0.0313587	0.0601807	-0.712917	0.633507	-0.666468	-0.334823	-0.403093	-0.881725	0.656677	-1.30085	0.117933	0.660903	-0.140231	1.08512	-0.387297	0.217236	0.268038	-0.229313	-0.157833	-0.823534	-0.51123	-0.148017	-0.189028	0.753111	-0.924247	-0.535233	0.257821	-1.05573	0.472488	-0.821967	0.126328	-0.204926	-0.718699	0.286455	-0.747189	0.215714	0.465416	NaN
AT4G20260.9	PCAP1	1	0.947906	0.976727	1.12027		2.32406	2.70366	1.96551	2.51549	2.82078	3.06211	3.40956	2.75981	3.16484	2.43882	3.37478	3.28531	2.86355	2.62341	2.39284	2.97349	2.93731	2.14345	2.07179	1.85695	3.30863	3.44424	2.80667	3.32095	2.76913	3.64061	3.78457	1.80105	3.282	2.21681	3.62639	2.97198	2.08261	2.56925	1.81041	3.25256	3.12428	3.27481	2.27241	1.99915	2.15665	2.79375	2.5304
AT1G53440.1	AT1G53440	1	2.61376	1.0531	1.85069		NaN	NaN	-1.53454	NaN	-1.93841	NaN	-1.88437	-1.52104	NaN	-1.99484	NaN	-2.38173	-1.83517	-1.19859	-1.33617	NaN	NaN	-1.35323	NaN	-1.41485	-2.34286	-1.59306	NaN	-1.74782	-2.43211	NaN	NaN	NaN	NaN	-1.29101	NaN	NaN	-1.14779	-1.27206	-1.50947	-1.78848	-1.7708	-2.59888	-1.45753	NaN	-2.12507	-1.81088	-1.98333
AT4G23980.2	ARF9	1	0.875982	0.814973	0.752114		NaN	0.926092	0.154005	NaN	0.944358	0.263359	0.502316	-0.097393	NaN	0.741379	0.411605	NaN	0.235374	1.48798	0.34143	0.464239	-0.171319	NaN	1.03316	-0.0424595	NaN	0.582014	0.821457	1.03623	1.02709	NaN	0.804175	NaN	1.41462	0.790751	-0.0804472	0.642072	NaN	NaN	0.587178	0.534864	NaN	NaN	2.00705	NaN	0.831518	NaN	NaN
AT4G23980.2	ARF9	1	0.875982	0.814973	0.752114		NaN	0.926092	0.154005	NaN	0.944358	0.263359	0.502316	-0.097393	NaN	0.741379	0.411605	NaN	0.235374	1.48798	0.34143	0.464239	-0.171319	NaN	1.03316	-0.0424595	NaN	0.582014	0.821457	1.03623	1.02709	NaN	0.804175	NaN	1.41462	0.790751	-0.0804472	0.642072	NaN	NaN	0.587178	0.534864	NaN	NaN	2.00705	NaN	0.831518	NaN	NaN
AT4G23980.2	ARF9	1	0.875982	0.814973	0.752114		NaN	0.926092	0.154005	NaN	0.944358	0.263359	0.502316	-0.097393	NaN	0.741379	0.411605	NaN	0.235374	1.48798	0.34143	0.464239	-0.171319	NaN	1.03316	-0.0424595	NaN	0.582014	0.821457	1.03623	1.02709	NaN	0.804175	NaN	1.41462	0.790751	-0.0804472	0.642072	NaN	NaN	0.587178	0.534864	NaN	NaN	2.00705	NaN	0.831518	NaN	NaN
AT5G56980.1	AT5G56980	1	2.83678	0.790686	1.86085		-1.93026	-1.34801	-2.14853	-2.50533	-2.50718	NaN	-1.81006	-3.3708	NaN	-2.65385	-2.66443	-0.814468	-2.10261	-2.75377	-2.66239	NaN	-0.558053	NaN	NaN	NaN	-2.48544	-2.08634	-1.12203	-3.214	-2.27583	-2.76757	-2.65715	-2.25264	-1.62226	-2.75465	NaN	-2.15858	-2.30703	-1.29824	-2.73486	NaN	-1.02234	NaN	-1.88178	NaN	-2.12332	-0.722546	NaN
AT1G73030.1	CHMP1B	1	1.51599	0.871985	1.21289		0.781063	-0.168966	-0.226095	0.161777	-0.52559	0.784885	0.636293	1.25133	0.856808	0.618671	0.299802	0.0236092	0.147976	0.774904	-0.24422	0.425615	0.531413	-0.203115	-0.130539	-0.416513	0.553732	-0.0561218	0.0588703	-1.16081	-0.843828	1.28276	0.824435	1.6332	0.694151	0.0978422	0.299415	0.361554	0.504133	0.188925	0.206883	0.0945549	-0.260313	-0.495985	0.222561	-0.413803	-0.246311	-1.23502	-0.668045
AT1G60440.2	PANK1	1	0.966521	0.90902	0.86837		1.43868	1.77652	1.47495	1.49102	1.5184	1.58431	1.347	0.690243	1.04483	1.14544	1.22386	1.54616	1.42002	1.34266	1.42148	1.30091	1.61586	1.21318	0.869627	1.51067	1.28552	1.47807	1.31735	0.908176	1.38637	0.958412	1.27303	1.4495	0.858145	1.41028	1.13948	1.42875	1.7487	1.34287	1.22447	1.42674	1.27272	1.40895	1.33013	1.53321	1.61096	1.72237	1.18789
AT5G35200.2	AT5G35200	1	0.924727	0.930001	0.927884		1.52568	2.28018	1.57237	1.95251	1.60421	2.00999	2.53964	2.01254	2.64822	2.50731	1.70769	2.50312	2.20613	1.3146	1.92112	2.39307	2.54441	1.7127	1.61785	1.48059	2.23668	2.5913	2.10332	2.44048	2.51096	2.06631	2.47614	1.31605	2.58794	1.56942	1.85805	1.99419	1.97192	2.19833	1.3485	2.1537	1.91005	2.47775	1.43811	1.25535	1.75481	3.07424	2.41224
AT1G09780.1	PGM1	1	1.04661	1.35887	1.14877		3.40639	2.2793	2.58987	3.29969	3.37819	3.20765	2.38142	2.91901	2.54798	3.31459	3.70862	2.32667	2.72346	2.91392	3.00073	2.919	2.93667	2.91763	3.97132	3.53669	3.26152	2.21542	2.42192	3.62999	2.75599	3.06333	3.233	2.99615	3.52727	3.25241	3.10748	2.99689	2.28752	2.92512	3.10719	2.51444	2.73804	2.29119	3.2333	3.01417	4.07448	3.01893	3.24114
AT1G13210.1	ALA11	1	3.39471	0.842036	1.48377		-0.585596	-0.462324	NaN	-1.04426	-1.21904	-0.299147	0.711176	NaN	0.348955	-0.132303	-0.262059	0.614586	NaN	0.326223	0.504407	-0.568836	-0.439357	NaN	0.12517	NaN	-0.448219	-0.535578	NaN	NaN	NaN	-0.156197	0.388339	NaN	0.489666	0.113311	-0.0848398	0.189849	NaN	-0.305803	-0.295623	-0.792236	0.0918045	NaN	-0.457296	-0.708603	-0.937553	0.0448723	NaN
AT4G14880.5	OASA1	1	1.05981	0.955549	1.01132		NaN	-1.25437	NaN	-0.8776	-1.6708	-1.73245	NaN	NaN	-1.32067	-1.2419	-1.46868	NaN	-1.86959	-1.33921	-1.46205	-1.74649	-1.89365	NaN	NaN	-1.0068	-2.48507	-2.32092	NaN	-1.16011	NaN	NaN	-2.48666	NaN	-1.87857	NaN	-2.36326	NaN	NaN	NaN	-1.4881	NaN	NaN	-1.15993	-1.67229	NaN	-1.0486	-0.914009	-1.44033
AT2G21150.1	XCT	1	0.901419	1.05776	0.9489		3.61662	3.51251	3.42165	3.96926	3.7394	3.36363	3.25213	2.9949	3.01353	3.66658	3.2514	3.45901	3.06511	3.81684	3.73914	3.38984	3.12574	3.32172	3.17885	3.37549	3.29076	3.09972	3.06265	3.26031	3.60059	3.22276	2.83307	3.28717	3.15412	3.41004	3.02044	3.44044	3.4188	4.43865	3.85352	3.40081	3.01848	3.24615	3.5967	3.44434	3.31492	3.2742	NaN
AT4G39150.3	AT4G39150	1	0.896407	1.03003	1.01358		-0.0704823	-1.15355	-2.19307	-1.94909	-2.62266	1.20984	1.21397	0.499517	NaN	0.32036	0.852357	1.61298	1.15327	1.08488	1.41439	NaN	0.620063	0.0765467	0.798782	-0.821999	NaN	-1.08987	NaN	-0.780987	-2.10636	1.7339	0.328855	-0.423801	1.73573	0.131883	1.18298	0.644193	0.721865	1.45617	NaN	0.424892	-3.22316	-0.30401	0.396286	0.0379238	-0.378218	0.119694	-1.57161
AT5G06560.1	MYOB7	1	1.21508	0.888471	1.05563		-1.43359	-0.723297	-0.311869	-1.7356	-2.17931	-1.05654	-0.140753	NaN	-0.66832	-1.71219	-0.406077	-0.60985	NaN	-1.23156	-0.885348	-0.267006	-1.6264	-0.942637	0.0230217	-0.878056	NaN	-1.60137	-1.68784	-1.33251	-1.53648	NaN	-0.39548	NaN	-1.26167	-1.59889	-0.245931	-0.388137	-0.726814	-1.65693	-1.42666	-1.03373	-0.328981	-0.386387	NaN	-1.05959	-0.343084	-1.47292	NaN
AT3G22550.1	AT3G22550	1	0.876433	1.01953	0.651703		-1.80444	-1.85626	NaN	-1.94921	NaN	-2.789	-2.04742	NaN	-2.02751	-2.42325	-2.37221	-1.99603	NaN	-2.24336	-2.58503	NaN	-2.33299	NaN	NaN	NaN	-1.91597	-2.22779	-2.91148	-2.15157	-1.97883	-2.36328	-2.69274	NaN	-2.84384	-2.68103	NaN	-2.51896	NaN	-2.18279	NaN	NaN	-2.38173	NaN	-2.28316	-2.73709	-0.65262	-0.964884	-1.48004
AT3G58640.2	AT3G58640	1	0.983332	0.965848	1.00351		NaN	NaN	NaN	0.11031	-0.315768	-0.901541	NaN	NaN	NaN	-0.829044	NaN	NaN	NaN	NaN	NaN	NaN	-0.669763	0.0316858	NaN	NaN	NaN	-0.536266	-0.472927	-0.149185	-0.324432	NaN	NaN	NaN	NaN	NaN	NaN	-0.726905	NaN	-1.11137	-0.28152	-0.607988	NaN	-0.726189	NaN	NaN	NaN	NaN	-0.554235
AT3G43300.2	ATMIN7	1	1.04734	0.926569	1.05696		-0.402208	-0.927425	NaN	NaN	NaN	-0.283644	NaN	-0.32435	0.0743885	-0.200953	0.144956	-0.0475349	-0.0568008	0.995066	0.0225191	0.987619	0.162993	0.365483	1.09143	0.136515	-0.988239	-0.452877	NaN	NaN	-0.904972	-0.405125	-0.752938	NaN	0.501263	0.158181	-0.767871	-0.181758	-0.369572	0.433973	0.531997	0.133863	-0.0426407	-0.105564	1.2943	NaN	0.190956	-0.157337	NaN
AT2G37340.5	RS2Z33	1	1.10544	1.19303	1.18553		5.70761	5.88663	6.20071	5.90259	6.24656	5.94026	5.98766	6.24481	6.3233	6.21495	6.12482	6.1308	5.50584	6.20684	6.36128	5.78165	5.9762	6.06913	6.62015	5.71679	5.80944	6.12078	6.31339	6.37002	6.17702	6.22171	6.15147	5.94246	6.24401	6.07003	6.11873	5.92676	5.82849	5.73008	5.92946	6.08421	5.90463	6.24742	5.2835	5.71276	5.82378	5.6409	6.48291
AT1G30690.2	PATL4	1	1.04575	0.852577	1.00948		-2.21969	-1.832	-2.25381	-2.04156	-1.53802	-1.30145	-0.841434	-2.069	-0.574034	-2.20495	-1.00156	-3.21574	-1.24026	-0.86129	-1.67116	-1.16357	-1.26061	-2.33932	-3.22488	-2.26099	-1.51185	-0.680149	-2.10107	-1.35879	-1.6659	-0.61738	-0.0546122	-1.93288	-1.09363	-1.73698	-0.390038	-1.28671	-2.02011	-2.29525	-2.88916	-1.13189	-1.76496	-1.14104	-2.01148	-1.96714	-2.56281	-2.54201	-2.0389
AT1G58200.2	MSL3	1	0.970352	0.880992	0.881107		-0.128977	NaN	-0.776701	NaN	0.223105	-0.129833	-0.723856	-1.5332	NaN	-1.0859	0.0711031	NaN	NaN	-0.66486	-0.405738	NaN	NaN	-0.26666	-1.1326	NaN	NaN	-0.784786	NaN	-0.856724	-0.809658	-0.977865	-1.10745	NaN	-1.31851	-0.0908899	-0.661302	-1.00016	NaN	-0.8522	-0.0954237	-0.548925	NaN	-1.06167	-0.451139	NaN	0.464205	NaN	NaN
AT2G25170.4	PKL	1	1.04045	0.910453	0.993079		4.08091	4.00609	3.92915	4.43814	4.42863	3.81998	3.75822	3.64467	3.4601	3.99298	3.611	3.73654	3.95714	3.99156	3.99568	3.81602	3.61827	4.4541	3.77407	3.92742	3.66777	3.59105	4.35073	3.82678	4.34662	3.73106	3.25118	4.05458	3.44351	3.93969	3.46886	3.50656	4.11773	4.55781	4.20253	3.82697	3.51155	3.84372	4.65655	4.18204	3.869	3.46642	3.81685
AT2G23200.1	AT2G23200	1	1.21817	0.630725	0.705559		NaN	NaN	NaN	NaN	NaN	NaN	-2.44309	NaN	-2.46871	-2.32748	NaN	NaN	-1.96614	-2.37064	-1.823	NaN	-2.35622	NaN	NaN	-2.77542	NaN	NaN	NaN	NaN	NaN	-2.25329	NaN	-1.2933	-1.65038	-2.38704	NaN	-2.64659	-1.18142	NaN	NaN	-2.24239	-2.19109	-1.70079	-2.21708	-1.82176	NaN	NaN	NaN
AT2G23200.1	AT2G23200	1	1.21817	0.630725	0.705559		NaN	NaN	NaN	NaN	NaN	NaN	-2.44309	NaN	-2.46871	-2.32748	NaN	NaN	-1.96614	-2.37064	-1.823	NaN	-2.35622	NaN	NaN	-2.77542	NaN	NaN	NaN	NaN	NaN	-2.25329	NaN	-1.2933	-1.65038	-2.38704	NaN	-2.64659	-1.18142	NaN	NaN	-2.24239	-2.19109	-1.70079	-2.21708	-1.82176	NaN	NaN	NaN
AT4G02510.4	TOC159	1	1.55732	1.37908	1.45772		3.82535	4.17646	3.88762	4.45441	4.24127	3.4713	3.4504	3.99821	3.57617	3.83354	3.4613	3.75256	4.23954	3.73892	4.07424	3.54848	3.09937	3.90078	3.99359	3.57056	3.45759	3.41083	3.67338	3.64657	4.12894	3.47861	3.2491	4.06965	3.44358	3.99641	3.35017	3.5255	4.22692	3.81533	4.25233	3.59136	3.65091	3.90806	4.07286	4.14588	3.83585	3.7818	3.81959
AT3G01320.2	SNL1	1	1.05561	0.978116	1.02375		-0.573147	-0.795034	-0.97814	-0.200392	-0.571927	NaN	NaN	-0.664295	-0.934164	NaN	-0.691344	NaN	NaN	NaN	-0.525695	-0.763445	NaN	-0.959073	-0.309021	-0.25173	-0.234571	-0.624498	-0.366306	-0.867754	-0.709961	NaN	NaN	-0.680582	-1.29453	-0.979487	-0.52914	NaN	-0.396633	0.116549	-0.530808	-0.669226	NaN	-0.854914	-0.515551	NaN	-1.70849	NaN	NaN
AT3G16785.6	PLDP1	1	1.08501	0.918956	0.947769		-4.52813	-4.15332	NaN	-5.50537	-4.62662	-3.69036	-2.85351	NaN	-3.41872	-3.27457	-2.98267	-3.06307	NaN	-3.75512	-2.96346	-3.15032	-2.84309	NaN	-3.4763	-4.04405	-3.47984	-4.22607	NaN	-5.08647	-4.543	-3.93012	-2.53658	NaN	-2.94813	-3.67753	-3.19249	-3.0739	-3.54202	-4.06099	-3.63876	-3.71026	-3.27223	-3.47137	-3.94691	-3.27592	-3.05256	-2.34393	NaN
AT3G21290.2	AT3G21290	1	1.01736	0.91734	0.984432		-1.98536	-2.78537	-0.415894	-1.17138	-1.0974	NaN	NaN	-0.154194	-0.877737	NaN	NaN	-0.62064	-0.62862	-0.60191	-1.68953	NaN	-0.95608	-1.05044	-1.04046	-1.22009	-0.986231	NaN	-0.786478	NaN	-0.234945	NaN	-0.444983	-1.32411	-0.16745	NaN	NaN	NaN	-0.792475	-1.3347	-1.6812	-0.942486	-0.736464	-0.681004	-1.45948	-1.54521	NaN	NaN	-0.769838
AT2G40290.1	AT2G40290	1	1.04992	1.28704	1.17813		-0.894753	-0.352381	-1.01819	-0.862223	-0.543654	-0.983416	0.0466652	-1.09141	-0.730551	-0.620615	-0.487729	-0.0580101	-0.416178	-1.2134	-0.580548	-0.574385	-0.845189	-1.09482	-1.98277	-0.82279	-0.57637	-0.49539	-0.328741	-0.619097	-0.356398	-0.721264	0.168435	-0.799868	-0.593687	-0.364905	-0.693021	-0.530217	-0.574108	-0.694502	-0.755902	-0.40863	-0.150078	-0.354479	NaN	-0.633577	-0.739218	-0.0196648	0.0388699
AT1G12840.1	VHA-C	1	0.949639	0.951796	0.943538		-1.98011	-1.75805	-1.2757	-2.25541	-1.96028	-1.50555	-1.19099	-1.49265	-1.11075	-1.59453	-1.23792	-1.71034	NaN	NaN	-1.62411	NaN	NaN	NaN	NaN	-1.9933	-1.70541	-1.16689	-1.49866	-1.44818	-1.46852	-1.50703	-0.757049	-2.32904	-1.63734	-1.8704	-1.01505	-1.6992	-1.53988	-2.06367	-2.24951	NaN	NaN	-1.16667	NaN	NaN	-2.00402	-1.22129	-1.0309
AT5G37370.7	ATSRL1	1	1.00245	0.982133	0.982572		0.466854	1.17947	1.5762	1.31581	1.67876	1.70457	1.95276	1.38714	1.98474	1.39585	1.44984	1.41179	2.14725	1.81616	1.20944	1.51201	1.5154	1.40565	0.72678	0.608124	1.22901	2.00741	1.66683	1.93231	2.0239	1.78202	1.90482	0.772648	1.7657	0.871997	1.95146	1.20752	1.81216	0.69492	0.463923	1.73991	1.54451	1.90466	0.512138	0.74044	0.99931	1.41746	2.40525
AT3G04740.1	MED14	1	1.09664	1.03104	1.0448		1.6761	1.84395	2.01243	2.19544	1.93847	1.31845	1.81579	1.40353	1.74604	1.86979	1.55311	1.58227	1.815	2.42561	1.71522	1.78258	2.03237	2.14572	2.05341	2.03891	1.45725	1.83373	1.99755	1.47025	1.5657	1.15648	2.04797	1.85946	1.4977	1.89335	1.46044	1.84745	2.07169	1.93133	2.05097	2.08364	1.70687	1.72568	2.44679	2.1061	1.77171	1.46533	1.98616
AT4G35300.5	MSSP2	1	1.11245	0.716465	0.88869		NaN	1.52199	0.438805	0.469658	-0.706553	-0.592901	1.43223	0.27968	-0.467293	-0.422029	0.121884	1.78561	0.327988	0.662235	-0.154309	-1.70041	1.27333	0.333476	-2.04795	0.909891	0.18334	1.82568	0.206894	-0.251747	-0.154779	-1.34322	1.5056	0.75045	0.347078	0.339597	NaN	1.52307	-0.265295	0.288002	0.399537	0.132666	2.08656	0.825703	0.986929	1.02979	-1.04836	0.393814	-0.230494
AT3G12580.1	MED37C	1	0.822036	1.12676	1.00994		NaN	NaN	NaN	-0.733564	-1.77328	-1.29092	-1.11796	NaN	-1.42328	-1.28241	-1.27156	NaN	NaN	NaN	-2.06782	NaN	NaN	NaN	-1.73976	-1.29212	-1.24076	-1.44512	NaN	NaN	NaN	-1.55872	-1.7764	NaN	NaN	-1.27601	-0.99063	-1.53603	NaN	-0.958443	NaN	-1.25285	-1.40188	NaN	-1.05334	NaN	NaN	NaN	NaN
AT5G03280.1	EIN2	1	1.00709	0.940549	1.02221		0.932243	1.13869	0.892208	1.06067	0.820127	0.247715	0.84428	0.671087	0.361319	0.574623	0.212909	0.983635	0.25539	0.692236	0.25019	0.471828	0.635318	0.677716	0.851681	0.786324	0.307663	1.08818	1.15063	0.674526	0.668385	0.185448	0.694196	0.777046	0.388273	0.407748	-0.089591	0.754907	0.0568638	1.04107	0.617818	0.619764	0.933558	0.802662	0.383345	0.783571	0.431477	0.60697	0.3018
AT4G24760.1	AT4G24760	1	0.922446	1.02491	0.946406		0.00565529	-0.480639	-1.58505	NaN	-0.904553	0.216604	-0.05867	-0.978865	-0.253521	-0.158606	0.351134	-0.505449	-0.654942	0.0872784	-0.324767	0.0751629	-0.658271	-2.09656	-1.40598	-0.920864	0.62936	0.0944691	-0.859674	0.323715	-0.175999	0.182981	-0.0730715	-1.34854	-0.196873	-0.441691	0.620709	0.382255	-5.36033	-0.699442	-1.0819	-0.202604	-0.499823	-1.17998	-0.615305	-0.716412	-0.385723	-0.696033	-0.894958
AT3G12050.2	AT3G12050	1	1.00388	1.19803	1.10198		1.31955	1.59399	0.854694	1.71035	1.81848	1.26853	0.980125	0.763943	0.91217	1.44268	1.10487	1.15258	1.5144	1.31006	1.17528	1.47508	1.19225	1.53762	0.866476	1.66059	1.34709	1.07585	2.37764	1.08097	1.77066	1.67217	1.4295	1.58853	0.971615	1.84027	1.65401	1.49947	2.08763	1.54076	1.62049	1.6787	1.34679	1.68923	1.85123	2.01565	0.948383	0.839209	1.10827
AT2G35880.3	AT2G35880	1	1.51912	0.890017	1.26214		-0.10907	0.676933	0.046999	0.475426	-0.00934124	-0.429564	0.0800934	-0.59915	0.272526	-0.553745	-0.503428	-0.12311	-1.1929	0.197561	-0.449182	-0.0136757	0.705632	-0.258485	-0.736242	-0.0391579	-0.185455	1.04027	-0.116838	-0.0144596	-0.88891	-0.695141	0.487176	-0.308538	-0.526949	-0.844869	-0.197106	0.423516	-0.885508	0.209938	-0.227813	-0.259739	0.240068	-0.554283	-0.251677	-0.592623	-0.200979	NaN	-0.514462
AT2G22400.1	AT2G22400	1	1.12648	1.11716	1.17951		-3.47999	-3.21481	NaN	NaN	-2.86534	-2.62864	-2.34628	NaN	-2.49228	-3.00583	-2.49109	NaN	NaN	-2.60519	-2.65685	NaN	NaN	NaN	-2.72348	-3.66423	-2.88339	-2.8474	NaN	-2.57639	NaN	-2.77156	NaN	-3.16022	NaN	-2.63628	-2.70641	NaN	-2.81963	-2.54365	-3.26906	-3.27681	NaN	-2.63089	NaN	-2.73402	NaN	NaN	-2.32493
AT3G48750.1	CDKA-1	1	1.03988	0.902247	0.950676		0.795767	0.972101	1.0474	1.43847	1.37659	1.07002	0.447237	0.733677	0.813766	1.37789	0.986037	0.827843	1.36706	1.24876	1.27957	0.574945	0.288198	1.21577	1.28578	1.52189	0.540958	0.352922	1.17322	1.23838	1.71797	0.490149	-0.140864	1.08512	1.15386	1.64474	0.756526	NaN	0.826868	1.62769	1.65164	1.57444	0.444353	1.02887	1.5656	2.06167	0.630142	0.124672	0.51853
AT3G48750.1	CDKA-1	1	1.03988	0.902247	0.950676		0.795767	0.972101	1.0474	1.43847	1.37659	1.07002	0.447237	0.733677	0.813766	1.37789	0.986037	0.827843	1.36706	1.24876	1.27957	0.574945	0.288198	1.21577	1.28578	1.52189	0.540958	0.352922	1.17322	1.23838	1.71797	0.490149	-0.140864	1.08512	1.15386	1.64474	0.756526	NaN	0.826868	1.62769	1.65164	1.57444	0.444353	1.02887	1.5656	2.06167	0.630142	0.124672	0.51853
AT2G04880.2	WRKY1	1	0.899987	0.922612	0.917367		-0.214018	-1.0855	0.0318031	-0.503416	-0.16088	-0.383709	-0.705423	NaN	-0.494986	-1.18821	-0.208974	-0.817532	-0.730278	0.0110397	NaN	NaN	-1.31041	-0.464768	-0.301416	-0.499584	-0.797356	-0.640961	-0.752579	-0.218094	-0.429255	0.0784912	-0.476729	-0.083149	-0.213026	-0.691003	-0.0161009	-0.692813	NaN	-0.58247	-0.649693	-0.0213223	-0.874495	-0.0937691	-0.858047	-0.838919	-0.424822	-1.17116	NaN
AT1G14580.2	IDD6	1	1.0478	0.77281	0.828024		2.76456	1.94276	3.0534	2.60615	2.4345	2.3505	1.82541	2.39157	1.76384	2.24658	2.15232	2.346	2.54432	2.10098	2.3976	2.41453	1.67268	3.12337	1.97453	2.67918	2.36852	1.92393	2.40826	1.81758	2.31709	2.30276	1.6617	2.906	1.37523	2.57145	2.46399	1.74549	2.50358	2.49697	2.26523	2.21941	1.94114	2.51852	2.18776	2.42236	1.72935	1.36206	2.39326
AT4G08290.1	AT4G08290	1	1.18695	1.19445	0.81002		NaN	NaN	NaN	-1.98545	-3.62072	NaN	NaN	NaN	NaN	NaN	NaN	-2.40977	NaN	-2.65103	NaN	NaN	NaN	NaN	-1.54042	NaN	NaN	NaN	NaN	-3.765	NaN	NaN	NaN	-2.27219	-2.84835	NaN	NaN	NaN	-2.79033	-1.39983	NaN	NaN	NaN	NaN	NaN	NaN	NaN	-0.976534	NaN
AT3G10360.1	APUM4	1	0.775187	0.803751	0.773854		3.99773	4.10131	4.03634	4.32258	4.22215	3.59096	3.69586	3.28953	3.54385	3.7659	3.28935	3.52404	3.59573	3.65038	3.11924	3.41944	3.71909	4.1494	4.03203	3.6912	3.80428	3.99715	4.23562	3.44421	3.81957	3.43426	4.04933	3.67939	3.38388	3.79984	3.25852	3.64044	3.63794	3.94446	3.279	3.21037	3.51744	3.29131	4.06864	3.36515	3.97328	3.83994	3.79358
AT4G00310.2	MEE46	1	1.07183	1.00905	1.04697		-2.59815	NaN	-1.82781	-2.28241	-2.55109	-1.8196	NaN	-1.27467	NaN	-2.22969	-1.89234	NaN	-1.11521	-0.365868	-2.09654	NaN	NaN	-2.11147	-1.98648	NaN	-2.2389	NaN	-2.40759	-1.28917	-1.75848	-1.72832	NaN	-2.41118	NaN	NaN	-1.696	NaN	-2.00623	-1.66484	NaN	NaN	NaN	-1.90191	-1.47277	NaN	-1.99199	-2.49575	-1.5438
AT4G38970.1	FBA2	1	0.893178	0.928365	0.876942		-0.729364	-0.602255	-0.556263	-0.380699	-0.801768	-0.48304	-1.00081	-0.0696697	-0.257998	-0.77449	-1.15359	-0.735764	-0.851498	-0.773664	-0.818501	-0.669279	-0.910932	-0.906503	0.0449963	-1.1408	-0.486227	-0.685577	-0.866871	-0.0995102	0.168659	-0.0625477	-0.220668	-0.463926	-0.151707	-0.948491	-0.621163	-0.884398	-0.495501	-0.456827	-0.964942	-0.143047	-0.449471	-0.416286	-0.963943	-0.874115	-0.539017	-0.918818	-0.870794
AT2G29210.1	AT2G29210	1	1.14195	1.32844	1.10179		1.35743	1.0291	2.30486	1.17352	1.63676	2.08592	2.2219	2.16027	2.29848	1.67223	1.80661	0.372822	2.11614	1.57533	1.45942	1.43568	1.5882	1.77325	1.06177	1.05582	1.62438	2.2223	2.25277	2.07695	1.68831	1.99784	1.96673	1.84869	1.84064	1.37556	2.10128	1.43461	1.56047	1.0355	0.529798	1.60736	0.952822	2.17801	1.11448	0.931139	1.502	1.45402	2.26327
AT2G03640.5	AT2G03640	1	0.994744	1.01602	0.960357		0.0625477	0.387575	0.553844	0.195696	0.483062	0.434578	0.323454	0.896992	0.739157	0.880707	0.514075	0.540173	0.525928	-0.0975475	0.774501	0.0329857	0.326295	0.366982	-0.35564	0.157839	0.643974	0.687613	0.593769	0.340467	0.798471	0.589233	0.749486	0.527458	0.48978	1.0391	0.515759	0.382949	0.405716	-0.0299072	0.777028	0.203587	0.533094	0.603827	0.276941	0.513454	0.33235	0.362858	0.532679
AT3G52870.1	AT3G52870	1	1.79352	1.15094	1.80178		0.820059	0.0696697	-0.355366	-0.333193	-0.481624	0.620945	1.70039	0.560076	1.36374	0.475721	0.548461	1.18192	-0.20676	2.05921	0.361997	1.41477	2.25445	0.490256	2.00204	0.395214	0.871756	0.461796	-0.824869	-1.11737	-1.04783	0.948154	0.168504	0.675356	1.10789	-0.141313	0.841102	1.44382	0.0119324	1.67733	0.635486	1.32877	1.34715	0.483503	1.61432	0.206102	0.532007	1.1837	-2.41632
AT4G31280.1	AT4G31280	1	1	1	1		NaN	NaN	NaN	NaN	NaN	NaN	NaN	NaN	NaN	NaN	NaN	NaN	NaN	NaN	NaN	NaN	NaN	NaN	NaN	NaN	NaN	NaN	NaN	NaN	NaN	NaN	NaN	NaN	NaN	NaN	NaN	NaN	NaN	NaN	NaN	NaN	NaN	NaN	NaN	NaN	-1.42944	NaN	NaN
AT1G44800.1	AT1G44800	1	0.951372	0.650236	0.532587		NaN	-1.49159	-1.68048	-0.273542	-2.20101	NaN	-0.970598	-1.69881	-1.26005	-1.89992	-2.22754	-1.59074	-2.12467	-0.522272	NaN	NaN	-0.990859	-1.7944	-0.613262	NaN	NaN	-1.63124	-1.60801	-1.12223	NaN	-2.94569	-2.00662	-1.34596	-0.96138	-2.49295	NaN	-1.63719	-2.2464	-0.860643	-2.31454	NaN	-1.75512	-1.94699	-0.412001	-2.50594	-1.38067	-0.421698	-1.31054
AT4G29900.1	ACA10	1	1.62703	1.17692	1.50698		-2.27014	-2.47713	NaN	-2.25128	-2.43842	NaN	-1.8203	-2.39465	-2.12991	-2.97234	-2.73675	-3.19737	NaN	-2.04468	NaN	-2.89985	-1.78837	NaN	-0.840477	-3.04114	-2.31434	-1.77217	-1.62332	-1.8322	-1.87186	-2.73337	-2.2239	NaN	-1.62204	NaN	-2.58223	-1.9062	NaN	-1.76071	-3.1264	NaN	-2.49033	NaN	-2.72202	NaN	-2.14499	-0.998665	NaN
AT4G02350.2	SEC15B	1	1.9491	1.02036	1.56443		-1.60732	NaN	-0.784519	-1.40802	-0.763989	-1.02071	NaN	-0.886389	-0.850281	-1.46055	-0.686049	NaN	-0.244257	-0.720589	-1.09703	-0.614666	NaN	-1.09077	-1.42829	-1.54779	-2.63361	NaN	-0.534313	-0.551922	-0.418301	-0.612234	NaN	NaN	-0.204092	-0.874614	-0.983308	NaN	-0.918097	-1.03923	-3.12261	-0.950926	NaN	-0.489677	NaN	-1.28371	-1.67483	NaN	NaN
AT1G53300.1	TTL1	1	1.44669	0.955262	1.41308		NaN	NaN	NaN	NaN	NaN	NaN	NaN	NaN	-1.86107	NaN	-1.88529	NaN	NaN	-0.791603	-0.860232	NaN	-1.50589	NaN	-1.08745	NaN	NaN	NaN	NaN	NaN	NaN	NaN	NaN	NaN	-2.132	NaN	-1.70153	NaN	NaN	NaN	NaN	NaN	NaN	NaN	-0.521009	NaN	NaN	NaN	NaN
AT1G53300.1	TTL1	1	1.44669	0.955262	1.41308		NaN	NaN	NaN	NaN	NaN	NaN	NaN	NaN	-1.86107	NaN	-1.88529	NaN	NaN	-0.791603	-0.860232	NaN	-1.50589	NaN	-1.08745	NaN	NaN	NaN	NaN	NaN	NaN	NaN	NaN	NaN	-2.132	NaN	-1.70153	NaN	NaN	NaN	NaN	NaN	NaN	NaN	-0.521009	NaN	NaN	NaN	NaN
AT1G05960.4	AT1G05960	1	1.07459	0.872165	0.948824		0.646212	0.74577	1.01467	0.615353	0.871018	1.10604	1.02446	1.39058	0.790064	0.908554	0.594836	0.906641	0.731546	0.578001	0.852685	0.562361	1.03863	0.709409	0.14966	0.583014	0.73307	0.678745	1.18308	0.883831	0.320707	0.496552	1.12397	1.13465	1.03442	0.714286	0.777289	0.828362	0.667473	0.390707	0.644668	0.396399	0.703047	0.94223	0.817923	0.847223	0.338152	0.342878	0.688391
AT4G27340.1	AT4G27340	1	1.12213	1.69229	1.45802		NaN	-0.991301	-0.964603	-0.739998	-0.575763	-0.0197029	-0.448347	-0.90127	-0.798128	-0.876673	-0.425597	-0.808065	-0.852551	-0.312378	-0.563266	-0.442759	-0.574367	-0.607568	-0.65744	-0.531855	-0.504894	-0.466663	NaN	NaN	-0.849932	0.0859947	-0.0643702	-0.478798	-1.50784	-0.538177	-0.688312	-2.52501	-0.636042	-0.673542	-0.853311	-0.492701	-0.502811	-0.879547	-0.46582	-0.426453	-0.345903	-0.068615	-0.584455
AT3G13225.3	AT3G13225	1	1.10965	0.990868	1.04169		NaN	0.3741	-1.21367	0.963362	0.0888319	1.75163	1.09543	-1.45848	0.75593	-0.297194	0.775842	-0.0302734	-1.80314	0.853844	-0.175384	1.59146	0.772269	NaN	NaN	0.00549316	1.32009	0.973904	-1.89281	0.525364	0.512875	1.37349	0.601813	-1.38068	0.666204	-0.372994	0.416188	NaN	NaN	NaN	NaN	0.0788155	-0.328667	NaN	NaN	-0.400961	1.09118	-0.121569	-1.3347
AT3G57610.1	PURA	1	0.96594	1.1215	1.09274		1.78008	0.958548	1.23345	1.53847	1.75385	1.6991	0.769735	0.568966	NaN	1.58429	1.80163	1.02469	NaN	1.5151	1.51434	1.82732	1.04507	1.75106	0.890512	1.47623	1.47263	0.669937	1.8186	1.02419	1.39407	1.35649	0.869714	1.42413	0.086359	1.71292	1.54469	1.01016	1.40306	1.32878	1.5632	1.91647	0.78927	0.890341	1.34335	1.78076	0.487932	1.20995	NaN
AT3G49590.1	AT3G49590	1	0.949306	0.870867	0.899882		0.491148	0.797382	0.365501	0.593588	0.788514	0.239346	0.523022	0.121609	0.0709972	0.507702	0.977649	0.340412	0.650221	0.614655	0.852647	1.35904	0.730306	0.960567	1.20401	1.60398	0.50325	0.513779	1.1722	0.87089	0.597256	0.768887	0.606971	0.651157	0.477512	0.561646	0.70437	0.548757	0.720285	1.47835	1.11981	1.23654	1.02096	1.04958	1.67953	1.31241	0.740856	0.809221	0.564621
AT2G17110.1	AT2G17110	1	1.05044	0.901715	0.930513		-2.82671	NaN	-2.40236	NaN	-2.85225	-2.41821	NaN	-2.39391	NaN	-2.73504	-2.40138	-2.70347	NaN	NaN	NaN	-2.96297	-3.0091	NaN	NaN	NaN	-2.80494	-2.63749	-2.79178	-2.4854	-2.85996	-2.36354	-2.16567	-2.32201	-2.42954	NaN	NaN	NaN	NaN	-3.17721	NaN	-2.40484	NaN	NaN	NaN	-3.22094	NaN	-3.04421	-2.65172
AT3G15040.1	AT3G15040	1	0.998673	0.983995	0.913206		0.556555	0.774235	NaN	1.25018	0.728963	-1.31326	0.889738	NaN	0.990828	0.923969	0.693051	NaN	NaN	NaN	0.59615	0.50761	0.510173	NaN	1.40834	NaN	0.535004	0.613718	NaN	NaN	0.779131	NaN	NaN	NaN	0.702835	1.28487	1.15577	NaN	NaN	NaN	0.900144	1.14235	0.897671	NaN	1.06067	NaN	1.2583	0.957214	NaN
AT1G63940.1	MDAR6	1	1.06231	1.2357	1.11408		NaN	NaN	NaN	-1.26978	NaN	NaN	NaN	NaN	0.0283356	-0.4317	NaN	NaN	NaN	-0.333252	NaN	NaN	-0.225488	NaN	NaN	-1.18182	NaN	-0.268181	NaN	-0.581169	-0.420069	NaN	0.193282	NaN	-0.268892	-1.30784	NaN	-0.602527	NaN	-1.12856	-1.49551	-0.534794	NaN	NaN	-1.63805	-1.2546	NaN	-0.218838	NaN
AT5G40390.1	RFS5	1	0.907668	0.719957	0.826142		4.79638	4.7527	4.31704	5.09489	4.42716	4.58003	5.30432	4.32666	5.37416	4.60656	4.56746	5.22791	4.07087	5.35084	4.68971	4.63184	5.32407	4.8316	4.6172	4.47245	4.58953	4.93464	3.50453	5.26003	3.99793	4.76067	5.02861	4.65641	5.52094	4.605	4.6374	5.09623	4.8799	5.04308	4.76557	4.50724	4.98109	4.46996	4.80733	4.62918	3.96042	3.57258	3.09877
AT3G50770.1	CML41	1	1.13347	2.35936	0.999964		-1.31594	-1.04469	-2.51953	-0.866119	-1.46834	-1.69677	-1.38063	-2.40663	-0.66103	-1.70008	-2.23008	-2.13124	NaN	-0.501129	-2.44531	-1.63965	-1.04959	-2.15964	-1.12932	-1.55636	-2.0649	-1.08144	-3.65948	-1.71058	-2.80149	-1.97116	-0.73585	NaN	-1.53834	-1.79563	-2.45529	-1.70891	NaN	-0.956968	NaN	-1.80667	-1.57414	NaN	-1.45504	-1.80824	2.02827	1.90418	-1.68746
AT1G33470.3	AT1G33470	1	1.01946	0.746542	0.85539		-2.35112	NaN	-1.40968	-1.8211	-1.96706	-3.97523	NaN	-1.27579	-3.69622	-4.12847	-2.38937	NaN	-1.87091	NaN	-2.59169	-3.3134	NaN	-2.34437	-1.9543	-3.57093	NaN	NaN	-1.65428	-1.69036	-1.77382	-4.22923	NaN	-2.51644	-1.48827	-2.76788	NaN	NaN	-2.04505	-1.79984	NaN	-2.68846	NaN	-1.92042	-2.64182	-3.17035	-4.47355	NaN	-1.99585
AT3G27700.2	AT3G27700	1	0.983144	0.92728	0.957668		1.44494	1.29796	1.66677	1.52245	1.69857	1.55747	1.69111	1.54734	1.84769	1.69664	1.82657	2.01152	2.04732	1.71036	2.16473	1.80336	2.0305	2.10873	1.63915	1.8965	1.60739	1.64719	1.69983	1.88478	1.86049	1.95867	1.83033	0.837404	1.89144	1.45116	1.99891	1.84058	1.61886	1.80184	1.86433	2.14827	2.06714	2.47387	2.13416	1.66843	1.27223	1.23295	1.63592
AT4G15930.2	AT4G15930	1	0.899999	0.874818	0.846453		1.49994	1.27197	1.77846	1.5503	1.61035	1.28135	1.38881	1.87682	1.68985	1.57471	1.28296	1.61976	1.31208	1.08772	1.75582	1.46342	1.46185	1.7914	0.814529	1.24307	1.77733	1.45733	1.54984	2.13552	1.76131	1.65835	1.6519	1.60558	1.99905	1.59033	1.73676	1.34891	1.54169	1.48383	1.4392	1.42606	2.05981	1.84064	1.38802	1.43436	1.0723	0.66869	1.75748
AT4G13350.2	NIG	1	1.1132	1.08444	1.09642		2.4186	3.02666	3.17179	2.59183	2.48835	2.95507	3.36305	2.97254	3.27179	2.48225	3.04478	2.87613	3.02442	3.11855	2.67272	2.42739	2.80507	2.82149	2.44706	2.40013	2.67969	3.61613	2.64585	3.14068	2.69823	3.01457	3.52338	2.93185	2.80734	2.526	3.17262	3.23057	2.58896	2.48991	2.22688	2.73273	2.68143	2.81695	2.57079	2.34	2.66127	2.86813	3.28747
AT1G59870.1	ABCG36	1	3.13498	1.15069	1.42544		-0.506294	NaN	NaN	NaN	NaN	-0.883032	NaN	NaN	-2.08317	NaN	NaN	NaN	NaN	NaN	NaN	NaN	NaN	NaN	NaN	NaN	0.081337	NaN	NaN	NaN	NaN	-2.04967	NaN	NaN	-1.85583	NaN	NaN	NaN	NaN	NaN	NaN	NaN	NaN	NaN	NaN	NaN	-0.242119	-1.34137	NaN
AT1G13190.1	AT1G13190	1	0.993617	1.02506	0.991443		-0.061203	1.28663	-0.598991	0.434639	-0.205434	0.577528	0.557796	0.30756	1.33829	1.12695	1.12729	1.08716	0.695683	0.133585	0.882031	0.400734	1.12583	-0.2506	0.275942	-0.694939	0.679598	1.23102	-0.208744	1.31978	1.84802	1.55463	0.999467	-0.89827	1.56204	0.281819	1.01567	0.966737	-0.519693	0.502209	-0.876258	0.829618	1.4951	0.231522	-0.00619125	-0.215549	0.317451	1.08263	0.698479
AT2G42600.3	PPC2	1	0.947075	0.901329	0.96206		-1.23014	-1.43674	-1.08541	-0.969906	-0.83845	-1.11198	-2.0898	-1.32616	-2.16244	-0.525957	-1.41739	-1.0809	-1.55498	NaN	-0.956521	-1.33881	-1.56615	-1.06686	NaN	-0.862652	-0.987648	-2.15231	NaN	-1.8792	-1.74485	-0.937708	NaN	-1.39804	-2.04997	-1.12901	-1.75409	-1.73105	-1.33411	NaN	-0.757033	-1.51593	NaN	NaN	NaN	-1.07953	-0.86866	-0.906258	-1.39875
AT1G23860.3	RSZ21	1	1.08167	1.04093	0.947252		0.467384	-6.87046	2.5599	-0.0717258	-0.706824	-3.60656	NaN	1.99232	-3.96567	-4.9989	1.12568	NaN	2.82008	-0.140165	NaN	-2.66198	NaN	2.33684	-0.236027	NaN	NaN	NaN	2.45676	1.02411	1.81741	-4.59763	NaN	2.2322	0.521547	NaN	NaN	NaN	2.51743	1.09755	-5.16656	0.912369	NaN	2.17361	-1.80024	-1.9237	-4.65588	-8.17286	2.37815
AT3G28850.1	AT3G28850	1	1.25665	0.930283	1.09389		-1.18287	-0.908686	-0.741234	-1.20614	-1.33569	-0.863516	-0.506836	-1.15696	-0.316339	-1.95249	-1.06723	-1.3461	-0.964764	-0.729162	-1.271	-1.50849	-0.573743	-0.653701	-1.02087	-1.30432	-0.848093	-0.756353	-0.884357	-0.67037	-1.4635	-1.16285	-0.308442	-0.791203	-0.921888	-1.37411	-0.564557	-1.37977	-0.607452	-0.845568	-1.37972	-1.25033	-1.28056	-0.889709	-1.34745	-1.49239	-1.24539	-0.489687	-1.09261
AT1G30630.1	AT1G30630	1	0.969961	1.10769	0.98677		-0.239603	NaN	1.12651	-0.206993	0.0234213	-1.72049	NaN	0.796434	-1.08835	-2.71874	0.609929	NaN	1.72201	-0.142565	-0.344611	-0.982914	NaN	0.765105	-0.681818	-2.35897	NaN	NaN	0.705887	0.751282	1.33978	-1.84323	NaN	0.578981	0.989492	-0.272092	-1.95823	NaN	0.676138	0.164276	NaN	0.502312	NaN	1.11195	-1.6584	-0.927353	-2.83019	NaN	1.36202
AT3G60600.2	PVA11	1	1.04619	1.02489	1.03564		4.97625	5.11725	5.38478	5.70293	5.1674	4.96616	4.93833	5.35777	5.19328	5.05339	4.83048	5.32288	4.88044	5.36534	4.83885	4.95806	4.89432	5.35478	5.92166	5.3431	5.17619	5.16882	4.731	5.4623	5.50689	5.05114	5.80325	5.23538	5.58438	5.12742	5.08512	4.97455	5.10502	5.2312	5.02026	5.17485	5.01854	5.01557	4.77898	5.22432	5.07969	5.51151	4.68953
AT5G64200.2	SC35	1	1.20257	1.31708	1.13189		-0.493288	-1.79681	-0.344891	-1.2978	-0.262336	-0.720226	-1.27798	-0.372358	-1.82004	0.153059	-0.516929	-0.641603	0.236996	-1.04225	0.328292	-1.44986	-2.37908	-0.935113	-0.893978	-0.484751	-0.732203	-1.17584	-0.236618	-0.460794	0.0314007	-0.502186	-1.0437	-0.587559	-0.516081	0.109334	-0.379121	-1.37327	0.157133	-3.88193	-0.354529	-0.587885	-1.44598	-0.31604	-0.75795	0.120955	-1.25882	-0.767481	0.26944
AT5G47690.4	AT5G47690	1	1.10397	0.994965	1.03811		-1.92453	-0.962397	-1.59365	-1.6118	-1.51208	-1.23461	-0.0193138	-1.39869	-1.12039	-1.35655	-1.59774	-1.11946	-1.02174	-2.22364	-0.902555	-1.53773	-0.849454	-1.39263	NaN	-1.78906	-0.952484	-0.609579	-1.62261	-1.31586	-1.22819	-1.39719	-1.22186	-1.92691	-0.796263	-2.01921	-1.55544	-1.82188	-1.50525	-1.09515	NaN	-1.24018	-1.30196	-1.3404	-2.4165	NaN	-2.16179	-1.13545	-0.98481
AT1G01540.1	AT1G01540	1	1.15115	0.975964	1.24696		-0.490288	-0.517157	-0.117344	0.109507	-0.56367	NaN	-1.08715	-0.611946	-0.810518	-0.761141	-0.765372	-0.60681	-0.476866	-0.497942	-0.363029	-0.772184	-1.09258	-0.207921	-0.400082	-0.680683	-0.720757	-1.15244	-0.591784	-0.580366	-0.682934	-0.72471	-1.30342	-0.233494	-0.909323	-0.469916	-0.838796	-1.57648	-0.373615	-0.168262	-0.297782	-0.642662	-0.419048	-0.513943	0.0413265	-0.437782	-0.519102	-1.13474	NaN
AT1G59910.1	FH7	1	5.58738	1.11281	3.34128		NaN	NaN	NaN	-3.14658	-3.58118	NaN	NaN	NaN	NaN	NaN	NaN	-2.99258	-3.58211	NaN	NaN	NaN	-2.97	NaN	NaN	NaN	NaN	-2.8101	NaN	-2.90671	-3.08429	NaN	NaN	NaN	-2.44178	NaN	NaN	NaN	NaN	-2.91097	-3.8012	-2.80986	-3.5441	-4.0499	-3.37821	NaN	NaN	-2.11075	NaN
AT4G39080.1	VHA-A3	1	1.02705	1.02032	1.08841		0.659523	-0.164629	0.459646	1.22906	NaN	0.508936	NaN	0.182102	-0.257887	0.233467	0.0534754	0.13217	NaN	NaN	-0.11412	0.166836	NaN	0.822587	0.0948811	NaN	0.37929	NaN	0.620441	0.23333	0.29689	NaN	-0.686992	0.390303	-0.697874	NaN	-0.243703	NaN	0.529619	0.672153	-0.000794411	NaN	0.0886879	-2.09935	0.401867	0.0402794	1.07212	0.671791	0.643139
AT1G05805.1	BHLH128	1	0.861597	0.927296	0.826388		4.26163	4.26801	3.76035	3.9389	4.35972	4.06667	3.29701	3.86057	3.63593	4.09406	4.29906	3.63169	4.34645	3.52084	4.17419	4.11747	3.8775	4.00902	3.87723	4.07327	3.67638	3.21395	3.84412	3.8298	3.95028	3.68983	3.42404	4.14356	3.6895	4.55407	3.57019	3.74275	3.74232	4.25602	4.12782	4.13016	3.67306	3.69726	3.83775	4.22898	3.88943	4.24841	4.13567
AT1G68010.1	HPR	1	0.855694	0.706402	0.834293		2.23058	NaN	2.38829	1.79619	2.60311	2.16696	1.1935	1.89301	1.42835	2.10472	2.5777	NaN	2.63264	1.46169	2.53416	2.36098	1.69527	2.6379	1.86993	2.43109	2.21089	NaN	2.64714	2.10788	1.85727	NaN	NaN	2.25496	1.58222	3.06007	2.32523	1.74378	2.32245	2.53416	2.26319	2.42921	2.00714	1.9241	2.40174	2.36103	1.5625	1.34919	2.33158
AT1G13930.3	AT1G13930	1	1.07485	0.857191	1.07187		NaN	NaN	1.52914	NaN	NaN	NaN	NaN	-2.61728	NaN	NaN	NaN	0.576393	1.20159	NaN	-2.99242	NaN	-2.0004	1.11199	-4.69819	NaN	NaN	NaN	2.68393	NaN	NaN	NaN	-3.66461	NaN	-4.18645	NaN	NaN	NaN	1.80447	-2.31783	1.45894	NaN	-3.44532	1.74688	NaN	-3.7067	NaN	NaN	1.15093
AT5G14740.9	BCA2	1	0.763142	0.938161	0.984971		-0.0381603	-0.301662	-0.416031	0.500105	0.135749	-0.139282	-0.437756	-0.776093	-0.680004	0.352434	-0.39684	NaN	-0.445724	-0.407591	0.0949049	-0.154953	-0.239331	0.432651	-0.356285	0.321814	-0.167795	-0.243393	0.259771	NaN	-0.197073	-0.372915	-0.32389	-0.127159	-0.77103	0.495406	-0.270743	-0.588767	0.197519	0.269962	0.362529	0.00466347	-0.197414	-0.124615	-0.129587	0.125051	0.0612392	-0.394545	-0.442562
AT4G24230.5	ACBP3	1	1.08795	1.03249	1.09037		-1.44492	-1.50953	-1.96038	-1.83928	-1.7099	-1.53502	-1.19971	-1.61546	-1.06903	-1.91621	-1.78655	-2.02781	-1.79949	-1.62807	-1.314	-1.92402	-1.37251	-1.86118	-0.909302	-1.63646	-1.36373	-1.28088	-1.75616	-0.624323	-1.57749	-1.13731	-1.57228	-2.45263	NaN	-1.50811	-1.33327	-1.32528	-1.63025	-1.38819	-1.61876	-1.39815	-1.05705	-1.65441	-2.10377	-1.51569	-1.15924	-1.39715	-1.86018
AT1G04640.2	LIP2	1	0.893302	0.949395	0.946493		NaN	NaN	NaN	NaN	-1.93164	NaN	-0.939508	NaN	NaN	NaN	NaN	NaN	NaN	NaN	NaN	NaN	NaN	-1.73978	-1.39697	NaN	NaN	-0.262121	-0.277134	-0.92392	-1.05977	NaN	-0.805055	-1.60009	-1.52336	-1.05956	NaN	-0.924825	-1.12481	-0.486109	-0.750966	-0.26745	-0.640421	-1.48575	-0.753822	NaN	NaN	-2.24067	NaN
AT3G56290.1	AT3G56290	1	0.669899	0.673692	0.648288		-1.1156	-2.06474	-1.52724	-2.33137	-2.12328	NaN	NaN	NaN	NaN	NaN	NaN	NaN	-0.600437	-2.30081	NaN	-1.54207	NaN	-2.07288	NaN	NaN	NaN	-1.39801	NaN	-1.28823	-1.20428	NaN	NaN	NaN	NaN	NaN	NaN	NaN	NaN	-3.08705	NaN	-0.851051	NaN	-1.12622	NaN	NaN	NaN	-3.10317	-0.419823
AT2G40620.1	AT2G40620	1	1.03555	1.14724	1.26859		-0.638987	NaN	0.380651	-0.513462	-0.49574	-2.15603	NaN	-0.135303	-1.3074	-3.75835	-0.420785	NaN	0.434633	NaN	-1.24287	-2.16493	NaN	-0.311769	-1.08225	-2.34655	NaN	NaN	0.945684	0.048418	0.0531254	-2.75979	NaN	0.223246	-0.0389385	-0.638789	-2.97801	NaN	0.115583	-0.079771	NaN	-0.926722	NaN	0.0206738	-1.48567	-1.43161	-3.32635	NaN	0.515503
AT1G29240.1	AT1G29240	1	1.04539	1.0771	1.0783		-2.59139	-2.95081	-2.49361	-2.90451	-2.25829	-2.05549	-2.03061	-2.66203	-2.15322	-2.48677	-1.84628	-2.54169	-2.82484	-1.94709	-2.2332	-2.6726	-2.66164	-2.80442	-3.23149	NaN	-2.49711	-2.15781	-2.54613	-2.74941	-2.46107	-1.94073	-1.76099	-2.94063	-2.6718	-1.89952	-1.66432	-2.47542	-2.88528	-3.14011	-2.53764	-2.21821	NaN	-2.64526	-2.83761	-2.83895	-2.05959	-2.70446	-2.11064
AT4G20260.9	PCAP1	1	0.947906	0.976727	1.12027		0.646595	0.277096	0.670424	-0.400404	0.468354	1.14952	0.933805	1.1816	1.09589	0.660265	1.61132	1.04285	1.7589	2.09675	1.22798	1.38229	1.19977	2.11602	1.2944	1.86754	0.859974	0.0463428	0.67618	0.71554	-0.155741	0.896458	1.01575	1.29346	0.586439	1.69014	2.30871	1.39921	1.56775	0.839752	1.14175	1.68602	1.07504	1.95658	1.83305	1.55049	-0.291718	-0.253176	0.478809
AT2G01190.1	AT2G01190	1	1.49579	1.36391	1.3686		-2.25428	-1.22532	-2.66115	-1.76275	-2.33508	-1.32866	-0.906031	-1.74623	-0.800499	-1.85915	-1.37214	-0.503582	-1.87795	-2.21182	-1.61332	-0.816015	-1.60824	-2.30998	-2.15056	-2.93721	-1.2944	-0.280304	-2.10442	-0.918301	-0.143429	-0.529345	-0.53576	-2.9407	-0.482386	-2.45076	-1.07129	-1.43891	-1.87013	-2.37403	-2.4048	-1.07343	-0.747475	-1.29236	-2.43302	-2.26581	-1.59096	-0.500917	-1.50868
AT4G31860.1	AT4G31860	1	0.982097	0.936787	0.935769		NaN	-2.4339	NaN	-1.75299	-1.68557	NaN	-2.41523	-0.740419	NaN	-1.13472	NaN	-0.909864	0.496229	-1.05684	-0.597302	NaN	-0.823554	0.701676	-0.0611076	NaN	NaN	NaN	NaN	NaN	NaN	NaN	NaN	-0.0499916	-1.76428	-1.20562	NaN	-1.35658	0.363688	-0.662731	-0.544168	-1.1582	-0.392612	0.577301	0.0355682	-0.0729942	NaN	-2.01791	-0.549101
AT3G53870.1	RPS3B	1	1.08092	1.37723	1.11631		-0.372393	-0.561363	-0.259279	-0.675825	-0.737548	-0.279301	-0.653334	-0.132959	-0.31168	-1.00383	-0.668551	-1.17328	-0.528355	0.344767	-0.759206	-0.622429	-0.773225	-0.417275	-1.26192	-0.844423	-0.119246	-0.0864067	-0.147032	-0.972681	-0.571226	-0.221552	-0.263247	-0.15309	-1.32663	-0.533505	-0.0756559	-0.0198126	-0.106836	-0.42387	-0.860068	-0.628941	-0.852549	-0.32305	-0.661539	-0.416122	-0.824846	-1.00134	-0.367165
AT4G03415.3	AT4G03415	1	1.0074	1.07874	0.972027		0.631227	-0.171755	0.850826	-4.95491	0.309369	NaN	NaN	0.730021	0.202906	0.107956	NaN	0.122927	0.749897	0.607105	0.277156	-0.100653	-0.0351171	0.465724	0.5326	0.107014	0.399506	0.464249	0.98225	0.159882	0.00922966	0.329344	-0.158769	0.98605	-0.00508308	0.070838	0.691823	0.093627	0.86936	0.509216	-0.0834932	0.461765	0.0735798	0.48196	0.659536	0.1791	0.933254	0.569365	NaN
AT3G58110.1	AT3G58110	1	0.920897	1.00445	0.963466		-0.690874	-0.130041	-0.467093	-0.322199	-0.181005	-0.522856	-0.0871468	-0.30575	-0.00917244	0.00730324	-0.137282	0.0681648	0.222593	-0.221075	-0.12069	-0.810684	-0.0157404	0.150975	-0.0369949	-0.5418	-0.2852	-0.184441	-0.756702	0.675423	-0.0917072	NaN	-0.0406084	-0.352152	0.477743	-0.201255	-0.0123053	-0.260877	-0.147419	-0.416115	-0.604337	-0.494652	-0.121967	-0.42137	-0.718401	-0.497717	-0.547323	-0.0484829	-0.0172901
AT3G58620.2	TTL4	1	0.812483	1.10286	0.95882		-0.968616	-1.06241	-1.22264	-1.04236	-2.09002	-1.6253	-0.899113	-1.7003	NaN	-1.90838	-1.49529	-0.922998	NaN	-0.777927	-2.47903	-1.42906	NaN	-1.64625	NaN	-1.67599	-1.09541	-1.42577	-1.91885	NaN	NaN	NaN	-1.51625	NaN	NaN	NaN	-1.26685	-0.762715	-1.47346	-1.12522	NaN	-1.48124	NaN	-1.26278	NaN	-1.65486	-1.04142	-0.985954	-1.4975
AT5G57270.5	AT5G57270	1	0.992445	0.882461	0.910017		-2.02371	-1.31015	-0.403883	-1.1817	-1.8028	-1.60904	-0.658962	-0.509766	-0.461239	-1.38402	-2.02497	-1.28589	-0.724834	-1.22787	-1.63318	-2.42254	-1.27161	-1.46525	-1.85551	-1.5828	-1.30321	-0.4918	-1.01883	-0.846163	-0.925907	-1.61181	-0.512769	-1.1275	-0.899931	-1.69226	-1.50048	-1.08563	-1.12352	-1.22728	-2.00751	-1.96334	-1.32117	-0.60051	-1.66264	-1.75383	-1.63477	-1.06159	-0.259546
AT2G32910.1	AT2G32910	1	0.956918	1.0468	0.995163		2.01457	1.88648	2.6398	2.1741	2.21718	1.60416	1.49291	2.15424	1.27056	1.81786	1.64892	2.21394	1.83106	1.56377	2.03345	1.83278	1.79825	2.02538	1.69179	2.46529	1.9619	2.05325	2.15228	1.71625	2.062	1.74393	2.02217	2.48681	1.47192	2.13808	1.60909	1.80368	2.39003	2.32014	2.28334	1.62415	1.71114	1.7592	1.92726	2.12457	1.87385	1.90688	1.76018
AT5G16680.2	AT5G16680	1	1.08128	0.912013	1.04422		NaN	NaN	0.99707	NaN	NaN	NaN	NaN	1.04908	1.00183	NaN	-1.54641	0.996262	0.327026	0.699562	NaN	NaN	1.07159	1.07992	NaN	NaN	NaN	NaN	1.1988	NaN	NaN	NaN	0.886735	0.508913	NaN	1.19761	1.01685	NaN	0.876991	NaN	NaN	NaN	NaN	0.765327	1.1259	NaN	NaN	NaN	0.692047
AT5G55670.2	AT5G55670	1	1.03563	1.04964	1.00732		0.707457	1.616	1.33043	1.23215	1.29338	1.48178	1.92385	1.27348	1.4092	1.82781	1.22611	2.36317	1.71981	1.32593	1.34126	0.969025	1.84379	1.50953	1.32368	0.908243	0.849949	1.97185	1.35773	1.73158	2.05827	1.54613	1.65136	0.616592	1.77248	1.14043	1.4149	1.2794	1.20375	1.14573	0.861613	1.18612	1.77374	1.33854	0.9405	1.22198	0.928438	2	1.50629
AT3G19340.1	AT3G19340	1	0.976937	0.785796	0.84943		-0.883272	-1.20385	-1.16511	-1.13497	-0.615081	-1.26807	-1.55006	-1.45608	-1.22816	-0.575018	-1.02256	-1.39615	-1.28996	-1.80729	-0.721293	-1.35011	-1.32831	-0.94344	-1.64944	-0.809427	-1.58513	-1.48882	-1.09934	-0.437855	-0.919367	-1.19981	-1.20039	-1.11763	-0.553062	-0.863893	-1.28222	-1.49352	-1.11578	-1.29041	-0.810637	-1.10017	NaN	-0.57037	-1.2862	-0.472939	-1.73007	-1.30275	NaN
AT1G70100.5	AT1G70100	1	0.809853	0.827247	0.759353		2.34021	2.99573	2.48137	2.22113	2.02934	2.71771	3.01595	2.98794	3.04079	2.62553	2.42423	3.34069	1.96538	2.08025	2.40696	2.49988	2.8994	2.42867	3.38934	1.86424	2.87094	3.63854	2.9092	3.05165	2.73895	3.38168	3.4957	2.47085	3.29814	1.96626	2.96381	2.78768	2.26228	2.64724	2.04311	3.13942	3.35605	2.92602	2.33371	1.86882	2.1139	2.51608	1.87576
AT4G14740.4	AT4G14740	1	0.974267	0.811944	0.770828		-1.73984	-1.91588	-1.50301	-1.83507	-0.784608	-0.913528	-1.97332	NaN	-0.557659	-1.2042	-0.884694	-1.92398	-0.716816	-0.903698	-0.963292	-0.40777	-1.40398	-1.45225	-2.03627	-1.89768	-0.912306	-1.49814	-1.38503	-1.05707	NaN	-0.609356	-1.59218	-1.81435	-1.0556	-1.45709	-0.276464	NaN	NaN	-1.37558	-1.80661	-0.957146	-1.43045	-0.659693	-1.82853	-1.39524	-2.53524	-2.92387	-1.68328
AT1G48920.1	NUCL1	1	1.11357	1.33054	1.24361		-0.855991	-0.601748	-0.528049	-0.316801	-0.612027	-0.72143	-0.411871	NaN	-0.509748	-0.391111	-0.519565	-0.780252	-0.336199	-0.0718746	-0.51501	-0.826872	-0.49911	-0.256661	-0.161575	-0.184008	-0.701036	-0.552008	-0.441826	-0.767948	-0.665224	-1.05058	-0.752297	-0.0657501	-0.958652	-0.620103	-0.986129	-0.567424	-0.620607	0.00633049	-0.234393	-0.866802	-0.902031	-0.673744	-0.0974541	-0.782793	-0.438337	-0.908533	-0.0637321
AT1G67230.1	CRWN1	1	1.02917	0.955037	1.00199		NaN	-1.093	0.844431	0.898764	0.772445	-3.70214	-0.640322	0.888327	1.57931	1.19102	1.52409	NaN	1.53227	1.40087	0.89811	1.48437	-0.481576	0.968747	0.122576	1.00521	NaN	NaN	1.3959	1.675	1.5864	NaN	0.128604	0.683027	1.94065	0.563523	NaN	-0.341149	1.17751	1.18483	-0.085269	NaN	-0.240108	2.06009	0.795458	NaN	0.478014	-1.01868	1.61838
AT1G21630.3	AT1G21630	1	1.20335	1.06419	1.14311		-2.28839	-1.57465	NaN	NaN	-1.80378	NaN	-2.61004	-2.94201	NaN	NaN	NaN	-0.575615	-3.20217	NaN	-2.19228	-2.22875	-1.15984	-2.47805	-3.04916	NaN	NaN	NaN	-2.09004	NaN	-2.70223	-2.69514	-1.60361	NaN	-1.48764	NaN	NaN	NaN	NaN	-2.39482	NaN	NaN	-0.393141	-1.88904	NaN	-2.95099	-1.63746	-0.670126	NaN
AT2G25620.2	AtDBP1	1	1.03461	1.19378	1.13941		1.0141	1.6376	1.88619	0.973862	1.8454	1.01141	1.67184	1.66674	1.47898	1.60579	0.84192	1.64426	1.37258	1.35828	1.62495	0.642271	1.28582	1.38329	1.62624	1.29991	0.907835	1.68879	1.87753	1.48851	1.43801	1.59324	2.03905	1.44328	1.55732	1.59132	1.13352	1.20602	1.10735	0.781397	1.18246	0.990591	1.4879	1.45698	0.879585	1.41899	1.51155	1.67719	2.09223
AT1G22160.1	AT1G22160	1	0.759352	0.302346	0.293057		-3.60183	NaN	NaN	-4.01944	NaN	-3.29514	NaN	NaN	NaN	-3.47202	-2.07044	NaN	NaN	-2.37648	NaN	-2.21417	-2.81759	-3.72582	-1.39013	-2.9275	-5.66005	NaN	NaN	-2.9797	-4.29831	-3.27031	NaN	NaN	-2.29634	NaN	-2.26838	-3.77946	NaN	-2.47365	-3.15265	-2.67027	-2.82289	NaN	-2.48401	-3.1176	-3.86584	NaN	NaN
AT5G04510.2	PDPK1	1	0.942615	1.01746	1.01976		4.22299	3.98447	4.3594	4.22005	3.96783	3.91203	4.19645	4.17381	3.6321	4.04686	3.61544	3.85191	3.83615	3.82125	3.76498	3.70339	3.98565	3.74141	3.71214	3.68488	3.95572	3.97541	3.67529	3.9988	3.83835	4.09368	4.31108	4.18439	3.49106	3.84885	3.66819	3.86945	4.21757	3.70693	3.79154	3.85825	3.96651	3.79721	3.76101	3.75877	4.17779	4.01364	3.64944
AT5G18570.1	OBGL	1	0.983114	1.08239	1.10113		NaN	-0.831564	NaN	NaN	-1.52542	-2.29877	-1.59155	NaN	NaN	-2.01471	NaN	-1.32066	-2.10162	NaN	-1.33518	-1.82847	-2.29865	NaN	NaN	-1.98897	-2.26464	-1.1341	-2.80379	NaN	-1.25636	-1.5376	-0.876767	-2.59763	-1.69811	NaN	-0.917912	-1.9795	-2.53079	NaN	-2.54832	-1.49867	-1.29135	-2.48335	NaN	-2.10951	-2.44903	-0.56098	-2.41048
AT2G23520.1	AT2G23520	1	0.907967	0.977632	0.88815		-2.43136	NaN	-3.07426	-2.82788	-2.61781	-2.83693	NaN	-2.27698	-2.33105	-2.65467	-1.42889	NaN	-1.6464	-2.77266	-1.84479	-1.65903	NaN	-1.36392	-2.25779	-2.9424	NaN	NaN	-1.9834	-2.01318	-2.16578	-2.30218	NaN	-2.62506	-1.58482	-2.65183	-1.94801	NaN	-1.91493	-2.19903	NaN	-1.50671	NaN	-1.13654	-3.39692	-2.48852	-2.63891	NaN	-1.72484
AT1G27850.1	AT1G27850	1	0.976904	0.891256	1.01329		1.67378	1.61437	1.86897	2.28898	1.47596	1.66916	1.44931	1.64412	1.08292	1.31573	1.32834	1.48133	1.4296	1.04379	0.840333	1.61096	1.45315	2.00214	0.915869	1.40862	1.51427	1.78432	1.92282	1.40307	1.81494	1.20239	1.38831	1.97799	0.71966	1.41749	0.825749	1.05297	1.65851	1.38367	1.31301	1.25629	1.19858	1.53714	1.285	1.05521	1.58531	1.23384	2.22418
AT1G13170.1	ORP1D	1	0.951926	0.958854	0.93047		NaN	NaN	NaN	NaN	NaN	-1.02477	-0.963743	NaN	-1.78976	-1.43883	-1.6276	-1.16688	NaN	-1.22996	-1.65893	NaN	-1.49702	NaN	NaN	NaN	NaN	-0.505291	-1.68907	NaN	NaN	-1.40539	-1.12632	NaN	NaN	-0.826537	-1.32924	-0.930839	NaN	NaN	NaN	-1.74421	-1.53856	NaN	NaN	NaN	-0.510956	NaN	NaN
AT3G60380.1	AT3G60380	1	0.944611	0.855454	0.917935		-1.71205	-0.725426	-1.44028	-0.871077	-1.21193	-1.76675	-0.959698	-1.10556	-1.24206	-0.617531	-1.51832	-0.980528	-0.29011	-1.29251	-0.90516	-1.525	-1.28211	-1.00153	-1.96979	-0.77858	-1.26249	-1.13775	-1.23258	-1.20776	-0.910368	-1.57028	-0.632161	-1.23038	-1.31492	-1.034	-1.09311	-1.14078	-1.57885	-1.9999	-1.95304	-1.12592	-0.863571	-1.40269	-1.76962	-1.06564	-1.27276	-1.38675	-0.613771
AT5G60840.1	AT5G60840	1	1.04774	0.833025	0.843332		-0.214018	-0.426317	0.597477	0.247631	0.393489	-0.266155	-0.378063	0.557583	-0.462624	-0.396303	0.118751	-0.186113	0.476133	0.14332	-0.0075388	-0.211197	0.248656	0.417121	-0.543972	0.606394	-0.486897	0.0936356	NaN	0.0782661	-0.35647	-0.268074	-0.364083	0.331018	-0.560644	0.444045	-0.0526819	-0.0315313	0.187643	0.353031	0.534194	-0.0750465	NaN	0.370993	0.607607	0.203609	-0.959324	-1.66051	0.419201
AT2G36380.1	ABCG34	1	1.01897	1.32921	1.3949		0.195616	0.689287	0.356783	1.00389	0.414664	0.86692	1.22156	0.206429	0.121792	0.596001	0.53328	0.59483	0.564034	1.72478	0.327016	0.320604	0.669347	1.17775	0.649515	0.307528	-0.320736	-0.107147	1.4277	0.576838	-0.65704	-0.495924	NaN	0.949425	0.545528	0.389491	-0.48483	0.0449324	0.298326	0.940006	0.178699	0.183805	0.676123	0.0406151	1.0769	0.199003	0.716923	1.20743	1.01768
AT1G70830.1	MLP28	1	1.09959	0.552619	0.65233		NaN	0.899883	1.12349	NaN	0.635825	0.272129	0.783945	NaN	1.23363	1.02413	NaN	NaN	1.12925	NaN	1.10271	0.0647144	1.24939	1.19828	NaN	0.962019	NaN	1.09041	NaN	NaN	NaN	-0.669724	0.130343	NaN	1.60586	1.29307	0.40252	1.13981	NaN	1.41362	0.636617	1.57542	0.81023	NaN	1.97631	0.868757	1.01264	NaN	0.894442
AT5G05600.1	AT5G05600	1	1.33988	5.01886	3.08716		2.71872	1.74955	1.16642	1.69937	1.90645	2.01509	1.95275	1.68784	2.0329	2.05413	1.6609	1.33912	0.631521	1.83948	0.957467	1.57139	1.99899	1.43273	2.80702	0.728342	-0.374153	0.337749	NaN	NaN	NaN	NaN	-0.895621	NaN	NaN	NaN	-0.865357	NaN	NaN	NaN	NaN	NaN	NaN	NaN	NaN	NaN	4.60357	5.35184	1.09159
AT1G19870.1	IQD32	1	0.960473	0.960826	1.03954		2.74381	3.06943	2.19497	3.23868	2.54987	2.31825	2.34214	2.66101	2.44382	2.70867	2.56381	2.71279	2.49191	2.89157	2.66627	2.35065	2.64438	2.65169	2.28607	2.81236	2.7255	2.60997	2.72005	2.68	2.71646	2.68393	2.28674	2.86098	2.27689	2.67812	2.79876	2.83179	2.69718	3.20676	2.86603	2.78067	2.94617	1.96778	3.1909	2.85653	2.44426	2.3966	2.30836
AT1G19870.1	IQD32	1	0.960473	0.960826	1.03954		2.74381	3.06943	2.19497	3.23868	2.54987	2.31825	2.34214	2.66101	2.44382	2.70867	2.56381	2.71279	2.49191	2.89157	2.66627	2.35065	2.64438	2.65169	2.28607	2.81236	2.7255	2.60997	2.72005	2.68	2.71646	2.68393	2.28674	2.86098	2.27689	2.67812	2.79876	2.83179	2.69718	3.20676	2.86603	2.78067	2.94617	1.96778	3.1909	2.85653	2.44426	2.3966	2.30836
AT2G25170.4	PKL	1	1.04045	0.910453	0.993079		-1.0542	-1.05031	-0.625912	0.169971	-0.305558	-0.70479	NaN	NaN	-0.822691	-0.474993	-0.807885	-0.763012	NaN	NaN	-0.69333	NaN	-1.04192	-0.651301	-1.04372	-0.692842	-0.594898	-0.521887	NaN	-0.534861	-0.453463	-1.25234	-0.47832	NaN	-0.377699	-0.928737	-0.575433	-0.952649	NaN	-0.56798	-0.525378	-0.870934	-0.451189	-0.584595	-0.733706	-0.840677	-0.933079	-1.08465	NaN
AT3G54760.2	AT3G54760	1	0.999504	0.941562	0.976783		-1.47598	-0.76288	-1.52144	-1.00761	-0.847907	-0.942997	-0.455095	-0.771528	-0.454458	-0.365423	-0.965034	-0.201351	-0.594429	-1.13696	-1.11019	NaN	-0.624015	-1.30379	-1.33656	-1.85803	-0.363909	-0.32515	-1.71366	-0.700754	-0.525227	-0.312473	0.0441542	-1.92425	-0.465828	-1.49383	-0.459651	-0.682389	-1.42872	-1.26522	-1.59503	-0.7316	-0.3055	NaN	NaN	NaN	-0.931133	-1.01925	-0.574951
AT1G58025.6	AT1G58025	1	0.960048	0.987286	0.957009		-0.323278	-0.0537224	-0.785757	-0.378166	-0.246469	-0.786055	NaN	-1.14599	-1.36139	-0.534098	-0.751054	0.0846653	NaN	NaN	-0.222531	NaN	NaN	NaN	-0.418573	NaN	-0.80286	-0.369902	-1.36487	-0.834961	-0.664131	-0.510431	-1.12921	-1.21055	-1.30122	-0.51933	NaN	NaN	-1.20963	-0.304512	-0.221946	-0.740961	0.0221939	-1.52909	-0.509008	-0.325373	-0.659998	-0.636419	-1.23155
AT1G58025.6	AT1G58025	1	0.960048	0.987286	0.957009		-0.323278	-0.0537224	-0.785757	-0.378166	-0.246469	-0.786055	NaN	-1.14599	-1.36139	-0.534098	-0.751054	0.0846653	NaN	NaN	-0.222531	NaN	NaN	NaN	-0.418573	NaN	-0.80286	-0.369902	-1.36487	-0.834961	-0.664131	-0.510431	-1.12921	-1.21055	-1.30122	-0.51933	NaN	NaN	-1.20963	-0.304512	-0.221946	-0.740961	0.0221939	-1.52909	-0.509008	-0.325373	-0.659998	-0.636419	-1.23155
AT3G27210.1	Y-2	1	2.59906	1.0681	2.65209		-1.47364	-1.52276	-0.703522	-1.59322	-2.12935	-0.96369	-0.257675	-0.553373	-0.328802	-1.28361	-0.772367	-1.62149	-0.739632	-0.255535	-1.45553	-1.3145	-1.2305	-1.01608	-0.767246	-1.47651	-1.79924	-2.61388	-2.02637	-1.32898	-2.52419	-1.55999	-1.75934	NaN	-1.48884	-1.90437	-1.78906	-1.8448	-2.05483	-2.10582	-2.33902	-1.4888	-2.47259	NaN	-1.45403	-2.24028	-1.33939	-1.27176	-1.69645
AT1G14280.1	PKS2	1	0.713359	0.647585	0.676622		-1.51671	-1.86815	-0.807566	NaN	-2.05719	-1.74407	NaN	-0.813726	NaN	NaN	NaN	-2.19088	-1.88852	NaN	-2.49967	NaN	NaN	-1.30268	-0.77017	NaN	NaN	NaN	-3.08972	NaN	-1.60372	NaN	NaN	-0.881329	NaN	-2.59651	NaN	NaN	-1.04621	NaN	-2.75782	NaN	NaN	-0.600422	NaN	-1.61113	-2.37168	-2.16552	-1.43176
AT4G20940.1	AT4G20940	1	1.79922	1.08826	1.19277		NaN	-0.53149	-0.607889	-0.698549	NaN	NaN	NaN	NaN	NaN	NaN	NaN	NaN	-0.850971	-0.456259	NaN	NaN	NaN	NaN	-0.137959	NaN	NaN	NaN	-0.87612	-0.21747	-0.363926	NaN	NaN	-0.709715	0.101301	NaN	NaN	NaN	NaN	-0.926558	NaN	NaN	NaN	-0.828173	-1.09218	NaN	NaN	-1.04006	-0.203608
AT3G10020.2	AT3G10020	1	1.24072	1.215	1.38409		0.851244	0.633673	0.227623	0.762032	1.16363	1.1193	0.723259	0.683983	0.289455	1.99054	0.195655	1.14817	0.218624	NaN	0.843364	0.448822	0.838346	0.872989	0.658747	0.690842	1.52542	1.83096	1.26066	1.75046	2.02064	1.38492	1.13652	0.0218086	1.72603	1.22554	0.882831	0.896037	1.0093	1.0067	2.0309	1.25583	1.49107	0.837244	0.459394	0.692007	0.1581	1.3457	0.378239
AT5G18525.1	AT5G18525	1	1.24144	0.95371	1.19599		0.756021	0.61421	0.731346	0.894464	0.429618	0.808632	0.332298	0.0178432	0.50366	0.138769	0.4183	0.90983	0.520893	1.02305	0.371232	1.1233	0.76769	1.24318	0.626499	0.532393	0.7771	0.891766	0.531731	-0.521971	0.655846	0.965496	0.0764952	0.616875	-0.319553	0.406535	0.762118	0.715352	0.518873	0.748463	0.213033	0.577988	0.647179	0.711735	0.880228	0.416191	0.665794	0.485832	0.315195
AT2G26770.3	SCAB1	1	0.97924	0.84703	0.878672		0.76413	1.0686	1.77972	1.30408	1.53351	0.263224	0.475576	1.14117	0.0976448	1.17038	0.577119	1.03515	1.02916	0.507542	0.796193	0.253553	0.43278	1.86002	0.174994	0.714157	0.837854	0.735636	1.23585	1.2428	1.08365	0.555363	0.874663	1.95041	1.13492	1.02927	0.478139	0.101575	1.81374	0.774143	1.22497	1.17966	0.859232	1.50225	1.32222	1.16372	0.586452	0.309818	1.3913
AT4G26630.2	AT4G26630	1	1.00247	0.983966	0.961317		NaN	NaN	NaN	NaN	NaN	NaN	NaN	NaN	NaN	NaN	NaN	-1.45391	NaN	NaN	NaN	NaN	NaN	NaN	NaN	NaN	NaN	NaN	NaN	NaN	NaN	NaN	NaN	NaN	NaN	NaN	NaN	NaN	NaN	NaN	NaN	NaN	NaN	NaN	NaN	NaN	NaN	NaN	NaN
AT2G41870.1	AT2G41870	1	0.822867	0.664416	0.697931		-1.4769	-1.99656	-0.525991	-2.05381	-1.13671	-1.15975	-1.45399	-0.677258	NaN	-1.41236	-1.51054	-1.68815	-1.01884	-1.79079	-1.34295	NaN	-1.71502	-0.896472	-3.16302	-0.927084	-1.70187	-1.31079	-1.55962	-1.44708	-1.56478	-1.81282	-0.90828	-0.608906	-1.63614	-1.11091	-1.67521	-1.43777	-0.7687	-1.96671	-1.18638	-1.85649	-0.838999	-1.00023	-2.0508	-1.38132	-2.48805	-2.70723	-1.86464
AT2G27100.1	SE	1	1.08864	1.20995	1.07374		1.6542	-2.88192	NaN	1.30193	1.38444	NaN	1.30573	NaN	1.56226	1.7243	2.55981	NaN	NaN	NaN	2.49961	2.58776	2.35116	2.49579	NaN	2.30885	1.8849	NaN	2.48786	1.08253	1.35418	1.39936	1.15359	2.21929	NaN	1.9857	2.32691	2.41372	NaN	NaN	2.49525	NaN	NaN	2.58632	NaN	2.62207	1.36968	NaN	1.69567
AT5G66190.1	LFNR1	1	0.866806	0.702206	0.796756		0.708477	-0.454397	0.635668	0.375513	0.815787	1.04489	-0.602961	1.33123	0.498039	0.624441	1.04757	-0.261524	1.10749	0.0483074	1.05217	0.497234	-1.39329	0.634805	-1.39212	0.853338	0.867741	-0.148167	0.605261	1.07708	0.23344	1.16994	-0.0237932	1.49658	-0.103233	0.728341	1.43333	-0.199534	1.16904	-0.147449	0.277135	1.0521	-0.205563	0.76556	-0.100269	0.878212	0.725622	-0.376846	1.62923
AT4G17520.1	AT4G17520	1	1.15338	1.40632	1.23712		-1.29066	-1.68998	-1.1786	NaN	NaN	-1.49103	-0.69162	-0.896418	NaN	NaN	NaN	-1.61381	-0.676729	NaN	-2.63083	NaN	NaN	-1.88225	NaN	NaN	-1.42755	-1.67385	-0.181501	NaN	NaN	NaN	-1.50787	-0.710423	NaN	-1.21141	-1.37232	-1.28233	NaN	NaN	NaN	-1.84543	NaN	NaN	NaN	NaN	-1.5087	NaN	0.167686
AT1G15400.2	AT1G15400	1	0.828974	0.881935	0.888875		1.19629	1.62043	0.895138	1.8157	1.45009	1.48752	1.77223	1.25484	2.11537	1.49456	1.60631	1.7382	0.779835	1.41843	1.60362	1.50843	NaN	1.26166	1.88148	1.02962	1.77925	2.00878	1.01073	1.93116	2.00783	1.32223	2.42063	0.523552	2.26996	1.12106	1.84208	1.61282	1.14733	1.35138	0.92027	1.94522	2.1606	1.69849	1.26611	1.15056	0.913416	1.88963	-1.56567
AT2G29190.2	APUM2	1	0.974688	0.982677	0.93245		2.41285	2.69286	3.16493	3.07866	2.954	2.12279	2.44242	3.15085	2.26136	2.61468	1.95412	2.70741	2.71141	2.60393	2.78486	1.68245	1.99354	3.00257	2.3324	2.30929	2.2368	2.51708	2.61574	2.24407	2.47303	2.27167	2.61482	3.04045	1.87851	2.74851	2.15589	2.40323	2.94899	2.65977	2.62541	2.3765	2.38847	2.65676	2.45166	2.44934	2.55173	2.30685	3.07829
AT2G19790.1	AT2G19790	1	0.932962	1.03489	0.936735		NaN	-0.129206	1.0579	NaN	0.803931	NaN	-0.426804	0.765867	0.23922	0.781136	NaN	0.135881	1.44564	0.85512	0.579429	NaN	0.160438	1.41625	0.677227	0.782063	NaN	-0.333721	1.74574	0.359818	0.500002	NaN	-0.179395	1.48179	0.0830936	0.43752	-1.17454	-0.117164	NaN	0.530382	0.811288	0.246666	0.300121	0.294361	0.358957	0.0669537	NaN	NaN	1.1665
AT3G62630.1	AT3G62630	1	0.754026	0.82671	0.754541		-0.772665	-2.90831	-0.516834	-0.760242	-0.217757	-0.326279	-2.11942	-0.407515	-0.455462	-1.3744	0.153171	NaN	0.0739746	-0.880938	-0.73039	-0.640259	-2.76484	-0.318854	-1.03548	-0.87005	-1.27789	-2.00241	-0.462934	-0.243366	-0.0360451	-0.552834	-1.09515	-1.28533	-0.187214	-0.972011	-0.397449	-3.00257	-0.954584	-0.853142	-1.73439	-0.277145	-3.02675	-0.56608	-1.06966	-1.03932	-1.99058	-4.20391	-1.13103
AT3G62630.1	AT3G62630	1	0.754026	0.82671	0.754541		-0.772665	-2.90831	-0.516834	-0.760242	-0.217757	-0.326279	-2.11942	-0.407515	-0.455462	-1.3744	0.153171	NaN	0.0739746	-0.880938	-0.73039	-0.640259	-2.76484	-0.318854	-1.03548	-0.87005	-1.27789	-2.00241	-0.462934	-0.243366	-0.0360451	-0.552834	-1.09515	-1.28533	-0.187214	-0.972011	-0.397449	-3.00257	-0.954584	-0.853142	-1.73439	-0.277145	-3.02675	-0.56608	-1.06966	-1.03932	-1.99058	-4.20391	-1.13103
AT3G61860.1	RS31	1	1.09985	1.15319	1.02596		1.10302	-2.92654	1.17827	-0.119097	1.22996	0.816952	-2.53968	0.146606	-1.16175	0.791803	0.595263	NaN	0.879486	NaN	1.31489	1.19439	-2.05068	0.885264	0.395203	0.788315	-1.22534	NaN	1.4966	0.147511	0.976225	0.146549	-1.97008	0.320389	1.31532	1.20566	-0.629865	-3.40913	0.741732	0.180719	-0.639621	0.820309	NaN	0.917059	-0.33263	1.26312	0.738123	NaN	1.46669
AT4G09800.1	RPS18A	1	0.988659	1.12993	1.02594		0.866386	1.31923	1.40634	NaN	1.11617	NaN	1.21083	1.33473	1.28485	0.912861	0.444776	0.907795	NaN	NaN	0.829993	0.69001	-1.38648	1.371	NaN	1.04681	0.81485	1.07388	2.06357	1.66218	1.33149	NaN	1.40016	NaN	1.55855	NaN	0.501496	1.35598	0.876518	NaN	1.20016	NaN	1.1665	1.50655	1.97948	1.72224	1.23522	0.991442	1.72356
AT5G52040.7	RS41	1	1.1445	1.21315	1.11172		-2.17867	-2.43066	-2.80358	-2.21789	-1.60137	-1.5015	NaN	-2.13933	-1.35775	-1.36131	-1.52059	-2.36572	-1.78027	-1.69963	-1.05721	-1.88892	-2.54676	-2.1715	-1.80306	-2.29293	-1.397	-1.86669	-2.90861	-1.28205	-1.25526	-1.53444	-1.98224	-2.79597	-1.45296	-2.04586	-0.62246	-2.06213	-1.66202	-1.86984	-2.31788	-1.57783	-2.45355	-2.20085	-2.13674	-2.37976	-2.18646	-2.40302	-1.86551
AT1G76970.7	AT1G76970	1	1.7626	1.03891	1.13558		2.85698	3.47458	3.1488	3.5691	3.27846	2.74037	3.4607	2.9008	3.21108	3.18749	2.74751	2.7735	3.08657	3.32752	2.93761	2.97784	3.3357	3.22519	3.08531	3.59676	2.8172	3.1491	3.10241	2.96927	3.23047	2.53048	2.70234	3.14557	2.76342	3.22627	2.57194	3.10579	3.24745	3.83184	3.17564	2.82027	2.65126	2.84027	3.14116	3.39414	3.43746	3.67592	3.02754
AT3G01310.3	AT3G01310	1	1.10301	0.759442	1.00798		4.65686	4.98045	0.969004	1.92275	4.86477	4.80292	4.77102	0.954401	5.06917	5.36543	4.73087	1.34272	1.15941	5.46379	5.1536	4.58773	4.97691	2.06772	5.19357	5.38435	4.53996	5.15467	5.9523	4.843	5.23255	1.38543	4.78975	5.56583	4.4815	5.01224	4.52318	4.95151	5.56678	5.66411	5.25779	4.75509	1.78712	5.56046	5.19417	4.99138	4.67115	4.07752	5.23075
AT4G02480.1	AT4G02480	1	1.023	0.940768	1.00896		1.85244	0.982443	1.12236	0.873661	0.458343	1.39316	2.32228	2.58807	1.9951	1.61922	1.5328	0.852468	1.9068	2.10098	0.887235	1.5787	1.85126	1.24717	1.53009	0.931391	1.67667	2.04393	1.8302	0.712761	0.277994	0.810015	1.86012	2.40133	1.24741	1.28678	1.91043	2.09174	1.77816	1.70384	1.29828	1.43546	0.256865	0.890799	1.65833	0.399944	1.33404	0.901756	0.121586
AT3G62330.2	AT3G62330	1	0.945262	0.98911	0.952669		0.680759	0.342184	1.43383	0.927193	1.50894	-0.135977	0.408482	1.56164	0.408922	1.02865	0.885411	0.0268631	1.88396	1.19656	1.24996	0.00767899	0.367904	1.30445	0.940891	1.892	-0.0790005	0.0233574	NaN	1.21693	0.728451	-0.148499	-0.0895815	1.54393	0.297546	NaN	0.0361052	0.592731	1.79982	NaN	NaN	0.322044	NaN	1.40717	1.36049	0.953028	-0.00279236	0.240517	1.33972
AT5G14410.1	AT5G14410	1	0.553406	1.10127	0.740903		-0.405647	-0.0489311	-0.172199	-0.879129	-0.8558	0.225174	0.914232	0.129379	0.57622	-0.402115	0.350341	-0.545515	0.181961	0.35791	0.0814142	-0.234983	-0.0970163	-0.166129	-1.17427	-0.814217	0.226645	0.619135	-0.269197	-0.145029	-0.705545	0.526451	0.763141	-0.491512	0.341114	-0.32816	0.204436	0.279868	0.104401	-0.859108	-0.777686	-0.295658	-0.573225	NaN	NaN	NaN	-0.842922	-0.609514	-0.764397
AT5G05190.1	Y-1	1	4.1171	1.25121	2.52719		-3.61631	-3.78919	NaN	NaN	NaN	NaN	-3.4881	-4.07906	NaN	-3.48597	-3.85474	-3.57473	NaN	-4.42282	NaN	-4.30057	-3.43003	NaN	-3.55582	NaN	-3.94594	-4.21083	-4.04425	NaN	-4.20977	-3.70053	-3.4784	-3.75119	-2.64914	-3.56981	NaN	-3.65329	NaN	-4.01955	NaN	-3.56283	-3.25021	NaN	-4.52468	-3.83457	-2.67951	-1.77514	-3.58789
AT1G27300.1	AT1G27300	1	0.995624	1.24901	1.10271		0.816278	0.418728	0.408783	1.07358	0.878861	0.592684	-0.330997	0.416988	0.00465393	0.668606	0.114932	0.49054	0.95616	0.551895	0.447854	0.594961	-0.134877	0.310452	0.0830231	0.521013	0.343733	0.0762444	0.85537	0.134136	0.613134	0.0579929	-0.150126	0.581585	0.221806	1.01526	-0.257586	0.315253	0.724285	0.575396	0.33566	0.25164	NaN	0.846046	0.789083	0.745594	0.476635	0.240038	1.01348
AT3G06050.1	PRXIIF	1	0.939436	1.14997	0.958128		-2.63358	-2.62201	-0.98274	-1.25028	-0.886811	-1.69287	-2.46043	-0.822788	-0.808466	-1.54917	-1.35173	NaN	-0.359486	-1.00108	-1.13622	-1.85513	-2.02721	-1.35224	-1.71143	-1.90183	-2.10062	-2.10694	-1.09105	-1.10356	-0.633118	-1.74621	-1.52341	-1.32552	-0.853685	-1.22223	-1.24909	-2.27364	-0.90757	-1.4405	-2.09485	-1.22977	-2.64581	-1.0297	-1.85671	-1.80488	-1.29353	-2.38717	0.0272503
AT4G15545.1	AT4G15545	1	0.798127	0.770704	0.782836		3.97498	3.52598	3.75092	3.46453	4.26533	3.3272	3.54427	3.50079	3.43335	3.65741	3.78631	3.2625	3.61907	3.5215	4.11181	3.37904	3.1869	3.90526	3.18575	3.83002	3.37939	3.45185	3.94426	3.13224	3.26587	3.79464	3.09948	3.77696	3.40601	4.02086	3.67394	3.82682	3.71785	3.91763	4.18128	3.63313	3.15101	3.71391	4.07536	3.78436	3.44723	3.10445	3.13226
AT3G49601.1	AT3G49601	1	0.957378	1.0502	1.00666		NaN	NaN	NaN	NaN	NaN	NaN	NaN	NaN	NaN	NaN	NaN	NaN	NaN	NaN	NaN	NaN	NaN	NaN	NaN	NaN	NaN	NaN	NaN	NaN	NaN	NaN	NaN	NaN	NaN	NaN	NaN	NaN	NaN	NaN	NaN	NaN	NaN	NaN	-1.54304	NaN	NaN	NaN	NaN
AT1G22060.2	AT1G22060	1	0.946119	0.79132	0.943212		0.473927	0.821245	1.40464	1.18222	1.10125	0.685282	0.189127	0.897062	0.511122	0.962187	0.348968	0.823389	0.917082	0.889414	1.01895	0.863203	1.03282	1.14156	0.93399	1.28944	0.551821	0.639572	0.224388	0.584068	0.910221	0.473961	0.734099	1.09398	-0.0105896	0.526423	0.539769	0.484971	0.890732	0.798944	1.22242	0.819067	0.929447	0.91802	0.869045	1.14013	0.800158	0.21792	1.34005
AT5G63370.5	CDKG1	1	1.62544	0.939264	1.46711		NaN	-0.485102	0.312384	0.904667	-0.303403	NaN	-1.29262	0.125652	-1.24487	0.0287418	NaN	-0.341204	0.547344	-0.543613	-0.309503	NaN	NaN	-0.15363	0.200506	-0.249548	NaN	-3.34863	0.741768	-0.457968	0.132601	NaN	NaN	1.4421	-1.0831	-0.0274153	NaN	NaN	0.112696	0.165939	0.18047	NaN	-0.753563	0.636862	-0.146349	0.718359	NaN	-0.369617	0.623592
AT1G08640.1	CJD1	1	0.98353	1.02156	0.995581		-0.824606	0.346615	-0.307667	-0.91123	-0.474444	-1.31563	-0.287874	-0.563498	-0.462498	-0.634129	-1.06355	-0.366308	-0.783867	-0.667521	-0.728543	-1.05296	-0.478171	-0.355989	-1.07741	-1.23687	-1.13089	-0.448095	-1.0867	-0.314152	-1.19161	-0.291069	0.186141	0.420542	-0.600388	-1.03052	-0.661201	-0.0938482	-0.30905	-0.295219	-0.248042	-1.5534	-0.365423	-0.985435	-0.852863	-0.36574	-0.234898	-0.203949	-0.194088
AT5G09620.2	AT5G09620	1	0.963315	1.01133	1.0103		-1.30732	-0.887184	-0.0227795	-0.813284	-0.603414	-0.845339	-0.601976	0.417189	-0.246672	-0.695135	-0.568402	-0.694595	-0.257656	-1.04435	-0.0777349	-0.676844	-0.282701	0.219483	0.100821	-0.48374	-0.963606	-0.639574	-0.220743	-0.431936	-0.566193	-0.734337	-0.205754	0.0286083	-0.387674	-0.476127	-0.520373	-0.683719	-0.250448	-1.06341	-0.440602	-0.81068	-0.587503	0.0767345	-0.966099	-0.655333	-0.832306	-1.79283	-2.05762
AT2G39010.1	PIP2-6	1	1.13081	0.905014	1.16049		0.620861	0.392124	0.00717354	0.393984	0.737664	0.35605	0.396645	0.126143	0.555902	0.41753	0.481622	-0.361395	-0.240332	0.283508	0.976203	0.415096	-0.229978	-0.392234	-0.964069	0.415039	0.7148	0.509909	-0.0521927	0.864573	-3.11286	0.828745	1.05082	-0.190014	1.10445	0.670266	1.06198	0.311135	0.153234	-0.0661659	0.181062	0.904631	0.66909	0.268122	-0.0125408	0.546923	-0.314445	-0.507801	-0.333679
AT5G35630.3	GLN2	1	0.861049	0.826324	0.929641		-1.75812	-1.3575	-0.894939	-1.47285	-1.12696	-0.923752	-1.41351	-1.21648	-0.854507	-1.10459	-0.755971	-2.41178	-0.434946	-1.46737	-0.8728	-0.741562	-1.74082	-1.07611	-2.09838	-1.86165	-0.910961	-0.928659	-0.984339	-0.816633	-0.200901	-0.67565	-0.986438	-1.30272	-0.873072	-1.40318	-0.603919	-1.1644	-0.992588	-1.54535	-1.83642	-0.845402	-1.11509	-0.802315	-1.82955	-1.36712	-1.52856	-1.00701	-0.221441
AT1G32060.1	PRK	1	0.817211	0.722275	0.809634		-6.7377	NaN	-1.25031	NaN	NaN	NaN	NaN	-1.3587	NaN	NaN	-2.88842	NaN	-0.263678	NaN	NaN	NaN	NaN	-0.980947	NaN	NaN	NaN	NaN	-0.688234	-3.18429	-2.39888	NaN	NaN	-1.16299	-3.63707	NaN	NaN	NaN	-1.02113	-4.32938	NaN	NaN	NaN	-1.23087	NaN	NaN	NaN	NaN	-1.37582
AT2G37160.3	AT2G37160	1	1.02238	1.08017	1.09962		-3.15868	-1.86357	-2.69209	-3.0906	-4.10768	-2.77265	-0.941628	NaN	-1.51881	-3.76539	-3.30083	NaN	NaN	-0.991302	NaN	-2.77684	-1.00366	NaN	-0.549559	NaN	-2.47961	-1.14259	-3.16649	-2.76853	NaN	-4.31583	-0.856778	-3.50319	-1.42965	NaN	NaN	-1.15358	NaN	-1.96467	NaN	NaN	-1.49259	-3.98189	-2.4802	NaN	-2.51031	-0.614645	-3.85094
AT3G56410.2	AT3G56410	1	2.18837	0.889423	1.33611		-0.61072	-0.323454	-0.136641	-0.206743	-0.373837	NaN	-0.565775	-0.471504	-0.57077	-0.941151	-0.966113	-0.424574	-1.49855	-0.241001	-1.57434	-0.769663	-0.284482	-0.794295	-0.280678	-1.57673	-0.64233	-0.105297	-1.1035	NaN	-1.2007	-0.721096	-0.159534	NaN	0.256805	-1.20084	NaN	-0.726033	NaN	-0.361647	NaN	-1.13362	-0.301716	-1.05317	-1.18555	NaN	-0.599285	-0.360399	NaN
AT5G01530.1	LHCB4.1	1	0.984708	0.855585	0.963266		NaN	1.90366	1.76779	NaN	1.84441	2.62269	NaN	2.66249	NaN	NaN	2.2225	1.94331	1.98677	NaN	2.01016	NaN	NaN	2.36218	2.10315	NaN	2.21885	NaN	2.60827	2.06034	-1.57003	-2.42405	0.702405	2.35665	NaN	NaN	2.60833	NaN	2.37176	1.51253	NaN	1.98677	1.16048	1.70392	NaN	1.80006	2.78404	NaN	1.976
AT5G01530.1	LHCB4.1	1	0.984708	0.855585	0.963266		NaN	1.90366	1.76779	NaN	1.84441	2.62269	NaN	2.66249	NaN	NaN	2.2225	1.94331	1.98677	NaN	2.01016	NaN	NaN	2.36218	2.10315	NaN	2.21885	NaN	2.60827	2.06034	-1.57003	-2.42405	0.702405	2.35665	NaN	NaN	2.60833	NaN	2.37176	1.51253	NaN	1.98677	1.16048	1.70392	NaN	1.80006	2.78404	NaN	1.976
AT2G29210.1	AT2G29210	1	1.14195	1.32844	1.10179		-0.977251	-0.614613	-0.0268555	-0.409138	-0.493047	NaN	NaN	0.179098	-0.272833	-0.100067	-0.913838	-0.0803127	-0.91478	-0.519039	0.139642	-1.24512	-0.911719	-0.197972	0.503147	-1.34874	-0.913992	-0.788776	-0.00911713	0.173971	0.251041	-0.793657	-0.664737	-0.454292	0.346001	-0.150022	-0.467158	-0.674922	-0.240669	-0.780758	-0.656404	-0.347645	-0.347408	0.138193	-0.751055	-0.704407	-0.676973	0.0448723	0.514343
AT3G03050.1	CSLD3	1	1.96888	1.11358	2.0507		1.07557	-0.195091	NaN	0.272198	-0.532308	1.31104	0.4897	NaN	-0.373346	-0.27766	0.738547	-0.236313	-2.06553	0.101049	-0.863015	1.08414	0.550679	-1.75086	0.137238	-0.267925	0.59012	0.204857	NaN	-0.462149	-0.406818	1.10806	-0.184491	NaN	-0.614992	-0.980689	0.243892	0.127843	-2.86661	-0.323515	-0.732635	-0.445126	-0.631361	NaN	NaN	-0.481363	1.29874	0.139874	NaN
AT4G39150.3	AT4G39150	1	0.896407	1.03003	1.01358		1.48361	0.512594	1.6657	1.10338	0.613175	2.32986	2.91437	0.818514	3.24966	1.67414	1.99491	-1.34373	0.803761	1.5372	1.10572	2.34024	2.09859	-0.378684	0.693913	-0.805296	2.17383	2.43038	0.407227	2.07801	1.60637	2.54983	2.49786	0.0719662	3.19074	0.946452	2.28536	1.38701	0.35516	1.21761	-0.191911	1.9719	0.835573	0.299627	0.345367	-0.339756	1.7439	2.18185	0.19298
AT5G11200.1	RH15	1	0.976424	1.17466	1.04978		NaN	NaN	NaN	NaN	-2.19377	NaN	-0.986847	NaN	-0.664677	NaN	NaN	-1.24801	NaN	-1.02034	-1.32819	NaN	-1.31984	NaN	NaN	NaN	NaN	NaN	NaN	NaN	NaN	-2.16417	-1.03278	NaN	-0.772955	NaN	-1.43138	-1.84013	NaN	-1.29427	NaN	-1.68381	-1.70432	NaN	-1.90074	NaN	NaN	-1.25767	NaN
AT5G58140.4	PHOT2	1	0.932429	0.683394	0.775486		1.63698	1.79133	2.3262	1.92352	1.92636	1.79618	2.01146	2.41002	1.8681	1.64808	1.72645	1.62692	2.24313	2.00143	1.91719	1.56481	1.41419	2.14797	1.55317	1.78506	1.45998	1.7731	1.20623	1.37268	1.6335	1.47471	1.81343	2.25237	0.756739	1.82951	1.65615	1.82193	2.03639	1.70849	1.42191	1.65458	1.64355	1.49712	1.73681	1.59002	1.43036	0.77276	1.61814
AT3G54170.1	FIP37	1	0.974493	0.948645	0.928257		0.548101	-0.272285	NaN	0.490669	0.279405	0.208616	NaN	-0.281048	NaN	-0.055212	0.598853	-0.526381	NaN	NaN	-0.0463381	NaN	NaN	0.0887423	NaN	0.384541	NaN	-0.253681	NaN	0.42137	0.446608	-0.208254	NaN	NaN	0.23254	0.24952	NaN	NaN	NaN	0.9799	0.0563288	NaN	0.230633	NaN	0.59313	NaN	NaN	-1.10008	-0.104269
AT4G24290.2	AT4G24290	1	1.12993	0.872258	0.939501		-1.26862	-1.46016	-1.66734	NaN	NaN	NaN	NaN	-1.21987	NaN	-1.28601	-1.11708	-0.917377	-0.899694	-0.304138	-0.93028	-1.58293	-1.48604	-1.46898	-1.24148	-1.1687	-1.18532	-1.66983	NaN	-2.19743	-2.39658	-1.39223	-2.09622	-0.675184	-1.37791	-0.978536	-1.18659	NaN	-0.995701	-0.950201	-1.05554	-1.41224	-1.84384	-1.37623	-0.813181	-0.902256	-1.24652	-0.778051	-1.48357
AT3G54300.3	VAMP727	1	0.910434	0.912231	0.913528		NaN	NaN	NaN	-1.24568	NaN	NaN	NaN	NaN	NaN	NaN	-0.896878	NaN	NaN	0.273506	NaN	NaN	-0.377717	-1.18804	-0.179403	NaN	-0.414522	NaN	NaN	-2.21036	NaN	NaN	-0.893357	-1.05511	-1.35366	NaN	NaN	-0.342484	-0.692875	-0.683554	NaN	NaN	NaN	-1.78371	-0.791679	NaN	NaN	NaN	NaN
AT4G37700.1	AT4G37700	1	0.515508	1.26726	0.985013		-0.313637	NaN	NaN	NaN	-1.01293	0.277765	0.819773	NaN	-0.293301	-0.488565	-0.396356	NaN	NaN	0.496477	-0.273711	-0.371498	0.923129	NaN	-0.182034	-0.18792	-0.569893	0.185688	NaN	-0.00644875	NaN	-0.491623	0.57063	0.368557	-3.64571	-0.619416	-0.366614	0.463084	NaN	0.106302	-0.750684	-0.339127	0.515833	NaN	0.565155	NaN	NaN	0.30933	0.124378
AT3G48050.2	AT3G48050	1	1.12339	0.892968	1.03027		-1.75296	-1.53958	NaN	-1.8126	-1.64514	NaN	NaN	-1.01753	-1.51478	-1.81081	NaN	-2.11484	NaN	NaN	NaN	NaN	NaN	NaN	-2.62527	NaN	NaN	-0.601908	NaN	-1.94391	NaN	-1.85339	NaN	NaN	-1.51486	NaN	NaN	NaN	NaN	NaN	NaN	NaN	-1.54473	NaN	NaN	NaN	-0.358311	NaN	NaN
AT1G71770.2	PAB5	1	1.59282	2.00303	1.52211		NaN	-1.70848	NaN	-1.12517	-1.5508	-1.62856	-1.78271	NaN	-1.09048	-1.91638	-1.96073	-1.3082	NaN	NaN	-1.48387	-2.24117	-1.74722	NaN	-1.91885	-1.44212	-2.36851	-1.85253	NaN	NaN	NaN	-2.31266	-1.39598	NaN	-1.70484	-2.26737	-2.01497	-1.99844	NaN	NaN	-2.10001	NaN	NaN	NaN	NaN	-1.72714	-1.04365	-0.979721	NaN
AT1G06230.4	GTE4	1	1.12645	1.0262	1.0346		0.398613	0.217733	0	0.0569363	0.674888	0.0733032	NaN	0.128281	NaN	-1.92714	-0.246472	-0.0134716	1.18161	0.184732	0.835036	0.374454	-0.319472	0.739507	0.063652	0.926693	NaN	NaN	1.07297	NaN	1.02988	0.138521	NaN	0.585798	-0.140656	1.1239	-0.00409031	-0.303981	1.38266	0.544775	0.864696	0.0172653	-0.195917	0.191288	NaN	1.17012	NaN	-0.393908	0.365061
AT2G16900.6	AT2G16900	1	1.19588	0.898557	1.06499		NaN	NaN	NaN	NaN	0.659179	0.590853	0.613007	0.698698	0.775183	NaN	0.580876	NaN	1.06136	1.56642	0.384786	0.617441	0.563382	NaN	1.06153	0.71199	NaN	0.822351	1.33514	NaN	0.497519	NaN	0.732085	1.03424	NaN	1.05443	NaN	0.881448	NaN	NaN	NaN	0.436049	NaN	NaN	NaN	NaN	0.814526	0.466703	0.453661
AT5G20290.1	RPS8A	1	0.994555	1.32563	1.13912		-1.50578	-1.62202	-1.01277	-1.35616	-1.06815	NaN	-1.88109	-0.980444	-1.91232	-1.56618	NaN	-1.42982	-1.16452	-2.0691	-1.03153	NaN	NaN	NaN	NaN	-0.62731	NaN	-1.65872	-1.8275	-0.888119	NaN	-1.63317	-1.08591	-0.765989	-1.63907	-1.04296	-1.7983	-1.4626	-0.996012	-1.41408	-0.907826	-1.47703	NaN	NaN	NaN	-1.21896	NaN	NaN	-1.03701
AT1G70180.6	AT1G70180	1	1.24655	1.288	1.12834		NaN	-4.79885	-2.6359	-4.71362	-3.82189	NaN	NaN	-3.03917	-6.09394	-4.17266	NaN	-4.77468	-2.41559	-4.48424	-3.66433	NaN	-5.07402	-2.70293	-5.18103	-4.29938	NaN	-5.20708	-2.38787	-4.26562	-4.10344	NaN	-5.52573	-2.51505	-3.86874	-3.51897	NaN	NaN	NaN	-4.83033	-3.92321	-4.94906	NaN	-2.66618	-5.29906	-4.19106	NaN	NaN	-1.92212
AT4G17100.1	AT4G17100	1	1.0732	0.94415	1.13116		NaN	NaN	-0.602278	-0.410862	-0.739768	NaN	-0.762434	NaN	NaN	NaN	-0.508657	0.0472927	NaN	-0.308901	-0.772464	NaN	-0.345994	-0.441102	-0.491028	-0.727045	NaN	-0.0623016	-1.59614	-1.03014	NaN	NaN	-0.24536	NaN	-1.21247	NaN	NaN	NaN	NaN	-0.336176	-0.670453	NaN	-0.54986	-0.884462	-0.574924	NaN	NaN	-0.281208	NaN
AT2G29210.1	AT2G29210	1	1.14195	1.32844	1.10179		2.07579	2.52242	2.53326	2.27983	2.11977	2.09735	2.60417	2.66376	2.66614	2.69071	2.18626	2.44345	1.97556	2.16763	2.5344	1.82604	2.22343	2.37778	2.9593	2.02773	2.28447	2.77798	2.48906	2.83344	2.61554	2.30667	2.86414	2.05237	2.56784	2.2194	2.73564	2.1938	2.28351	2.4178	2.00334	2.33172	2.60922	2.675	2.03931	2.19149	2.32418	2.45919	2.85359
AT5G05700.2	ATE1	1	0.861311	0.936215	0.931025		-2.13765	-1.3352	-2.33426	-1.59159	-1.6479	-1.32693	-1.07889	-1.25801	-0.811577	-1.23162	-0.813695	-0.863113	-1.50587	-1.74695	-1.3871	NaN	NaN	-1.5621	NaN	NaN	-1.54106	-0.957741	-1.43818	-0.89201	-1.21038	NaN	-0.166522	-2.16356	-0.802711	-2.0741	-1.1965	-1.24484	NaN	NaN	-2.58772	NaN	-0.823261	-1.39821	-1.82033	NaN	-1.66795	-1.00458	NaN
AT2G38280.2	AMPD	1	1.07485	1.2782	1.14119		-0.832418	-0.0718517	0.263327	-0.344545	-0.112708	-0.12018	-0.132118	NaN	0.148432	-0.203936	-0.365912	0.328903	0.0705318	-0.364182	0.536345	-0.750301	NaN	0.280036	-0.0182762	0.0472507	-0.467222	-0.155348	0.355995	-0.0163555	0.344999	-0.159889	0.717946	0.292336	-0.356094	0.0834742	-0.177325	-0.553109	0.389437	-0.583494	-0.247546	-0.484406	-0.0439358	0.699766	-0.678057	-0.200087	-0.717644	-0.568996	0.922039
AT4G22290.1	AT4G22290	1	0.76116	0.804919	0.720808		1.40265	1.1097	0.761839	1.34067	0.542953	0.590691	0.475248	-0.266844	0.877407	0.68498	0.817168	0.240332	0.634569	0.933018	1.14087	0.679705	0.511838	0.959678	0.877886	1.20534	0.965109	1.13743	0.50378	0.57618	0.772177	0.661459	1.27928	0.465906	0.140335	1.09788	0.488063	0.685391	0.296349	1.34512	1.01025	0.962891	0.606199	0.333525	0.62322	1.15841	0.943087	0.859322	0.427242
AT4G22290.1	AT4G22290	1	0.76116	0.804919	0.720808		1.40265	1.1097	0.761839	1.34067	0.542953	0.590691	0.475248	-0.266844	0.877407	0.68498	0.817168	0.240332	0.634569	0.933018	1.14087	0.679705	0.511838	0.959678	0.877886	1.20534	0.965109	1.13743	0.50378	0.57618	0.772177	0.661459	1.27928	0.465906	0.140335	1.09788	0.488063	0.685391	0.296349	1.34512	1.01025	0.962891	0.606199	0.333525	0.62322	1.15841	0.943087	0.859322	0.427242
AT3G47470.1	LHCA4	1	0.901051	0.725557	0.858245		1.91549	1.04767	1.65233	1.97328	0.850139	1.48445	1.60443	2.19242	2.39656	1.63056	0.826695	1.3922	1.33047	2.49994	1.25501	1.11833	2.11628	1.54819	1.74266	1.19411	1.53802	1.78406	1.47956	1.79221	0.881416	1.52682	1.03809	2.2625	2.12387	1.69336	0.87267	1.86113	1.03902	1.61227	1.27354	1.03518	1.2195	1.07985	2.38629	1.3291	1.16673	0.536144	-0.0554733
AT1G13360.3	AT1G13360	1	0.915218	0.824171	0.797955		0.878946	1.17825	0.712223	0.918121	1.18449	0.503561	0.788614	-0.177027	-0.573488	1.1947	0.566283	1.35939	0.470194	-0.330053	1.27523	1.22489	1.26038	0.116494	0.687475	0.671034	0.596762	0.468586	-0.00445175	-0.137932	0.468012	0.797939	0.719335	0.214325	0.0678062	0.733569	0.371839	0.710347	0.0656013	0.676517	1.22031	0.849926	1.02259	0.509207	0.279434	0.799129	1.22637	0.956463	-0.249432
AT1G22500.1	ATL15	1	0.918908	1.92423	1.80454		-1.14792	-0.281239	NaN	-0.35005	-0.792794	-1.34769	-0.495533	NaN	-0.42642	-1.19398	-1.76315	-0.872017	NaN	-0.662743	-0.889728	-1.68572	-0.772273	NaN	-0.717607	-1.27726	-1.31602	-0.749655	NaN	-0.871231	-1.83182	-1.09199	-0.313636	NaN	-0.75205	-1.28335	-1.50489	-0.776183	NaN	-0.517204	-1.43374	-1.23318	-0.575245	NaN	-1.03211	-1.2979	-1.27253	-0.10939	0.0645657
AT3G19370.3	AT3G19370	1	0.897076	0.707063	0.793098		-0.597549	-1.08955	-0.519468	-0.577623	-0.335879	-0.266546	-0.332632	-0.123039	0.447916	-0.71979	0.102901	-0.509912	-0.551935	0.799063	0.0117884	-0.556774	-0.48294	-0.489112	0.382256	-0.246552	-0.530508	-0.653595	-0.275303	-0.038763	-0.645748	-0.140617	0.0364561	-0.455597	0.347521	-0.0849943	0.305039	0.0801668	-0.618206	-0.360624	-0.116315	-0.306448	-0.367626	-0.309204	-0.236067	-0.460083	-1.24382	-1.92538	-1.29389
AT3G21670.1	NPF6.4	1	0.677501	0.718193	0.785059		NaN	NaN	NaN	NaN	NaN	NaN	NaN	NaN	NaN	NaN	NaN	NaN	NaN	NaN	NaN	-0.489492	NaN	NaN	NaN	NaN	NaN	NaN	NaN	NaN	NaN	NaN	NaN	NaN	NaN	NaN	NaN	NaN	NaN	NaN	NaN	NaN	NaN	NaN	NaN	NaN	NaN	NaN	NaN
AT2G25430.1	AT2G25430	1	0.990963	0.974212	1.09425		0.149187	0.636497	0.609646	-0.259233	0.1274	0.649181	1.04755	0.519117	0.638624	0.290421	0.484782	0.078289	0.825424	0.478687	0.187135	0.435598	0.678395	0.177566	-0.486355	0.347359	0.634132	1.32857	0.588293	0.154112	0.326864	0.299656	1.48612	0.208273	0.399063	0.00842953	0.636767	0.64924	-0.104034	-0.283136	0.082881	0.0521755	0.371904	0.448339	-0.323507	0.00128555	0.578035	0.571053	0.763872
AT5G62390.1	BAG7	1	1.09734	1.0514	1.04149		-2.54915	-1.80696	-1.96262	-1.66555	-2.07645	NaN	-1.57991	-1.72172	-1.43514	-1.96223	-2.03663	-2.25312	-1.51892	-2.01896	-1.46994	-1.85302	-2.06528	-1.77983	-1.94759	-2.94223	-2.26249	-1.57349	-1.78645	-1.14665	-1.06698	-2.17496	-1.26438	-2.34834	-1.19794	-2.04118	-2.18107	-1.87008	-2.24991	-2.20544	-2.63689	-2.10299	-1.465	-1.22781	-2.33242	-2.88201	NaN	-1.70886	-1.62337
AT3G51470.1	AT3G51470	1	1.07881	1.05059	1.18708		1.56678	2.11599	2.22431	2.27812	1.91054	1.31571	1.35646	1.38872	0.914356	1.66401	0.918117	1.07975	1.43645	2.00182	1.30018	1.01235	1.67176	1.48627	2.02444	1.53516	1.92308	2.2587	2.18687	1.81786	1.94687	0.906708	1.96	1.98978	1.22962	2.01223	0.739892	1.45061	1.42447	1.68424	0.937018	0.600401	1.2982	1.14123	2.10559	1.42458	2.14516	2.06213	1.64753
AT5G24430.1	CRK4	1	1.63219	1.10758	1.52649		0.545135	0.64707	1.30246	0.774666	0.953832	1.28041	1.02488	0.99012	1.75401	1.03511	1.03329	0.794472	0.889996	1.3407	1.58299	0.597174	0.835847	0.879748	1.19932	1.2048	0.626581	0.944618	1.98669	0.954981	0.629843	1.30212	1.40881	1.32143	1.44573	0.637109	1.34499	0.7294	1.15155	0.786308	0.914376	0.994991	0.836813	1.07776	0.392185	0.795212	1.10324	1.20724	1.16354
AT1G44910.1	PRP40A	1	1.03236	0.952476	0.992956		2.46025	0.277056	1.75229	1.28858	1.87043	-1.82506	0.477629	1.82416	1.04943	0.897257	2.94267	0.467218	2.06579	1.26378	1.25586	-1.92016	0.51032	1.66392	0.74164	1.22602	-3.19078	0.517305	1.72523	1.83146	2.5425	NaN	0.741405	1.16101	2.10542	1.62207	0.393517	0.418796	1.58794	1.62914	0.906543	2.29601	0.26684	1.51482	1.08622	1.23103	-0.802382	0.228384	1.35656
AT4G24680.5	MOS1	1	1.14716	1.09472	1.05741		-1.56165	-0.868782	-0.717476	-0.407846	-0.625434	-0.736235	-0.491055	-0.363745	0.327913	-0.696079	-0.299737	-1.93926	0.0954952	0.312048	-0.5276	-1.12237	-1.36593	-0.854291	-0.861992	-1.18789	-1.10205	-0.374277	-1.00418	-0.349922	-0.40659	-1.07999	-0.413922	-0.572557	-0.0453224	-0.75455	0.0997992	-0.662601	-0.399837	-0.321243	-1.39808	-0.534477	-0.707121	-0.668413	-0.757017	-0.983036	-1.01475	-1.38242	0.135916
AT2G05830.1	AT2G05830	1	1.00238	1.03068	1.01173		-0.181755	0.629179	-0.296015	0.316727	-0.00700092	0.950268	0.626022	0.172482	0.384336	0.271488	0.432281	0.290112	1.13393	0.557283	0.217631	0.414396	0.758031	0.615951	0.618504	-0.411839	0.156622	0.63843	0.512587	0.334669	0.383379	0.515947	0.495677	-0.079031	0.85619	-0.351943	0.880826	0.396274	0.0354195	0.147532	-0.363868	0.399998	0.449919	0.727961	0.199396	0.392992	0.400671	0.54817	0.0806026
AT3G05090.3	LRS1	1	0.995133	1.01533	0.992876		3.87576	3.98905	4.50011	4.4852	4.22433	4.10427	3.3148	4.23892	3.87752	4.50575	4.32358	4.19556	4.86355	3.76829	4.37235	4.0538	3.31315	4.52149	3.76653	4.30149	3.63026	3.33257	4.77712	3.56737	4.38906	3.86438	4.26086	4.75001	3.42668	4.26475	3.78838	3.60254	4.72015	4.27645	4.36154	3.8933	4.09887	4.53993	4.66585	4.96064	4.04984	3.75805	4.50236
AT3G12780.1	PGK1	1	1.0552	0.888286	0.928496		1.50786	1.25551	1.16784	1.59402	1.79315	1.48355	0.829451	1.45069	1.09199	1.33466	1.44474	1.33895	0.791847	0.518026	1.92461	1.4452	0.879294	1.39869	2.0745	1.32264	1.58762	1.19427	1.35945	1.7466	1.56076	1.86588	1.31117	1.1233	1.62698	1.20984	1.68412	1.02325	1.00169	1.77879	1.78889	1.76155	1.3713	1.18865	0.95196	1.66218	1.16446	1.08523	0.480593
AT1G50010.1	TUBA4	1	0.990973	1.02429	1.05562		2.51154	2.83449	2.8736	2.05048	2.35318	2.00921	2.8742	2.40738	1.05902	2.57793	2.79071	2.65218	2.38122	1.95535	1.98346	1.88369	3.24322	2.43425	2.12914	2.30428	2.67764	2.50176	3.48352	1.41129	2.55027	1.46316	3.2265	2.94819	2.70434	2.59313	1.53812	2.39596	2.3693	1.99558	2.52425	1.79679	1.85887	1.89787	2.24072	2.76869	2.51031	2.47644	2.64281
AT2G31560.3	AT2G31560	1	0.455701	0.894149	0.636157		0.951777	NaN	NaN	NaN	0.875104	0.779171	NaN	NaN	0.981413	NaN	0.880172	NaN	NaN	1.69256	NaN	NaN	NaN	0.584826	NaN	1.1787	0.711016	1.14045	NaN	0.563717	0.926622	0.624113	0.65422	NaN	1.8484	NaN	0.169932	1.14693	NaN	1.39993	1.68165	1.59845	NaN	NaN	1.49088	NaN	1.31942	0.865927	NaN
AT5G62910.2	AT5G62910	1	1.05411	1.20062	1.1141		-0.53614	-0.900473	-0.61253	-0.30834	-0.781747	-1.04072	-0.823744	-0.286573	-0.422125	-0.353619	-0.44526	-0.960407	0.0341759	-0.306793	-0.362401	-0.648039	-0.616618	-0.000508308	-0.224075	-0.200115	-0.622911	-0.82604	-0.329796	-0.646254	-0.333534	-0.640295	-0.846202	-0.0309525	-0.52544	-0.354115	-0.629563	-0.498193	0.138876	0.0746479	-0.0304003	-0.429512	-0.857821	0.163847	0.186636	-0.268415	-0.280743	-0.437548	-0.910431
AT4G12120.1	SEC1B	1	1.15278	0.917491	0.981948		-0.620935	-0.175735	-1.19912	-0.854752	-0.865947	-1.50323	-0.487318	-1.65567	-1.19061	-0.77305	-1.36068	NaN	NaN	-1.49303	-1.59144	NaN	NaN	-1.59018	NaN	NaN	-1.81588	-0.809626	-1.21715	-1.95655	NaN	-1.68567	NaN	-1.30993	-1.70529	-1.42567	NaN	NaN	NaN	-1.57881	NaN	NaN	NaN	NaN	-1.63242	NaN	-0.75655	0.266973	-0.813307
AT2G46020.6	BRM	1	1.20126	0.954279	1.10161		-2.87616	NaN	NaN	NaN	-3.83869	-3.6682	NaN	-2.39524	NaN	NaN	-2.16227	NaN	-1.71905	-2.34579	NaN	NaN	NaN	-1.31898	NaN	NaN	NaN	NaN	-2.28379	NaN	NaN	NaN	NaN	-2.46978	NaN	-3.25305	NaN	NaN	-2.34667	NaN	NaN	NaN	NaN	NaN	NaN	NaN	NaN	NaN	-1.61228
AT2G32040.1	AT2G32040	1	1.10064	1.16986	1.10781		0.714582	1.01848	0.615894	1.20591	0.636361	0.728071	1.2737	0.843987	1.26475	0.794348	0.918458	1.63991	0.224401	0.704218	0.809323	0.42231	0.575974	0.655871	0.185236	0.891285	0.749731	1.04209	0.890974	1.35182	1.02381	0.735416	1.42818	0.864836	1.04777	1.17433	0.774297	0.546544	NaN	0.581892	0.636348	0.0241718	1.04471	-0.250044	0.796139	0.651073	0.931366	1.00909	0.769669
AT3G04630.2	WDL1	1	0.981297	1.13838	1.09502		1.34921	1.27928	1.58424	2.28164	1.65691	1.64649	1.28166	1.67019	1.81968	1.28226	1.42071	1.32664	1.24053	1.87449	1.55424	1.45496	0.981578	1.50341	2.24728	1.52592	1.83142	1.6195	1.13263	2.09095	2.00854	1.87173	1.5823	1.6913	2.01303	1.66378	1.81628	1.37203	1.55661	1.5284	1.63346	1.42165	1.38062	1.44634	1.63414	1.42487	2.4199	1.45928	1.91656
AT1G54270.2	TIF4A-2	1	1.15189	1.2344	1.18535		0.354408	1.11317	0.525719	1.11276	0.358964	0.420145	0.976469	0.930576	0.659149	0.530176	0.314233	0.970963	0.184793	0.563324	0.968574	0.605478	1.05249	1.1434	1.7335	0.944792	0.253809	1.17803	0.300276	1.11755	0.663782	0.836294	1.54754	0.40449	1.107	0.922341	0.69114	0.533137	0.738041	1.29537	0.709146	1.11114	1.41489	1.17512	1.32437	0.666739	1.13339	1.95012	1.14261
AT1G02330.1	AT1G02330	1	0.92282	1.09526	0.980088		-2.6967	-1.82138	NaN	-2.21062	-2.64459	NaN	-1.82568	NaN	-3.56979	-2.16456	NaN	-1.8863	-2.76246	NaN	-1.87709	-3.64953	-1.91527	-3.13424	NaN	-3.76514	-3.01875	-1.99646	-2.6994	NaN	-1.9828	NaN	-3.10069	NaN	-2.18745	NaN	NaN	-2.56102	NaN	-2.09675	-2.39817	NaN	-1.50581	NaN	-3.33367	-3.46569	-2.78263	-2.57655	NaN
AT3G17850.1	IREH1	1	1.13531	0.952163	1.11593		NaN	-0.18796	-0.18499	NaN	-0.0480146	NaN	NaN	-0.787453	NaN	NaN	NaN	NaN	NaN	NaN	0.0312662	-0.508398	NaN	-1.38393	NaN	NaN	-1.40718	-0.344675	NaN	NaN	NaN	-1.45941	-0.28136	NaN	NaN	NaN	NaN	NaN	NaN	NaN	NaN	NaN	NaN	-0.504976	0.23311	NaN	-0.102345	NaN	NaN
AT5G58300.3	AT5G58300	1	1.05757	0.862112	0.905466		-1.69637	-1.53501	-1.67487	-1.29881	-1.4343	-1.54195	-1.00641	-0.953825	-0.708391	-0.892223	-1.42956	-1.09742	-1.64383	-0.556427	-0.781053	-1.76773	-1.00129	-1.84206	-0.355511	-1.39511	-1.2721	-1.17731	-1.59194	-0.807705	-1.09214	NaN	-1.27879	-1.0985	-0.391472	-1.16839	-0.727382	-1.22867	-0.742563	-1.29867	-1.25204	-1.35636	-1.39327	-1.1041	-1.22803	-1.46896	-1.93544	-1.32082	-1.09455
AT1G67230.1	CRWN1	1	1.02917	0.955037	1.00199		-0.188272	-1.34473	0.227711	-0.0534306	0.314794	0.633039	-0.131193	0.391367	1.10417	0.37714	0.897962	NaN	1.23178	0.747387	0.962407	1.03447	-0.253726	0.456637	-0.418709	0.208124	0.0544815	-0.158854	0.428379	0.650021	0.538601	1.1764	0.210095	0.20977	0.826113	0.353389	1.15009	-0.651446	0.872303	0.259611	-0.610457	0.699047	-0.91325	NaN	-0.00434494	0.373739	-0.009058	-1.36701	0.626163
AT1G42550.1	PMI1	1	0.71691	0.879122	0.819717		-1.1882	-0.981947	-0.746378	-1.6037	-1.57378	-0.72143	-0.0556297	-1.21675	-1.023	-1.38516	-1.40167	-1.50418	-0.8846	-1.06569	-0.720376	-1.40196	-1.80562	-1.28654	-1.13136	-0.728601	-0.747442	-0.98214	-1.92435	-1.18411	-1.04616	-0.611845	-1.41196	-1.1147	-1.29115	-0.873664	0.0418482	-1.10729	-0.858068	-0.620111	-0.700324	-1.11022	-1.65635	-1.28917	-1.15041	-1.11355	-1.97604	-2.17894	-1.98775
AT3G08710.3	TRX9	1	1.7062	0.734062	1.18545		NaN	NaN	4.4006	NaN	4.15163	NaN	NaN	NaN	NaN	NaN	NaN	NaN	NaN	NaN	NaN	NaN	NaN	4.40497	NaN	NaN	NaN	NaN	NaN	NaN	NaN	NaN	NaN	NaN	NaN	NaN	NaN	NaN	NaN	NaN	NaN	NaN	NaN	NaN	NaN	NaN	NaN	3.98924	NaN
AT5G03280.1	EIN2	1	1.00709	0.940549	1.02221		2.8278	2.76758	2.9309	2.94095	2.50222	2.11829	2.60096	2.70159	2.33239	2.47749	1.98731	2.47027	2.60929	2.69159	2.38739	2.39666	2.51347	2.75831	1.99679	2.58771	2.58038	2.85608	3.2166	2.22806	2.44722	2.34637	2.58709	3.17498	2.17581	2.6697	1.8717	2.64171	2.90932	2.55186	2.47241	2.45446	2.83533	2.5205	2.69583	2.63832	2.22678	2.50729	2.62843
AT2G37340.5	RS2Z33	1	1.10544	1.19303	1.18553		1.0484	0.420832	1.79395	0.376347	1.42727	2.02826	1.52537	1.93299	1.03245	1.59291	1.63088	0.44042	2.11938	1.32038	2.12182	0.947529	-0.100825	1.0949	1.15606	1.54412	1.97606	1.10319	1.86831	1.03679	2.15028	2.00254	1.41693	1.19458	1.39316	1.80534	2.01442	0.656943	1.75699	0.534939	1.42783	1.35131	0.33341	1.79777	0.886497	1.20597	0.777477	1.27196	2.19151
AT5G52040.7	RS41	1	1.1445	1.21315	1.11172		-2.06058	-1.96597	NaN	NaN	NaN	NaN	-1.56528	-1.52033	-2.09672	-1.37089	-1.18453	-0.963383	-1.37669	-2.29939	-1.29788	-1.38669	NaN	NaN	-1.52971	NaN	-1.09745	-2.17549	-1.59757	-1.75139	-0.595264	NaN	-1.92605	-3.12304	-1.07095	-1.85777	-1.11359	-1.98043	-2.39901	-1.96856	-2.14968	NaN	NaN	NaN	NaN	NaN	NaN	-1.66102	-1.75177
AT1G79570.5	AT1G79570	1	1.2487	1.02878	1.16179		-0.521332	-1.68953	-2.61278	-2.84658	-3.38567	-0.608664	-0.905058	-0.351089	0.0719547	-1.43536	-1.58126	-2.03642	-2.6518	-2.83681	NaN	-2.89307	-2.38533	NaN	-1.68998	NaN	-0.377403	-1.02435	-2.81686	-1.56352	-2.46323	0.0643883	-0.505187	-0.91349	0.0728683	-1.7907	-1.54776	-1.7595	-1.98432	-2.17187	-2.84779	-3.16144	-2.61045	-2.20197	-3.47998	-3.04901	-0.408482	-1.20871	-2.72911
AT1G17210.1	ATILP1	1	1.01844	0.99967	0.991028		1.341	2.18995	1.41299	1.58171	1.38775	1.59314	1.62697	1.91289	1.74855	1.65971	1.35869	2.16047	1.4519	0.815874	1.98834	1.17685	1.9648	1.52647	1.15425	0.959782	1.66012	2.01565	1.66534	2.23703	2.31836	1.9434	2.2912	1.44012	2.15241	1.32835	1.62374	1.6454	1.47563	1.32506	1.25826	1.23856	2.40204	2.00108	1.22188	1.29288	1.31947	2.07745	1.36878
AT5G04990.1	SUN1	1	1.05972	1.07043	1.06998		2.29162	2.49671	2.31426	2.50028	2.82654	2.61753	2.84685	2.54137	2.69296	2.51289	2.57612	2.55949	2.5538	2.70471	2.74492	2.52266	2.22762	2.71267	3.05358	2.66963	2.36146	2.43159	2.56021	2.94406	2.47448	2.55737	2.6076	2.49434	3.00418	2.90111	2.63424	2.39967	2.55259	2.30118	2.73604	2.4216	2.69321	2.62252	2.67699	2.50623	2.47599	2.95617	2.61318
AT5G13560.1	AT5G13560	1	1.07996	0.975384	1.00201		0.544769	0.211817	0.613211	1.05037	0.262938	0.559566	-0.130127	1.15367	0.646355	0.448677	0.949573	0.186836	1.26283	1.29914	0.941316	1.17857	0.218707	1.22962	1.00066	1.26823	0.439196	0.149996	0.60516	0.289978	0.597368	0.614799	-0.295865	1.43741	-0.181631	0.625035	0.849832	0.183503	1.65542	1.27115	1.02513	0.808731	0.323645	0.912848	1.54359	1.16551	0.785717	-0.155939	0.669106
AT5G53420.5	AT5G53420	1	0.744747	0.780122	0.554646		0.30611	-0.308437	0.756983	0.79257	0.273362	0.490961	-0.0476208	0.735203	1.34122	0.723438	0.329911	0.48485	0.0211582	0.671114	0.634776	0.107359	0.156251	0.573323	1.74525	0.239342	0.0212517	0.133978	0.0335159	1.09827	0.614674	0.398083	0.349673	0.386139	1.24347	0.0232973	0.396575	-0.552226	-0.136402	0.229483	-0.181434	0.305605	0.0262451	0.622633	-0.213278	-0.223211	1.35272	0.228832	1.15491
AT1G12270.1	HOP1	1	1.09543	1.25594	1.14211		1.14768	0.645973	1.32347	0.920752	1.05985	1.14563	1.14015	0.865906	1.33815	1.06645	0.767434	0.769648	0.713634	1.29059	0.833982	0.918156	0.680615	0.769286	1.57233	0.802122	1.1507	1.30627	1.16793	1.51605	0.714571	1.16783	1.6317	0.991585	1.45089	1.07152	1.27835	1.05782	1.05941	1.32858	1.07738	1.1135	0.935661	0.955048	0.661863	0.90621	0.946733	0.680799	1.43312
AT5G03040.3	iqd2	1	1.36747	1.14061	1.3164		2.21171	1.51348	1.65256	1.98475	1.47928	1.97824	1.11777	1.55427	1.11201	1.55151	1.57029	1.52926	1.84139	1.33187	1.38324	1.64804	1.159	1.37473	1.3663	1.12421	1.08024	0.856165	1.78092	1.49306	2.01026	1.36693	0.866754	1.81712	1.77777	1.55557	1.03734	1.2474	2.20285	1.85406	1.39442	1.76628	1.56	1.72474	1.64246	1.5524	1.24876	0.88357	1.13272
AT4G29440.2	AT4G29440	1	2.3621	0.892227	1.92686		0.126408	-0.0191021	0.452833	-0.599905	0.600619	0.22913	-0.515255	-0.0767612	-0.891443	0.309002	0.125937	0.0134735	0.704348	-0.220312	0.450301	0.789928	0.283736	1.32725	0.989418	1.60568	-0.329779	-0.454178	-0.450796	0.430349	-1.29521	-0.465019	0.543206	0.624189	-0.344084	0.518701	-0.330625	0.131558	0.436197	-0.150621	0.795562	0.505657	0.57263	0.886202	0.28721	0.909475	-0.248306	-0.460346	-4.04801
AT4G02510.4	TOC159	1	1.55732	1.37908	1.45772		2.36539	2.30452	2.02551	2.88082	2.37226	2.5958	2.07429	2.296	2.5292	2.30531	2.03722	2.09125	1.90926	2.69134	2.16872	2.52658	1.72736	2.41584	2.73461	2.29373	2.44104	2.04379	2.35274	2.35383	2.59064	1.99439	1.40283	2.16242	2.03194	2.04286	1.8114	1.88764	2.10256	2.681	2.04688	2.19735	2.10139	2.03193	2.63698	2.39903	2.72791	2.56951	2.06586
AT3G55460.1	SCL30	1	1.03334	1.11431	1.09668		-6.0609	-8.28473	-1.85104	NaN	-6.49051	-5.24782	-5.7441	-4.9231	-5.12621	NaN	NaN	NaN	-2.69431	NaN	NaN	NaN	-5.68183	-3.67649	NaN	-5.76212	-5.77667	-5.64677	-3.05566	NaN	-5.1665	NaN	-5.50616	-3.28133	NaN	NaN	-5.61911	NaN	-5.19692	NaN	NaN	-6.05875	NaN	-5.8155	NaN	-5.69898	-6.97074	NaN	-3.33857
AT3G16840.1	RH13	1	1.02847	1.09706	1.03827		0.738031	-0.0394917	-1.78402	-0.680185	-0.911887	NaN	-0.330671	NaN	-0.820526	-0.511751	0.771859	-0.589724	NaN	-0.802164	-0.778543	1.02933	-0.0870562	NaN	0.199276	-0.618818	1.30626	5.91278e-05	NaN	-0.560198	-0.849516	0.578804	-0.30524	NaN	NaN	-0.815772	0.635724	NaN	NaN	-0.967875	-0.800078	NaN	-0.592876	-2.14079	-0.566608	-0.84774	0.51829	-0.955599	NaN
AT1G67580.2	AT1G67580	1	1.06944	1.03127	1.0495		-1.18132	-1.3405	NaN	-1.13618	-1.45976	-1.45871	-1.18396	NaN	-1.25108	-1.48728	-0.710237	-1.66617	-1.38001	-1.15156	-1.17593	-2.21515	-1.0255	-1.56402	-1.90276	-1.09649	-1.18018	-0.571972	-1.58983	-1.14317	-1.95969	-0.244053	-0.128495	NaN	-1.97036	-1.25871	-0.966361	-1.03944	NaN	-1.10563	-1.51042	-1.67294	-1.70051	-2.73161	-1.61267	-1.58103	-1.35699	-2.07305	-1.42325
AT4G22290.1	AT4G22290	1	0.76116	0.804919	0.720808		-0.0938377	-0.525917	0.0596714	-0.0536537	0.643031	0.12232	0.301285	0.449121	-0.166193	0.412914	0.212909	0.287403	0.34479	0.725685	0.636704	-0.303785	-0.0932932	-0.059907	-1.10627	0.662296	-0.456953	0.226513	-0.38306	0.475847	-0.411324	-0.341539	0.148246	0.502821	0.367199	0.870139	-0.209571	0.877192	0.428347	-0.406473	0.584781	0.0521049	-0.739733	-0.0749397	0.10589	0.698315	0.0483551	0.134283	-0.465284
AT1G42550.1	PMI1	1	0.71691	0.879122	0.819717		1.37722	1.2673	0.934641	1.00157	1.29765	1.06063	0.736492	0.947876	1.23122	1.76845	1.05516	0.293509	1.00045	1.22441	1.12755	0.800951	1.12743	1.5873	1.31779	1.61233	1.50697	0.97481	1.45247	0.957422	1.2253	1.28044	0.841783	1.27914	1.53542	1.82441	1.11712	1.41242	1.59146	1.89767	1.65137	1.34498	0.939701	0.213921	2.09467	1.46081	1.38995	1.8673	0.526485
AT1G42550.1	PMI1	1	0.71691	0.879122	0.819717		1.37722	1.2673	0.934641	1.00157	1.29765	1.06063	0.736492	0.947876	1.23122	1.76845	1.05516	0.293509	1.00045	1.22441	1.12755	0.800951	1.12743	1.5873	1.31779	1.61233	1.50697	0.97481	1.45247	0.957422	1.2253	1.28044	0.841783	1.27914	1.53542	1.82441	1.11712	1.41242	1.59146	1.89767	1.65137	1.34498	0.939701	0.213921	2.09467	1.46081	1.38995	1.8673	0.526485
AT1G23190.1	PGM3	1	1.10539	1.34475	1.05032		9.25236	9.71175	10.346	9.94179	9.70942	9.37619	9.34237	9.37862	9.05302	9.35539	9.36705	9.3074	9.86998	9.74483	9.33707	9.36546	9.46233	9.88903	9.17689	9.79706	8.72263	8.71373	9.81303	8.90075	8.91331	1.3987	8.5978	9.14572	8.65856	9.11148	8.30128	8.67891	9.29589	9.13869	8.9545	8.93225	8.89824	8.83981	9.06952	8.99477	9.37203	9.34032	9.87855
AT1G34320.2	AT1G34320	1	1.01875	0.870993	0.944647		1.28217	1.91824	1.35602	1.52846	1.20832	1.54107	2.15389	1.48828	1.83406	1.23178	1.87054	1.67966	1.60853	1.46216	1.55224	1.78551	1.34706	0.775598	0.907932	0.738754	1.1235	2.54102	1.78673	2.16678	1.77578	2.15062	2.21622	1.39442	1.997	0.497436	1.96974	2.04471	1.5593	1.00348	0.756274	1.06028	1.77195	1.93019	0.667833	1.20456	-0.0193615	1.08643	1.57688
AT4G33050.3	EDA39	1	10.4079	1.69972	3.50516		1.95067	3.25283	NaN	3.25881	2.80588	1.95356	2.87685	NaN	3.40178	2.80342	2.31432	2.25266	NaN	3.47022	2.82186	2.15721	3.27828	2.91224	3.28411	3.31699	2.14796	2.76705	2.93338	2.41803	2.34656	1.48377	3.22862	2.43043	2.97917	2.7509	2.20946	2.90414	2.21606	3.51706	2.91611	2.35511	2.40735	2.16124	2.7819	2.46873	2.98386	3.08648	NaN
AT1G67120.1	AT1G67120	1	1.26996	1.20175	1.33695		NaN	-2.40169	-2.48824	-2.08867	-2.12325	NaN	-3.40233	-2.1231	-2.31855	-2.19994	NaN	-2.58465	-2.25533	-3.0113	-2.00142	NaN	NaN	-2.38534	-2.0237	NaN	NaN	NaN	-2.37094	-1.75302	-1.93925	NaN	NaN	-1.94952	-1.97441	-1.85175	NaN	NaN	-1.89436	-2.03688	-2.25218	-2.46003	NaN	-2.55267	-3.20922	-2.48005	NaN	NaN	-2.47071
AT4G37590.1	NPY5	1	0.988317	0.827403	1.00664		0.406481	0.362539	-0.451555	0.507351	-0.225415	-0.387848	0.345339	0.00379944	0.104294	-0.417522	-0.475778	-0.0124435	-0.680269	0.493019	-0.99833	-0.192234	0.785316	-0.897344	0.292265	-0.95051	-0.0218143	0.520161	-0.273418	-0.0329914	-0.39785	-0.289761	-0.819625	-0.105125	-0.0150585	-0.45365	-0.377099	0.066865	-0.76672	0.681953	-0.708232	-0.0809002	-0.115255	-0.449375	0.646162	-0.719398	-0.262344	-0.21381	-1.68068
AT4G37590.1	NPY5	1	0.988317	0.827403	1.00664		0.406481	0.362539	-0.451555	0.507351	-0.225415	-0.387848	0.345339	0.00379944	0.104294	-0.417522	-0.475778	-0.0124435	-0.680269	0.493019	-0.99833	-0.192234	0.785316	-0.897344	0.292265	-0.95051	-0.0218143	0.520161	-0.273418	-0.0329914	-0.39785	-0.289761	-0.819625	-0.105125	-0.0150585	-0.45365	-0.377099	0.066865	-0.76672	0.681953	-0.708232	-0.0809002	-0.115255	-0.449375	0.646162	-0.719398	-0.262344	-0.21381	-1.68068
AT5G44240.2	ALA2	1	0.963678	0.978462	0.970491		NaN	0.342672	0.309155	0.740637	0.284123	0.273069	0.585535	0.663355	0.825783	0.508476	0.517358	-0.00361061	0.649708	1.04773	0.348937	0.505585	0.716451	0.85584	1.16998	NaN	0.970324	0.511284	0.257347	0.622597	0.294127	-0.0434761	0.462859	0.697823	NaN	0.739852	0.184552	0.629626	0.179234	NaN	0.219228	NaN	0.156002	0.263071	1.1998	0.0873871	1.17484	0.912647	-0.0707817
AT1G49640.1	CXE3	1	0.506446	1.07924	0.484858		NaN	NaN	NaN	NaN	NaN	NaN	NaN	NaN	NaN	NaN	NaN	NaN	-0.926884	0.586123	NaN	NaN	NaN	-1.14196	NaN	NaN	NaN	NaN	NaN	NaN	NaN	NaN	NaN	NaN	0.0807343	NaN	NaN	-0.226663	-0.952179	-0.485464	NaN	NaN	-3.55493	-0.668324	-0.584038	NaN	NaN	NaN	NaN
AT2G40080.1	ELF4	1	1.69818	0.85711	1.64807		-1.53446	NaN	NaN	-2.35773	-1.95035	-2.03458	-2.8878	-2.97957	-2.33783	-2.43634	-1.20405	NaN	NaN	-2.08524	NaN	-2.46468	-3.65381	-2.89956	-2.14167	-2.36942	-2.59058	-2.76735	-1.9124	-1.58795	-2.54918	-2.17616	-3.73869	-2.69516	-1.51461	-1.67364	-2.73664	NaN	NaN	-2.45635	NaN	-1.9821	-3.86489	-3.20466	-2.10966	-2.07086	-1.61933	-3.33979	-2.46985
AT5G19220.1	ADG2	1	0.966914	0.682358	0.825392		-0.292665	NaN	0.288275	-0.716173	-0.369428	-0.559008	NaN	-0.0860825	-0.135942	-2.29716	0.505351	NaN	0.66234	0.119593	0.136224	-1.13422	NaN	-0.333646	-1.08443	-1.17699	-2.40487	NaN	0.424515	0.598364	0.558966	-0.454372	NaN	-0.378675	0.169773	-0.181638	-0.232541	NaN	0.34289	-0.301796	NaN	0.306963	NaN	0.434425	-1.44814	-0.824781	-2.28757	NaN	0.0648289
AT4G28990.1	AT4G28990	1	1.40012	1.59544	1.27061		2.56456	2.732	2.91	2.69631	2.28828	2.54731	2.49611	2.99557	2.77806	2.46252	2.5194	2.69298	2.47351	2.68243	2.50281	2.32085	2.44712	2.87015	3.15843	2.17164	2.46867	2.78549	2.78487	3.04073	2.63613	NaN	3.09129	2.91864	2.76366	2.71005	2.62524	2.48924	2.67614	2.60803	2.32063	2.50805	2.64364	3.20065	2.23389	2.24203	2.32884	2.28768	3.2127
AT2G36460.1	AT2G36460	1	0.905165	1.22833	1.02183		-0.712666	-1.9106	NaN	-2.29929	-2.40765	-0.674925	-0.952894	-0.722467	0.189178	-1.38034	-0.916892	-0.574793	-2.30708	-0.596748	-1.46269	-1.35876	-1.38526	NaN	0.010355	-3.3462	-0.317835	-1.18512	NaN	-1.7358	-2.13328	0.417276	-0.99047	-1.72759	0.43012	-1.58494	-0.727811	-0.934716	-1.42918	-1.63352	-1.89322	-1.72853	-1.89159	-2.22256	-1.93275	-2.83608	0.345587	0.0156059	NaN
AT4G35140.1	AT4G35140	1	0.830915	0.913257	0.871005		-0.0289516	-0.676899	-1.00304	-0.398836	-1.33112	-0.469147	-0.855698	-1.16254	-0.321699	-1.24501	-0.84118	-1.30831	NaN	0.0565453	NaN	-0.246931	-0.35542	-1.0576	NaN	-1.10949	-0.0224209	-0.782131	NaN	-0.527756	-0.855747	-0.656981	-1.47535	-0.18116	-0.50518	-0.919873	-1.07184	-0.868924	-1.40682	-0.758516	NaN	-0.509329	-1.48455	NaN	-0.229273	-0.480518	0.715828	-0.487701	-1.52835
AT3G59290.1	EPSIN3	1	1.19639	1.14576	1.09459		-2.15461	NaN	-1.68825	-2.22501	-1.57703	-2.88046	NaN	-1.99277	-2.51918	-2.97565	NaN	NaN	-1.72648	-2.05705	-2.12845	NaN	NaN	-1.92201	NaN	-3.29434	NaN	NaN	-1.72225	NaN	-1.46117	NaN	NaN	-2.25867	NaN	NaN	-3.2592	NaN	-2.07601	-2.47483	NaN	NaN	NaN	-1.88555	-3.01217	NaN	NaN	NaN	-1.42278
AT5G49770.1	AT5G49770	1	0.981676	0.450953	0.488081		-1.27135	NaN	-0.379086	-1.1007	-1.22791	-0.935446	-0.869274	-1.04867	-0.945793	NaN	-1.55331	NaN	-1.26298	-1.70295	-1.23497	-1.42129	-1.10732	-1.37261	-0.82065	-1.23455	-1.48057	-0.82394	-1.10029	-0.706095	NaN	-0.692669	-0.213677	-0.817719	-0.737072	-0.757482	-0.479487	-1.18953	-1.09103	NaN	-1.34183	NaN	-1.08226	-1.12573	-1.63994	-1.3622	-1.83432	-1.32851	-0.707607
AT5G20280.1	SPS1	1	0.976903	0.973414	0.98565		-1.47755	-0.117416	NaN	-0.937441	-1.6627	-1.31553	-0.603849	NaN	-1.19076	-1.57689	-1.01023	-0.669678	NaN	-0.884417	-1.4361	-1.27917	-1.53162	-2.15288	-2.01369	-1.94527	-2.0628	-0.714191	-2.68607	-1.20912	-1.99892	-1.12804	-0.680877	-2.85227	-1.07989	-1.89312	-0.587071	-0.509717	NaN	-1.68118	-2.2342	-1.0724	-1.08493	NaN	NaN	-1.87609	0.108536	-0.318293	NaN
AT1G06890.4	AT1G06890	1	0.979784	0.994415	1.03047		-0.567999	0.933502	0.506899	0.618244	0.787358	-0.552801	0.697828	-0.0115261	-0.317478	0.42561	NaN	0.729162	0.192909	NaN	0.0550508	-0.284899	0.388772	NaN	-0.384325	NaN	-0.844126	0.144266	NaN	-0.21851	-0.247385	-0.055069	0.0617647	0.570385	-0.364573	0.106927	-0.812144	0.42615	0.150187	0.367373	0.194579	-0.679474	0.690426	0.0900173	0.352179	-0.01758	0.360712	0.965687	0.0303211
AT3G50670.1	RNU1	1	1.13657	1.14412	1.10129		-2.24436	-1.4928	-2.41534	NaN	-1.11761	-1.35435	-2.13571	-2.93535	-2.07587	-1.81966	-2.00009	-2.63376	-2.53468	-2.28642	-1.91992	NaN	-2.15728	-2.69191	-4.54043	NaN	-2.15951	-1.45064	-2.54577	-2.44144	-1.89422	-2.49835	-1.74687	NaN	-1.96202	-2.16263	-1.92531	-1.9651	-2.54217	NaN	-1.87301	-2.48792	NaN	-2.66546	-2.46147	-1.44497	-2.13634	-2.00683	-2.56007
AT1G66750.1	CDKD-2	1	1.02527	1.12761	1.06228		-1.26669	-0.918295	-1.91904	-1.53561	-0.764413	-1.16781	-1.19117	-1.46827	-0.521906	NaN	-1.45585	-0.843185	NaN	-1.24621	-1.34631	-0.995108	NaN	-1.81483	NaN	-2.37244	-1.16004	-0.654528	NaN	NaN	-0.588591	-0.949854	NaN	-1.77028	-0.24226	-1.63275	-0.83001	-0.794078	-2.14262	NaN	-2.12468	-0.741449	-0.647253	-1.2233	-1.47405	NaN	-1.05794	-0.69577	-1.14337
AT1G02080.2	AT1G02080	1	1.06216	0.922472	1.00588		1.54967	1.91723	1.34089	1.70887	1.22645	1.30023	1.34692	1.49194	1.11489	1.23699	0.799933	1.05338	1.10702	1.02537	0.578031	0.827185	1.01364	0.863406	1.2331	0.426086	1.07657	1.37925	1.7642	1.25947	1.56257	1.17615	1.50871	1.38958	0.890306	1.50584	0.403403	1.26795	1.25769	1.16361	0.68296	1.06674	0.792669	1.20607	0.675589	1.28951	1.94179	1.62714	1.62766
AT1G17370.1	UBP1B	1	1.16764	1.0419	1.05711		-0.477053	-0.344852	NaN	0.33596	0.25627	-0.333117	-0.441982	-0.556314	-0.00935555	-0.203413	-0.254794	-0.286304	-0.886438	0.46937	-0.22774	-0.575081	-0.583116	-0.164874	0.944042	-0.401627	-0.611933	-0.195402	NaN	0.560751	0.255915	-0.662048	-0.409669	NaN	0.344986	-0.450223	-0.353385	-0.505223	NaN	0.305216	-0.359138	-0.316866	-0.495565	NaN	0.277918	-0.36652	-0.263351	-0.288994	-1.20741
AT1G66330.2	AT1G66330	1	0.743459	0.770522	0.724312		0.533854	-1.21887	NaN	-1.77037	NaN	0.200865	NaN	NaN	NaN	-2.01903	-0.000184059	NaN	NaN	NaN	-1.5862	0.197681	NaN	NaN	NaN	NaN	0.460028	-1.30271	NaN	-2.4379	-1.03811	0.316111	NaN	NaN	-1.67416	-1.79389	0.337365	-0.933423	NaN	-1.31777	-1.70125	-0.971243	NaN	NaN	-1.45872	-1.53555	0.12986	NaN	NaN
AT5G64390.2	HEN4	1	1.03896	0.914171	0.948406		-2.67023	NaN	-0.873663	-1.94666	-1.12051	NaN	NaN	-0.779182	-2.16593	NaN	-0.917832	NaN	-0.193018	NaN	-1.06628	-1.90258	-2.55199	-1.35771	-2.08095	-1.51292	-2.24017	NaN	-1.34658	-1.42799	NaN	-1.65401	NaN	-1.48566	-1.34773	NaN	-0.965096	NaN	-1.08446	-1.65325	-2.74223	-1.44187	NaN	-0.721128	-2.37126	-1.90115	-2.74345	NaN	-0.505144
AT4G34000.4	ABF3	1	0.861064	0.776423	0.8003		NaN	-1.23046	NaN	NaN	NaN	NaN	-0.332142	NaN	NaN	-0.339447	NaN	0.15613	NaN	NaN	-0.577428	NaN	-0.928344	-0.442622	NaN	NaN	NaN	-1.19187	-2.70397	NaN	-3.17549	NaN	-0.906425	-3.30413	NaN	NaN	NaN	-2.29	-0.355173	NaN	-0.88705	NaN	-0.680376	-3.10122	NaN	NaN	NaN	NaN	NaN
AT1G02780.1	RPL19A	1	0.978939	1.28563	1.09747		-0.325281	-1.12499	-0.309193	-0.614817	-0.32199	-0.451717	-0.826389	-0.0890617	0.133007	0.14687	-0.776175	-0.321239	-0.785528	-0.946482	0.244796	-0.884434	-0.87993	-0.493974	0.0511436	-0.340822	-0.872562	-0.623949	-0.686047	-0.11772	0.377989	-0.359852	-1.01074	-0.402605	-0.288334	-0.0204096	-0.479579	-0.982179	-0.671835	-0.442797	-0.0454321	-0.371805	-0.529041	-0.179783	-0.778702	-0.201479	-0.35862	-0.93203	0.0605946
AT3G08670.1	AT3G08670	1	0.854046	1.0128	0.932128		1.3039	1.7934	1.33247	1.57251	1.05937	1.20111	1.8939	1.78716	1.97677	1.05418	1.33634	1.65117	1.02566	0.825752	1.23042	1.14688	1.77327	1.66552	2.01765	0.276915	2.02633	2.08561	1.03411	1.77933	1.70195	1.58267	1.71357	0.927305	2.40962	1.23191	1.28454	1.47407	0.826771	0.757318	0.326081	1.24168	1.12444	1.45316	1.21511	0.434666	1.60919	2.06812	1.60705
AT3G01390.4	VHA-G1	1	0.909552	0.935219	0.900307		-0.0822201	-0.543949	-0.184639	0.0572472	-0.292058	-0.0155945	-0.423405	-0.260435	-0.442108	-0.384583	-0.143979	-0.0856609	0.116884	0.12318	-0.249839	0.136024	-0.632745	-0.366963	-0.243652	-0.401112	-0.460804	-0.613113	-0.311106	-0.391401	0.13213	-1.18526	-0.980208	0.206175	-0.61672	0.233399	-0.535796	-0.294166	0.0793076	0.0351391	0.140798	-0.143047	-0.73053	NaN	0.473661	NaN	-0.275286	-0.567736	-0.418837
AT2G01450.4	MPK17	1	1.97625	0.982418	1.59773		-0.846132	-6.20511	-1.12432	-0.383095	-0.321366	NaN	-6.74751	NaN	-0.651476	-0.699863	-0.512458	NaN	-0.953077	-0.49399	-1.02259	-0.561815	-5.71233	-1.2537	-0.722044	-0.647873	-4.73982	-6.77263	-0.928328	-1.19205	-0.637316	-0.983292	NaN	NaN	-0.460388	-0.356061	-1.651	NaN	NaN	-0.315197	-2.5733	NaN	NaN	NaN	-0.150589	-0.489729	-1.37302	NaN	-1.16165
AT4G36730.2	GBF1	1	1.35784	0.894735	1.2968		-1.17235	-0.924437	-1.43705	-0.676689	-1.2871	-1.69558	-1.35478	-1.67999	NaN	-1.54659	-1.27038	-1.39292	-1.3004	-1.35326	-1.5512	-1.66923	-1.33929	-0.89203	-1.28662	-0.950798	-1.3644	-1.04721	-0.448835	-1.48303	-1.02787	-2.06472	-1.92544	-0.732388	-1.55645	-1.82776	-1.71086	-1.14317	-0.842758	NaN	-1.8419	-1.67651	-2.03049	-1.31745	-0.85125	-1.07223	-1.30327	-0.985954	-0.999622
AT2G27285.1	AT2G27285	1	0.857966	0.915763	0.929238		-1.00655	-0.798347	-1.02859	-0.745935	-0.838733	-0.999025	-0.958561	-1.36361	-1.41562	-1.0993	-1.13801	-0.667048	-1.36142	-0.817228	-0.788249	-0.704967	-1.27919	-1.17887	-1.58734	-1.33494	-0.619518	-1.40547	-1.52018	-1.39577	-0.97401	-0.988031	-0.515813	-0.799084	-1.85904	-0.77949	-1.46691	-1.01588	-0.959236	-0.778431	-0.762559	-0.747562	-0.921986	-0.959164	-1.32706	-0.823843	-0.823254	-0.948402	-1.11259
AT5G26850.4	AT5G26850	1	1.09866	0.903101	1.01364		0.452166	0.278786	0.452457	0.0986404	0.552506	0.517811	0.871506	0.375555	0.913483	0.59334	0.299577	0.370493	0.258167	0.38559	0.804069	0.399672	0.394618	0.165467	1.02133	0.363487	0.820129	0.776896	0.534685	1.06756	0.539551	0.59346	0.679156	0.0665245	0.794979	0.572938	0.713925	0.597264	-0.182364	-0.122593	0.125922	0.782368	0.746233	0.779379	0.301571	0.19412	0.204456	0.288322	0.0837364
AT5G53850.4	AT5G53850	1	0.979345	0.946517	0.980683		0.376244	0.906513	0.607491	0.971272	0.768741	0.415709	0.881796	0.633505	0.276079	0.374445	0.321246	0.815624	0.663864	0.501335	0.240441	0.357315	0.545098	0.747161	0.0311413	0.436712	NaN	0.677523	NaN	-0.275023	0.197632	0.438625	0.280286	NaN	-0.153767	0.123202	-0.0403624	0.492639	0.557791	0.873949	NaN	0.0619259	0.298815	NaN	NaN	0.230034	1.0863	1.0547	NaN
AT4G34138.1	UGT73B1	1	1.03757	1.64372	1.37165		-3.6141	-2.60953	-4.07045	-3.02522	-2.78355	-3.01591	-2.19905	-3.27789	-1.55693	-2.11539	-2.73008	-2.58198	-2.58458	-2.64607	-2.68657	-2.51256	-2.15738	-3.66122	-3.71842	-3.77867	-3.59612	-2.09369	-3.42454	-2.11135	-1.7235	-2.22947	-1.72403	-4.54133	-1.74615	-3.90242	-2.29359	-2.93858	-3.16029	-2.5451	-4.16835	NaN	NaN	NaN	NaN	NaN	-3.24855	-2.59549	-2.91123
AT3G07610.3	JMJ25	1	0.972085	0.952609	0.954713		-0.863007	-0.995382	-0.531208	NaN	-0.826192	-1.29931	-0.814922	0.176384	-0.70347	-0.880606	-1.05937	-0.515665	-0.241283	-0.692074	-0.492797	-1.29233	-1.38794	-0.715631	-1.33809	NaN	-1.39323	-0.881346	-0.619135	-2.08803	NaN	-0.677032	-0.689689	0.202797	-1.40546	-0.767499	NaN	NaN	-0.0706425	NaN	-0.599004	NaN	NaN	-0.923641	NaN	-1.13733	-1.60846	-1.23474	NaN
AT2G47980.1	SCC3	1	1.09915	1.14249	1.06387		NaN	-1.74059	-1.0794	-1.20794	-1.26927	NaN	-1.00419	-0.590481	-0.590872	-1.14629	-3.32451	-1.0844	-0.824398	NaN	-0.834802	NaN	-1.80555	-1.58431	-1.32329	-1.59289	NaN	-1.00672	-1.01429	-0.878935	-0.95126	NaN	-0.928771	NaN	-0.600632	-1.4197	-2.41646	-1.55888	-1.31636	-1.03161	-1.45978	-0.78845	-0.758316	-0.17094	-1.25578	-2.07877	NaN	-1.01901	-0.755049
AT3G12280.2	RBR1	1	1.21998	1.07144	1.13899		-5.38827	NaN	-0.61396	NaN	-5.7443	NaN	NaN	-1.74145	NaN	NaN	NaN	NaN	NaN	-4.89822	NaN	NaN	NaN	NaN	-5.12306	NaN	NaN	NaN	-1.1558	-7.48556	-6.62688	NaN	NaN	-1.13822	-7.67428	-6.39479	NaN	NaN	-1.85412	-7.03498	NaN	NaN	NaN	-2.66849	-5.41618	NaN	NaN	NaN	-1.52066
AT2G25070.2	PPC4-2	1	0.900689	0.929803	0.916978		0.537945	-0.491322	-1.40639	-0.194069	-0.420924	0.86692	-0.31427	NaN	-0.172773	0.240395	1.8876	-0.054039	0.329428	1.779	1.12152	2.65759	2.0903	0.784364	1.89968	2.07426	0.167284	-0.306984	NaN	NaN	-0.903358	0.41124	-0.703879	NaN	-0.0962429	0.521695	1.41716	1.2473	0.0043335	1.42028	0.876594	1.83881	1.25153	0.707224	2.43639	1.57444	-0.118214	-0.952387	NaN
AT4G33530.1	POT13	1	0.922126	0.946659	0.983468		1.53399	1.79436	1.40219	1.28353	1.60751	1.32877	1.34089	1.59578	0.952036	1.51093	1.6738	0.851505	2.20181	1.7556	1.17278	1.27068	1.55636	2.57963	1.28773	2.42758	1.71812	1.51266	2.24274	1.69324	1.06557	0.857445	1.77618	1.60128	1.10093	2.31078	1.21754	1.99448	1.78334	1.53489	2.04368	1.13063	1.03245	1.53222	1.60735	1.90811	0.679722	1.13616	1.76083
AT4G38810.2	AT4G38810	1	0.817869	1.30502	1.14076		NaN	NaN	NaN	NaN	NaN	NaN	NaN	NaN	NaN	NaN	NaN	NaN	NaN	NaN	NaN	NaN	NaN	NaN	-0.302412	0.775448	NaN	NaN	NaN	NaN	NaN	NaN	NaN	NaN	NaN	NaN	-0.799226	NaN	NaN	NaN	NaN	NaN	-0.538427	NaN	NaN	NaN	NaN	NaN	NaN
AT1G58250.1	SAB	1	1.10279	0.905869	1.0379		0.967918	0.763067	0.629438	1.05891	0.511685	0.93391	1.00813	0.705507	1.36409	0.879051	0.916265	1.25994	0.089838	1.31775	1.03059	0.786686	0.618291	0.772922	1.67024	0.231649	0.954285	0.687538	0.464802	1.51518	1.02325	1.25132	1.35887	1.237	1.94195	0.784375	1.22122	0.72581	-0.113585	1.1486	0.684989	0.643318	1.53717	0.667549	0.730721	0.502871	1.07947	1.42358	NaN
AT1G53300.1	TTL1	1	1.44669	0.955262	1.41308		1.99228	NaN	2.21509	NaN	1.94401	1.53971	1.35408	1.90804	1.3143	1.65499	1.36149	NaN	2.20353	2.11217	1.70735	1.38521	1.06397	1.65803	1.64523	1.76111	1.7532	NaN	2.52171	NaN	1.96479	1.55704	1.36545	2.1356	1.45665	1.54534	1.55328	1.4323	2.24504	2.10176	1.89439	1.29892	1.51511	1.83097	1.38978	1.79967	1.98263	1.26438	1.80061
AT2G02070.2	IDD5	1	1.05881	1.09165	0.979965		3.78782	3.95962	4.32721	4.00775	4.02809	3.6505	3.36847	4.34106	3.14513	3.57982	3.60979	3.8833	3.77423	3.38729	3.79668	3.74029	3.26449	4.21909	2.74568	3.79502	3.84299	3.79458	3.55518	3.42645	3.76147	3.77279	3.80867	4.38556	2.90574	3.68766	3.64682	3.52883	3.8917	3.69958	3.88688	3.78078	3.98389	3.96839	3.2745	3.94164	3.44773	3.17452	3.78284
AT3G24300.1	AMT1-3	1	0.890384	0.520662	0.733092		NaN	NaN	NaN	-1.38346	NaN	NaN	-2.64779	NaN	-0.640888	NaN	NaN	NaN	NaN	-0.953568	NaN	NaN	NaN	NaN	-1.48717	NaN	NaN	-3.70887	NaN	-1.55941	-3.32095	NaN	-1.6711	-1.1221	NaN	NaN	NaN	NaN	NaN	-0.963915	NaN	-3.13973	-3.06267	NaN	-2.15033	NaN	NaN	NaN	NaN
AT3G53180.1	AT3G53180	1	0.980555	1.07072	1.02763		1.8892	2.09795	1.91404	2.46442	2.08975	1.88464	1.89287	1.93674	1.99062	2.09818	1.78791	2.50402	1.6132	2.26694	1.99362	2.21598	1.9036	1.99105	1.90877	2.44726	1.04031	1.55101	2.05393	1.20174	2.07693	1.54194	0.999124	1.73432	1.47436	1.57282	1.60556	1.77065	1.83422	2.20843	1.96637	1.8618	1.6407	1.81563	1.74377	1.8361	2.88408	2.77461	1.62759
AT5G41800.1	AT5G41800	1	1.24781	1.25916	1.40401		-0.903954	NaN	NaN	NaN	NaN	NaN	-0.304777	-0.773352	-0.183636	NaN	NaN	NaN	NaN	NaN	-1.50818	NaN	NaN	NaN	-0.0509319	NaN	NaN	-0.305885	NaN	-0.685814	NaN	NaN	-0.875091	NaN	-1.08436	NaN	-0.798436	NaN	-0.952028	-0.115166	NaN	NaN	NaN	NaN	NaN	NaN	NaN	NaN	NaN
AT5G43310.4	AT5G43310	1	1.16824	1.01901	1.10769		0.963856	0.863237	1.17731	0.585609	0.861897	0.737307	0.586704	1.04798	0.821184	0.446207	0.568271	0.650953	0.436863	0.668396	0.364379	0.554438	0.812888	0.744431	0.705221	0.26647	0.843218	1.07269	0.283056	0.360653	0.206083	0.890482	1.04736	0.978254	0.429462	0.751538	0.40639	0.453389	0.464348	0.744904	0.44358	0.656204	0.148224	0.28931	0.408119	0.20833	0.707291	0.403965	-0.184944
AT4G10760.1	MTA	1	0.97196	1.11931	1.02002		1.73224	1.64603	1.85008	2.12712	1.76419	1.68311	1.4469	1.47206	1.46242	1.20286	1.40589	1.31737	1.88943	1.90377	1.44913	1.76403	1.17385	1.81203	1.58166	1.83787	1.75467	1.62384	1.98781	1.39633	1.66784	1.48377	1.32806	1.82949	0.977966	1.25587	1.76991	1.51595	2.04704	2.07595	1.84984	1.52102	1.35497	1.47742	2.27862	1.38641	1.47357	1.0546	1.70745
AT5G01400.2	ESP4	1	1.01716	1.035	1.03133		0.583895	0.62018	1.15866	0.604441	0.845428	0.86594	1.29606	0.900679	1.27955	0.973879	0.896331	-0.00476074	0.702311	0.856567	1.32095	0.740135	0.841813	1.10003	1.3456	1.05951	0.548849	1.21904	1.1411	0.899916	0.589937	1.14919	1.63415	0.894968	0.757788	0.934237	1.2043	0.98776	1.03517	0.0905037	0.856631	0.867311	0.62545	1.40982	0.508818	0.791546	0.427153	0.649973	0.856314
AT4G13350.2	NIG	1	1.1132	1.08444	1.09642		4.00771	4.99089	5.17529	4.68736	4.37803	4.20655	5.02403	4.22489	4.11506	4.30009	3.88142	4.98494	4.42549	4.40186	3.95666	4.06541	4.6649	4.126	3.7579	4.00158	4.46422	5.21256	4.82867	4.04458	4.64326	4.22785	4.68959	4.57941	3.78753	3.98538	3.98407	4.81759	4.62867	4.76796	3.96451	4.31981	4.11175	4.31042	4.12652	4.2108	4.4744	5.0058	4.45339
AT2G27285.1	AT2G27285	1	0.857966	0.915763	0.929238		0.946321	1.45621	0.887106	1.46391	1.04111	1.59857	1.27553	0.993444	1.60677	1.49546	1.74915	0.832758	1.93849	1.65062	1.01871	1.26735	1.18974	1.50104	1.60088	0.973682	1.37654	1.88568	1.46076	1.38751	1.64829	1.54944	1.5365	1.14865	1.6004	1.1723	1.6445	1.41171	1.23205	1.4246	0.870198	1.44345	1.30357	1.45876	1.35706	1.25671	1.5266	1.01284	1.09267
AT1G20920.7	RH42	1	1.04138	0.925449	0.912702		0.450216	0.147625	-1.03084	0.0228519	0.904716	NaN	-0.0982933	NaN	-1.35923	1.00482	0.248591	0.536287	-0.898832	NaN	1.11456	0.239326	-0.499898	-0.676015	NaN	NaN	0.0884228	-0.0465336	-0.393435	0.301699	0.605669	NaN	-1.29908	NaN	0.798965	1.35048	-0.263333	-0.655353	-0.630655	-0.258781	0.99005	0.356142	-0.522457	-2.21733	-0.337189	0.911568	0.496252	0.530472	0.024353
AT1G20920.7	RH42	1	1.04138	0.925449	0.912702		0.450216	0.147625	-1.03084	0.0228519	0.904716	NaN	-0.0982933	NaN	-1.35923	1.00482	0.248591	0.536287	-0.898832	NaN	1.11456	0.239326	-0.499898	-0.676015	NaN	NaN	0.0884228	-0.0465336	-0.393435	0.301699	0.605669	NaN	-1.29908	NaN	0.798965	1.35048	-0.263333	-0.655353	-0.630655	-0.258781	0.99005	0.356142	-0.522457	-2.21733	-0.337189	0.911568	0.496252	0.530472	0.024353
AT4G29440.2	AT4G29440	1	2.3621	0.892227	1.92686		1.14042	1.79037	1.19703	1.04299	1.17711	1.66499	2.18582	0.831963	1.56853	1.31334	1.62496	0.913303	0.606583	0.846781	1.43527	0.869944	1.34024	0.782119	0.709236	0.850479	1.6886	2.30744	1.09451	2.04281	1.92261	1.9329	2.46653	0.422222	1.80435	1.14659	1.45912	1.82255	0.265333	1.0891	0.480811	1.29627	1.70932	0.908651	0.741688	0.877512	1.38483	1.82911	1.81548
AT1G55310.5	SCL33	1	1.06943	1.19953	1.12053		NaN	NaN	-3.22115	-4.45973	-3.73519	-1.51803	NaN	-2.9265	-2.78682	-2.44362	NaN	-4.68638	-3.42096	-2.34752	-2.86623	-2.46056	NaN	NaN	-3.07715	-2.81408	-2.31038	NaN	-3.84525	NaN	-2.55127	-2.03084	NaN	NaN	-2.88662	-3.24209	-1.8581	NaN	-3.81327	NaN	NaN	-2.00483	-4.31816	NaN	NaN	NaN	-3.31322	NaN	NaN
AT4G30160.4	VLN4	1	1.06842	0.893675	1.06994		2.12514	1.44634	-0.662048	1.25875	0.687127	1.96858	1.05247	-0.313692	0.838415	0.989237	1.9188	1.07793	NaN	0.652817	0.559442	1.72539	1.31468	0.00172901	1.68333	0.104137	1.9138	1.36851	-0.293739	1.5495	1.18076	2.10186	1.46978	NaN	1.47821	0.351357	1.6639	1.2323	-0.719219	0.258675	-0.362145	1.08647	1.26782	NaN	0.596352	0.691353	2.34665	1.78661	-0.457037
AT5G14120.1	AT5G14120	1	0.848186	2.00893	1.441		2.21573	3.26608	2.79209	3.43784	2.06556	2.30834	3.07176	2.32573	2.73738	2.13803	1.82446	2.85786	2.82364	2.96152	1.77364	2.56454	3.0953	3.08013	3.00048	2.13045	1.73226	2.75594	2.72639	2.16836	2.01482	NaN	3.2052	2.36518	2.23516	1.83581	2.01233	2.21246	2.70572	3.0953	2.14036	2.0721	2.65406	2.23745	2.72007	2.60465	3.81558	3.89963	2.69313
AT4G31290.1	AT4G31290	1	1.12735	1.05256	1.15193		-1.22872	-1.55239	-0.0951176	-1.15203	-1.08954	-0.700165	-1.11725	0.0881577	-1.59642	-1.72259	-1.78836	-1.08818	-0.681236	-1.32496	NaN	-1.40495	-1.38579	-0.730033	-1.03098	-1.39054	-1.61084	-1.33634	-0.0594311	-1.15701	-1.27572	-1.05777	-0.945914	0.165642	NaN	-1.11837	-1.33975	-1.10617	-0.0921383	-1.78022	-1.3017	-1.28177	-1.15192	0.000282288	-1.90906	-1.01237	-1.82836	-1.66961	-0.304136
AT4G31290.1	AT4G31290	1	1.12735	1.05256	1.15193		-1.22872	-1.55239	-0.0951176	-1.15203	-1.08954	-0.700165	-1.11725	0.0881577	-1.59642	-1.72259	-1.78836	-1.08818	-0.681236	-1.32496	NaN	-1.40495	-1.38579	-0.730033	-1.03098	-1.39054	-1.61084	-1.33634	-0.0594311	-1.15701	-1.27572	-1.05777	-0.945914	0.165642	NaN	-1.11837	-1.33975	-1.10617	-0.0921383	-1.78022	-1.3017	-1.28177	-1.15192	0.000282288	-1.90906	-1.01237	-1.82836	-1.66961	-0.304136
AT2G17290.2	CPK6	1	1.93579	1.19898	1.86879		-0.0380917	-1.82699	-0.558651	-1.00132	-1.00301	-2.93792	-1.81396	-0.833811	-1.00006	-2.10992	0.338235	-3.24952	-0.809467	-1.69317	-2.45348	-3.43742	-2.60951	-1.2118	-1.9634	-2.53076	NaN	-0.929676	-0.516724	1.01772	0.292389	NaN	-1.7542	-1.83109	-1.05009	NaN	-2.51592	-2.17191	-1.58834	-1.39557	-2.5018	-0.518604	-2.06601	-1.0858	-2.39222	-2.74154	NaN	-1.56205	-0.155905
AT3G05050.3	AT3G05050	1	1.10013	0.967866	1.02312		-0.60078	-1.09494	NaN	-1.47426	NaN	-0.147984	-0.130909	NaN	-0.267759	-0.537008	-0.0713053	-0.316053	NaN	-0.534895	-0.374986	-0.628548	-0.560725	NaN	-1.05921	-1.34268	-0.825722	-0.79052	NaN	-0.717497	-1.34163	-0.284044	-0.0153837	NaN	0.113041	-1.0988	-0.579688	NaN	NaN	NaN	-0.938193	-0.908661	-1.00499	-1.11598	-1.06676	-1.21055	-1.14723	-0.802248	NaN
AT1G20020.1	LFNR2	1	1.03604	0.713811	0.972292		0.916405	NaN	1.09962	0.237667	1.38632	NaN	0.561056	1.35993	NaN	1.65315	1.98155	0.970421	1.73937	-0.0640755	1.26831	1.36561	-0.0831366	1.14229	0.100914	0.584467	1.90383	NaN	1.4627	1.157	1.65336	2.13482	NaN	0.977068	0.694897	0.812005	2.45077	0.254292	1.35889	0.228952	0.298383	1.40362	NaN	1.62931	-0.283094	1.01976	1.20687	1.24794	1.91385
AT3G08510.4	PLC2	1	0.953743	0.680189	0.823454		4.52781	3.87723	3.90542	4.0218	3.52654	4.2091	4.4355	4.31939	4.53804	4.38661	4.36217	4.20039	4.86652	5.01295	4.33289	4.71391	4.44126	4.85786	4.44177	4.63777	4.19827	4.03053	3.1689	3.62312	3.2055	4.25651	4.66375	4.84144	4.27735	4.37291	4.54356	4.37689	4.93892	4.38989	4.6449	4.63795	4.80133	4.9124	5.45716	4.82776	3.88424	4.20769	2.59264
AT1G79280.1	NUA	1	1.23999	1.15483	1.166		0.128422	-0.084486	0.125378	0.271122	-0.290633	0.238176	0.210888	0.829748	0.639856	-0.130173	0.323455	0.0886612	NaN	0.387373	0.534472	0.355127	0.30099	0.348411	-0.0899181	0.447092	-0.00849533	0.391235	NaN	0.309074	0.0977173	0.189875	0.55128	0.202194	0.275492	-0.374618	1.02085	0.753568	NaN	0.152687	-0.349404	0.624413	0.151077	0.241636	0.634695	-0.0428371	NaN	-0.255926	0.342707
AT3G20740.1	FIE	1	1.05029	1.01725	1.04152		1.80174	1.50423	1.52268	1.73963	1.95512	1.44943	1.49591	1.55099	1.48546	1.50684	1.53455	1.9475	1.66443	1.84889	1.68141	1.69425	1.52452	NaN	1.05358	1.55488	1.99788	1.70314	1.3217	1.57648	1.59045	1.72978	1.75505	1.47735	0.988194	1.55246	1.97702	1.35363	1.68278	1.8386	2.14051	1.71525	1.56753	1.62337	1.76322	1.57131	1.64681	1.57922	NaN
AT3G01160.1	AT3G01160	1	1.03242	1.25168	1.09024		-0.909826	-0.0824642	-1.57434	-0.224955	-0.774617	-0.418777	0.0812607	-1.28443	-0.544264	-0.0128212	-0.0583105	-0.191143	-0.966825	-1.4917	0.141852	-1.02788	-1.31523	-1.78382	-0.901535	-1.48798	-0.964886	-0.235132	-1.65731	0.00544167	0.260145	-0.19071	-0.527507	-1.88158	0.42359	0.0616083	-0.290349	-1.11907	-1.74469	NaN	-0.03057	-0.628263	-0.0532398	-1.75572	-1.28038	-0.589317	0.0106125	0.274715	-0.550585
AT2G30530.1	AT2G30530	1	0.911638	0.957942	0.878717		2.43718	1.99417	2.00146	2.48431	2.20596	2.238	2.50449	2.83039	2.6749	2.54322	2.37805	2.74416	2.59965	2.88055	2.64883	2.3015	2.30478	2.65951	2.8898	2.45186	2.12667	1.97963	2.37697	1.98825	1.93385	2.31109	2.60409	2.96546	2.26216	2.41985	2.62618	2.7773	2.66016	2.97055	2.70763	2.50033	2.87712	2.43579	2.746	2.44128	2.21597	2.6416	2.03174
AT1G78230.1	AT1G78230	1	1.51434	0.739798	1.68752		-4.1363	NaN	NaN	NaN	-5.62654	-3.92466	-3.54562	NaN	-3.74051	NaN	-4.34918	NaN	-5.12971	-4.1368	-4.56836	-3.88973	-4.13307	-4.99021	-5.10503	-5.33781	-3.87519	-4.00779	NaN	-5.25915	NaN	-4.0583	NaN	-4.89505	-3.57961	NaN	-3.28911	-4.02499	NaN	-4.25536	-5.04597	-4.64645	-5.54593	-4.79802	-4.59381	NaN	NaN	-4.10672	NaN
AT5G16270.1	SYN4	1	1.11541	0.93844	0.98169		NaN	5.34431	NaN	5.63023	5.16112	NaN	NaN	4.8641	4.64437	NaN	NaN	5.23244	NaN	5.501	5.18776	NaN	5.06387	5.08029	4.91038	5.54454	NaN	NaN	5.45811	5.2906	5.32446	NaN	NaN	5.31225	NaN	5.55129	4.97423	NaN	NaN	5.45774	5.45651	NaN	NaN	4.86001	5.60623	5.5787	NaN	NaN	4.59503
AT1G19870.1	IQD32	1	0.960473	0.960826	1.03954		0.269529	0.618223	-2.99719	0.61916	0.808021	0.368496	0.528343	0.77993	0.993631	-0.050642	0.625463	0.329309	0.254717	1.11653	0.58524	1.32288	0.740609	1.10088	1.51569	0.697077	0.400049	0.518423	-0.0588264	1.10647	0.0353336	0.434448	1.04112	0.832846	1.00687	0.367814	0.66562	0.567412	0.771996	0.409182	0.493348	1.21636	0.657093	1.07743	0.669569	1.04168	-0.139671	0.170055	0.17301
AT1G06210.1	AT1G06210	1	1.04004	0.912589	0.970146		NaN	1.09422	2.06577	1.74038	2.03945	2.11114	1.55145	2.04033	1.90044	2.36401	2.03734	1.67462	NaN	2.05808	2.39681	1.55102	0.77708	1.80727	NaN	1.78463	1.91712	1.1598	1.27991	1.87148	2.08888	2.23211	1.38017	NaN	2.17982	2.03155	1.91763	1.07603	2.41291	1.6491	1.94751	2.22717	1.68267	1.82773	2.11457	1.83494	1.68552	1.01567	1.71367
AT5G55530.3	AT5G55530	1	0.849665	1.17706	0.950456		1.06427	0.564135	NaN	0.560163	0.154172	0.863487	0.23061	-1.25097	0.390139	0.274008	1.44643	0.564049	-0.318415	1.17432	0.234239	2.37058	1.84127	0.619	1.92304	1.58492	0.725372	NaN	-0.326574	-0.129499	-0.131598	0.744047	-0.0431147	NaN	0.112295	-0.110364	1.07905	0.645444	-0.176758	1.23319	0.483747	1.45505	0.974163	0.690304	1.85335	1.24412	1.72595	1.17147	-1.74514
AT4G35100.2	PIP2-7	1	0.952574	1.03846	0.962502		-1.36826	NaN	1.73382	-2.67398	-3.08874	NaN	NaN	1.56279	NaN	NaN	-1.53788	NaN	1.97646	-3.00228	NaN	NaN	NaN	1.91793	-1.84591	NaN	NaN	NaN	1.74751	0.34082	0.776615	NaN	NaN	1.26427	-0.48126	-2.69318	NaN	NaN	1.51645	-0.635504	NaN	-0.71785	NaN	0.952324	-4.05229	-3.72379	NaN	NaN	1.44309
AT1G04730.1	CTF18	1	1.11229	1.0198	0.999604		NaN	0.741356	1.31524	0.998539	1.03945	NaN	0.410486	1.01077	0.419418	0.66828	-0.0141497	0.568689	1.31947	0.661224	0.971347	NaN	0.858024	1.11631	0.876019	0.697855	0.609249	0.622992	1.46076	0.235456	0.368933	NaN	0.611711	1.10705	0.518457	1.03988	0.524798	NaN	0.541718	0.98242	0.399854	NaN	NaN	0.960133	1.01776	NaN	NaN	-0.0839634	0.982197
AT5G62560.1	PUB41	1	1.63963	0.975361	1.40956		-2.68662	-1.77119	-0.302715	-2.25324	-1.99499	NaN	-1.81604	NaN	-1.80306	-2.22317	NaN	NaN	NaN	-1.81806	-2.67567	-1.94205	-2.30739	-0.784785	-2.88208	-1.50447	-2.25146	-2.88761	-0.157232	-2.85046	-2.05357	-1.99309	-2.2173	-0.77754	-1.6717	NaN	-2.54683	-1.56802	-1.6235	-1.19119	NaN	-1.19804	NaN	-0.539362	-0.769129	-1.48977	-1.95466	-1.70464	-1.32174
AT1G67310.1	CMTA4	1	1.36833	0.799848	1.03305		-0.432024	-0.142092	0.131956	0.731155	-0.0192499	-0.559607	-0.0779343	0.515154	0.503532	0.388224	-0.677869	-0.329	0.142885	0.0217381	0.344283	-0.450497	-0.335044	0.422442	-0.719982	-0.0477829	-0.435741	0.040184	-0.210033	0.805363	0.481997	-0.700758	-0.00213337	0.460949	0.811365	0.0403624	0.0388861	-0.256375	-0.0441704	0.418703	0.253112	-0.494961	0.155867	0.0877228	0.0414543	-0.160997	-0.163465	-0.0337543	0.0190887
AT4G02510.4	TOC159	1	1.55732	1.37908	1.45772		-0.196344	-0.538883	NaN	-1.22066	-1.08186	-0.205158	-0.35214	-2.43306	-0.620787	-0.620716	0.249675	-0.7924	-1.79925	-0.832777	-1.09168	NaN	-0.961501	-1.74094	-0.763885	-1.23901	-0.408096	-0.0343323	NaN	-0.362391	-1.12099	-0.184505	0.165723	NaN	-0.196781	-1.09297	0.38272	-0.785102	NaN	-1.66299	-1.55053	-0.475246	-0.631985	NaN	-0.800146	-1.36539	0.277166	0.0411816	NaN
AT2G29210.1	AT2G29210	1	1.14195	1.32844	1.10179		-0.182209	-0.0892963	0.502121	0.210072	0.0893793	0.0137405	0.0600548	0.779892	0.395847	-0.0782871	0.286433	-0.306313	-0.155247	-0.0729218	0.0852251	0.159544	NaN	0.178195	-0.223957	-0.0417519	0.30694	0.00450134	0.422464	0.601902	0.24324	0.113792	0.470901	0.386469	0.104527	0.266652	0.333459	0.132657	0.515657	-0.0266094	-0.186282	0.139505	-0.0405731	0.00803375	-0.208	-0.141092	0.281815	-0.445292	1.08287
AT4G26130.1	AT4G26130	1	0.92804	0.859501	0.843901		3.48458	2.85355	3.4649	3.69586	3.33014	3.28849	NaN	3.34036	3.11959	3.46985	3.13093	2.18717	3.78616	NaN	3.36986	3.30093	3.02705	3.40694	NaN	3.03062	3.25653	NaN	NaN	NaN	2.81308	2.53277	3.18927	3.6286	-0.536146	3.28793	2.88211	3.40444	3.50147	3.32764	2.90966	2.74682	2.50886	3.00758	3.79445	3.07009	4.09249	2.95137	3.10628
AT3G13460.2	ECT2	1	1.10388	1.20296	1.12339		-0.647209	-0.632168	0.303005	-0.374798	0.0335302	0.224966	-0.208157	0.392588	0.874418	0.328587	0.368489	-2.14026	0.317457	0.490374	0.677672	0.666485	0.494023	0.89202	1.42756	0.933613	-0.0912743	-0.234434	0.144283	0.209337	-0.0723495	0.190722	0.171481	0.244505	0.435074	0.118594	0.849401	-0.0714579	0.0323658	-0.157125	0.279824	0.809063	0.209358	1.01504	0.286779	0.635187	-0.0116577	-0.624649	0.119381
AT2G30860.1	GSTF9	1	1.10622	1.03323	0.931369		2.32046	2.86341	3.4227	2.43302	2.6151	2.66952	2.83188	3.21931	2.8976	2.55595	2.42745	2.64291	2.57516	2.93305	2.73721	2.38722	2.62314	2.87571	3.3504	2.19386	1.92763	2.55431	2.37549	2.77628	2.40028	2.40446	2.36199	2.235	2.57394	1.9231	2.39394	1.88079	2.23312	1.99071	1.50478	2.24739	2.28099	2.64692	2.32542	1.85435	2.68982	2.81941	3.0106
AT4G35980.1	AT4G35980	1	1.04259	1.00032	0.933178		0.0982285	0.265917	0.785574	0.443653	0.356627	0.343369	0.0965214	0.549534	0.720137	0.699018	0.570689	-0.0786533	0.620316	1.16185	0.923734	-0.0353527	-0.441628	0.780993	0.304735	0.186125	0.326239	0.746672	0.260155	0.935581	1.2487	0.387922	0.542996	0.301279	0.632885	0.662543	0.686917	0.30664	0.65131	0.229801	0.14186	0.197363	-0.0853004	0.467506	0.254311	0.319733	0.120121	-0.0761414	1.27646
AT5G58140.4	PHOT2	1	0.932429	0.683394	0.775486		2.33757	2.10683	1.51451	2.15975	2.19042	3.23973	2.13644	1.60232	2.87372	2.36426	3.28973	2.08716	2.10821	2.35991	2.50747	2.64197	1.97027	1.78064	1.50453	2.13886	2.55483	2.49757	0.779808	2.60899	2.27053	2.94287	2.93174	0.467033	2.55734	2.32246	3.08397	2.01611	1.1818	1.16483	1.21216	2.37944	2.57048	1.93477	1.72973	1.51917	2.63223	1.75521	1.51425
AT2G34420.1	LHB1B2	1	0.963462	0.803363	0.82458		0.471861	1.0632	1.50896	1.1495	1.13677	1.18731	0.887669	1.97767	1.41123	1.38364	1.61243	1.23704	1.05605	1.38711	1.48839	0.958578	-0.0547552	1.45682	1.5791	1.03298	1.00253	0.64819	1.4167	1.55978	0.753639	1.09031	1.13107	1.52674	1.02756	0.961877	1.59506	0.780452	1.11294	0.598333	0.690703	1.18862	0.715679	1.04991	0.584568	1.02479	1.28915	1.18051	1.96398
AT2G35050.2	AT2G35050	1	1.08178	0.961997	1.00996		0.0460491	NaN	-0.410284	-0.505165	-0.465117	NaN	NaN	-0.36297	-0.351603	-2.21007	-0.644616	NaN	NaN	-2.61096	-2.94018	-1.66429	NaN	-1.08275	-1.49928	-2.52653	-0.91917	NaN	0.101505	-0.0118446	-0.12343	-0.189665	-1.71064	NaN	-0.0280571	-1.43817	-2.09716	NaN	-3.37148	-2.64036	NaN	-0.884882	NaN	-1.54508	-2.05752	NaN	-0.278702	NaN	-0.110027
AT2G35050.2	AT2G35050	1	1.08178	0.961997	1.00996		0.0460491	NaN	-0.410284	-0.505165	-0.465117	NaN	NaN	-0.36297	-0.351603	-2.21007	-0.644616	NaN	NaN	-2.61096	-2.94018	-1.66429	NaN	-1.08275	-1.49928	-2.52653	-0.91917	NaN	0.101505	-0.0118446	-0.12343	-0.189665	-1.71064	NaN	-0.0280571	-1.43817	-2.09716	NaN	-3.37148	-2.64036	NaN	-0.884882	NaN	-1.54508	-2.05752	NaN	-0.278702	NaN	-0.110027
AT4G26630.2	AT4G26630	1	1.00247	0.983966	0.961317		-1.91907	-1.72415	NaN	-2.49073	-1.74843	-1.98987	-0.780947	-2.84693	NaN	-1.89827	-1.31851	-1.13849	-1.91122	NaN	-1.19207	-2.367	-1.35079	-2.15307	-1.62291	-1.7235	-1.65924	-2.18746	-2.87932	-1.37402	-1.52969	-2.0207	NaN	-3.36139	NaN	-1.89602	-2.23507	-3.18222	-2.38693	-1.29375	-1.62149	-2.16497	-0.947927	-3.13537	-2.37576	-1.94545	-2.00366	-0.746161	-2.40052
AT4G26630.2	AT4G26630	1	1.00247	0.983966	0.961317		-1.91907	-1.72415	NaN	-2.49073	-1.74843	-1.98987	-0.780947	-2.84693	NaN	-1.89827	-1.31851	-1.13849	-1.91122	NaN	-1.19207	-2.367	-1.35079	-2.15307	-1.62291	-1.7235	-1.65924	-2.18746	-2.87932	-1.37402	-1.52969	-2.0207	NaN	-3.36139	NaN	-1.89602	-2.23507	-3.18222	-2.38693	-1.29375	-1.62149	-2.16497	-0.947927	-3.13537	-2.37576	-1.94545	-2.00366	-0.746161	-2.40052
AT4G28990.1	AT4G28990	1	1.40012	1.59544	1.27061		-1.03672	-1.74951	-2.15487	-4.29974	-1.47886	-1.14709	-1.30024	-1.92683	-0.824989	-0.894751	0.0257196	-2.16778	-1.7213	NaN	-1.41921	-0.710302	-1.66712	-1.99318	-1.93727	-1.34071	-0.967449	-1.22227	NaN	-0.98086	-1.5437	-0.484194	-1.19348	-2.1406	-1.43997	-1.41761	-0.751517	-1.23977	-1.77574	-1.68922	-2.05088	-1.06137	-1.80812	-1.93501	-1.4922	-1.97875	-0.628487	-1.80479	NaN
AT2G32800.1	LECRKS2	1	1.44024	1.07715	1.22882		-1.627	-1.59583	-1.28111	-1.86155	-1.46166	-1.42806	-1.34162	-1.85732	-1.97704	-1.58078	-1.76963	-1.32682	-1.5606	-2.16243	-1.76303	-1.81008	-1.5696	-1.41047	-2.07154	-1.63158	-1.72738	-1.14626	-2.18027	-2.14808	-2.27119	-1.80532	-0.97541	-1.0295	-2.40463	-1.38987	-1.65129	-1.62393	-1.87426	-2.03082	-1.67745	-2.042	-1.68105	-1.62178	-1.60998	-1.83072	-1.8925	-1.79465	-2.16714
AT5G14880.1	POT8	1	0.722179	0.756659	0.781988		0.544313	-0.864262	-1.19145	0.194941	-0.66167	0.826141	-0.167484	-0.684212	NaN	NaN	0.337798	-0.60165	-1.10822	NaN	NaN	NaN	-0.478463	-0.735541	-0.281414	NaN	0.318176	NaN	-0.817556	NaN	NaN	NaN	0.13569	-1.22366	0.457476	-0.249047	NaN	NaN	-1.07528	-0.309343	-0.619298	-0.154291	0.0310745	-1.16298	NaN	0.13879	0.614708	-0.342443	-0.705727
AT1G27595.1	AT1G27595	1	1.14667	1.03136	0.999017		1.0216	0.65799	1.10737	1.58892	0.682731	0.982517	0.980125	1.11802	1.37703	0.73567	0.822953	0.990976	1.04888	1.50894	0.664115	0.915766	0.382152	1.2169	0.932459	1.12442	0.808905	1.13049	1.66356	0.545403	1.3625	0.763227	0.702874	1.2866	0.306234	0.312762	1.05079	1.35786	1.54094	1.25717	0.654111	1.00819	0.758644	1.29882	1.12777	0.635429	0.84267	0.443428	0.591476
AT5G09250.5	KIWI	1	1.16701	1.02729	1.017		3.76701	4.22046	4.83226	3.84712	4.39425	4.50627	4.46143	4.26241	4.44687	3.86937	4.32239	2.85441	4.1867	4.379	4.22485	4.05023	4.26137	3.65209	3.56525	3.49835	3.89756	4.41013	3.70839	3.90576	4.00167	4.28831	4.44844	3.783	4.29157	4.24748	4.31475	4.33455	3.5066	3.50954	3.51307	4.00174	3.6513	3.86221	4.67127	3.8195	3.62744	3.58142	4.35437
AT5G19450.2	CPK8	1	1.07078	0.932689	1.03709		-0.248524	NaN	-0.378151	-1.46602	-0.573163	-0.812052	-2.9771	-0.736744	-0.411264	-2.1352	-0.723531	NaN	-1.35269	-1.10579	-1.21506	-1.51079	-3.98075	-0.731721	0.0503654	-2.03958	-2.96384	NaN	NaN	0.286831	-0.481293	-0.947987	NaN	-0.788721	0.494019	-0.485742	-1.20166	NaN	NaN	-1.14742	-2.88186	0.0333996	NaN	-0.899519	-1.94956	-1.26236	-1.79549	NaN	NaN
AT2G20580.1	RPN1A	1	0.993694	1.02229	1.03141		NaN	NaN	NaN	NaN	NaN	-1.88387	-1.50693	-1.84054	NaN	-1.85736	-1.74793	-1.80153	-2.76752	-2.19193	-1.81526	-1.59752	NaN	-2.2522	NaN	-1.70242	NaN	-1.94405	-2.804	NaN	-1.60697	-1.42591	-2.00975	-2.35337	-1.35114	-1.99369	NaN	NaN	NaN	-1.85123	NaN	-1.81933	-1.63631	NaN	-1.91683	-1.78688	-1.36952	-1.30195	NaN
AT4G11740.2	PUX8	1	0.935415	1.02958	1.02468		3.93666	3.91053	4.00098	4.39427	4.06079	3.75398	3.58898	3.8987	4.03455	4.1552	4.01794	3.95102	4.33359	3.90741	4.35704	3.77507	3.87308	3.71385	4.32193	4.71784	3.83595	3.3918	4.47798	4.18562	4.33922	3.69172	3.50987	3.75828	3.69424	4.24465	4.08546	3.95112	4.34719	4.48936	4.58682	3.9785	3.672	3.66974	4.43974	4.21468	4.05688	4.14561	3.92988
AT3G55020.2	AT3G55020	1	1.11835	0.916019	1.0204		1.61587	1.1513	1.13238	1.8875	1.49364	1.18506	0.751726	0.0749111	0.705971	1.50973	0.93665	1.03945	-0.0514774	1.01413	1.23684	1.21805	0.811141	0.639449	1.11094	1.13134	0.940584	0.915419	0.605762	0.448406	1.5531	0.57077	0.198001	0.636986	0.797346	1.26866	0.731406	0.724261	0.75856	1.60182	1.33785	0.814884	0.545303	0.676098	0.843199	1.40252	1.2758	1.03788	-0.0117054
AT3G02830.2	ZFN1	1	0.841482	0.778149	0.762111		1.08251	0.462364	1.61368	0.759924	1.52758	1.54978	1.13013	1.71434	1.33948	1.38135	1.99998	1.40849	1.9444	2.02955	2.30456	2.45689	2.10381	2.79366	2.91062	2.69761	1.15295	1.05476	1.53968	1.32571	0.940863	1.32333	1.35561	1.49594	1.12731	1.29417	2.23929	1.49237	2.29079	1.4919	2.09848	2.37537	2.10595	3.10193	1.85484	2.32708	1.04836	0.844015	1.63361
AT1G64500.1	AT1G64500	1	0.609341	0.893108	0.600302		NaN	1.92504	1.67126	NaN	NaN	NaN	NaN	NaN	1.49603	1.84839	1.87702	NaN	2.81965	NaN	2.03489	NaN	NaN	NaN	NaN	2.19176	NaN	NaN	3.22274	NaN	1.99951	NaN	2.0842	2.30933	1.53312	NaN	1.86486	NaN	2.64177	2.20921	NaN	2.03322	NaN	2.47795	1.95023	NaN	NaN	NaN	NaN
AT5G55230.1	MAP65-1	1	1.10631	0.888029	0.958371		0.917709	0.66342	0.935501	0.870768	1.14024	0.559015	0.603893	0.319857	1.06065	0.982235	0.689004	1.0936	0.0867176	0.944092	1.03487	1.5414	1.36151	1.70826	2.1351	0.650002	0.921659	0.592632	0.89369	1.29767	1.31767	1.17554	0.799722	0.813042	1.65857	1.20391	1.23822	0.724534	0.680262	1.26034	1.04883	1.62576	1.79794	1.53561	1.57578	1.39184	0.373367	0.479233	0.906881
AT1G12760.2	AT1G12760	1	1.33437	0.820919	1.0294		-1.38916	-0.495619	-0.00041008	-0.890934	-0.765826	-1.66675	-0.549623	-0.598341	-0.942537	-1.35377	-1.46126	-0.255131	-0.39818	-0.437296	-1.20508	-0.658436	-0.969945	-0.538981	-0.927935	0.00412178	NaN	-0.610485	-0.207615	-1.02253	NaN	-1.55774	-0.769973	0.0492382	-0.951876	-1.03352	NaN	-0.802453	-0.268951	-0.41992	-0.475661	-0.740229	-0.550375	-0.575096	-0.159985	-0.793242	NaN	NaN	-0.274517
AT4G15410.1	PUX5	1	1.29513	1.43407	1.23002		-1.70378	-1.75163	NaN	-1.43478	-1.61957	NaN	-2.92144	NaN	-2.60385	-1.64141	NaN	-2.08	NaN	-2.24945	-1.90146	NaN	NaN	NaN	-0.83703	NaN	NaN	-2.00913	-2.93033	-1.16611	-1.36915	-2.195	NaN	NaN	-1.25801	-1.66219	-3.07088	NaN	NaN	-1.49376	-2.26375	-2.58938	-1.36452	NaN	-1.36909	-2.15595	-1.46228	-1.33309	NaN
AT1G56080.1	AT1G56080	1	0.882643	1.00068	0.989213		-2.32904	-1.16377	-0.932131	-1.55671	-1.41225	NaN	NaN	-2.05709	NaN	-1.58235	-1.69927	NaN	-1.4937	NaN	-2.00449	-2.78202	-1.94136	-2.07841	-2.43403	-1.09576	-2.25285	-2.47757	-1.64728	-2.02313	-2.1679	-2.33659	NaN	-1.95023	-1.94381	-1.55393	-2.13256	-2.33622	-1.41011	-2.51834	-0.932736	-2.09823	-2.2725	-2.6077	-2.16841	-2.37226	-1.49941	-0.887135	-0.59041
AT1G42550.1	PMI1	1	0.71691	0.879122	0.819717		NaN	0.427547	-0.382431	0.595236	2.56076	1.7208	0.0442123	-0.822672	-0.537083	1.313	0.698449	0.511259	-0.554886	0.924623	1.42413	0.895338	-0.329951	-0.448995	0.449703	1.25681	0.198648	1.14679	-0.00336456	0.300756	0.879105	0.712231	-1.11381	-0.346422	-0.249327	0.986922	0.61395	1.16959	1.30734	0.669027	1.40391	NaN	0.407352	0.750158	1.707	1.10124	0.335159	0.0210361	-0.466429
AT1G18040.1	CDKD-3	1	1.16038	1.08746	0.989482		-1.2619	-1.31691	-0.241802	-1.24453	-0.94307	-1.08746	-0.866667	-0.867876	-0.695793	-0.635437	-0.978461	-1.11956	-0.360777	-1.0931	-0.767241	-0.987007	-1.2626	-0.68031	-1.93936	-1.21513	-0.941675	-0.528032	-0.710007	-1.01345	-0.700024	-0.87491	-0.720466	-1.13051	-0.937305	-1.08572	-1.03723	-1.23128	-0.953642	-1.57228	-1.50545	-1.00986	-1.24976	-0.863663	-1.39108	-1.06292	-1.31373	-1.1053	-0.274071
AT1G27090.1	AT1G27090	1	1.00245	1.11359	1.08169		1.59629	2.16412	2.09131	1.98634	1.89402	2.18864	2.04295	2.39918	2.22492	1.57399	2.17661	2.43508	2.60965	1.77372	1.80127	1.25032	1.58193	1.68833	1.82473	1.7689	2.26251	2.12978	1.6904	NaN	2.06626	1.97392	2.57616	1.40249	2.37587	1.86298	2.24326	1.50621	2.10163	2.00416	1.36243	2.03053	1.99509	1.91051	1.68359	1.54493	1.98239	2.32496	3.11811
AT1G20840.2	MSSP1	1	1.29584	1.27253	1.3745		2.30112	2.56107	1.47366	2.25886	1.47222	1.88376	2.26616	2.01382	1.66007	1.36149	2.03334	2.43806	2.63656	1.59324	1.06497	2.63059	2.1823	2.20463	1.71776	2.24723	2.10922	2.244	1.95395	1.52698	1.95513	1.68939	1.78758	2.64093	1.34603	1.65045	1.47007	1.64799	2.0938	1.67741	1.31378	1.39029	1.95222	2.36387	1.91511	2.09192	2.51598	2.23307	2.27575
AT1G06230.4	GTE4	1	1.12645	1.0262	1.0346		0.159548	0.118273	-0.0800514	0.265375	0.17096	-0.0115776	0.0811996	0.472111	0.458599	0.269392	0.420709	0.534237	-0.323689	-0.0588264	0.461165	0.140265	-0.118583	0.134486	-0.624044	-0.176214	0.451374	0.438877	0.028059	0.838423	0.589174	0.509809	0.763589	0.104355	0.622459	0.648685	0.338441	0.547008	-0.391386	0.217659	0.26792	0.449686	0.83746	-0.171196	0.360085	-0.00234604	0.0423088	-0.283421	0.497404
AT5G58140.4	PHOT2	1	0.932429	0.683394	0.775486		2.10565	2.19465	2.53631	2.58984	2.25839	NaN	1.98867	1.95019	1.46844	2.14433	NaN	NaN	2.37673	NaN	1.8479	1.80861	NaN	2.5736	NaN	2.44526	1.54656	NaN	2.82704	1.50328	NaN	NaN	NaN	1.8241	NaN	2.04666	1.45421	2.35501	1.81823	2.14978	NaN	1.93268	2.40688	NaN	2.56253	1.79048	NaN	1.53567	1.75754
AT2G02070.2	IDD5	1	1.05881	1.09165	0.979965		1.70862	1.73286	1.70269	1.0782	1.67184	1.42445	1.22382	1.44628	0.972355	1.80514	1.24991	1.91265	1.32819	0.396221	1.80859	1.45218	1.03741	1.25221	0.62748	1.18658	1.90055	1.21861	1.69413	1.57651	1.88701	1.62611	1.75121	1.57495	1.76152	1.49369	1.49468	0.930478	1.4679	1.23393	1.71846	1.42631	1.55077	1.61881	1.06539	1.35789	1.31028	1.3668	2.17041
AT2G02070.2	IDD5	1	1.05881	1.09165	0.979965		1.70862	1.73286	1.70269	1.0782	1.67184	1.42445	1.22382	1.44628	0.972355	1.80514	1.24991	1.91265	1.32819	0.396221	1.80859	1.45218	1.03741	1.25221	0.62748	1.18658	1.90055	1.21861	1.69413	1.57651	1.88701	1.62611	1.75121	1.57495	1.76152	1.49369	1.49468	0.930478	1.4679	1.23393	1.71846	1.42631	1.55077	1.61881	1.06539	1.35789	1.31028	1.3668	2.17041
AT4G12640.4	AT4G12640	1	1.21755	1.21673	1.15027		0.743694	1.07886	1.34413	0.586906	0.618764	1.04643	1.18901	0.896812	0.842806	0.888813	0.686147	0.923922	0.690958	0.734184	0.802073	0.630011	0.384933	1.14639	0.486176	0.462732	1.03479	1.23838	0.693096	NaN	0.672756	0.786648	0.931365	0.979614	0.85017	0.839915	0.713332	0.744704	0.478313	0.38624	0.777957	0.374498	0.292139	1.08738	0.0990353	0.558577	0.574333	0.340771	0.809282
AT2G27660.1	AT2G27660	1	1.45427	1.08097	1.28668		NaN	NaN	NaN	NaN	NaN	NaN	NaN	NaN	NaN	NaN	NaN	NaN	NaN	NaN	NaN	NaN	NaN	NaN	-1.15567	NaN	NaN	NaN	NaN	NaN	NaN	NaN	NaN	NaN	NaN	NaN	NaN	NaN	NaN	NaN	NaN	NaN	NaN	NaN	NaN	NaN	-0.94701	-1.74976	NaN
AT1G03530.1	ATNAF1	1	1.15612	1.46038	1.32406		0.303953	-0.0377769	NaN	-0.100193	0.330947	-0.285326	NaN	NaN	-0.89959	0.425512	-0.0935202	0.171846	NaN	-1.19757	0.10193	0.185423	-0.67076	-0.347552	0.291111	-0.0357456	-0.229877	-0.9228	NaN	-0.0581703	0.850811	-0.660036	-1.06329	NaN	-0.0482349	0.164741	-0.273326	-0.563525	NaN	0.854685	0.760577	0.480141	-0.202032	-0.405199	NaN	0.416021	0.522264	-0.0194187	NaN
AT2G03890.1	PI4KG7	1	0.67969	0.958583	0.79635		-0.655901	-0.271824	-0.157343	-0.501133	-0.393909	-0.589109	-0.108128	-0.364689	-0.991032	-0.715738	-0.572227	0.00317955	-0.92322	-0.496019	-0.796327	-0.628788	-0.340686	-0.21877	-0.851286	-0.18544	-0.874201	-0.102047	-0.111929	-0.847994	-0.720251	-0.559271	-0.541621	-0.498951	-0.857067	-0.474633	-1.02782	0.095952	-0.923588	-0.320824	-0.275025	-1.03521	-0.272282	-0.444271	-0.367966	-0.525213	-0.762747	-0.140612	0.0855618
AT1G80350.1	AAA1	1	0.976025	1.08592	0.99393		NaN	NaN	-0.255472	NaN	NaN	NaN	NaN	-2.09175	NaN	NaN	NaN	NaN	-0.550594	NaN	NaN	NaN	NaN	-1.53851	NaN	NaN	NaN	NaN	-0.798515	NaN	-5.11766	NaN	NaN	-1.1484	NaN	NaN	NaN	NaN	-2.6185	NaN	NaN	NaN	NaN	-4.84461	NaN	NaN	NaN	NaN	-1.19831
AT4G15545.1	AT4G15545	1	0.798127	0.770704	0.782836		0.356804	0.451212	0.357183	0.559944	0.983949	0.813028	0.368305	0.608814	0.610098	0.56432	0.623313	0.789619	0.13933	0.453825	0.466313	0.228413	-0.122525	0.470796	0.700199	0.0797215	0.603373	0.491886	1.14884	0.940247	1.47926	0.948498	0.936307	0.466345	0.745638	1.12201	0.940309	0.0395231	0.779856	0.236467	0.772872	0.80798	0.510904	0.658484	-0.172401	0.390686	0.440922	0.567101	1.12535
AT1G79570.5	AT1G79570	1	1.2487	1.02878	1.16179		-1.06113	-2.89197	-0.69249	-1.48125	-1.30449	-0.0232487	-1.84009	0.325195	0.425354	-0.757084	-0.694289	NaN	-0.641125	-1.42321	-1.80662	-1.55079	-2.88863	-1.37488	-2.25905	-2.25501	-1.09401	-1.82528	-0.628101	-0.646534	-0.589024	0.285854	-1.13845	-0.291285	0.0342236	-0.615573	-1.36421	-3.33482	-1.25573	-2.3474	-3.05074	-1.46189	-3.693	-0.649956	-2.34025	-2.19366	-1.13084	-2.6233	-0.383543
AT3G51470.1	AT3G51470	1	1.07881	1.05059	1.18708		-0.316954	1.16846	1.26286	1.08443	0.109324	-0.563202	0.610161	0.880301	0.120953	0.087307	-0.515744	0.753252	1.25341	1.14524	0.209405	-0.0521069	1.3456	1.22984	0.851513	0.797314	-0.234221	0.960251	1.3974	0.270552	0.42762	-0.969364	0.701095	1.27667	0.180189	-0.0338125	0.287036	0.799514	1.42347	0.522438	0.554677	0.240625	1.48704	1.71873	1.1101	0.948292	-0.0214291	0.915951	0.850702
AT1G17210.1	ATILP1	1	1.01844	0.99967	0.991028		-0.720112	0.357746	1.41696	NaN	1.29416	0.014061	-1.05091	0.650188	-0.304096	0.994579	-0.27514	0.449709	0.838863	NaN	1.24647	0.00147629	-1.12508	1.28158	-0.632889	1.30149	0.0668335	-0.669355	0.635071	-0.650175	0.875942	-0.51152	0.285293	0.925667	0.00120735	1.06024	0.141593	-0.739789	0.222589	0.948021	1.14791	0.375961	0.295952	1.15021	1.0162	1.38377	-0.818167	-0.18829	0.528978
AT1G48920.1	NUCL1	1	1.11357	1.33054	1.24361		-0.217346	NaN	-0.442591	-0.900894	-1.24897	-0.425741	-1.36371	0.00113297	-0.0353546	NaN	0.380485	-0.653034	0.726755	0.990589	-0.142196	0.0698376	0.0834856	0.0808802	0.428045	NaN	-0.671005	NaN	0.815395	NaN	-1.61357	-0.469736	-0.826629	0.72089	NaN	-0.314521	0.272458	-0.106755	0.594021	0.81048	0.233674	-0.156242	-0.327026	-0.0513458	0.534361	0.274174	NaN	NaN	0.337027
AT5G66540.2	AT5G66540	1	1.04783	1.39738	1.19		3.06252	3.43148	2.35031	3.41033	3.2561	2.83479	3.35089	2.67393	2.99405	3.26085	2.41148	3.12301	1.83094	2.4332	3.45682	2.83919	2.23906	2.49028	1.9913	2.61267	3.1068	2.86702	1.9479	3.58341	3.89928	2.93643	2.97072	2.24777	3.54449	2.94045	2.70375	2.20718	1.66029	3.46721	2.82859	3.0336	3.17235	2.40698	2.81624	2.905	3.353	3.13258	2.79504
AT5G13020.1	EML3	1	1.04286	0.968294	0.954263		3.46431	2.9251	3.33278	3.67408	3.58694	3.18871	2.96222	3.07637	3.25206	3.27765	2.87001	3.33863	2.65249	3.2667	3.45301	3.12051	2.82911	3.32152	2.05399	NaN	3.22148	3.18769	2.75812	4.1112	3.32623	3.2816	3.48439	3.33776	3.8536	3.49875	3.40579	2.97275	3.37067	NaN	3.44593	3.48359	3.30575	3.02449	3.36287	3.17423	3.10841	2.60504	2.87246
AT1G19870.1	IQD32	1	0.960473	0.960826	1.03954		2.78559	2.44599	2.51087	2.85679	2.08013	2.90272	3.32501	3.30021	3.83446	3.08064	2.55513	2.72805	2.34643	3.19773	2.35714	2.37147	2.84851	2.48205	3.45089	1.45844	3.09128	3.39952	2.38237	3.66324	2.89978	3.25405	3.69106	3.09179	3.67835	2.37518	3.25397	3.33381	2.83534	2.7562	1.94814	2.95352	2.52344	2.67642	2.68469	1.84141	2.44072	2.65161	2.48257
AT3G14840.2	LRR-RLK	1	1.54923	1.11641	1.22493		NaN	-0.265392	0.337236	-0.323282	0.0812292	-1.49096	-0.261328	0.764532	-0.0294647	-0.733406	NaN	-0.730896	-0.406551	-0.0271626	NaN	NaN	-0.405896	NaN	-0.895252	NaN	-0.730719	-0.297403	-0.8424	0.286758	NaN	-1.18758	-0.565869	0.0958004	-0.132599	-0.377635	-1.01492	-0.510896	-0.422466	-0.518415	NaN	NaN	-0.598269	-0.079668	-0.0466137	NaN	0.166677	-0.00319672	-0.384867
AT4G20300.1	AT4G20300	1	1.13083	0.985243	1.17114		-1.75323	-1.82378	-1.36005	-1.13613	NaN	NaN	-1.49173	NaN	-1.46061	-1.6461	-1.14154	-1.39047	-0.99769	NaN	-1.12243	-1.53985	-1.65774	-1.57841	-1.51979	-1.23	-0.98222	-1.10613	-1.66219	NaN	NaN	NaN	-1.21858	NaN	-0.827938	-1.16849	-0.837056	-1.60481	NaN	NaN	-1.80819	-1.36645	-1.5225	NaN	-1.65757	NaN	-1.09361	-2.00085	-1.34176
AT4G20300.1	AT4G20300	1	1.13083	0.985243	1.17114		-1.75323	-1.82378	-1.36005	-1.13613	NaN	NaN	-1.49173	NaN	-1.46061	-1.6461	-1.14154	-1.39047	-0.99769	NaN	-1.12243	-1.53985	-1.65774	-1.57841	-1.51979	-1.23	-0.98222	-1.10613	-1.66219	NaN	NaN	NaN	-1.21858	NaN	-0.827938	-1.16849	-0.837056	-1.60481	NaN	NaN	-1.80819	-1.36645	-1.5225	NaN	-1.65757	NaN	-1.09361	-2.00085	-1.34176
AT1G66840.2	PMI2	1	0.67676	0.764338	0.759022		0.886934	-1.57778	1.52754	0.341776	1.2389	1.42266	-0.876646	1.39058	1.37724	0.769438	1.7386	NaN	2.31582	1.08167	1.64668	0.997196	-1.38617	1.47702	0.487473	0.744719	0.499079	-0.926741	1.64804	1.54231	1.79138	1.70187	-0.288686	1.30345	1.55532	1.22592	1.82692	-1.01503	1.96866	0.823187	-0.153617	1.65914	NaN	1.99183	-0.189402	0.84672	-0.161385	-2.26887	1.58255
AT5G16780.3	DOT2	1	1.0449	1.00476	1.09228		-2.7571	-2.64309	-3.01452	-3.82571	-2.34139	-2.84928	NaN	-4.14377	-4.41158	-2.78799	-4.07927	-2.20672	-3.2905	NaN	-2.74301	NaN	-2.6278	-3.38768	NaN	NaN	-3.29874	-3.34839	-2.97611	-3.95926	-3.09855	-3.06344	NaN	-3.31916	-2.87428	-2.6181	-4.27017	-3.53518	-3.39943	-3.92912	-2.91663	-3.14585	-2.74697	-2.81556	NaN	-2.5017	-2.89705	-2.38819	-2.99839
AT5G41810.2	AT5G41810	1	1.6565	1.04033	1.63611		0.233074	-0.87524	NaN	NaN	0.184192	-0.0181408	-0.565102	NaN	-0.544931	-0.476706	0.066453	NaN	-3.8252	-0.218084	-0.296788	-0.190546	-0.341392	NaN	-1.08231	0.0288277	0.348284	-0.435125	NaN	NaN	-0.0713215	-0.0681953	-0.719964	0.356985	NaN	-0.0775156	0.247773	-0.571107	0.195171	0.248661	0.604232	0.15748	NaN	NaN	0.0344143	NaN	-0.0892639	-0.57905	NaN
AT4G28990.1	AT4G28990	1	1.40012	1.59544	1.27061		1.30711	1.64835	1.8947	1.30281	1.55313	1.67336	1.96815	1.82467	1.5507	1.71409	1.91824	1.73335	2.08568	1.41911	1.93678	1.44859	1.50723	1.6404	1.19346	1.48788	1.80307	1.88383	1.60777	1.83043	1.75186	1.74699	1.9337	1.48071	1.84166	1.74656	1.7492	1.60114	1.7814	1.13473	1.399	1.71465	1.6463	1.74111	1.0529	1.42046	1.33061	1.40778	2.55644
AT3G58640.2	AT3G58640	1	0.983332	0.965848	1.00351		-0.458433	NaN	-0.796726	-0.442568	NaN	-0.649479	-1.34142	-0.715654	-0.465651	-0.892223	-1.07285	-0.895348	-1.60114	-0.763844	-0.286054	-1.18415	-0.735351	NaN	-1.35213	NaN	-0.646524	-0.68491	NaN	-0.197145	-0.752831	-0.498512	-0.895055	-0.924761	-0.254314	-0.964082	-0.582696	-0.70123	-1.11411	-0.688456	NaN	-0.763208	-0.86412	NaN	-1.43906	-1.11356	-0.191767	-0.596554	NaN
AT3G28430.1	AT3G28430	1	1.0731	0.863376	0.920283		0.506197	-0.48177	0.073307	0.104286	NaN	NaN	NaN	0.785826	NaN	0.442921	0.503079	NaN	NaN	NaN	0.758744	0.690443	0.743402	0.756461	0.756886	0.744238	0.378878	NaN	0.410334	NaN	NaN	NaN	NaN	1.33445	0.547348	1.18523	0.518023	NaN	NaN	1.52399	NaN	0.715984	0.0905304	NaN	1.33904	0.735542	-0.121998	NaN	-0.268621
AT1G79570.5	AT1G79570	1	1.2487	1.02878	1.16179		-0.403618	NaN	-0.311359	-0.940155	-1.46882	-1.96651	NaN	0.318146	-1.55017	-4.58443	-0.763497	NaN	-1.97536	-3.43407	-3.89097	-3.02848	NaN	-0.993728	-2.15011	-4.35537	NaN	NaN	0.0762138	0.241064	0.0956726	-2.23956	NaN	-0.90276	0.0968647	-2.16459	-4.3681	NaN	-2.57828	-2.52835	NaN	-0.872671	NaN	-1.00808	-3.32417	-2.6027	-3.1861	NaN	0.336443
AT1G79570.5	AT1G79570	1	1.2487	1.02878	1.16179		-0.403618	NaN	-0.311359	-0.940155	-1.46882	-1.96651	NaN	0.318146	-1.55017	-4.58443	-0.763497	NaN	-1.97536	-3.43407	-3.89097	-3.02848	NaN	-0.993728	-2.15011	-4.35537	NaN	NaN	0.0762138	0.241064	0.0956726	-2.23956	NaN	-0.90276	0.0968647	-2.16459	-4.3681	NaN	-2.57828	-2.52835	NaN	-0.872671	NaN	-1.00808	-3.32417	-2.6027	-3.1861	NaN	0.336443
AT5G20280.1	SPS1	1	0.976903	0.973414	0.98565		0.211823	NaN	NaN	NaN	NaN	NaN	-0.586391	NaN	NaN	-0.177828	-1.21836	-1.43406	NaN	NaN	NaN	0.104034	-0.62337	NaN	-0.996534	NaN	0.141077	NaN	NaN	NaN	-1.05773	-0.743601	NaN	NaN	NaN	NaN	NaN	NaN	NaN	NaN	-0.32352	NaN	-1.21983	NaN	NaN	NaN	1.36775	0.211544	NaN
AT5G20280.1	SPS1	1	0.976903	0.973414	0.98565		0.211823	NaN	NaN	NaN	NaN	NaN	-0.586391	NaN	NaN	-0.177828	-1.21836	-1.43406	NaN	NaN	NaN	0.104034	-0.62337	NaN	-0.996534	NaN	0.141077	NaN	NaN	NaN	-1.05773	-0.743601	NaN	NaN	NaN	NaN	NaN	NaN	NaN	NaN	-0.32352	NaN	-1.21983	NaN	NaN	NaN	1.36775	0.211544	NaN
AT1G67910.2	AT1G67910	1	1.08803	1.17925	0.993857		2.19251	2.16646	1.48706	1.8831	1.23707	1.60502	2.18611	1.56383	1.84184	1.55581	1.5432	1.84469	1.52075	2.14583	1.0765	1.55428	2.20228	1.70364	1.61106	1.46846	2.07637	2.40093	2.03895	1.57696	1.17537	1.62066	2.00907	1.74633	1.98655	1.3155	1.39689	2.33615	1.59007	2.09752	1.41659	1.72531	1.52132	1.44626	1.52164	1.3504	2.04127	1.93645	1.21851
AT2G38140.1	RPS31	1	0.922556	0.918533	0.965644		1.00369	0.64777	0.475399	0.367403	0.87515	0.454269	-0.177876	-0.24011	-0.203396	0.257191	0.0964594	-0.303848	0.463867	0.344189	0.388141	0.517859	-0.0629644	1.41182	-0.0592136	0.580563	0.21903	0.415854	0.954933	0.572878	0.295252	-0.00755692	0.300206	0.951664	-0.3974	0.811191	0.273692	0.55107	0.783289	0.82782	0.337119	0.239328	0.337513	0.0775948	0.507708	1.00657	0.886824	0.0119209	0.421886
AT5G65410.1	ZHD1	1	1.19699	1.04837	0.887872		1.37439	1.14538	0.0369186	0.673399	0.998378	1.65893	0.974024	0.660444	1.06904	1.05399	1.80994	1.00083	0.681585	1.03717	1.03001	1.64757	0.960446	-0.302835	0.677605	0.560802	1.79723	1.62784	0.871237	1.86457	1.11247	2.02299	2.19067	-0.126686	1.65203	0.956677	1.83534	1.42618	-0.0197582	0.496931	0.0775766	0.904202	1.08559	0.615355	1.00577	0.372629	1.00757	1.03996	0.596361
AT1G77290.3	TCHQD	1	1.11265	0.756792	0.844064		NaN	NaN	NaN	NaN	NaN	NaN	NaN	NaN	NaN	NaN	NaN	NaN	NaN	NaN	NaN	NaN	NaN	NaN	-0.863056	NaN	NaN	NaN	NaN	NaN	NaN	NaN	NaN	NaN	NaN	NaN	NaN	NaN	NaN	NaN	NaN	-1.58558	NaN	NaN	NaN	NaN	NaN	-1.45042	NaN
AT4G28990.1	AT4G28990	1	1.40012	1.59544	1.27061		-0.121344	-0.307848	0.17445	-0.249687	0.166596	-0.274971	0.223787	0.572786	0.255854	-0.167747	-0.0337992	-0.340828	0.756933	-0.206852	-0.223914	0.0675373	-0.300883	0.0658979	-0.939169	-0.801575	0.0779514	0.520285	0.198267	0.139582	-0.0651112	0.258741	0.541324	-0.11521	-0.2134	-0.695893	0.273101	-0.209855	0.0947571	-0.706751	-0.797765	-0.280865	-0.262362	0.241732	-0.84919	-1.0917	0.237558	-0.314968	0.613268
AT1G70180.6	AT1G70180	1	1.24655	1.288	1.12834		-0.897606	-0.82699	-0.29892	-1.10263	-0.792075	-1.01002	-1.06973	-0.360826	-1.73213	-0.472834	-0.666373	-0.628294	-0.284222	-1.12789	-0.482158	-1.06003	-1.30525	-0.69196	-1.01681	-1.06824	-1.00203	-0.857292	-0.537413	-0.240934	-0.697876	-1.11067	-0.700412	-0.717802	-0.829369	-0.0728979	-1.24967	-1.15765	-0.877317	-1.14985	-0.895104	-0.977407	-0.287476	-0.606197	-1.27834	-0.720644	-1.21178	-0.862146	-0.0392818
AT3G56240.1	CCH	1	0.96419	0.728369	0.748641		-0.904078	-0.545479	-1.54032	-0.510778	-3.18921	-0.0421028	-0.510715	-1.32614	-0.676975	-0.490931	0.00376797	-1.05404	-1.08463	-0.894659	-0.774131	0.0337467	-0.545888	-1.44387	NaN	-1.26575	-0.362144	-0.290932	-0.960453	-0.0838928	-0.0751343	-0.111717	-0.0894194	-1.99625	-0.127575	-0.999562	-0.165427	-0.458669	-1.08028	-0.81398	-1.31625	-0.387854	-0.0439873	-0.935312	-0.904428	-0.73694	-0.162123	-0.379263	-1.19964
AT4G38900.3	AT4G38900	1	1.33235	1.04225	1.23079		1.14211	2.06505	1.79972	1.85351	1.64399	1.22944	1.8907	2.10591	1.86496	1.84009	1.29976	2.25808	1.39814	1.36154	1.71365	1.04076	1.78829	1.86581	1.57839	1.29744	1.83822	2.00039	1.61232	2.47941	1.96918	1.4715	2.15877	1.92712	2.21322	1.97823	1.64122	1.81461	1.46422	1.99972	1.98999	1.77714	1.84551	1.50391	1.84594	1.44892	1.83322	2.10102	1.98346
AT5G18590.2	AT5G18590	1	0.925543	0.937603	0.978338		-0.0294266	-1.14837	-0.772816	-1.7292	-1.27016	0.0243187	-0.513678	-1.35179	0.861494	-0.594063	-0.700946	-1.27815	-0.933783	-0.965748	-0.70679	-0.239841	-0.745837	-1.89812	-1.36372	-1.905	0.43576	-0.125731	-1.24338	-0.533436	-0.469061	0.493769	0.161101	-1.80734	0.102877	-1.32773	-0.0653086	-0.586053	-1.62454	-1.48117	-1.93328	-0.853685	-0.689749	-0.552534	-1.95179	-1.63691	0.0492268	-0.706619	-1.43046
AT1G15400.2	AT1G15400	1	0.828974	0.881935	0.888875		1.19629	1.62043	0.895138	1.8157	1.45009	1.48752	1.77223	1.25484	2.11537	1.49456	1.60631	1.7382	0.779835	1.41843	1.60362	1.50843	NaN	1.26166	1.88148	1.02962	1.77925	2.00878	1.01073	1.93116	2.00783	1.32223	2.42063	0.523552	2.26996	1.12106	1.84208	1.61282	1.14733	1.35138	0.92027	1.94522	2.1606	1.69849	1.26611	1.15056	0.913416	1.88963	0.936701
AT1G60140.6	TPS10	1	0.916346	1.41111	1.44454		-1.43263	-1.47625	-2.81034	NaN	-2.64023	-1.38995	-1.25043	NaN	NaN	NaN	NaN	-0.126442	-0.776459	NaN	-0.782369	NaN	NaN	NaN	-0.342148	-0.927694	NaN	NaN	-1.90078	-2.65161	-2.21692	NaN	-1.62571	-0.99884	NaN	NaN	-0.846585	-0.0166883	NaN	-0.391222	NaN	-1.27626	-0.619423	-1.30717	NaN	-1.13301	-1.7914	NaN	NaN
AT1G71440.1	TFCE	1	1.01948	0.96595	0.982813		-2.25537	-1.5842	-1.10981	-1.41674	-1.74759	-1.55659	-1.88116	-1.69394	-2.29871	-2.02103	-2.23047	-1.47747	-1.44449	-1.72955	-1.74287	-1.31997	-1.6188	-1.82229	-2.6683	-1.80067	-1.85662	-1.8116	-1.61281	-2.56012	-1.89111	-1.73717	NaN	-1.78621	-2.28272	-2.00349	-2.52533	-1.79693	-1.91533	-2.33417	-2.1257	-1.82711	-1.6683	-1.90461	-1.64564	-2.13148	-2.38015	-1.66383	-1.73128
AT5G57870.2	EIF(ISO)4G1	1	1.19433	1.3898	1.19271		-1.87428	-1.50587	-1.40326	NaN	NaN	NaN	-0.648848	NaN	-0.604986	NaN	0.543481	-0.267233	-0.893799	NaN	-0.227088	0.395718	-0.0997038	NaN	0.881176	NaN	-1.4096	-2.21245	NaN	-1.9561	NaN	-0.56823	-1.0624	NaN	-1.17946	NaN	1.01705	0.0293112	-2.52984	-0.491308	NaN	-0.880442	-0.502171	-0.571381	NaN	NaN	-1.70573	-2.22578	NaN
AT5G49890.1	CLC-C	1	0.894013	0.981807	0.972718		2.90804	2.69706	3.66606	3.36654	2.60421	2.47892	2.48317	2.83731	2.79423	2.57608	2.41242	2.27816	3.27773	3.30368	2.6397	2.84753	2.38867	3.64593	3.0225	3.35558	2.08046	2.04105	2.99077	2.50504	2.48068	1.75418	2.52338	3.39611	2.19597	2.64202	2.21854	2.16776	2.83375	2.92597	2.91311	2.28782	2.61653	3.14433	3.30288	2.626	2.74555	2.85013	3.1966
AT4G02510.4	TOC159	1	1.55732	1.37908	1.45772		0.551289	1.10563	0.595642	1.57273	1.03519	0.377775	1.27021	0.42392	0.756201	1.0353	0.275527	0.484093	1.13316	0.908382	1.03606	0.75565	0.730641	1.27374	1.51805	1.17032	0.662895	0.63385	1.40157	0.648083	0.877039	0.00442314	0.740857	0.633644	0.935898	1.11822	0.259627	1.2825	0.751358	1.38491	0.713437	0.464783	1.16154	0.698334	1.34241	0.501642	1.48144	1.84372	0.813379
AT3G12280.2	RBR1	1	1.21998	1.07144	1.13899		NaN	NaN	2.08505	NaN	NaN	NaN	NaN	0.235008	NaN	NaN	NaN	NaN	1.53109	NaN	NaN	NaN	NaN	1.20795	-6.86123	NaN	NaN	NaN	1.48038	-4.54104	NaN	NaN	NaN	1.55822	NaN	NaN	NaN	NaN	-0.17186	-4.091	NaN	NaN	-7.58	-6.4318	NaN	NaN	NaN	NaN	1.48069
AT5G56360.1	PSL4	1	0.992744	1.16268	1.11917		2.4554	2.88345	2.60854	3.04642	3.34355	2.50029	2.32203	2.41178	2.66009	2.98109	2.24596	2.93468	2.41906	2.58191	2.85409	2.32863	2.16531	2.44129	3.109	2.52872	2.41489	2.07015	2.17762	2.93076	3.31732	1.97884	2.03149	1.96661	2.89635	3.04204	2.25838	2.41598	1.99496	2.54275	3.08221	2.24554	2.58454	2.48699	2.25279	2.83432	3.06676	3.36919	1.82705
AT3G13222.1	GIP1	1	1.05843	0.984083	1.00409		0.654831	1.49741	0.82757	1.0949	1.00647	0.506021	1.27419	1.29988	1.07829	0.667871	0.512658	1.29157	0.43322	1.17942	0.812974	1.17061	1.29952	1.26978	0.545723	1.21041	0.284149	1.07117	0.278782	1.1909	0.514889	0.63632	1.32476	1.0633	1.31817	0.783336	1.17413	1.11692	0.708696	1.4554	0.902698	1.06761	1.44238	1.38946	0.956776	1.23052	0.94112	0.781445	-0.30938
AT4G12610.1	RAP74	1	0.995596	1.04737	1.01952		2.05154	2.61328	2.48866	3.17064	2.94421	2.6594	1.77504	1.92236	2.75753	2.44965	2.51188	2.16255	2.86728	2.99943	2.46913	2.27587	2.2705	2.83794	2.49685	2.71932	1.56062	2.45817	2.49286	2.35329	2.41749	1.82823	2.25282	2.51436	1.99492	3.04356	2.32148	2.49592	2.11187	2.89547	2.57602	2.65838	1.92363	2.15462	3.37698	3.27527	2.52727	2.07601	NaN
AT4G16340.2	SPK1	1	1.13795	0.968762	1.10221		1.63795	2.63539	1.53372	2.6158	2.06159	1.31176	2.20805	-2.7619	1.86411	1.97972	1.41899	1.94387	1.94477	2.01549	1.8709	1.32846	1.90117	2.11459	1.59438	2.07994	1.78401	2.4231	2.3385	2.09426	2.19077	1.39899	1.71389	2.14627	1.6699	2.23465	1.7782	2.12267	2.38377	2.21273	2.09721	1.6629	2.22555	1.76125	1.71631	2.06486	1.30861	1.66844	2.09334
AT4G10840.1	AT4G10840	1	1.07955	1.13774	1.06202		0.247633	-0.423693	-0.793875	-0.387897	-1.1595	-0.142775	0.201376	0.268585	0.107182	-0.533159	-0.16178	-0.134571	-0.124344	0.314999	-0.346114	0.0405674	0.0739107	-0.482278	0.111973	-1.27726	0.349924	-0.0290585	-0.572054	-1.07321	-0.911449	0.225634	-0.411895	0.566944	-0.108086	-0.456103	-0.0990725	0.0739603	0.29748	0.172796	-0.00540638	NaN	-0.495565	-0.267012	0.152397	-0.636044	-0.522287	-0.529467	-1.16772
AT3G52290.1	IQD3	1	0.830755	0.789582	0.818704		-0.192379	-0.927063	-0.0708504	-0.398693	-0.341453	-0.234856	-0.789001	0.339718	0.117838	-0.512121	0.12256	-0.429766	0.0394688	-0.0662403	0.154416	-0.121063	-0.729211	0.441813	-0.0726261	-0.728317	-0.610384	-0.661453	-0.321775	0.129652	-0.215984	0.13542	-0.343749	0.270844	0.1322	-0.136189	0.561105	-0.442422	0.421684	-0.634693	-0.577243	0.312674	-0.209858	0.40901	-0.165709	-0.0147495	-1.2581	-1.89405	0.0783348
AT3G11720.4	AT3G11720	1	0.789381	0.695203	0.766709		-1.10749	-1.0011	-0.629261	-0.895393	-1.16123	-1.13696	-1.24027	-0.670231	-0.911493	-1.2116	-1.18681	-1.16042	-0.844044	0.106535	-1.08843	-1.52341	-1.12371	-0.825711	-1.078	-1.21766	-1.27512	-1.37816	-0.80035	-0.275238	-1.11899	-0.942007	-0.751657	-0.579134	-1.62957	-1.02851	-1.23782	-1.7351	-0.794355	-1.19538	-0.861588	-0.652838	-0.819088	-0.802315	-1.10128	-1.17806	-2.01649	-2.37769	-0.904158
AT1G08680.5	AGD14	1	1.10536	1.02961	1.02772		0.913328	1.11074	0.323099	0.776056	0.354157	0.90519	1.27582	0.843689	1.61321	0.549652	0.861249	0.747805	-0.116257	1.2127	0.700044	0.765062	0.887837	0.622043	1.5221	0.220673	1.04298	1.3552	0.356831	1.37743	0.821987	1.00333	1.34318	0.242239	1.41208	0.422511	0.980256	1.25505	0.264828	0.997013	0.539155	0.86447	0.607485	0.142775	0.770866	0.116007	0.844343	0.521063	0.0330257
AT1G21380.1	AT1G21380	1	1.39944	1.04812	1.24396		6.87421	7.31598	7.34614	7.61154	7.42165	6.88959	6.70453	6.84228	7.10909	7.33543	7.03764	6.83415	7.45846	7.60944	7.13906	7.05182	7.34838	7.39972	7.24324	7.58668	6.74345	6.87629	7.85742	7.01684	6.80852	6.47134	7.22485	7.10725	7.18933	7.331	6.50986	7.15023	7.40933	7.80813	7.34221	6.80382	6.58445	6.80856	7.37782	7.13639	7.59497	7.50186	7.29412
AT1G55620.2	CLC-F	1	1.1585	1.17824	1.19336		-1.26575	-0.516201	-0.136528	-1.19878	-0.54596	NaN	-0.394186	-0.555923	-0.781044	-0.523254	-1.02579	-1.04683	-1.07194	NaN	-1.6665	NaN	-0.525367	-1.14508	-0.9198	NaN	NaN	-0.567131	-0.789988	-0.518766	-0.947927	-1.04416	-0.62334	-1.29508	-0.624769	NaN	NaN	-0.739537	-1.1939	NaN	-1.63488	-1.21785	-1.36737	-0.472178	-1.30976	NaN	-0.970686	-0.331106	-0.321075
AT1G24100.1	UGT74B1	1	1.0028	0.945706	0.971388		-1.06086	NaN	NaN	-1.11537	NaN	NaN	NaN	NaN	-1.42418	-1.15463	NaN	NaN	-1.59138	-0.606928	NaN	-0.667549	NaN	-0.735509	-0.333984	NaN	-2.15459	-1.74798	NaN	NaN	NaN	NaN	NaN	NaN	NaN	NaN	NaN	NaN	NaN	NaN	NaN	-0.91663	NaN	NaN	-0.697746	NaN	-0.45001	-1.25361	NaN
AT3G53320.1	AT3G53320	1	0.992024	1.0328	0.917896		-1.9491	-1.22398	-1.95579	-1.51442	-1.78372	-1.60113	-1.13554	-1.53307	-0.851501	-1.42016	-1.4495	-1.18471	-1.28058	-1.27903	-1.8451	-1.76392	-1.4473	-1.78719	-1.67505	-2.66282	-1.31082	-1.52102	-2.67276	-1.12901	-0.917084	-1.2278	-1.05718	-2.96501	-1.01983	-2.18731	-1.50845	-1.69184	-2.64058	-1.39194	-1.97913	-2.14469	-1.24582	-1.90491	-1.73587	-2.2097	-1.67774	-1.50516	-1.31917
AT1G18740.1	AT1G18740	1	8.23487	0.877874	6.19141		0.728327	NaN	0.628643	NaN	-0.106519	NaN	0.388186	NaN	NaN	-0.460833	-0.329379	-0.64764	-0.564384	0.509291	-0.990977	0.156824	0.220263	-0.325339	NaN	-0.592945	NaN	NaN	-0.391911	0.253935	-0.765972	-0.177578	-0.406034	0.0637131	0.261383	-0.861257	-0.16274	-0.370032	-0.915377	0.035017	-0.891576	0.182713	NaN	-0.549873	NaN	NaN	0.435741	-0.0147953	-1.47978
AT5G47930.1	RPS27D	1	0.961455	1.22711	1.03274		0.561352	NaN	-0.0294743	0.232338	-0.27164	-0.164362	NaN	NaN	1.083	-1.54036	1.29418	NaN	0.41441	1.37837	-0.574107	0.683342	-4.68319	-0.460282	0.234434	-1.82399	-3.54128	NaN	0.367289	NaN	NaN	0.372231	-4.26384	-0.545666	1.8728	-0.358237	-0.0072794	NaN	0.237986	1.37612	-3.6443	1.39095	NaN	NaN	0.0417099	NaN	-0.304779	NaN	0.226921
AT1G22530.2	PATL2	1	1.44405	1.59724	2.22867		0.265043	1.11592	-0.105911	0.363037	-0.130982	0.474459	0.284697	-0.884293	-0.0984592	-0.550137	0.0382318	0.416491	-0.0949478	0.659401	-0.474593	0.550886	0.580132	-0.363166	-0.588457	-0.232611	-0.08424	0.405769	0.166365	-0.148788	0.0598736	0.214705	0.885911	-0.10401	-0.366648	0.225921	0.310905	0.675155	-0.131449	0.315046	-0.330131	0.193155	0.556044	-0.0876656	0.532907	-0.0866642	-0.093483	0.836742	-0.608
AT1G60940.2	SRK2B	1	0.834855	0.951992	0.893195		-0.833012	-0.861401	-1.14175	-0.579124	-0.524394	-0.949366	-0.649052	-0.856472	-1.18628	-1.07167	-0.955098	-0.499557	-1.09959	-0.761133	-0.828111	-0.787945	-0.705136	-0.967002	-0.593945	-0.66324	-0.84627	-1.24712	-1.76086	NaN	-0.782991	-1.06798	-0.949365	NaN	-1.96642	-1.30664	-1.06314	-1.32338	NaN	-0.852177	-1.16082	-1.17788	-0.984056	-1.09413	-0.961895	-1.19889	-0.537361	-0.787653	-0.734219
AT5G14720.2	AT5G14720	1	0.9902	0.888737	0.992112		2.55052	2.36269	2.48001	2.15225	2.60967	3.07508	3.23823	3.1003	3.16698	2.43798	2.4143	1.29427	1.77229	2.92952	2.85611	2.43448	2.98882	2.02065	3.18774	1.87059	3.29763	3.38005	2.24383	2.71839	2.23212	3.0541	3.41207	2.63579	3.14895	2.57408	2.92789	2.93004	2.52804	2.087	2.09311	2.61794	2.30946	2.61522	2.49774	1.99913	2.73999	2.6604	2.06841
AT5G06560.1	MYOB7	1	1.21508	0.888471	1.05563		0.0938625	-0.295036	-2.60239	NaN	NaN	-0.206656	0.428593	NaN	0.563038	0.0729027	-0.11778	NaN	NaN	0.0298462	0.308133	-0.188772	0.185182	-1.96901	NaN	-0.227503	0.0602131	0.0131664	NaN	0.513643	NaN	0.0547619	0.119033	NaN	0.65023	0.24809	0.025445	0.29816	NaN	-0.105902	NaN	-0.0301628	0.133133	NaN	-0.0349884	NaN	0.0836086	1.04906	NaN
AT1G13170.1	ORP1D	1	0.951926	0.958854	0.93047		-0.212473	0.866825	-0.0192356	-0.128878	0.0349913	-0.347715	0.392248	0.0508862	0.0375404	-0.706615	-0.617679	0.103073	-0.229094	-0.500757	-0.164807	0.117933	0.218766	-0.469548	-0.655754	0.0880508	-0.277155	0.339062	0.264994	-0.39187	0.106184	-0.144609	0.271611	0.253313	-0.318449	-0.245648	-0.200528	0.478234	0.0930481	-0.131285	-0.18752	-0.127337	0.440655	-0.216957	0.0787697	-0.160238	-0.571465	-0.150543	-0.449593
AT2G18960.1	AHA1	1	1.00661	1.13852	1.03561		6.16718	6.32034	6.61606	6.74027	6.7463	6.31258	6.43802	6.76356	6.51443	6.40701	6.31228	6.74182	6.35694	6.76648	6.73046	6.69715	6.37752	6.83128	6.44084	6.41232	6.25455	6.43151	5.86843	6.22165	6.46903	6.40864	6.79437	6.83367	6.18546	6.29454	6.87361	6.35806	6.65312	7.07174	6.67911	6.74428	6.90144	6.77756	6.48808	6.57086	6.30237	6.68712	6.129
AT4G15180.1	ATXR3	1	1.13009	0.916171	1.03646		0.740028	0.737041	0.690298	0.87608	0.828813	0.532145	0.964174	0.869637	0.999908	0.656282	0.357253	1.43939	0.249905	0.590393	0.793504	0.662313	0.758361	0.610566	-0.0105324	0.293098	0.608114	1.09402	0.805117	1.38782	1.16451	NaN	0.992291	NaN	0.997057	0.828979	1.04835	0.720294	0.495537	0.377842	0.242118	0.900103	1.99748	0.29047	0.481119	0.312199	0.539871	0.228727	NaN
AT2G29140.2	APUM3	1	1.03501	1.07716	1.02733		0.240824	-0.101063	NaN	-0.274981	-0.979133	-0.533278	-0.237785	NaN	-1.71321	NaN	-0.349288	-0.283409	NaN	-0.793419	NaN	-0.354692	NaN	-0.539573	NaN	NaN	0.342134	-0.61384	NaN	-0.563101	0.517221	-0.229948	-1.01165	NaN	-1.73436	-1.5782	-0.599492	NaN	0.279779	-0.897213	-0.786433	-1.55209	NaN	-1.18681	NaN	NaN	-0.0821953	NaN	NaN
AT1G12360.1	KEU	1	1.12985	0.914159	1.01019		2.78559	3.63059	2.82761	3.53555	2.9615	3.08296	3.49985	3.18156	3.27236	3.19381	2.84359	3.34737	2.74388	2.38621	2.94703	2.42699	2.81689	2.85618	3.38375	2.00344	2.90151	3.74664	3.15564	3.68376	3.68587	3.42874	3.66039	2.63007	3.76632	2.81053	3.00961	3.30478	2.87718	2.63537	2.28828	2.96319	3.24852	3.01336	2.46521	2.13705	3.24721	3.7101	3.58032
AT1G08680.5	AGD14	1	1.10536	1.02961	1.02772		1.03129	1.37531	NaN	1.43035	1.94077	1.64277	1.26176	1.72128	1.6749	1.43779	1.10568	1.26791	1.56145	1.41479	1.71129	0.975725	1.12013	1.95973	1.49983	1.47214	1.55993	1.50824	2.48987	1.57186	1.44483	1.57836	1.81133	1.96922	1.56947	1.40383	1.84376	1.37893	1.42055	1.58015	1.43574	1.33876	1.57119	2.01743	1.36871	1.49774	1.00936	0.815002	1.60302
AT5G50920.1	CLPC1	1	0.940939	0.855655	0.908795		0.604383	0.660978	1.49025	0.762604	NaN	0.635288	0.251867	1.13938	0.833397	NaN	1.42061	-0.537117	1.84271	0.931509	1.26388	1.49033	NaN	2.00837	1.11468	1.09563	0.572662	0.270695	1.80542	0.169846	0.743368	NaN	0.500367	1.34024	NaN	0.942594	0.391047	0.806071	NaN	1.06576	0.877049	0.90728	-0.316599	NaN	1.6711	NaN	0.516319	-0.389664	1.35839
AT5G20280.1	SPS1	1	0.976903	0.973414	0.98565		NaN	0.0275345	-1.28428	-0.588087	-0.339137	NaN	-0.803545	-1.74323	-1.27129	-0.353205	NaN	0.546085	NaN	NaN	-1.30731	NaN	-0.541923	-1.59235	-0.920143	-1.40107	NaN	-0.336563	-1.2152	-0.92621	-0.932589	NaN	-0.110715	-1.03398	-0.823227	-0.686805	NaN	-0.0900793	-1.73483	-0.569086	-0.151013	-0.834038	0.352551	-1.51404	-1.30089	-0.830553	NaN	-0.399925	-1.11154
AT3G12280.2	RBR1	1	1.21998	1.07144	1.13899		0.663443	0.894457	1.06793	0.869524	0.884051	0.553272	0.574329	1.18753	0.510096	0.567863	0.457631	0.930771	1.38669	1.40948	0.864511	0.919882	0.901116	1.58496	0.80636	0.844555	0.51936	0.701685	0.592352	0.155235	0.449558	0.743227	0.885911	1.10351	0.0704155	0.597154	0.952018	0.915118	1.23574	1.03884	1.06855	0.917168	0.351486	1.37909	1.09104	1.02519	0.85503	0.253601	0.627176
AT2G28000.1	CPN60A1	1	0.931492	1.16509	1.10104		3.63562	3.62349	3.69237	3.80279	3.64213	3.16374	3.45236	3.25352	3.32658	3.64052	3.33649	3.68591	3.47027	4.05948	3.4982	3.52124	3.22394	4.02097	3.55688	3.87681	3.67424	3.18209	3.7994	3.46863	3.34367	3.68789	3.06306	3.96119	2.97856	3.32519	3.49209	3.30562	3.84419	3.87325	3.30226	3.45559	3.41151	3.65653	3.74326	3.5743	3.76488	3.61969	3.74951
AT5G47490.1	SEC16B	1	1.02637	0.987445	1.12513		-2.0329	-1.66739	-2.94285	-1.55611	-2.69922	NaN	-2.06853	NaN	-2.00095	-3.08192	-2.91851	NaN	NaN	-0.996206	-2.89541	NaN	-1.23603	-3.50898	-0.0969143	NaN	-3.13005	-2.17223	-1.97161	-1.79703	NaN	NaN	-4.2064	NaN	-1.07527	NaN	-3.60532	-1.7356	NaN	-0.892496	NaN	-2.0518	-1.9543	-2.68558	-0.922251	-2.84937	-1.40189	-0.73683	NaN
AT4G37410.1	CYP81F4	1	1.06049	1.10138	1.26662		-1.26464	-1.47254	-1.48415	-0.491234	-1.83198	-0.900904	-0.924026	-0.662498	-0.0803661	-1.44884	-0.947074	-1.39604	-1.34879	0.162689	-1.26639	-1.20193	-1.38626	NaN	NaN	-1.3656	-1.31907	-1.93783	-1.29335	-1.09584	NaN	-1.38663	-2.12855	-0.769997	-0.425789	-2.44944	-1.28984	-2.16622	-3.16752	-0.735619	-1.90067	-1.20513	-1.78838	NaN	NaN	-1.93766	-0.200979	-0.763699	-0.99073
AT3G24180.2	AT3G24180	1	0.985897	1.01071	0.955146		-2.75085	-4.34031	-2.45288	-2.83303	-2.72752	-2.25532	-2.49453	-1.96051	-1.03903	NaN	-2.18448	NaN	-1.96057	-1.5973	-2.65181	-2.87493	-3.21345	-2.47065	-2.2129	-3.24221	-2.8897	-3.14881	-2.64948	-2.23547	-2.79502	-2.5201	-2.59996	-2.401	-1.3786	-2.37938	-2.29057	-3.28343	-2.61493	-2.41809	-3.61365	-2.87931	-4.83603	-2.42639	-3.07402	-3.38675	-2.09957	NaN	-2.17137
AT1G17210.1	ATILP1	1	1.01844	0.99967	0.991028		NaN	NaN	-1.81981	NaN	NaN	NaN	NaN	-2.1561	NaN	NaN	NaN	NaN	-1.59144	NaN	NaN	NaN	NaN	-2.16078	NaN	NaN	NaN	NaN	-2.02756	NaN	-3.99273	NaN	NaN	-2.3782	NaN	NaN	NaN	NaN	-2.4873	NaN	NaN	NaN	NaN	-3.11153	NaN	NaN	NaN	NaN	-1.65948
AT3G62800.3	DBR4	1	0.858693	0.940242	0.831316		0.918274	0.926268	0.690298	1.17984	1.21975	0.911852	0.302338	1.06748	0.107267	1.12553	1.04828	0.470192	0.909449	0.68993	0.872481	0.697702	0.73379	1.41399	0.813496	1.9109	1.01486	0.557114	1.51974	1.13222	1.2087	0.609068	0.60427	1.15748	0.104675	1.41559	0.882585	0.824077	0.689713	1.65448	2.05558	0.787111	0.565176	0.694237	1.40122	1.0805	0.772112	0.515301	0.831774
AT5G03040.3	iqd2	1	1.36747	1.14061	1.3164		1.11408	0.955847	1.03115	0.919037	1.14623	1.22958	1.23952	0.972439	1.17968	0.635912	0.847556	0.999702	0.787718	0.898859	0.927436	1.16957	1.14318	1.29408	1.70807	1.20748	1.29683	1.53239	0.599627	1.22246	1.52188	1.62289	1.34005	0.971254	1.30111	0.815213	1.35673	1.14148	1.03058	1.05999	1.05778	1.43248	1.6532	0.986546	0.544849	1.02594	1.13457	0.865105	0.234461
AT3G19240.1	AT3G19240	1	3.48116	0.980987	3.47129		0.980202	1.49727	1.19331	1.47309	1.22741	0.824354	1.39753	1.41549	0.841736	0.790344	0.906627	0.9554	1.23874	1.50821	0.718482	0.694727	1.57728	1.34056	1.34882	1.01698	0.908663	1.60579	1.63934	0.950964	1.11117	0.608934	1.11507	1.29738	0.860321	1.10164	0.924003	1.65017	1.39046	1.36279	1.00146	0.87011	1.22729	1.16817	1.0021	0.930265	0.629406	1.13642	1.25924
AT5G63370.5	CDKG1	1	1.62544	0.939264	1.46711		-1.40671	-0.541101	-0.0861473	-0.208616	-0.237325	-1.0594	-0.981966	-0.62867	-0.488686	-0.580336	-0.755397	-0.868217	-0.56131	NaN	-0.771157	-0.990389	-0.598765	-0.744391	-0.441683	-0.156404	-0.621168	-0.769135	-0.0133343	-0.893818	-0.575676	-1.51572	-0.876208	-0.0453434	-0.63574	-0.658002	-0.920241	-0.582217	-0.0440807	-0.192503	-0.691649	-0.786812	-1.42006	-0.353464	-0.609739	-0.947109	0.166838	-0.373175	-0.0687504
AT4G27870.1	MEBL	1	0.898357	1.07727	1.0709		-0.244806	-0.372982	0.325069	0.14241	-0.432885	-0.483608	-0.280678	-0.137651	-0.024992	-0.146648	-0.682839	-0.160563	-0.192329	0.403767	-1.12667	-0.91464	0.122123	0.133189	-0.443329	-0.892921	NaN	-0.319735	0.0791092	0.03862	-0.48065	NaN	0.961232	0.227095	-0.0467358	-1.0404	NaN	-0.54683	-0.0037384	-0.935425	-1.16011	-1.1277	-0.0397968	-0.488962	0.137897	NaN	-0.984274	0.0335369	0.175215
AT3G10250.5	AT3G10250	1	0.820294	0.775349	0.739061		0.33905	0.445795	0.590672	NaN	0.576402	0.336119	0.356741	0.117678	0.4149	0.283516	0.576995	0.461899	NaN	0.304302	0.619496	1.0866	0.345851	0.976211	0.243498	0.641062	0.207663	0.532845	1.35874	0.180372	0.733683	0.219786	-0.181035	0.609524	0.127932	0.50155	-0.119985	0.725535	0.206051	0.956762	0.916373	0.628855	0.652176	0.54348	0.961575	0.359482	0.115919	0.762953	0.474903
AT1G76850.1	SEC5A	1	0.986989	0.916389	0.945767		5.67746	4.78785	5.04134	4.90656	4.49074	5.09068	5.12394	5.13513	4.96814	5.29681	5.13334	5.05949	5.30517	5.33457	5.125	5.30982	5.0686	5.64674	5.33181	5.31405	5.1938	5.10454	5.17121	4.66592	4.60744	5.20765	4.79371	5.559	4.82274	5.31758	5.22703	5.21012	5.55696	5.53517	5.44821	5.02824	4.99627	5.34704	5.30191	5.23257	5.22428	5.03138	4.05957
AT3G24180.2	AT3G24180	1	0.985897	1.01071	0.955146		NaN	0.938211	NaN	NaN	NaN	NaN	NaN	NaN	0.573334	-4.45551	NaN	0.637432	NaN	NaN	NaN	NaN	NaN	NaN	0.129972	NaN	NaN	0.36315	NaN	NaN	NaN	NaN	0.335868	NaN	-0.036705	NaN	NaN	NaN	NaN	0.219904	NaN	NaN	NaN	NaN	NaN	NaN	0.654783	0.853737	NaN
AT3G55480.2	AP3BA	1	0.950265	0.899298	0.869802		2.3862	2.32617	2.06462	2.5595	2.40573	2.42653	1.63232	2.06655	1.94415	2.55573	1.93169	2.06513	2.60401	2.21191	2.10827	2.42999	1.38744	2.72521	1.90457	2.13029	2.04286	1.61637	2.78445	2.18118	2.5312	1.74041	1.52893	2.48004	1.84892	2.20012	1.69743	1.54618	2.80111	2.57122	2.34651	2.28486	1.87143	2.34064	2.06464	2.37508	2.24955	2.07188	2.40225
AT2G48160.1	AT2G48160	1	1.16611	1.0718	1.09324		1.49801	1.73973	1.82113	1.81026	1.47782	1.42831	1.70087	1.7561	2.04631	1.60787	1.26251	2.17829	0.988695	NaN	1.87117	1.35938	1.62271	1.85227	2.22298	1.1051	1.53825	1.72796	1.28318	1.99971	1.90754	1.87854	1.7637	1.2806	1.88061	1.76534	1.89374	1.51348	1.70654	0.723673	1.243	1.69889	1.87609	1.98626	1.02514	1.3906	1.17773	1.63913	1.80891
AT3G04630.2	WDL1	1	0.981297	1.13838	1.09502		NaN	-0.601748	-0.57645	0.0511017	-0.496444	NaN	NaN	-0.271187	-0.174734	-0.619421	NaN	-0.793137	-0.99398	NaN	-0.503318	NaN	NaN	-0.167384	-0.0338917	-0.779661	NaN	NaN	-0.489342	0.689953	-0.0321007	NaN	-3.00116	-0.753029	0.393003	NaN	-0.7734	NaN	NaN	-0.666931	NaN	-0.512344	-0.221823	-0.0921345	-0.199417	-0.89085	NaN	NaN	1.04612
AT1G05805.1	BHLH128	1	0.861597	0.927296	0.826388		4.24931	3.87769	3.64634	4.13446	3.30798	4.21028	3.79839	4.43418	4.44233	3.57189	3.96146	3.90341	3.82973	3.47716	3.94667	4.20192	4.01061	3.72443	4.64424	3.11944	4.37463	4.34122	3.14397	4.30173	3.76862	4.42727	4.47367	4.01698	4.28287	3.5803	4.17689	3.62906	4.1531	3.5295	3.75402	4.04235	3.9743	3.75004	3.55224	3.75609	4.32493	4.21243	2.64419
AT1G77290.3	TCHQD	1	1.11265	0.756792	0.844064		NaN	NaN	NaN	NaN	NaN	NaN	NaN	NaN	NaN	NaN	NaN	NaN	NaN	NaN	NaN	NaN	NaN	NaN	-0.863056	NaN	NaN	NaN	NaN	NaN	NaN	NaN	NaN	NaN	NaN	NaN	NaN	NaN	NaN	NaN	NaN	-1.58558	NaN	NaN	NaN	NaN	NaN	-1.45042	NaN
AT5G62810.1	PEX14	1	1.00682	1.14553	1.03826		1.63859	2.03034	2.59321	2.12107	2.88747	2.21146	2.0512	2.68093	2.26286	2.92546	2.5339	1.93546	2.91791	2.11441	2.84879	1.66094	1.65861	2.71183	1.53594	2.42457	1.93788	2.13519	2.39604	2.46016	2.12083	2.01608	2.56655	2.32945	2.06852	2.88169	2.18287	2.14683	2.45798	1.73002	2.22954	2.1933	2.11143	2.42642	2.15482	2.35371	2.24525	2.34635	3.26971
AT5G64200.2	SC35	1	1.20257	1.31708	1.13189		-0.493288	-1.79681	NaN	NaN	NaN	-0.720226	-1.27798	-0.372358	-1.82004	NaN	-0.516929	-0.641603	NaN	-1.04225	NaN	-1.44986	-2.37908	NaN	NaN	-0.484751	-0.732203	-1.17584	NaN	-0.460794	0.0314007	NaN	-1.0437	-0.587559	-0.516081	0.109334	NaN	-1.37327	NaN	NaN	-0.354529	-0.587885	-1.44598	-0.31604	NaN	NaN	NaN	-0.767481	NaN
AT1G77290.3	TCHQD	1	1.11265	0.756792	0.844064		NaN	NaN	NaN	NaN	NaN	NaN	NaN	NaN	NaN	NaN	NaN	NaN	NaN	NaN	NaN	NaN	NaN	NaN	-0.863056	NaN	NaN	NaN	NaN	NaN	NaN	NaN	NaN	NaN	NaN	NaN	NaN	NaN	NaN	NaN	NaN	-1.58558	NaN	NaN	NaN	NaN	NaN	-1.45042	NaN
AT2G24590.1	RSZ22A	1	0.946069	1.10841	0.995489		2.14714	2.24098	2.95495	3.26738	3.18209	2.8566	2.67613	2.89202	3.51479	3.08141	2.99024	-0.416962	3.28517	3.76925	3.09834	2.63347	2.50932	3.38676	2.78902	2.455	2.66707	2.64539	3.21277	3.39409	3.50129	2.94868	2.89752	2.55243	3.36837	3.09567	3.0261	2.39037	3.09555	3.33788	2.51161	2.94587	1.90469	3.20595	2.90151	2.92466	2.79403	1.68877	3.50195
AT4G17620.3	AT4G17620	1	0.952104	0.965814	0.911739		3.08476	3.1922	2.73431	3.35518	3.29854	2.8632	2.89765	2.61676	2.57915	3.10065	2.91707	3.09969	2.33991	2.80593	3.13415	2.96883	2.8855	2.88069	2.95774	3.16795	2.96262	3.01597	2.83308	2.62654	3.36487	2.98548	3.43527	2.76026	2.44663	2.93602	3.24996	2.93586	2.58787	3.07872	3.46424	2.88562	2.96965	2.6902	2.87294	3.02898	3.04046	2.92839	2.54049
AT3G45190.2	AT3G45190	1	0.971692	0.932984	0.963408		0.275158	0.780855	0.739614	NaN	0.872245	NaN	0.555943	0.656977	0.229818	0.418646	-0.15408	0.445353	0.733725	1.03102	0.231336	-0.197397	0.513499	NaN	NaN	0.264753	0.0262394	0.539675	NaN	0.689455	NaN	-0.210491	0.511838	0.891521	0.29328	0.425378	-0.11921	0.811698	0.460505	0.840446	0.368438	0.0482273	NaN	0.325666	0.564178	0.783527	0.390863	0.858295	NaN
AT5G42970.1	CSN4	1	0.987137	1.12963	1.04812		-0.698317	-0.729372	-0.127857	-0.218019	-1.22553	-0.413034	-0.133114	0.432007	-0.940678	-0.754349	-0.311566	-0.173328	-0.278112	-0.767319	-0.999721	-1.08069	-0.407468	-0.441655	-0.259991	-0.778286	-0.803484	-0.23604	0.410793	-0.343445	-0.844963	-0.237675	-0.337003	NaN	-0.212652	NaN	-0.180261	-0.221389	0.453293	-1.68094	NaN	-0.247644	-0.0452328	0.436689	-1.91658	-0.687496	-0.802696	-0.469444	0.345757
AT5G42970.1	CSN4	1	0.987137	1.12963	1.04812		-0.698317	-0.729372	-0.127857	-0.218019	-1.22553	-0.413034	-0.133114	0.432007	-0.940678	-0.754349	-0.311566	-0.173328	-0.278112	-0.767319	-0.999721	-1.08069	-0.407468	-0.441655	-0.259991	-0.778286	-0.803484	-0.23604	0.410793	-0.343445	-0.844963	-0.237675	-0.337003	NaN	-0.212652	NaN	-0.180261	-0.221389	0.453293	-1.68094	NaN	-0.247644	-0.0452328	0.436689	-1.91658	-0.687496	-0.802696	-0.469444	0.345757
AT5G42970.1	CSN4	1	0.987137	1.12963	1.04812		-0.698317	-0.729372	-0.127857	-0.218019	-1.22553	-0.413034	-0.133114	0.432007	-0.940678	-0.754349	-0.311566	-0.173328	-0.278112	-0.767319	-0.999721	-1.08069	-0.407468	-0.441655	-0.259991	-0.778286	-0.803484	-0.23604	0.410793	-0.343445	-0.844963	-0.237675	-0.337003	NaN	-0.212652	NaN	-0.180261	-0.221389	0.453293	-1.68094	NaN	-0.247644	-0.0452328	0.436689	-1.91658	-0.687496	-0.802696	-0.469444	0.345757
AT5G64410.1	OPT4	1	1.15667	0.776079	0.974589		0.731422	0.204056	0.527929	0.935417	0.766885	-0.10639	0.594637	-0.42919	0.325798	0.677261	0.21124	-0.0770855	0.323896	NaN	0.781524	0.163923	0.330016	0.554749	0.36841	1.02184	0.766445	0.944311	1.3093	0.485643	0.449011	-0.160458	0.51002	NaN	0.449358	1.29919	0.224271	0.568732	0.239384	1.11322	1.21693	0.306904	0.832584	0.487719	0.911098	0.903341	-0.0892639	0.247381	0.0058403
AT1G31810.2	FH14	1	1.27978	1.20279	1.15085		0.100096	-0.534525	-0.0808125	0.439194	0.017684	0.0760784	-0.363205	-0.631975	-0.163324	-0.248503	0.20231	-0.813499	NaN	0.444017	0.0153055	0.352755	-0.0571489	NaN	-0.226906	0.60677	-0.054081	0.0968552	0.259644	NaN	-0.397924	0.212816	-0.620177	NaN	-0.369871	-0.095088	0.496221	-0.271281	NaN	0.646799	0.254165	0.296305	-0.57173	-0.0489388	0.0445175	NaN	0.193741	-0.985073	0.103943
AT3G12810.2	PIE1	1	1.09365	0.933147	1.09145		-0.529871	-0.618048	-0.538889	-0.322334	-0.728841	-0.531633	-0.148146	-0.245165	-0.292965	-0.0641937	-0.676869	-0.531157	-1.00125	-0.707438	0.00992107	-0.681452	-0.695619	-0.427634	0.133747	-0.463129	-0.420256	-0.36508	-0.224201	NaN	-0.124935	-0.509562	-0.164729	-0.387476	0.0708008	-0.229194	-0.683307	-0.622197	-0.675852	-0.82696	-0.198136	-0.570007	-0.230289	-0.56197	-1.02763	-0.69924	-0.410713	-0.341881	-0.248117
AT1G13950.1	ELF5A-1	1	1.04459	1.02773	1.07351		-0.287449	1.29368	1.43668	0.821682	1.49346	0.268425	0.492611	0.97987	0.596073	0.93272	-0.315913	0.276129	1.43486	0.331501	0.458077	-3.65011	-0.115558	NaN	-0.159771	0.957541	-0.430508	1.15781	1.43709	NaN	0.914774	-0.252642	NaN	1.30072	0.827112	1.5587	-0.488374	NaN	0.838762	0.859558	0.797441	-0.388428	0.282999	1.09629	NaN	NaN	-0.317808	0.678452	1.24838
AT1G69510.3	AT1G69510	1	1.0833	1.19805	1.11732		2.50896	3.11643	3.14335	3.30101	2.91308	2.32427	3.4791	3.1661	3.54597	3.00178	2.56669	3.49034	3.50398	4.10537	3.05753	2.51302	3.85729	2.8449	4.0995	3.2203	2.84494	2.8786	3.26332	2.89096	2.80248	2.5802	3.5594	3.58133	4.04354	3.26875	2.40854	3.89117	3.13651	4.01023	3.05145	2.59263	3.41811	2.48962	3.93539	3.44184	2.54167	3.14369	2.54732
AT3G24503.1	ALDH2C4	1	0.996501	0.732356	0.911494		0.355762	-0.554483	0.0158367	-0.22142	0.485618	0.107473	-0.321554	0.147148	0.120279	0.375494	0.250525	-0.29232	NaN	-0.161751	0.102384	0.156057	-0.632096	-0.356509	0.171146	-0.381491	-0.0998135	-0.448095	-0.130301	-0.0492668	-0.231297	0.437498	-0.0927439	-0.867151	-0.06777	-0.125218	0.465283	-0.522414	-0.194731	-0.68964	-0.657063	0.0480862	-0.483992	-0.0885105	-0.864159	-0.378859	-0.0376606	-1.34609	-0.754536
AT3G58110.1	AT3G58110	1	0.920897	1.00445	0.963466		0.290554	NaN	NaN	NaN	-1.51118	NaN	NaN	NaN	NaN	NaN	-0.0165682	NaN	NaN	NaN	NaN	0.228081	NaN	NaN	-2.34148	-1.2529	-0.201071	NaN	NaN	-2.46543	NaN	-0.559122	-2.55579	NaN	NaN	-1.59938	-1.34793	NaN	NaN	NaN	NaN	NaN	NaN	NaN	NaN	NaN	0.492632	NaN	NaN
AT2G37340.5	RS2Z33	1	1.10544	1.19303	1.18553		2.87381	2.83061	2.62427	2.45727	3.0531	2.6992	3.14831	2.12747	3.56393	2.0969	3.39496	2.36135	2.23768	3.7617	2.8791	2.51329	2.63464	2.63254	2.75559	2.42156	2.50758	3.21918	2.3246	2.88758	2.50398	3.12598	3.29798	2.22373	2.63343	2.3332	3.46258	2.79962	2.47859	2.5943	2.27496	2.80228	2.51423	2.30676	2.95318	2.60216	2.72464	2.08567	2.09297
AT2G41740.2	VLN2	1	0.974376	0.810733	0.95971		NaN	-0.647472	-2.03559	-1.19721	-1.32266	NaN	0.433697	-1.26351	-0.249277	-1.52732	-0.244182	-2.95637	-0.430603	-0.244659	-1.30945	NaN	-0.834455	-1.41915	-2.08501	-1.53514	NaN	-0.341064	-1.69871	-0.990255	-1.16467	NaN	-0.539517	-1.9521	-1.08877	-1.17461	-0.319257	-1.40504	-1.01261	-0.989195	-2.03839	-1.50566	-1.28668	-1.57147	-2.19356	-1.65495	NaN	-1.40806	-0.918056
AT1G65930.1	CICDH	1	0.912545	1.27203	1.18529		-2.83277	NaN	-2.33038	-2.30371	-2.59146	-2.6311	-2.44447	-2.42508	-2.35874	-2.48191	-2.41722	NaN	-2.49747	-2.5281	-3.13847	-2.38448	-2.54172	-2.67039	-2.92336	NaN	-2.85442	-2.91835	-2.29559	-2.82782	-2.87515	-2.66099	-3.13947	-2.0479	-3.02006	-2.31653	NaN	NaN	-2.23721	-3.05848	-2.53657	-2.49819	NaN	-2.14116	NaN	-2.24454	-2.48093	-2.9506	-2.0899
AT4G37090.1	AT4G37090	1	1.01348	1.31315	1.19378		0.208538	NaN	NaN	-1.05047	-0.622998	-0.848991	NaN	NaN	NaN	0.0362797	-0.402911	NaN	NaN	NaN	-0.203406	-1.3464	-1.8972	-2.60991	-0.929049	-0.886784	NaN	-1.70647	NaN	-1.55116	-1.32924	-0.935078	-1.64665	NaN	-1.67108	0.752654	-1.57593	NaN	NaN	-0.481203	-0.104032	NaN	NaN	NaN	-1.52943	-0.272245	-0.922462	-0.906258	-2.07212
AT4G37090.1	AT4G37090	1	1.01348	1.31315	1.19378		0.208538	NaN	NaN	-1.05047	-0.622998	-0.848991	NaN	NaN	NaN	0.0362797	-0.402911	NaN	NaN	NaN	-0.203406	-1.3464	-1.8972	-2.60991	-0.929049	-0.886784	NaN	-1.70647	NaN	-1.55116	-1.32924	-0.935078	-1.64665	NaN	-1.67108	0.752654	-1.57593	NaN	NaN	-0.481203	-0.104032	NaN	NaN	NaN	-1.52943	-0.272245	-0.922462	-0.906258	-2.07212
AT1G15280.1	AT1G15280	1	1.10374	1.04779	1.05056		1.26972	0.840891	NaN	1.36581	1.19879	1.64729	1.48896	NaN	NaN	1.68913	1.38743	1.28585	1.21625	NaN	1.62058	1.40573	0.354384	1.38582	0.841469	1.48853	1.62629	0.809919	NaN	1.53292	1.37659	1.51522	1.59268	1.7067	NaN	1.43096	1.80692	0.861045	NaN	1.21696	1.35113	1.43427	1.04268	NaN	NaN	1.25138	NaN	1.01072	NaN
AT3G60600.2	PVA11	1	1.04619	1.02489	1.03564		3.78473	4.20485	3.8455	4.6643	4.11707	3.85317	4.17422	4.16268	4.3057	4.36979	3.79423	3.79475	3.36609	4.01358	4.32485	3.76349	3.71501	4.15494	3.29556	4.16769	3.66993	4.15177	3.1818	4.89261	4.09444	3.83292	4.06174	3.81986	4.41906	4.10245	3.81179	3.87981	3.79387	4.34047	4.17129	3.90694	3.8225	3.47449	3.79587	4.02527	4.21222	4.02784	3.4973
AT1G19880.1	AT1G19880	1	1.09779	1.08829	1.07098		-0.212318	-0.137575	0.0905838	0.34041	0.206485	-0.349785	0.183134	-0.223495	0.259754	0.32435	-0.178035	0.118828	-0.985296	-0.798923	0.0985518	-0.322239	-0.00990009	-0.367751	0.36528	-0.354212	-0.271458	0.115152	-0.186638	0.224791	0.148981	-0.22506	0.175866	-0.403749	-0.000402451	-0.041894	-0.0560465	-0.219548	-0.506435	-0.101624	-0.0718374	0.0580063	-0.0589371	-0.340044	-0.713932	-0.429405	-0.00219154	-0.348713	0.218628
AT5G27540.2	MIRO1	1	0.977605	1.08119	1.03506		0.415703	1.16065	1.94338	1.32279	1.33329	0.77462	1.81622	1.86202	2.09668	1.4151	1.33954	0.645782	2.21152	1.72066	1.76924	0.947166	1.3888	2.02603	1.23478	1.37117	1.05135	1.9958	2.04196	1.77139	1.70144	1.37622	2.09404	1.43482	2.01679	1.41954	1.60277	1.29378	2.07645	1.49296	1.03207	1.47647	1.47501	2.01223	0.913473	1.25867	1.37912	1.97131	2.98394
AT3G48200.1	AT3G48200	1	0.758599	0.840106	0.804114		2.67148	3.1294	3.45968	3.61255	3.21675	2.58285	3.05115	3.57794	3.44027	3.63474	2.674	3.01687	2.71835	2.86707	3.01966	2.45121	2.54906	3.58977	2.44163	2.93411	2.69276	2.88279	3.49224	4.05494	3.84464	2.58861	3.10241	3.39726	3.58237	3.80631	2.92277	2.82554	3.09392	3.2361	3.05256	2.8776	3.15891	3.57494	3.25536	3.19205	3.32579	3.52282	3.89952
AT2G39130.3	AT2G39130	1	1.26023	0.916157	1.13392		1.08292	0.418694	-0.155054	1.22329	0.629659	1.49883	0.210775	0.172777	NaN	0.582693	1.13619	0.468599	-0.293802	0.930408	0.497914	1.62015	0.383168	0.604827	1.64229	1.29005	0.841721	0.378197	-2.30243	1.0041	NaN	0.714777	1.05438	-0.0925274	1.1478	0.754245	1.07481	0.687448	NaN	0.578398	0.833058	0.687311	1.12801	-0.149195	1.48427	NaN	0.765703	-0.0949783	NaN
ATCG00120.1	ATPA	1	0.623939	0.645895	0.649923		-0.643873	-1.11535	-2.0786	-0.929962	-1.23866	-0.771286	-1.46835	-1.30155	-1.9129	-1.29412	-0.784457	-0.784925	-1.07061	-1.29887	NaN	-1.21674	-1.7439	-1.38941	-1.04494	-0.897976	-1.37037	-1.25843	NaN	-0.803114	-0.780025	-1.45214	-1.80591	-0.305326	-2.34339	-1.38661	-1.27386	-1.13841	-0.890665	-0.802048	-0.858369	-1.62605	-1.21773	-1.25518	-1.14817	-0.755976	-1.12481	-0.8298	-0.499662
AT2G38580.3	AT2G38580	1	1.04367	1.11885	1.02061		-0.627922	-1.21576	-0.608562	-1.40991	-1.65228	-1.33668	-0.677532	-0.672358	-0.943188	-1.6469	-1.31472	-1.55577	-1.13369	-0.200066	-1.69009	-1.14326	-0.702184	-1.52829	-1.09838	-1.58706	-0.449848	-0.607319	-0.935204	-1.52603	-2.38038	-1.07451	-1.13415	-0.348402	-1.3541	-1.64384	-1.08004	-0.654168	-0.940702	-0.800076	-1.28902	-1.13777	-1.70235	-1.42948	-1.03284	-1.76525	-0.469654	-1.08431	-1.59263
AT4G11740.2	PUX8	1	0.935415	1.02958	1.02468		2.26454	1.46855	1.17582	2.2751	2.28489	1.69193	0.589684	0.881279	1.25876	1.99321	1.87408	0.99247	1.42159	1.52332	2.1461	1.71458	1.28708	1.44962	1.9807	1.89477	1.94578	1.67995	2.12621	1.6354	2.2582	1.7742	0.785262	1.0306	1.92344	2.28768	1.82599	1.46289	1.55227	2.07907	2.30187	1.75843	1.5337	-0.129322	2.07924	2.10459	2.20885	2.2347	1.06364
AT5G07020.1	AT5G07020	1	0.891735	0.782794	0.883219		NaN	0.691977	1.73832	0.540966	0.465827	NaN	0.710501	1.47598	NaN	0.684658	NaN	0.415058	1.7645	-0.0416794	0.392602	NaN	-0.224835	1.34857	0.490347	0.80901	-2.44871	-1.60479	2.07434	0.558872	0.300678	NaN	0.355159	1.86811	0.053442	0.533919	NaN	-0.37754	1.46972	0.396954	0.343596	0.0210819	0.392649	1.44031	NaN	0.897953	NaN	1.16294	2.42223
AT3G23310.1	AT3G23310	1	0.949728	0.851322	0.939947		-2.30266	-2.40174	NaN	NaN	NaN	-1.9359	NaN	NaN	-4.23619	NaN	-1.68379	-3.40881	NaN	NaN	NaN	-2.2508	NaN	NaN	-2.50448	NaN	-1.92675	-1.76489	NaN	-1.48536	-1.72253	-1.60594	-1.76523	NaN	-1.44143	-2.11181	-1.45302	NaN	-2.3534	NaN	-2.37351	-1.6805	NaN	NaN	NaN	-2.46065	-2.24715	NaN	-1.60491
AT5G61780.1	Tudor2	1	1.03219	1.15101	1.09787		3.12092	3.37602	2.5625	3.95636	3.22023	3.04715	4.19556	2.30845	3.52085	3.62642	2.77775	3.1881	2.84618	3.75102	3.4038	2.95144	3.26623	3.2057	4.01983	3.59619	2.66641	3.33985	2.60328	3.16838	3.74981	2.49442	3.00146	2.41369	3.26408	3.07075	2.58031	3.49272	2.8839	4.41126	3.38252	3.16723	3.92717	2.36794	3.73834	3.8843	4.23298	4.02197	2.45677
AT5G63630.2	RH31	1	0.95667	1.1048	1.07031		-0.337189	-0.314117	-1.06609	-0.500645	0.207061	-0.602856	-0.751463	NaN	-1.05773	0.31057	-0.721467	-0.944723	NaN	-1.22762	0.285806	NaN	-1.02252	NaN	0.131447	0.00663376	-1.61833	-0.643459	-1.18384	0.067646	-0.0231304	-0.719837	-0.99462	NaN	-0.517809	0.101768	-1.00786	-0.985349	NaN	-0.468275	0.199542	NaN	-1.10988	NaN	-0.974726	NaN	-0.40872	-0.0230713	NaN
AT5G63630.2	RH31	1	0.95667	1.1048	1.07031		-0.337189	-0.314117	-1.06609	-0.500645	0.207061	-0.602856	-0.751463	NaN	-1.05773	0.31057	-0.721467	-0.944723	NaN	-1.22762	0.285806	NaN	-1.02252	NaN	0.131447	0.00663376	-1.61833	-0.643459	-1.18384	0.067646	-0.0231304	-0.719837	-0.99462	NaN	-0.517809	0.101768	-1.00786	-0.985349	NaN	-0.468275	0.199542	NaN	-1.10988	NaN	-0.974726	NaN	-0.40872	-0.0230713	NaN
AT1G17360.1	AT1G17360	1	1.22193	0.798653	1.04159		NaN	-0.985718	NaN	NaN	-1.75872	NaN	-0.858168	-0.932013	-0.405804	-1.03668	-1.30871	-1.02932	-1.20213	-0.933264	-1.59432	NaN	NaN	-0.78139	NaN	NaN	-1.70389	-1.0748	NaN	-1.57229	-1.87657	-1.12537	-1.45053	-1.28255	-1.07566	-1.43621	-1.35614	-1.83535	-1.14917	-0.39274	-0.947812	-1.25948	-2.06999	NaN	-1.10623	NaN	-0.911812	-0.951448	NaN
AT3G62700.1	ABCC14	1	0.996636	0.83	0.942142		-1.37132	NaN	-2.38144	-2.65655	NaN	-0.342352	-0.199333	0.76626	0.573397	0.588823	0.651357	0.595896	1.09026	0.981993	0.935138	0.106493	0.588782	1.31025	1.2706	0.322182	NaN	NaN	NaN	-2.14915	NaN	-0.510286	-0.298015	0.0320816	0.818827	-0.188556	0.764867	0.314891	0.617018	0.230648	0.632142	0.259954	0.758049	0.898003	0.428284	0.103952	-1.97238	-1.09913	NaN
AT3G62700.1	ABCC14	1	0.996636	0.83	0.942142		-1.37132	NaN	-2.38144	-2.65655	NaN	-0.342352	-0.199333	0.76626	0.573397	0.588823	0.651357	0.595896	1.09026	0.981993	0.935138	0.106493	0.588782	1.31025	1.2706	0.322182	NaN	NaN	NaN	-2.14915	NaN	-0.510286	-0.298015	0.0320816	0.818827	-0.188556	0.764867	0.314891	0.617018	0.230648	0.632142	0.259954	0.758049	0.898003	0.428284	0.103952	-1.97238	-1.09913	NaN
AT3G24080.4	AT3G24080	1	0.953513	1.15012	1.06875		2.22374	2.9224	2.15213	2.6928	2.29304	2.08202	2.56576	1.9817	2.32543	2.33425	1.83526	2.77077	1.31568	1.90454	2.41807	2.0892	2.345	1.76331	1.59692	1.97412	2.2776	2.78927	1.38868	3.10954	2.2181	2.38675	2.85438	1.86519	2.8956	2.3015	2.25947	2.2943	1.71276	2.18936	2.54897	2.17137	3.04362	2.06999	2.51864	2.142	2.55408	2.54782	1.6062
AT5G22030.1	UBP8	1	0.937413	1.03608	1.03177		2.71294	2.41378	3.02642	2.77206	2.78601	2.53405	2.58763	2.50232	2.34443	2.66428	2.58553	2.35448	2.6651	3.08356	2.5033	2.53183	2.46592	2.5972	2.25132	2.64042	2.5427	2.49431	2.69097	2.05789	2.34826	2.58122	2.15104	2.81931	2.14057	2.62347	2.26931	2.37611	2.53876	3.14736	2.73968	2.34308	2.20455	2.64972	2.7601	2.55994	2.69019	2.31654	2.01494
AT5G09660.2	PMDH2	1	0.790098	0.638903	0.758991		NaN	NaN	NaN	NaN	NaN	NaN	NaN	-3.06961	-3.60863	NaN	-3.66958	NaN	NaN	NaN	-3.03338	-3.37662	NaN	NaN	-3.13838	-3.53873	-4.35658	NaN	NaN	NaN	-2.59915	-2.48923	NaN	NaN	-2.37642	-3.19119	-3.31456	-4.91962	NaN	NaN	-3.87062	-3.26497	-4.86891	-2.96336	-4.22973	NaN	NaN	NaN	NaN
AT3G12810.2	PIE1	1	1.09365	0.933147	1.09145		0.588823	0.033556	0.551672	0.76528	0.0567369	0.224827	0.282938	0.528032	0.451664	0.27256	0.470441	0.487909	0.485426	0.788786	0.69218	0.313175	0.0084486	0.727763	-0.304653	0.840527	0.400953	0.196444	1.06466	0.124825	0.361029	0.168375	-0.315907	0.605776	-0.158882	0.288281	0.424085	-0.000187874	0.607704	0.493578	0.772187	0.228842	0.286589	0.456301	0.466452	0.241917	0.180828	-0.0926056	0.193462
AT3G01060.1	AT3G01060	1	0.740722	0.773758	0.739858		NaN	NaN	NaN	NaN	NaN	-0.265764	1.10195	NaN	NaN	NaN	NaN	0.914633	NaN	NaN	NaN	-0.608368	0.491843	NaN	NaN	NaN	-0.107054	0.783285	NaN	NaN	NaN	-0.0144844	1.28129	NaN	NaN	NaN	0.184667	0.580152	NaN	NaN	-4.91572	NaN	NaN	NaN	NaN	NaN	-0.421282	NaN	NaN
AT3G62900.3	AT3G62900	1	1.06916	0.909562	0.977628		0.986303	0.551634	0.364065	1.14554	1.67038	0.660477	0.632948	-0.0466671	0.0583229	1.1358	0.918019	0.118282	0.0719681	0.300287	1.08654	0.802647	0.550014	0.926835	1.12397	0.791233	0.603451	0.518921	0.9102	1.29629	0.705748	0.0470428	-0.177672	-0.00355148	0.487829	1.20554	0.657136	0.817302	0.155497	1.22124	1.38996	0.393568	0.734138	0.113598	1.16623	0.467968	0.827602	0.218407	-0.269621
AT3G09600.4	RVE8	1	0.597855	0.884887	0.48045		-2.5195	NaN	-0.93899	-1.63379	-1.0279	-2.38802	NaN	-0.969946	NaN	-2.17963	-1.74991	-2.26931	-0.311785	-0.919668	-1.08013	-1.63004	NaN	-0.531789	-1.71623	-0.636709	-2.40835	NaN	-1.05173	-1.81544	-2.92766	NaN	NaN	-0.712122	-2.70476	-1.82376	NaN	NaN	-0.764299	-1.47062	-0.388959	-1.98588	-1.90184	-0.827267	-1.06966	-0.777596	NaN	NaN	-1.89565
AT4G10840.1	AT4G10840	1	1.07955	1.13774	1.06202		-0.0209484	-0.907343	0.130173	-0.442274	-1.02802	-0.352581	0.10536	0.479359	-0.28381	-0.10243	-0.681939	-0.598885	-0.0385132	0.163883	-0.714194	-0.817247	-0.274749	-0.345098	-0.202669	-1.2623	0.233814	-0.317812	-0.0774651	-0.738813	-0.687744	-0.14146	-0.641513	0.91194	-0.0986557	-0.237082	-0.679044	-0.567424	-0.0189667	-0.321182	0.00821781	-0.801237	-0.519716	-0.699959	-0.144068	-1.23258	-0.565325	-0.878113	-1.34902
AT3G26935.1	PAT07	1	1.00489	1.01637	1.05924		-0.918999	-2.2951	NaN	-2.59776	-2.99131	-1.50102	-1.4267	-1.87633	-1.1666	-1.74891	-1.92891	-1.96912	-1.50581	-0.800749	-1.80689	-1.8679	-1.8358	-2.37064	-1.70369	NaN	-1.4485	-1.93763	-2.77904	-2.27788	-3.35791	-1.82943	-1.68452	-1.53977	-1.2668	-1.48156	-1.99491	-1.43766	-1.62023	-1.57499	-1.65274	-2.27681	-2.4918	-2.85911	-1.29147	-2.39258	-1.85468	-2.75712	NaN
AT3G07360.1	PUB9	1	1.56681	0.769508	1.39868		0.954634	0.653419	1.03271	0.753139	1.66907	1.56754	-0.287952	1.1576	0.298851	0.932482	1.02414	0.678284	1.12234	0.0996075	1.23725	1.13921	0.134118	1.38816	0.792097	1.36829	0.629051	-0.0530415	0.807737	1.20403	0.499758	1.38287	0.41256	1.39004	0.932863	1.86442	1.14971	0.386176	1.23913	0.78306	1.48936	0.986618	0.368561	1.20366	0.982145	1.74067	0.502365	-0.147762	0.710018
AT3G10980.1	AT3G10980	1	1.06885	0.942618	1.05702		0.483063	-0.0509052	-1.17946	-0.0761662	-0.651578	0.161764	-0.201572	-1.45502	-0.57744	-0.413288	-0.0428705	NaN	-1.31426	-0.522572	-0.985728	-0.186647	NaN	-2.6065	-0.790775	NaN	0.509254	-0.0876045	NaN	-0.601906	-0.939301	0.211761	-0.576272	-0.778505	-0.822088	-0.316749	-0.174617	-0.675403	-1.12044	-0.651533	-0.707276	-0.624996	-0.0799255	-1.01208	-0.158562	-0.358253	-0.337311	-1.01108	NaN
AT3G20410.2	CPK9	1	1.07379	1.01284	1.06239		-1.62352	-3.94827	-0.973009	-1.5759	-1.15906	-0.595476	-2.03752	-0.398514	0.460527	-0.991665	0.369914	NaN	0.66107	0.806168	0.156104	-0.144169	-1.16507	0.138465	-0.154484	0.147629	-1.4921	-3.05409	-0.917295	-0.460056	-1.46439	-0.439932	-1.43309	-0.676567	0.213285	-0.855094	0.116937	-1.93846	0.300655	-0.159901	-1.38388	-0.139746	NaN	0.57692	-0.29285	-0.378958	-1.86597	-3.16451	-1.14115
AT4G00800.1	AT4G00800	1	1.00948	0.903828	1.03687		-0.654011	-0.561222	-0.671539	-1.05698	-0.581475	NaN	-0.25086	-0.948664	-0.0305843	-0.977306	-0.500432	-1.16412	-0.870213	-0.3657	-0.836541	-1.05527	-1.33843	-1.08914	-2.18295	-0.966393	-0.676142	-0.146458	-2.73191	-0.475132	-0.784575	-0.304905	-0.445916	-0.779053	NaN	-1.08353	0.302676	-0.692569	NaN	-1.04164	-1.33489	-0.851841	-0.899685	-1.79469	-1.20007	-1.05412	-0.560537	-1.11674	-0.535679
AT4G00800.1	AT4G00800	1	1.00948	0.903828	1.03687		-0.654011	-0.561222	-0.671539	-1.05698	-0.581475	NaN	-0.25086	-0.948664	-0.0305843	-0.977306	-0.500432	-1.16412	-0.870213	-0.3657	-0.836541	-1.05527	-1.33843	-1.08914	-2.18295	-0.966393	-0.676142	-0.146458	-2.73191	-0.475132	-0.784575	-0.304905	-0.445916	-0.779053	NaN	-1.08353	0.302676	-0.692569	NaN	-1.04164	-1.33489	-0.851841	-0.899685	-1.79469	-1.20007	-1.05412	-0.560537	-1.11674	-0.535679
AT5G56980.1	AT5G56980	1	2.83678	0.790686	1.86085		1.38622	1.27108	1.09112	1.50289	0.61225	1.20415	1.76951	0.908665	0.976402	0.95435	0.603524	0.985394	1.3053	1.60535	0.0956869	1.24606	1.3048	1.0792	0.650866	0.572412	0.227053	1.53686	2.22876	1.14084	0.385405	1.22463	0.107703	1.05749	0.686264	0.68431	0.299256	1.10375	0.457155	1.37885	0.859078	0.778288	1.29644	0.850616	0.804064	0.645088	1.38612	1.50166	0.57567
AT5G65290.1	AT5G65290	1	1.07487	0.944719	1.10438		-0.12701	-0.52249	-0.450993	-0.760242	-0.65891	-0.460741	-0.334269	-0.248966	0.0423412	-0.733513	-0.632581	-1.16555	-1.22472	0.430939	-0.830338	-0.485676	-0.116843	-0.832377	0.117004	-0.899408	-0.529905	-0.127285	-1.04164	-0.512123	-1.13179	-0.704487	-0.0935564	-0.792477	-0.48678	-1.02995	-0.764564	-0.802846	-1.30417	0.183241	-1.13558	-0.377199	-0.699511	-1.1118	-0.397751	-0.874115	0.934605	0.425865	NaN
AT4G35890.1	LARP1C	1	1.04806	1.11308	1.04568		-2.50142	-2.50138	-2.50803	-1.8935	-2.38125	-2.18089	-2.03157	-2.01839	-0.557793	-1.71491	NaN	-2.92845	-0.95224	-0.684896	-1.08803	-1.11596	-1.27867	-1.70521	-1.605	-2.41021	-2.58463	-2.24248	-2.74998	-1.39007	-1.76583	NaN	-2.09801	-2.72642	-0.689278	-2.05034	NaN	-2.20942	-1.60004	-1.52896	-2.14065	-1.33938	-2.11298	-0.976254	-1.64955	-1.98254	-1.96587	-1.88222	-2.13408
AT1G51800.1	AT1G51800	1	1.23184	1.76724	1.07613		NaN	-1.11194	-2.61662	-1.20034	-1.90064	-1.63773	NaN	NaN	-0.642029	-2.2177	-2.36167	-1.15465	NaN	-1.31906	-4.74821	-2.33635	-0.613627	NaN	-1.57797	-1.55212	-2.29101	-1.14902	NaN	-1.23847	NaN	-2.33567	-0.762464	NaN	-0.740028	NaN	-2.07968	-1.36768	NaN	-0.942722	NaN	-2.7437	-1.47852	-3.86542	NaN	NaN	NaN	1.17694	NaN
AT1G43690.1	AT1G43690	1	1.09546	1.12572	1.09687		-0.277397	-0.278692	-1.29068	-0.666542	-0.577127	-0.702145	NaN	-0.659861	-1.45238	-0.496405	-0.22771	-0.864813	-0.995564	-0.795282	-0.695357	NaN	-0.166459	NaN	NaN	0.216042	-0.246761	NaN	-0.902315	-1.61332	NaN	-0.533907	-0.818013	-0.884886	-1.33874	NaN	NaN	-0.292138	-1.0775	NaN	NaN	NaN	-0.437103	-0.399725	NaN	NaN	-0.232922	-0.490311	-1.2776
AT5G06560.1	MYOB7	1	1.21508	0.888471	1.05563		NaN	-2.44705	-1.58047	-1.66195	-1.15874	NaN	-1.92919	-1.05476	-0.448708	-1.3695	NaN	-5.14612	-1.55486	NaN	-1.43707	NaN	NaN	-1.76573	-2.4485	-1.69068	NaN	NaN	-2.13154	-1.74536	-0.894672	NaN	-1.32839	-2.27478	-1.18883	-1.4874	NaN	NaN	-2.1597	-1.64802	-1.49115	-1.62908	-2.03959	-0.950365	-1.7101	-1.71341	NaN	-1.9497	-1.23493
AT5G12150.2	ROPGAP6	1	0.945032	0.820886	0.887036		-0.171209	-0.854313	-0.472927	0.0782967	-0.733533	-0.422363	-0.631645	-0.383896	-0.430849	-0.266239	-0.00064373	0.165203	0.0360413	0.123758	-0.191274	-0.226221	-0.157409	0.486342	0.276857	-0.052412	-0.0911484	-0.838078	-0.513363	-0.779865	-0.446629	-0.361158	-0.95007	0.260481	NaN	0.10809	0.0376863	-0.607333	0.384655	0.245413	0.123158	0.451555	NaN	-0.189198	NaN	0.101416	NaN	-0.925179	-0.746752
AT3G08850.1	RAPTOR1	1	1.23522	1.10804	1.08972		NaN	NaN	0.781815	NaN	0.462392	NaN	NaN	NaN	0.573273	NaN	NaN	NaN	NaN	0.894356	0.293836	NaN	NaN	0.37704	1.37861	NaN	0.336336	NaN	NaN	NaN	NaN	0.390799	-0.184491	NaN	NaN	NaN	NaN	NaN	NaN	NaN	0.771697	NaN	NaN	NaN	NaN	NaN	1.21248	NaN	NaN
AT3G49590.1	AT3G49590	1	0.949306	0.870867	0.899882		NaN	-1.18129	-1.91318	-0.604797	-0.592589	NaN	-1.76881	-1.04674	-1.75093	-0.860111	NaN	-0.964211	NaN	-1.13783	-0.793187	NaN	-2.11879	-0.548886	-1.24909	-1.44293	NaN	-1.51025	-0.730438	-1.21021	-1.40022	NaN	-2.49917	-0.528593	-1.37014	-0.954305	NaN	-2.10583	-0.836605	-0.26651	-0.752091	-1.36283	-1.19938	-1.00295	-0.705442	-0.808262	NaN	-0.314064	-0.373957
AT5G04930.1	ALA1	1	1.19583	0.857262	0.978147		1.55655	1.6922	1.28794	2.05248	1.34901	1.50067	1.6428	1.53901	2.02247	1.55515	1.1341	1.27236	0.997383	2.33416	1.21196	1.10588	1.64981	1.48253	1.80846	1.14457	1.47643	1.84782	0.908005	1.2876	0.809933	1.5889	2.21983	1.56583	1.44868	1.35619	1.3304	1.35824	1.31434	1.86762	1.19615	1.35944	1.29841	1.0386	1.91476	1.35103	1.8366	1.95409	NaN
AT5G12420.2	AT5G12420	1	0.860073	0.738788	0.839984		-1.94353	-1.02894	-2.37471	-1.58661	-2.01451	-0.780184	-0.90287	-1.98914	-1.03025	-1.49049	-1.1226	-1.11633	-1.74247	-1.02082	-2.19651	-1.50224	-0.98643	-2.13772	-1.22851	-2.09439	-1.77673	-0.860195	-2.20661	-0.863958	-1.3505	-1.28274	-0.403815	-2.98816	-0.701931	-1.98552	-1.2588	-1.07081	-2.50597	-1.67279	-2.01547	-2.02346	-0.65317	-2.10054	-1.39288	-2.09135	-1.39382	-0.514023	-1.84769
AT1G42550.1	PMI1	1	0.71691	0.879122	0.819717		1.38487	0.220232	-0.486824	0.464104	-0.0840464	1.08368	1.12645	1.13516	1.48301	0.938175	0.855157	0.619427	0.516191	0.842945	0.699786	0.279032	0.623099	-0.807885	0.0183468	-0.742344	1.2299	0.69964	-0.668558	0.297852	-0.849413	1.50784	0.950479	1.15989	1.79765	0.896235	0.752416	0.865428	0.871735	1.23599	0.681394	0.684179	-0.12602	-0.840923	0.111376	-0.147781	0.606848	-0.514544	-1.7867
AT2G39010.1	PIP2-6	1	1.13081	0.905014	1.16049		5.54196	5.49221	5.29361	5.91072	6.20264	5.49021	5.76995	5.12413	5.92536	6.1532	5.4417	6.06336	5.03954	5.78433	5.8213	5.3185	5.07569	5.45949	6.0354	5.26254	5.498	5.8448	5.24132	6.21649	5.89441	5.98856	6.00626	5.35731	6.03698	6.2763	5.80216	5.48277	5.46275	5.41006	5.89331	5.70585	5.86102	5.38447	5.7233	5.68594	4.99572	5.4113	4.83624
AT2G02800.1	APK2B	1	1.65685	0.758429	1.16582		-0.124683	0.323101	NaN	0.411327	-0.0679216	NaN	0.230831	-0.124859	NaN	0.210972	0.0211935	-0.57271	-0.069088	0.0194397	NaN	-0.306765	-0.277703	-0.0237894	0.114025	NaN	-0.165653	-0.775618	0.976439	0.0265636	-0.0755577	-0.546125	0.0322924	0.622448	-0.221453	0.430367	-0.339374	0.22014	0.845688	0.106302	0.926314	NaN	NaN	-0.340834	0.647673	-0.131533	-0.123043	-0.209782	0.259775
AT4G32180.3	PANK2	1	1.04593	1.06657	1.07425		NaN	1.88983	NaN	2.04464	1.72442	2.50402	1.93694	NaN	2.09903	1.93987	2.61228	NaN	NaN	2.59164	NaN	2.69542	2.10986	1.81766	1.76575	NaN	2.58685	2.17343	2.45458	1.65312	1.69033	NaN	2.46349	NaN	1.63249	1.94759	2.39135	2.51264	1.87888	2.42881	1.67844	2.33335	1.83498	1.65272	2.17478	NaN	2.49474	2.42089	1.57034
[truncated: 9,819 more rows]
[truncated: 129 more columns]

## Sheet: S10B. Imputed data
					mat1																													mat2
																	Normalized to COL_T0								COMP																	AOS vs Col	MKK vs Col	AOS vs MKK
[truncated: 7,963 more rows]
[truncated: 7 more columns]
