# Supplementary material for: A sequential MAP kinase cascade regulates mechanical signalling
Source: Nat Commun. 2026 Jul 1;17:5729. doi: 10.1038/s41467-026-74994-x (PMC13324856; doi:10.1038/s41467-026-74994-x)
Supplement: Supplementary file 14 — Supplementary Data 12 [file 41467_2026_74994_MOESM14_ESM.xlsx]

## Sheet: T1 vs T0
					mat1																													mat2
																	Normalized to COL_T0								COMP																	AOS vs Col	MKK vs Col	AOS vs MKK
sFEATURE['levels']	Gene identifier	sEntry['labels']	Gene name	Gene description	AOS_T0	AOS_T1	AOS_T3	AOS_T10	COL_T0	COL_T1	COL_T3	COL_T10	MKK_T0	MKK_T1	MKK_T3	MKK_T10	COL_T0/COL-T0	COL_T01/COL-T0	COL_T3/COL-T0	COL_T10/COL-T10	MKK_T0/COL-T0	MKK_T1/COL-T0	MKK_T3/COL-T0	MKK_T10/COL-T0	MKK vs COL T1	MKK vs COL T3	MKK vs COL T10	Fp_GENOTYPE	FDR_GENOTYPE	Fp_TIME	FDR_TIME	Fp_INT	FDR_INT	COMP1 (AOS vs COL)	COMP1 (AOS vs COL) FC	COMP2 (MKK vs COL)	COMP2 (MKK vs COL) FC	COMP3 (AOS vs MKK)	p_COMP1	p_COMP2	p_COMP3	p_COMP1_time	p_COMP2_time	p_COMP3_time	COMP7 (T1 vs T0)	COMP7 (T1 vs T0) FC	COMP8 (T3 vs T0)	COMP8 (T3 vs T0) FC	COMP9 (T10 vs T0)
1	AT1G01050	AT1G01050.2_S_24___1	AtPPa1	pyrophosphorylase 1 (PPa1); FUNCTIONS IN: inorganic diphosphatase activity; INVOLVED IN: phosphate metabolic process, metabolic process; LOCATED IN: nucleus, membrane, cytoplasm; EXPRESSED IN: 24 plant structures; EXPRESSED DURING: 15 growth stages; CONTAINS InterPro DOMAIN/s: Inorganic pyrophosphatase (InterPro:IPR008162); BEST Arabidopsis thaliana protein match is: pyrophosphorylase 3 (TAIR:AT2…	28.5737	28.9988	29.583	29.3122	28.7736	29.2739	29.5676	29.4021	29.158	29.6535	29.7649	29.2818	1	1.41456	1.73394	1.54602	1.30537	1.84031	1.98808	1.42228	1.30098	1.14657	0.91996	0.00144314	0.00728759	1.28516e-08	5.41538e-07	0.112728	0.207715	-0.13738	0.909168	0.210255	1.15689	-0.347636	0.134724	0.0241491	0.000349327	0.443409	0.0446435	0.000437165	0.473659	1.38863	0.803433	1.74525	0.496943
2	AT1G01050	AT1G01050.2_S_25___1	AtPPa1	pyrophosphorylase 1 (PPa1); FUNCTIONS IN: inorganic diphosphatase activity; INVOLVED IN: phosphate metabolic process, metabolic process; LOCATED IN: nucleus, membrane, cytoplasm; EXPRESSED IN: 24 plant structures; EXPRESSED DURING: 15 growth stages; CONTAINS InterPro DOMAIN/s: Inorganic pyrophosphatase (InterPro:IPR008162); BEST Arabidopsis thaliana protein match is: pyrophosphorylase 3 (TAIR:AT2…	21.2442	21.1754	21.2859	21.3356	21.0232	21.3673	21.2239	21.6068	21.4802	21.4814	21.7616	21.9939	1	1.26939	1.14924	1.49865	1.37274	1.37384	1.66832	1.95978	1.08228	1.45167	1.3077	0.00135669	0.00693085	0.0356485	0.092163	0.631913	0.530809	-0.0450131	0.969281	0.373972	1.29592	-0.418985	0.704518	0.00265809	0.000871525	0.57445	0.0286736	0.0115427	0.0921725	1.06597	0.174594	1.12865	0.396229
3	AT1G01100	AT1G01100.4_S_102___1	RPP1A	60S acidic ribosomal protein family; FUNCTIONS IN: structural constituent of ribosome; INVOLVED IN: translational elongation; LOCATED IN: cytosol, cytosolic ribosome, ribosome, nucleus, plasma membrane; EXPRESSED IN: 25 plant structures; EXPRESSED DURING: 14 growth stages; CONTAINS InterPro DOMAIN/s: Ribosomal protein 60S (InterPro:IPR001813); BEST Arabidopsis thaliana protein match is: 60S acidi…	32.4579	32.3481	32.6414	32.357	32.5363	32.2361	32.5728	32.6746	32.5919	32.4828	32.4973	32.4002	1	0.81216	1.02566	1.1006	1.03932	0.963632	0.973366	0.909978	1.18651	0.949012	0.826804	0.838105	0.593742	0.243163	0.332296	0.469295	0.465655	-0.0538565	0.963358	-0.0118832	0.991797	-0.0419733	0.573579	0.90102	0.660736	0.495051	0.415298	0.803156	-0.173014	0.886987	0.0418165	1.02941	-0.0514362
4	AT1G01140	AT1G01140.1_T_178___1	CIPK9	CBL-interacting protein kinase 9 (CIPK9); FUNCTIONS IN: protein serine/threonine kinase activity, protein kinase activity, kinase activity, ATP binding; INVOLVED IN: in 6 processes; EXPRESSED IN: 23 plant structures; EXPRESSED DURING: 15 growth stages; CONTAINS InterPro DOMAIN/s: Protein kinase, ATP binding site (InterPro:IPR017441), NAF/FISL domain (InterPro:IPR018451), Serine/threonine-protein …	27.1819	27.0546	27.372	27.234	27.54	27.0473	27.084	27.2381	27.5819	27.4785	27.3915	27.2604	1	0.710698	0.729018	0.811163	1.02947	0.958277	0.902183	0.823824	1.34836	1.23753	1.01561	0.0525755	0.12259	0.17292	0.272248	0.220456	0.314288	-0.0167238	0.988475	0.20073	1.14928	-0.217454	0.863379	0.0432294	0.0291068	0.244066	0.127333	0.0743913	-0.241121	0.846088	-0.152106	0.899936	-0.190434
5	AT1G01180	AT1G01180.1_S_143___1	AT1G01180	S-adenosyl-L-methionine-dependent methyltransferases superfamily protein; FUNCTIONS IN: methyltransferase activity; INVOLVED IN: lipid biosynthetic process; EXPRESSED IN: sperm cell, hypocotyl; CONTAINS InterPro DOMAIN/s: Rhamnosyl O-methyltransferase/Cephalosporin hydroxylase (InterPro:IPR007072); Has 274 Blast hits to 274 proteins in 51 species: Archae - 0; Bacteria - 75; Metazoa - 2; Fungi - 0…	24.0216	24.0326	23.9447	23.9982	24.0689	24.0107	23.9091	23.8897	23.8888	23.949	23.8865	23.9601	1	0.960436	0.895161	0.883193	0.882667	0.920232	0.881248	0.92737	0.95814	0.984458	1.05002	0.140338	0.239208	0.212227	0.307457	0.499308	0.479076	0.0296561	1.02077	-0.048483	0.966953	0.0781391	0.450695	0.219817	0.050763	0.6313	0.162429	0.318979	0.00431142	1.00299	-0.0796657	0.946277	-0.043758
6	AT1G01180	AT1G01180.1_S_143___3	AT1G01180	S-adenosyl-L-methionine-dependent methyltransferases superfamily protein; FUNCTIONS IN: methyltransferase activity; INVOLVED IN: lipid biosynthetic process; EXPRESSED IN: sperm cell, hypocotyl; CONTAINS InterPro DOMAIN/s: Rhamnosyl O-methyltransferase/Cephalosporin hydroxylase (InterPro:IPR007072); Has 274 Blast hits to 274 proteins in 51 species: Archae - 0; Bacteria - 75; Metazoa - 2; Fungi - 0…	27.8795	27.6005	27.8067	27.5581	27.8859	27.4307	27.6331	27.4974	27.7995	28.0067	27.4187	27.2476	1	0.729441	0.839294	0.763949	0.94187	1.08737	0.723369	0.642469	1.49069	0.861879	0.840983	0.800346	0.583426	0.195049	0.292621	0.533469	0.493506	0.0994383	1.07136	0.00632235	1.00439	0.093116	0.553058	0.969859	0.578488	0.965924	0.411804	0.446895	-0.175631	0.88538	-0.235469	0.849409	-0.420587
7	AT1G01260	AT1G01260.3_S_395___1	BHLH13	basic helix-loop-helix (bHLH) DNA-binding superfamily protein; FUNCTIONS IN: DNA binding, sequence-specific DNA binding transcription factor activity; INVOLVED IN: regulation of transcription; LOCATED IN: nucleus; EXPRESSED IN: 24 plant structures; EXPRESSED DURING: 15 growth stages; CONTAINS InterPro DOMAIN/s: Helix-loop-helix DNA-binding domain (InterPro:IPR001092), Helix-loop-helix DNA-binding…	25.5649	25.476	25.5303	25.6043	25.544	25.6179	25.4254	25.7113	25.6755	25.7802	25.6901	25.911	1	1.05257	0.921116	1.12294	1.09544	1.1779	1.10658	1.28967	1.11907	1.20135	1.14847	0.0222618	0.0645313	0.231583	0.323262	0.923897	0.615628	-0.0307543	0.978908	0.189547	1.14041	-0.220301	0.712928	0.0270212	0.010834	0.8152	0.251529	0.104983	0.0299017	1.02094	-0.046186	0.968493	0.14737
8	AT1G01320	AT1G01320.2_S_1120___1	AT1G01320	Tetratricopeptide repeat (TPR)-like superfamily protein; FUNCTIONS IN: binding; LOCATED IN: cellular_component unknown; EXPRESSED IN: 24 plant structures; EXPRESSED DURING: 14 growth stages; CONTAINS InterPro DOMAIN/s: Tetratricopeptide-like helical (InterPro:IPR011990), Tetratricopeptide repeat-containing (InterPro:IPR013026), Tetratricopeptide repeat (InterPro:IPR019734); BEST Arabidopsis thali…	24.5232	24.2037	24.0547	24.3145	24.6472	23.9378	24.2309	24.1409	24.7932	25.0379	24.8034	24.7652	1	0.611595	0.749344	0.704038	1.10656	1.31103	1.11438	1.08527	2.14362	1.48714	1.54149	6.67229e-06	9.01984e-05	0.162622	0.262227	0.209617	0.305253	0.0348436	1.02445	0.610748	1.52705	-0.575905	0.779008	9.67485e-06	2.50408e-05	0.661795	5.07965e-05	0.000378153	-0.261394	0.834282	-0.291561	0.817018	-0.247672
9	AT1G01320	AT1G01320.2_S_1359___1	AT1G01320	Tetratricopeptide repeat (TPR)-like superfamily protein; FUNCTIONS IN: binding; LOCATED IN: cellular_component unknown; EXPRESSED IN: 24 plant structures; EXPRESSED DURING: 14 growth stages; CONTAINS InterPro DOMAIN/s: Tetratricopeptide-like helical (InterPro:IPR011990), Tetratricopeptide repeat-containing (InterPro:IPR013026), Tetratricopeptide repeat (InterPro:IPR019734); BEST Arabidopsis thali…	24.2596	24.2714	24.2634	24.358	24.3624	24.1977	24.2847	24.3068	24.2284	24.309	24.2951	24.2471	1	0.892101	0.947614	0.962181	0.911347	0.96368	0.95443	0.923217	1.08024	1.00719	0.959505	0.922262	0.615229	0.905499	0.611098	0.663288	0.541558	0.000206362	1.00014	-0.0179693	0.987622	0.0181757	0.99684	0.730335	0.727365	0.776242	0.536815	0.832343	-0.0241314	0.983412	-0.00239946	0.998338	0.0204863
10	AT1G01320	AT1G01320.2_S_1360___1	AT1G01320	Tetratricopeptide repeat (TPR)-like superfamily protein; FUNCTIONS IN: binding; LOCATED IN: cellular_component unknown; EXPRESSED IN: 24 plant structures; EXPRESSED DURING: 14 growth stages; CONTAINS InterPro DOMAIN/s: Tetratricopeptide-like helical (InterPro:IPR011990), Tetratricopeptide repeat-containing (InterPro:IPR013026), Tetratricopeptide repeat (InterPro:IPR019734); BEST Arabidopsis thali…	24.3001	24.2026	24.2563	24.38	24.6246	24.1853	24.2499	24.313	24.2874	24.2616	24.2877	24.1774	1	0.7375	0.771241	0.805749	0.791547	0.777553	0.79171	0.733436	1.05431	1.02654	0.910254	0.364514	0.412193	0.0831996	0.169399	0.142783	0.24183	-0.0584787	0.960276	-0.0897056	0.939715	0.0312269	0.361194	0.163764	0.624766	0.163024	0.0871379	0.589312	-0.187501	0.878126	-0.139421	0.907883	-0.113898
11	AT1G01320	AT1G01320.2_S_1414___1	AT1G01320	Tetratricopeptide repeat (TPR)-like superfamily protein; FUNCTIONS IN: binding; LOCATED IN: cellular_component unknown; EXPRESSED IN: 24 plant structures; EXPRESSED DURING: 14 growth stages; CONTAINS InterPro DOMAIN/s: Tetratricopeptide-like helical (InterPro:IPR011990), Tetratricopeptide repeat-containing (InterPro:IPR013026), Tetratricopeptide repeat (InterPro:IPR019734); BEST Arabidopsis thali…	24.0293	23.9536	23.9464	24.0594	24.6601	23.8869	24.3103	24.1776	24.5265	24.5418	23.9274	24.0148	1	0.585086	0.784644	0.715704	0.911528	0.921225	0.60174	0.639325	1.57451	0.766896	0.89328	0.123294	0.2202	0.146409	0.245672	0.147428	0.246743	-0.261563	0.834184	-0.00611197	0.995772	-0.255451	0.0731122	0.966026	0.0798445	0.169312	0.125533	0.139125	-0.277923	0.824778	-0.344003	0.787852	-0.321418
12	AT1G01320	AT1G01320.2_T_1461___1	AT1G01320	Tetratricopeptide repeat (TPR)-like superfamily protein; FUNCTIONS IN: binding; LOCATED IN: cellular_component unknown; EXPRESSED IN: 24 plant structures; EXPRESSED DURING: 14 growth stages; CONTAINS InterPro DOMAIN/s: Tetratricopeptide-like helical (InterPro:IPR011990), Tetratricopeptide repeat-containing (InterPro:IPR013026), Tetratricopeptide repeat (InterPro:IPR019734); BEST Arabidopsis thali…	22.5728	22.5027	22.6846	22.5991	22.8098	22.4676	22.5422	22.6681	22.6671	22.7531	22.5586	22.6006	1	0.788847	0.830676	0.906424	0.905804	0.961451	0.840186	0.865029	1.21881	1.01145	0.954331	0.888639	0.606873	0.854635	0.598118	0.763555	0.572911	-0.0321191	0.977983	0.022931	1.01602	-0.0550501	0.778731	0.840981	0.630385	0.808501	0.724278	0.791274	-0.108744	0.927395	-0.0881135	0.940752	-0.0606465
13	AT1G01350	AT1G01350.1_S_266___1	AT1G01350	Zinc finger (CCCH-type/C3HC4-type RING finger) family protein; FUNCTIONS IN: zinc ion binding, nucleic acid binding; CONTAINS InterPro DOMAIN/s: Zinc finger, CCCH-type (InterPro:IPR000571), Zinc finger, RING-type, conserved site (InterPro:IPR017907), Zinc finger, RING-type (InterPro:IPR001841); BEST Arabidopsis thaliana protein match is: Zinc finger (CCCH-type/C3HC4-type RING finger) family prote…	26.9846	26.5377	26.9186	26.7888	26.892	26.5945	26.6469	27.0378	26.8208	26.6733	26.7322	26.6608	1	0.813661	0.843771	1.10638	0.951877	0.85936	0.89515	0.851922	1.05616	1.06089	0.770011	0.632536	0.531027	0.0582719	0.131991	0.385445	0.42381	0.0146397	1.0102	-0.0710221	0.951963	0.0856618	0.878543	0.459708	0.373161	0.40855	0.36451	0.620523	-0.297321	0.813762	-0.133262	0.911767	-0.0700082
14	AT1G01440	AT1G01440.1_S_233___1	AT1G01440	Protein of unknown function (DUF3133); CONTAINS InterPro DOMAIN/s: Protein of unknown function DUF3133 (InterPro:IPR021480); BEST Arabidopsis thaliana protein match is: Protein of unknown function (DUF3133) (TAIR:AT4G01090.1); Has 702 Blast hits to 662 proteins in 107 species: Archae - 0; Bacteria - 15; Metazoa - 235; Fungi - 59; Plants - 328; Viruses - 0; Other Eukaryotes - 65 (source: NCBI BLin…	22.1512	22.5773	23.0376	22.719	21.9932	22.62	23.1016	22.7126	21.8473	22.3636	22.2614	22.3696	1	1.5441	2.15604	1.6465	0.90379	1.29267	1.20431	1.29809	0.837164	0.558576	0.788393	4.55277e-05	0.00043392	1.43838e-08	5.93816e-07	0.172366	0.271718	0.0144148	1.01004	-0.396386	0.759759	0.410801	0.87828	0.000103132	6.24768e-05	0.925701	0.000292691	0.000444046	0.523037	1.43698	0.802977	1.7447	0.603157
15	AT1G01440	AT1G01440.1_S_264___1	AT1G01440	Protein of unknown function (DUF3133); CONTAINS InterPro DOMAIN/s: Protein of unknown function DUF3133 (InterPro:IPR021480); BEST Arabidopsis thaliana protein match is: Protein of unknown function (DUF3133) (TAIR:AT4G01090.1); Has 702 Blast hits to 662 proteins in 107 species: Archae - 0; Bacteria - 15; Metazoa - 235; Fungi - 59; Plants - 328; Viruses - 0; Other Eukaryotes - 65 (source: NCBI BLin…	22.7376	22.8611	22.8347	23.1135	22.9304	22.8074	22.7757	22.8909	22.8825	22.8445	22.7768	23.0188	1	0.918285	0.898377	0.97301	0.967381	0.942259	0.899064	1.06326	1.02611	1.00077	1.09275	0.877305	0.60399	0.0855746	0.172694	0.657512	0.539616	0.0356444	1.02501	0.0296016	1.02073	0.0060428	0.634329	0.69273	0.935658	0.391704	0.92255	0.822723	-0.0124642	0.991398	-0.0543846	0.963005	0.157612
16	AT1G01440	AT1G01440.1_S_33___1	AT1G01440	Protein of unknown function (DUF3133); CONTAINS InterPro DOMAIN/s: Protein of unknown function DUF3133 (InterPro:IPR021480); BEST Arabidopsis thaliana protein match is: Protein of unknown function (DUF3133) (TAIR:AT4G01090.1); Has 702 Blast hits to 662 proteins in 107 species: Archae - 0; Bacteria - 15; Metazoa - 235; Fungi - 59; Plants - 328; Viruses - 0; Other Eukaryotes - 65 (source: NCBI BLin…	22.7844	22.9712	22.7633	22.7177	22.6343	22.6858	22.8035	22.7202	22.532	22.7525	22.8044	22.8456	1	1.03636	1.12451	1.06139	0.931573	1.0854	1.12516	1.15773	1.04732	1.00058	1.09077	0.609564	0.52284	0.564226	0.505799	0.781436	0.578081	0.0982072	1.07044	0.0226548	1.01583	0.0755524	0.344344	0.826563	0.466081	0.647297	0.947165	0.552667	0.152956	1.11185	0.140188	1.10205	0.110955
17	AT1G01440	AT1G01440.1_S_375___1	AT1G01440	Protein of unknown function (DUF3133); CONTAINS InterPro DOMAIN/s: Protein of unknown function DUF3133 (InterPro:IPR021480); BEST Arabidopsis thaliana protein match is: Protein of unknown function (DUF3133) (TAIR:AT4G01090.1); Has 702 Blast hits to 662 proteins in 107 species: Archae - 0; Bacteria - 15; Metazoa - 235; Fungi - 59; Plants - 328; Viruses - 0; Other Eukaryotes - 65 (source: NCBI BLin…	23.4038	23.4662	23.2887	23.1743	23.2815	23.6932	23.475	23.2359	23.1215	23.0041	23.4262	23.1848	1	1.33021	1.1435	0.96885	0.894974	0.82504	1.10549	0.935131	0.620234	0.966763	0.965196	0.035548	0.0919691	0.174876	0.274111	0.0845543	0.171283	-0.0881629	0.94072	-0.237267	0.848351	0.149104	0.330287	0.0109556	0.102759	0.520928	0.00769684	0.0604059	0.118888	1.0859	0.127698	1.09255	-0.0706036
18	AT1G01440	AT1G01440.1_S_427___1	AT1G01440	Protein of unknown function (DUF3133); CONTAINS InterPro DOMAIN/s: Protein of unknown function DUF3133 (InterPro:IPR021480); BEST Arabidopsis thaliana protein match is: Protein of unknown function (DUF3133) (TAIR:AT4G01090.1); Has 702 Blast hits to 662 proteins in 107 species: Archae - 0; Bacteria - 15; Metazoa - 235; Fungi - 59; Plants - 328; Viruses - 0; Other Eukaryotes - 65 (source: NCBI BLin…	23.935	23.8493	23.8264	23.9089	23.9376	23.9351	23.6069	24.3986	23.9071	24.0216	23.5134	23.5309	1	0.998323	0.795185	1.37655	0.979113	1.06001	0.745277	0.754377	1.06179	0.937237	0.54802	0.0769109	0.160467	0.0303502	0.081689	0.0151474	0.0479003	-0.0896602	0.939744	-0.226291	0.854829	0.136631	0.364558	0.0252115	0.169451	0.12162	0.00184703	0.150863	0.00881083	1.00613	-0.27764	0.824939	0.0195975
19	AT1G01440	AT1G01440.1_T_32___1	AT1G01440	Protein of unknown function (DUF3133); CONTAINS InterPro DOMAIN/s: Protein of unknown function DUF3133 (InterPro:IPR021480); BEST Arabidopsis thaliana protein match is: Protein of unknown function (DUF3133) (TAIR:AT4G01090.1); Has 702 Blast hits to 662 proteins in 107 species: Archae - 0; Bacteria - 15; Metazoa - 235; Fungi - 59; Plants - 328; Viruses - 0; Other Eukaryotes - 65 (source: NCBI BLin…	24.0303	24.0674	23.9624	24.0131	24.0873	24.0164	23.9319	23.896	23.9116	23.9559	23.9606	24.0172	1	0.951995	0.897826	0.875782	0.885282	0.912918	0.915885	0.952558	0.958952	1.02011	1.08767	0.317699	0.384154	0.439212	0.451431	0.191194	0.289178	0.0354252	1.02486	-0.0215737	0.985157	0.0569989	0.35025	0.568335	0.135632	0.466088	0.0808165	0.332817	0.00351527	1.00244	-0.0581158	0.960518	-0.0342776
20	AT1G01510	AT1G01510.1_S_398___1	AN	ANGUSTIFOLIA (AN); CONTAINS InterPro DOMAIN/s: D-isomer specific 2-hydroxyacid dehydrogenase, NAD-binding (InterPro:IPR006140), NAD(P)-binding domain (InterPro:IPR016040); BEST Arabidopsis thaliana protein match is: D-isomer specific 2-hydroxyacid dehydrogenase family protein (TAIR:AT1G12550.1); Has 20556 Blast hits to 20427 proteins in 2617 species: Archae - 372; Bacteria - 13694; Metazoa - 624;…	25.1112	25.5173	25.4436	25.7575	25.2295	25.5573	25.4392	24.9426	25.0928	25.1197	25.2386	25.4443	1	1.2551	1.15647	0.819631	0.909556	0.926686	1.00633	1.1605	0.738334	0.870179	1.41588	0.40164	0.432451	0.556068	0.502599	0.426392	0.445114	0.165224	1.12134	-0.0683333	0.953739	0.233557	0.352871	0.699735	0.191072	0.258505	0.410683	0.663344	0.253602	1.19218	0.229307	1.17227	0.236929
21	AT1G01540	AT1G01540.1_S_71___2	AT1G01540	Protein kinase superfamily protein; FUNCTIONS IN: protein serine/threonine kinase activity, protein kinase activity, kinase activity, ATP binding; INVOLVED IN: protein amino acid phosphorylation; LOCATED IN: plasma membrane; EXPRESSED IN: 23 plant structures; EXPRESSED DURING: 13 growth stages; CONTAINS InterPro DOMAIN/s: Protein kinase, ATP binding site (InterPro:IPR017441), Serine/threonine-pro…	23.3201	23.3691	23.4899	23.7008	23.781	23.259	23.4928	23.5023	23.4946	23.5525	23.5435	23.5643	1	0.69642	0.818924	0.824339	0.819932	0.853526	0.848218	0.860558	1.22559	1.03577	1.04394	0.791106	0.58083	0.399705	0.431434	0.248162	0.336106	-0.0387939	0.973468	0.0299486	1.02098	-0.0687425	0.701046	0.766873	0.497035	0.180834	0.37619	0.714241	-0.138349	0.908558	-0.0231823	0.98406	0.0572517
22	AT1G01540	AT1G01540.1_T_314___1	AT1G01540	Protein kinase superfamily protein; FUNCTIONS IN: protein serine/threonine kinase activity, protein kinase activity, kinase activity, ATP binding; INVOLVED IN: protein amino acid phosphorylation; LOCATED IN: plasma membrane; EXPRESSED IN: 23 plant structures; EXPRESSED DURING: 13 growth stages; CONTAINS InterPro DOMAIN/s: Protein kinase, ATP binding site (InterPro:IPR017441), Serine/threonine-pro…	23.8298	23.9108	23.8171	23.8496	23.9141	23.8717	23.7706	23.7482	23.6618	23.6934	23.7571	23.7243	1	0.971047	0.90535	0.891392	0.839586	0.858168	0.896909	0.876726	0.883755	0.990677	0.983546	0.000970489	0.00527785	0.650125	0.537108	0.228679	0.320948	0.0256615	1.01795	-0.116995	0.922106	0.142656	0.501797	0.00336809	0.000458121	0.462746	0.00551867	0.00598604	0.0233869	1.01634	-0.0202984	0.986029	-0.0279003
23	AT1G01540	AT1G01540.1_T_67___1	AT1G01540	Protein kinase superfamily protein; FUNCTIONS IN: protein serine/threonine kinase activity, protein kinase activity, kinase activity, ATP binding; INVOLVED IN: protein amino acid phosphorylation; LOCATED IN: plasma membrane; EXPRESSED IN: 23 plant structures; EXPRESSED DURING: 13 growth stages; CONTAINS InterPro DOMAIN/s: Protein kinase, ATP binding site (InterPro:IPR017441), Serine/threonine-pro…	24.1396	24.163	24.2526	24.2993	24.6162	24.2335	24.2432	24.2401	24.0159	24.2164	24.0936	23.6554	1	0.767008	0.772203	0.770532	0.659648	0.757979	0.696154	0.513776	0.988228	0.901517	0.66678	0.00250097	0.0113817	0.333714	0.394088	0.0496057	0.117537	-0.119607	0.920439	-0.337901	0.791191	0.218295	0.204028	0.000670442	0.0229235	0.163822	0.00136847	0.0176791	-0.0529324	0.963975	-0.060756	0.958762	-0.192292
24	AT1G01580	AT1G01580.1_S_639___1	FRO2	ferric reduction oxidase 2 (FRO2); CONTAINS InterPro DOMAIN/s: Ferredoxin reductase-type FAD-binding domain (InterPro:IPR017927), Ferric reductase, NAD binding (InterPro:IPR013121), FAD-binding 8 (InterPro:IPR013112), Riboflavin synthase-like beta-barrel (InterPro:IPR017938), Ferric reductase-like transmembrane component, N-terminal (InterPro:IPR013130); BEST Arabidopsis thaliana protein match is…	22.5656	22.6519	22.7502	22.4634	22.5877	22.5363	22.4711	22.5615	22.2898	22.6059	22.8457	22.4558	1	0.964997	0.922384	0.981999	0.813448	1.01272	1.19581	0.912657	1.04945	1.29643	0.929386	0.867066	0.601356	0.530008	0.492082	0.744105	0.567153	0.0686399	1.04873	0.010164	1.00707	0.0584759	0.622468	0.941808	0.674781	0.85624	0.532287	0.886572	0.116994	1.08447	0.20798	1.15507	0.0125245
25	AT1G01730	AT1G01730.1_S_130___1	AT1G01730	unknown protein; FUNCTIONS IN: molecular_function unknown; INVOLVED IN: biological_process unknown; LOCATED IN: chloroplast; EXPRESSED IN: 23 plant structures; EXPRESSED DURING: 13 growth stages; Has 42 Blast hits to 42 proteins in 17 species: Archae - 0; Bacteria - 2; Metazoa - 5; Fungi - 1; Plants - 34; Viruses - 0; Other Eukaryotes - 0 (source: NCBI BLink).	23.2873	23.1756	23.5195	23.2991	23.2482	23.1987	23.3918	23.4255	23.2625	23.0949	22.9935	23.1105	1	0.966279	1.10466	1.13081	1.00997	0.899236	0.838167	0.909001	0.930617	0.758753	0.803849	0.0298563	0.0806844	0.468253	0.465177	0.363582	0.411663	0.00436211	1.00303	-0.200681	0.87014	0.205043	0.959378	0.0226291	0.0199918	0.879196	0.0707835	0.0386593	-0.109603	0.926843	0.0356021	1.02498	0.0124012
26	AT1G01770	AT1G01770.1_S_481___1	AT1G01770	unknown protein; CONTAINS InterPro DOMAIN/s: Protein of unknown function DUF1446 (InterPro:IPR010839); Has 1597 Blast hits to 1509 proteins in 306 species: Archae - 4; Bacteria - 843; Metazoa - 22; Fungi - 131; Plants - 31; Viruses - 0; Other Eukaryotes - 566 (source: NCBI BLink).	22.4709	22.1695	22.096	22.1901	22.3031	22.4418	22.1194	22.2724	22.3148	22.259	22.7402	22.5253	1	1.10093	0.880444	0.978957	1.00815	0.969892	1.35388	1.16652	0.880978	1.53772	1.19159	0.0417915	0.103689	0.92177	0.615108	0.0255472	0.071692	-0.0525251	0.964247	0.175642	1.12947	-0.228167	0.569534	0.0614583	0.0163828	0.522288	0.0122467	0.0056868	-0.0728226	0.950776	-0.0443949	0.969696	-0.0336561
27	AT1G01790	AT1G01790.2_S_118___1	KEA1	K+ efflux antiporter 1 (KEA1); FUNCTIONS IN: potassium:hydrogen antiporter activity, potassium ion transmembrane transporter activity; INVOLVED IN: potassium ion transport, cation transport, metabolic process, transmembrane transport; LOCATED IN: chloroplast, chloroplast envelope; EXPRESSED IN: 23 plant structures; EXPRESSED DURING: 15 growth stages; CONTAINS InterPro DOMAIN/s: K+/H+ exchanger (I…	24.0711	24.0637	23.9936	24.0697	24.0797	24.054	23.9962	24.0578	23.9294	23.9633	23.969	24.0579	1	0.982378	0.943828	0.984965	0.901103	0.922502	0.926189	0.985051	0.93905	0.981311	1.00009	0.212003	0.307268	0.536145	0.494601	0.89877	0.609421	0.00259761	1.0018	-0.0670138	0.954612	0.0696114	0.95326	0.13506	0.120912	0.999791	0.409454	0.420091	0.000247568	1.00017	-0.0404357	0.972361	0.0350653
28	AT1G01790	AT1G01790.2_S_120___1	KEA1	K+ efflux antiporter 1 (KEA1); FUNCTIONS IN: potassium:hydrogen antiporter activity, potassium ion transmembrane transporter activity; INVOLVED IN: potassium ion transport, cation transport, metabolic process, transmembrane transport; LOCATED IN: chloroplast, chloroplast envelope; EXPRESSED IN: 23 plant structures; EXPRESSED DURING: 15 growth stages; CONTAINS InterPro DOMAIN/s: K+/H+ exchanger (I…	25.3474	25.3022	25.0704	25.3779	25.0569	25.0703	24.9065	25.003	24.7834	24.9983	24.8118	25.1043	1	1.00931	0.900986	0.963293	0.827309	0.960198	0.843767	1.03338	0.951337	0.936493	1.07275	0.00112238	0.00594073	0.154521	0.25408	0.795953	0.582195	0.265279	1.20187	-0.0847033	0.942978	0.349982	0.00594945	0.362633	0.000410743	0.0776146	0.575874	0.0064605	0.0610363	1.04321	-0.133001	0.911933	0.0991638
29	AT1G01790	AT1G01790.2_S_365___1	KEA1	K+ efflux antiporter 1 (KEA1); FUNCTIONS IN: potassium:hydrogen antiporter activity, potassium ion transmembrane transporter activity; INVOLVED IN: potassium ion transport, cation transport, metabolic process, transmembrane transport; LOCATED IN: chloroplast, chloroplast envelope; EXPRESSED IN: 23 plant structures; EXPRESSED DURING: 15 growth stages; CONTAINS InterPro DOMAIN/s: K+/H+ exchanger (I…	25.1763	25.0359	25.1736	25.0874	25.2209	25.1245	25.105	25.2442	25.1545	25.16	25.2203	25.1344	1	0.935323	0.922817	1.01624	0.954995	0.958663	0.999568	0.941792	1.02495	1.08317	0.926744	0.644336	0.535124	0.756889	0.570954	0.835014	0.592914	-0.0553525	0.962359	-0.00634351	0.995613	-0.049009	0.393773	0.921852	0.449839	0.670907	0.758582	0.872419	-0.0771027	0.947959	-0.0175949	0.987878	-0.0285895
30	AT1G01840	AT1G01840.1_S_111___1	AT1G01840	unknown protein; Has 23 Blast hits to 23 proteins in 9 species: Archae - 0; Bacteria - 0; Metazoa - 0; Fungi - 0; Plants - 23; Viruses - 0; Other Eukaryotes - 0 (source: NCBI BLink).	25.3706	25.0842	25.1647	25.09	25.1597	25.223	25.0692	24.8811	24.8741	25.0704	24.9342	24.9893	1	1.04487	0.939218	0.82442	0.820393	0.939985	0.855293	0.888622	0.89962	0.910644	1.07788	0.0780394	0.162093	0.465157	0.463747	0.441535	0.452559	0.0940992	1.0674	-0.116269	0.92257	0.210368	0.305487	0.206755	0.0248972	0.481942	0.406103	0.0676783	-0.00889105	0.993856	-0.0787375	0.946886	-0.147969
31	AT1G01840	AT1G01840.1_S_113___1	AT1G01840	unknown protein; Has 23 Blast hits to 23 proteins in 9 species: Archae - 0; Bacteria - 0; Metazoa - 0; Fungi - 0; Plants - 23; Viruses - 0; Other Eukaryotes - 0 (source: NCBI BLink).	24.7985	24.762	24.6994	24.7176	24.8598	24.7368	24.6314	24.6916	24.6621	24.6826	24.6354	24.6456	1	0.918317	0.853603	0.889957	0.871927	0.884427	0.855949	0.862055	0.963095	1.00275	0.968647	0.061698	0.137475	0.0605957	0.135724	0.698172	0.552954	0.0144559	1.01007	-0.0734919	0.950335	0.0879478	0.711162	0.064296	0.0279838	0.806285	0.13794	0.242015	-0.0463096	0.96841	-0.118041	0.921438	-0.0885185
32	AT1G01920	AT1G01920.5_S_498___3	AT1G01920	SET domain-containing protein; BEST Arabidopsis thaliana protein match is: Rubisco methyltransferase family protein (TAIR:AT1G14030.1); Has 611 Blast hits to 608 proteins in 165 species: Archae - 0; Bacteria - 0; Metazoa - 143; Fungi - 239; Plants - 164; Viruses - 0; Other Eukaryotes - 65 (source: NCBI BLink).	25.1486	25.1081	25.1327	25.0523	25.2347	25.1029	25.0534	25.2029	25.1792	25.2323	25.185	25.1672	1	0.912663	0.881903	0.978178	0.962271	0.998309	0.966108	0.954285	1.09384	1.09548	0.975573	0.215617	0.310291	0.660834	0.540735	0.48522	0.472868	-0.0380387	0.973978	0.0424515	1.02986	-0.0804902	0.404615	0.352753	0.0815402	0.361883	0.334603	0.424159	-0.0397603	0.972817	-0.0638042	0.956738	-0.0467043
33	AT1G01960	AT1G01960.1_S_588___1	EDA10	embryo sac development arrest 10 (EDA10); FUNCTIONS IN: binding, ARF guanyl-nucleotide exchange factor activity, guanyl-nucleotide exchange factor activity; INVOLVED IN: megagametogenesis; LOCATED IN: cytosol, nucleus; EXPRESSED IN: 23 plant structures; EXPRESSED DURING: 13 growth stages; CONTAINS InterPro DOMAIN/s: SEC7-like (InterPro:IPR000904), Armadillo-type fold (InterPro:IPR016024), Protein…	28.5636	28.6875	28.8684	28.4274	28.7144	28.6991	28.7161	28.7064	28.5732	28.7154	28.7473	28.4128	1	0.989411	1.00119	0.994476	0.90675	1.00066	1.02308	0.811326	1.01137	1.02186	0.815833	0.553174	0.501454	0.0954802	0.186008	0.719696	0.559716	-0.072298	0.951122	-0.0968425	0.935077	0.0245445	0.435621	0.297571	0.790686	0.462423	0.535011	0.976135	0.0835751	1.05964	0.16022	1.11746	-0.101541
34	AT1G02080	AT1G02080.2_S_1787___1	AT1G02080	transcription regulators; FUNCTIONS IN: transcription regulator activity; LOCATED IN: membrane; EXPRESSED IN: 25 plant structures; EXPRESSED DURING: 15 growth stages; CONTAINS InterPro DOMAIN/s: CCR4-Not complex component, Not1 (InterPro:IPR007196); Has 1434 Blast hits to 680 proteins in 246 species: Archae - 0; Bacteria - 196; Metazoa - 419; Fungi - 362; Plants - 144; Viruses - 0; Other Eukaryot…	24.0862	24.0815	24.0011	24.0452	24.1155	24.0947	23.9989	23.9441	23.9784	23.9751	23.988	24.0484	1	0.9857	0.922352	0.887978	0.909376	0.907306	0.915424	0.954584	0.920469	0.992489	1.07501	0.403534	0.433443	0.518135	0.487134	0.507348	0.48255	0.0152226	1.01061	-0.0407849	0.972126	0.0560075	0.722319	0.343012	0.194705	0.816293	0.211522	0.533204	-0.00959246	0.993373	-0.0640611	0.956568	-0.0474907
35	AT1G02080	AT1G02080.2_S_1809___2	AT1G02080	transcription regulators; FUNCTIONS IN: transcription regulator activity; LOCATED IN: membrane; EXPRESSED IN: 25 plant structures; EXPRESSED DURING: 15 growth stages; CONTAINS InterPro DOMAIN/s: CCR4-Not complex component, Not1 (InterPro:IPR007196); Has 1434 Blast hits to 680 proteins in 246 species: Archae - 0; Bacteria - 196; Metazoa - 419; Fungi - 362; Plants - 144; Viruses - 0; Other Eukaryot…	22.4935	22.315	22.3416	22.3501	22.2885	22.4159	22.4114	22.5273	22.7474	22.6813	22.5437	22.886	1	1.09236	1.08899	1.18005	1.37457	1.31301	1.19349	1.51311	1.20199	1.09597	1.28225	0.00157811	0.00783641	0.554038	0.501797	0.720255	0.559889	-0.035712	0.97555	0.303822	1.23441	-0.339534	0.714325	0.00295007	0.0010125	0.672831	0.0342178	0.0138139	-0.0390558	0.973292	-0.0775769	0.947648	0.0779899
36	AT1G02080	AT1G02080.2_S_923___1	AT1G02080	transcription regulators; FUNCTIONS IN: transcription regulator activity; LOCATED IN: membrane; EXPRESSED IN: 25 plant structures; EXPRESSED DURING: 15 growth stages; CONTAINS InterPro DOMAIN/s: CCR4-Not complex component, Not1 (InterPro:IPR007196); Has 1434 Blast hits to 680 proteins in 246 species: Archae - 0; Bacteria - 196; Metazoa - 419; Fungi - 362; Plants - 144; Viruses - 0; Other Eukaryot…	25.4762	25.3501	25.1165	25.1522	25.6484	25.3674	24.989	25.0103	25.8452	25.8799	25.2679	25.1277	1	0.823058	0.633146	0.642552	1.14614	1.17412	0.768197	0.697047	1.42653	1.2133	1.08481	0.00305099	0.0133657	1.44745e-07	3.927e-06	0.292693	0.367854	0.0200118	1.01397	0.276418	1.21118	-0.256407	0.81523	0.00213874	0.00414802	0.684457	0.0161159	0.00926107	-0.12409	0.917582	-0.53212	0.691538	-0.559865
37	AT1G02090	AT1G02090.3_S_229___1	FUS5	FUSCA 5 (FUS5); CONTAINS InterPro DOMAIN/s: Proteasome component (PCI) domain (InterPro:IPR000717); Has 689 Blast hits to 689 proteins in 163 species: Archae - 0; Bacteria - 0; Metazoa - 405; Fungi - 166; Plants - 80; Viruses - 0; Other Eukaryotes - 38 (source: NCBI BLink).	21.9273	22.2071	22.0467	21.9874	21.96	21.8475	21.9636	21.8443	22.5386	22.2983	22.4654	22.3909	1	0.925024	1.00249	0.922925	1.49341	1.26431	1.41954	1.34808	1.36678	1.41602	1.46066	5.96335e-06	8.22787e-05	0.883638	0.605605	0.660459	0.540609	0.138282	1.10059	0.519464	1.43342	-0.381182	0.15738	2.06853e-06	0.000247773	0.384746	0.000107015	0.0022726	-0.0243003	0.983297	0.0165937	1.01157	-0.0677806
38	AT1G02120	AT1G02120.1_S_42___1	VAD1	VASCULAR ASSOCIATED DEATH1 (VAD1); INVOLVED IN: defense response to bacterium, negative regulation of programmed cell death; LOCATED IN: chloroplast; EXPRESSED IN: 24 plant structures; EXPRESSED DURING: 14 growth stages; CONTAINS InterPro DOMAIN/s: GRAM (InterPro:IPR004182); BEST Arabidopsis thaliana protein match is: C2 domain-containing protein / GRAM domain-containing protein (TAIR:AT3G59660.1…	22.8078	22.8653	22.2893	22.6811	22.041	22.4306	22.9462	22.6747	22.5356	21.9962	22.1303	22.801	1	1.31007	1.87282	1.55161	1.40897	0.96944	1.06383	1.69355	0.739993	0.568035	1.09148	0.564344	0.505845	0.777877	0.577061	0.446268	0.454841	0.137748	1.10019	-0.157359	0.896665	0.295107	0.618024	0.569072	0.287625	0.415411	0.457137	0.581704	-0.030733	0.978923	-0.00619986	0.995712	0.257502
39	AT1G02120	AT1G02120.1_S_42___2	VAD1	VASCULAR ASSOCIATED DEATH1 (VAD1); INVOLVED IN: defense response to bacterium, negative regulation of programmed cell death; LOCATED IN: chloroplast; EXPRESSED IN: 24 plant structures; EXPRESSED DURING: 14 growth stages; CONTAINS InterPro DOMAIN/s: GRAM (InterPro:IPR004182); BEST Arabidopsis thaliana protein match is: C2 domain-containing protein / GRAM domain-containing protein (TAIR:AT3G59660.1…	22.6162	22.5409	22.0295	22.4894	22.2023	22.5208	22.5177	22.2451	22.2759	22.2159	22.5141	22.548	1	1.24704	1.24429	1.03009	1.05233	1.00944	1.24119	1.27074	0.809468	0.997507	1.23362	0.92296	0.615399	0.923056	0.615423	0.067291	0.146174	0.0475196	1.03349	0.016983	1.01184	0.0305367	0.694275	0.888206	0.800496	0.104714	0.516968	0.111152	0.0610646	1.04324	-0.0110697	0.992356	0.062673
40	AT1G02120	AT1G02120.1_S_468___1	VAD1	VASCULAR ASSOCIATED DEATH1 (VAD1); INVOLVED IN: defense response to bacterium, negative regulation of programmed cell death; LOCATED IN: chloroplast; EXPRESSED IN: 24 plant structures; EXPRESSED DURING: 14 growth stages; CONTAINS InterPro DOMAIN/s: GRAM (InterPro:IPR004182); BEST Arabidopsis thaliana protein match is: C2 domain-containing protein / GRAM domain-containing protein (TAIR:AT3G59660.1…	23.6012	23.6647	23.2455	23.6293	23.795	23.496	23.4628	23.307	23.5442	23.3812	23.4883	23.3754	1	0.812799	0.794331	0.713018	0.840409	0.750668	0.808488	0.747608	0.923559	1.01782	1.04851	0.721516	0.560279	0.257345	0.342966	0.450935	0.457071	0.0199594	1.01393	-0.0679325	0.954004	0.087892	0.861352	0.552891	0.443177	0.391414	0.812093	0.416153	-0.13282	0.912047	-0.247911	0.842115	-0.209572
41	AT1G02330	AT1G02330.1_S_11___1	AT1G02330	CONTAINS InterPro DOMAIN/s: Hepatocellular carcinoma-associated antigen 59 (InterPro:IPR010756); Has 1239 Blast hits to 998 proteins in 204 species: Archae - 4; Bacteria - 71; Metazoa - 421; Fungi - 109; Plants - 87; Viruses - 5; Other Eukaryotes - 542 (source: NCBI BLink).	21.6313	21.4167	21.6939	21.5124	21.6515	21.5954	21.6474	21.1306	21.3536	21.5933	21.3933	21.7813	1	0.961883	0.997202	0.696972	0.813434	0.960492	0.836125	1.09418	0.998554	0.838472	1.56991	0.924399	0.61575	0.940158	0.619565	0.262801	0.346962	0.057364	1.04056	0.0241307	1.01687	0.0332333	0.694458	0.868668	0.819884	0.710918	0.163071	0.52874	-0.0103033	0.992884	0.0327432	1.02296	-0.0706634
42	AT1G02500	AT1G02500.2_S_100___1	SAM1	S-adenosylmethionine synthetase 1 (SAM1); FUNCTIONS IN: methionine adenosyltransferase activity; INVOLVED IN: response to cadmium ion, response to salt stress, ethylene biosynthetic process, S-adenosylmethionine biosynthetic process; LOCATED IN: cell wall, plasma membrane, membrane; EXPRESSED IN: 30 plant structures; EXPRESSED DURING: 17 growth stages; CONTAINS InterPro DOMAIN/s: S-adenosylmethio…	23.4626	23.4033	23.7224	23.5766	24.0066	23.6009	23.4504	23.7107	23.5875	23.0313	23.1662	23.1707	1	0.754881	0.680077	0.814537	0.747887	0.508639	0.558485	0.560218	0.6738	0.821209	0.687774	0.000218106	0.00156173	0.0445215	0.108623	0.139018	0.237783	-0.150899	0.900689	-0.453222	0.73041	0.302323	0.14825	5.74867e-05	0.00498245	0.05248	0.00151647	0.0102002	-0.34038	0.789833	-0.239232	0.847196	-0.199598
43	AT1G02730	AT1G02730.1_S_32___1	ATCSLD5	cellulose synthase-like D5 (CSLD5); CONTAINS InterPro DOMAIN/s: Cellulose synthase (InterPro:IPR005150); BEST Arabidopsis thaliana protein match is: cellulose synthase-like D3 (TAIR:AT3G03050.1); Has 3375 Blast hits to 3003 proteins in 709 species: Archae - 13; Bacteria - 1269; Metazoa - 102; Fungi - 19; Plants - 1879; Viruses - 2; Other Eukaryotes - 91 (source: NCBI BLink).	21.8816	21.8286	22.3032	22.1754	22.1327	22.0284	22.4669	22.2597	21.996	22.0796	22.4927	22.1271	1	0.930252	1.26068	1.09203	0.909587	0.963821	1.28338	0.99608	1.03609	1.018	0.912139	0.2265	0.319198	0.00164088	0.00808851	0.957535	0.623709	-0.174781	0.885902	-0.0481265	0.967192	-0.126654	0.096687	0.642944	0.225519	0.528487	0.918792	0.614948	-0.024581	0.983106	0.417487	1.3356	0.183954
44	AT1G02730	AT1G02730.1_S_45___1	ATCSLD5	cellulose synthase-like D5 (CSLD5); CONTAINS InterPro DOMAIN/s: Cellulose synthase (InterPro:IPR005150); BEST Arabidopsis thaliana protein match is: cellulose synthase-like D3 (TAIR:AT3G03050.1); Has 3375 Blast hits to 3003 proteins in 709 species: Archae - 13; Bacteria - 1269; Metazoa - 102; Fungi - 19; Plants - 1879; Viruses - 2; Other Eukaryotes - 91 (source: NCBI BLink).	22.5067	22.5057	22.1847	22.3491	22.3328	22.5328	22.2681	22.3348	22.4799	22.3392	22.5153	22.874	1	1.14867	0.956176	1.00142	1.10731	1.00442	1.13482	1.45522	0.874422	1.18683	1.45315	0.255343	0.341486	0.561886	0.504886	0.343018	0.399691	0.0194028	1.01354	0.184938	1.13677	-0.165535	0.87356	0.133835	0.178631	0.956469	0.155373	0.153184	0.0194124	1.01355	-0.117103	0.922037	0.0795299
45	AT1G02730	AT1G02730.1_T_214___1	ATCSLD5	cellulose synthase-like D5 (CSLD5); CONTAINS InterPro DOMAIN/s: Cellulose synthase (InterPro:IPR005150); BEST Arabidopsis thaliana protein match is: cellulose synthase-like D3 (TAIR:AT3G03050.1); Has 3375 Blast hits to 3003 proteins in 709 species: Archae - 13; Bacteria - 1269; Metazoa - 102; Fungi - 19; Plants - 1879; Viruses - 2; Other Eukaryotes - 91 (source: NCBI BLink).	22.8286	22.7526	22.6367	22.6423	22.6466	22.6063	22.3786	22.6067	22.6883	22.883	22.8193	22.7446	1	0.972419	0.830435	0.972683	1.02934	1.17803	1.12718	1.07026	1.21144	1.35734	1.10032	0.0882689	0.176382	0.662388	0.541256	0.821693	0.589314	0.155514	1.11382	0.224286	1.1682	-0.0687712	0.132695	0.0322095	0.502041	0.569275	0.151779	0.74527	0.026081	1.01824	-0.109678	0.926795	-0.0566938
46	AT1G02740	AT1G02740.1_S_3___1	AT1G02740	MRG family protein; FUNCTIONS IN: chromatin binding; INVOLVED IN: chromatin assembly or disassembly; LOCATED IN: chromatin, nucleus; EXPRESSED IN: 15 plant structures; EXPRESSED DURING: 6 growth stages; CONTAINS InterPro DOMAIN/s: Histone H4 acetyltransferase, NuA4 complex, Eaf3/MRG15 subunit (InterPro:IPR017398), Tudor-like, plant (InterPro:IPR014002), MRG (InterPro:IPR008676), Chromo domain (In…	24.1006	23.516	23.7384	23.7404	23.7063	23.6955	23.6474	23.6787	23.6061	23.6911	23.6069	23.4732	1	0.99253	0.959964	0.98103	0.932907	0.989503	0.933405	0.850827	0.996951	0.972333	0.867279	0.240389	0.33016	0.438367	0.45102	0.391331	0.426985	0.0918875	1.06576	-0.0876277	0.941069	0.179515	0.384753	0.407006	0.0930336	0.349932	0.871887	0.0990756	-0.170169	0.888739	-0.140119	0.907445	-0.173582
47	AT1G02780	AT1G02780.1_S_156___1	emb2386	embryo defective 2386 (emb2386); FUNCTIONS IN: structural constituent of ribosome; INVOLVED IN: translation, ribosome biogenesis, embryo development ending in seed dormancy; LOCATED IN: in 6 components; EXPRESSED IN: 25 plant structures; EXPRESSED DURING: 14 growth stages; CONTAINS InterPro DOMAIN/s: Ribosomal protein L19/L19e (InterPro:IPR000196), Ribosomal protein L19/L19e, domain 3 (InterPro:I…	23.676	23.6533	23.6356	23.7608	23.5923	23.8414	23.5938	23.589	23.8318	23.7391	23.8524	24.1332	1	1.1885	1.00107	0.99773	1.18061	1.10711	1.19755	1.4549	0.931515	1.19627	1.45821	0.0177522	0.0541927	0.523003	0.489175	0.321927	0.386814	0.0272965	1.0191	0.234982	1.17689	-0.207686	0.754377	0.00933131	0.0206134	0.656161	0.0124032	0.143321	0.0445502	1.03136	-0.00612061	0.995767	0.127606
48	AT1G02780	AT1G02780.1_T_200___1	emb2386	embryo defective 2386 (emb2386); FUNCTIONS IN: structural constituent of ribosome; INVOLVED IN: translation, ribosome biogenesis, embryo development ending in seed dormancy; LOCATED IN: in 6 components; EXPRESSED IN: 25 plant structures; EXPRESSED DURING: 14 growth stages; CONTAINS InterPro DOMAIN/s: Ribosomal protein L19/L19e (InterPro:IPR000196), Ribosomal protein L19/L19e, domain 3 (InterPro:I…	22.9378	23.0741	24.1527	23.6369	22.9573	23.0618	24.0484	23.9929	22.9141	23.1369	23.1249	23.4298	1	1.07508	2.13024	2.04995	0.970464	1.13251	1.12316	1.38748	1.05342	0.527246	0.676837	0.0012091	0.00631143	1.88402e-10	1.71081e-08	0.00142167	0.00719936	-0.0647484	0.956112	-0.363685	0.777177	0.298937	0.514265	0.000570609	0.00389153	0.477401	8.12989e-05	0.000141265	0.154509	1.11304	0.838905	1.78869	0.750123
49	AT1G02840	AT1G02840.1_S_271___1	SR1	SR1; FUNCTIONS IN: RNA binding, nucleotide binding, nucleic acid binding; LOCATED IN: interchromatin granule, nuclear speck, nucleus; EXPRESSED IN: 25 plant structures; EXPRESSED DURING: 15 growth stages; CONTAINS InterPro DOMAIN/s: RNA recognition motif, RNP-1 (InterPro:IPR000504), Nucleotide-binding, alpha-beta plait (InterPro:IPR012677); BEST Arabidopsis thaliana protein match is: RNA-binding …	22.9274	22.8963	22.7667	22.6529	22.6559	22.8766	22.9327	22.5408	22.66	22.7512	22.8682	22.8923	1	1.16524	1.21146	0.923273	1.00284	1.06824	1.15851	1.17801	0.91676	0.956289	1.2759	0.752242	0.569579	0.265408	0.34885	0.141595	0.240559	0.0593155	1.04197	0.041435	1.02914	0.0178805	0.464297	0.6087	0.824967	0.365593	0.252614	0.203517	0.0935646	1.067	0.108086	1.0778	-0.052444
50	AT1G02840	AT1G02840.1_S_273___1	SR1	SR1; FUNCTIONS IN: RNA binding, nucleotide binding, nucleic acid binding; LOCATED IN: interchromatin granule, nuclear speck, nucleus; EXPRESSED IN: 25 plant structures; EXPRESSED DURING: 15 growth stages; CONTAINS InterPro DOMAIN/s: RNA recognition motif, RNP-1 (InterPro:IPR000504), Nucleotide-binding, alpha-beta plait (InterPro:IPR012677); BEST Arabidopsis thaliana protein match is: RNA-binding …	23.2133	22.9572	22.7058	22.7342	22.5049	23.0114	22.6211	22.5235	22.6452	22.9019	23.1747	22.9791	1	1.42059	1.08385	1.01292	1.10213	1.31672	1.59079	1.38916	0.926886	1.46772	1.37144	0.0805363	0.165654	0.499908	0.479337	0.0644493	0.141792	0.237411	1.17888	0.260006	1.19748	-0.0225952	0.0635224	0.0428662	0.857303	0.0801314	0.0849474	0.0609439	0.169029	1.1243	0.0460449	1.03243	-0.0422003
51	AT1G02870	AT1G02870.1_S_108___1	AT1G02870	FUNCTIONS IN: molecular_function unknown; INVOLVED IN: biological_process unknown; EXPRESSED IN: 23 plant structures; EXPRESSED DURING: 13 growth stages; CONTAINS InterPro DOMAIN/s: Ribosome biogenesis protein Nop16 (InterPro:IPR019002); Has 104 Blast hits to 104 proteins in 57 species: Archae - 0; Bacteria - 0; Metazoa - 0; Fungi - 63; Plants - 35; Viruses - 0; Other Eukaryotes - 6 (source: NCBI…	23.7962	23.7959	24.2545	24.2903	24.3806	24.007	24.0477	24.2718	24.4308	24.5728	24.3849	24.4172	1	0.771844	0.793959	0.927359	1.03543	1.1425	1.00301	1.02572	1.48022	1.2633	1.10606	0.00763173	0.0278935	0.604285	0.520918	0.228975	0.321185	-0.142571	0.905903	0.274669	1.20972	-0.41724	0.274561	0.0383855	0.00220773	0.186544	0.161346	0.00798499	-0.0773122	0.947822	0.026507	1.01854	0.123906
52	AT1G02870	AT1G02870.1_S_108___2	AT1G02870	FUNCTIONS IN: molecular_function unknown; INVOLVED IN: biological_process unknown; EXPRESSED IN: 23 plant structures; EXPRESSED DURING: 13 growth stages; CONTAINS InterPro DOMAIN/s: Ribosome biogenesis protein Nop16 (InterPro:IPR019002); Has 104 Blast hits to 104 proteins in 57 species: Archae - 0; Bacteria - 0; Metazoa - 0; Fungi - 63; Plants - 35; Viruses - 0; Other Eukaryotes - 6 (source: NCBI…	24.2135	23.8975	24.335	24.3436	24.6692	23.9232	24.2022	24.4873	24.8536	24.7815	24.5478	24.6073	1	0.596247	0.723466	0.881531	1.13636	1.08095	0.919311	0.957985	1.81292	1.2707	1.08673	0.00344533	0.0147432	0.147606	0.24693	0.386524	0.424395	-0.123083	0.918223	0.377091	1.29872	-0.500174	0.402513	0.0127453	0.00124122	0.578659	0.043701	0.00866008	-0.378051	0.769477	-0.217101	0.860292	-0.0993882
53	AT1G02870	AT1G02870.1_S_110___1	AT1G02870	FUNCTIONS IN: molecular_function unknown; INVOLVED IN: biological_process unknown; EXPRESSED IN: 23 plant structures; EXPRESSED DURING: 13 growth stages; CONTAINS InterPro DOMAIN/s: Ribosome biogenesis protein Nop16 (InterPro:IPR019002); Has 104 Blast hits to 104 proteins in 57 species: Archae - 0; Bacteria - 0; Metazoa - 0; Fungi - 63; Plants - 35; Viruses - 0; Other Eukaryotes - 6 (source: NCBI…	23.4632	23.3012	23.658	23.5334	23.7584	23.4558	23.3628	23.8	23.8146	23.8696	23.6652	24.0523	1	0.8108	0.76019	1.02927	1.03973	1.08013	0.93746	1.22597	1.33217	1.23319	1.19111	0.0137042	0.0442944	0.254775	0.341064	0.492108	0.475923	-0.105341	0.929585	0.256174	1.19431	-0.361515	0.389555	0.039956	0.00451526	0.347522	0.248516	0.0259112	-0.136518	0.909712	-0.116714	0.922286	0.116508
54	AT1G02880	AT1G02880.4_T_179___1	TPK1	thiamin pyrophosphokinase1 (TPK1); FUNCTIONS IN: thiamin diphosphokinase activity; INVOLVED IN: thiamin metabolic process; LOCATED IN: cytosol; EXPRESSED IN: 6 plant structures; CONTAINS InterPro DOMAIN/s: Thiamin pyrophosphokinase, vitamin B1-binding domain (InterPro:IPR007373), Thiamin pyrophosphokinase (InterPro:IPR006282), Thiamin pyrophosphokinase, catalytic domain (InterPro:IPR007371); BEST…	22.7808	23.0051	22.7924	23.1979	23.2372	23.2113	23.0577	23.2741	23.3185	23.2908	23.3176	23.5577	1	0.98221	0.882992	1.02591	1.058	1.03784	1.05733	1.24874	1.05664	1.19744	1.2172	0.008993	0.0317787	0.282066	0.360612	0.957642	0.623734	-0.250988	0.840321	0.176086	1.12981	-0.427073	0.0652693	0.191908	0.00236714	0.342638	0.686868	0.0392279	0.0568781	1.04021	-0.0562804	0.961741	0.231031
55	AT1G02990	AT1G02990.1_S_206___1	AT1G02990	BEST Arabidopsis thaliana protein match is: CW-type Zinc Finger (TAIR:AT3G62900.1); Has 5847 Blast hits to 4410 proteins in 438 species: Archae - 17; Bacteria - 452; Metazoa - 2463; Fungi - 354; Plants - 306; Viruses - 11; Other Eukaryotes - 2244 (source: NCBI BLink).	24.2139	24.1132	24.0059	23.971	24.2742	24.0642	24.2107	24.1238	23.8135	23.8689	23.5684	23.8098	1	0.86451	0.956956	0.901005	0.726623	0.755064	0.613097	0.724777	0.873402	0.640674	0.804409	8.82969e-05	0.000745831	0.378216	0.419857	0.642927	0.534639	-0.0922724	0.938044	-0.403085	0.75624	0.310812	0.301889	3.55454e-05	0.000969757	0.685169	0.000479129	0.0138699	-0.0851171	0.942708	-0.172183	0.887499	-0.132318
56	AT1G03060	AT1G03060.3_S_1962___2	SPI	SPIRRIG (SPI); FUNCTIONS IN: binding; INVOLVED IN: signal transduction, multidimensional cell growth, vacuole organization, trichome morphogenesis; LOCATED IN: cellular_component unknown; EXPRESSED IN: 23 plant structures; EXPRESSED DURING: 15 growth stages; CONTAINS InterPro DOMAIN/s: WD40 repeat 2 (InterPro:IPR019782), Beige/BEACH (InterPro:IPR000409), WD40 repeat, conserved site (InterPro:IPR0…	23.8649	23.7623	23.7246	23.7553	23.7252	23.9017	23.7776	23.7852	23.9857	23.7815	23.9482	24.0541	1	1.13013	1.03699	1.04247	1.19793	1.03981	1.16719	1.25607	0.920079	1.12556	1.20489	0.0218705	0.0636589	0.847533	0.596248	0.271631	0.353305	-0.0206244	0.985806	0.144979	1.10571	-0.165603	0.743625	0.0250925	0.0111136	0.610504	0.0305244	0.0584838	-0.0434518	0.970331	-0.0417893	0.971449	0.00625174
57	AT1G03060	AT1G03060.3_S_1965___2	SPI	SPIRRIG (SPI); FUNCTIONS IN: binding; INVOLVED IN: signal transduction, multidimensional cell growth, vacuole organization, trichome morphogenesis; LOCATED IN: cellular_component unknown; EXPRESSED IN: 23 plant structures; EXPRESSED DURING: 15 growth stages; CONTAINS InterPro DOMAIN/s: WD40 repeat 2 (InterPro:IPR019782), Beige/BEACH (InterPro:IPR000409), WD40 repeat, conserved site (InterPro:IPR0…	23.8651	23.7622	23.7247	23.757	23.7261	23.9002	23.7777	23.7864	23.985	23.7816	23.9469	24.0543	1	1.12825	1.03642	1.04267	1.19663	1.03925	1.16537	1.25543	0.921118	1.12442	1.20405	0.0225531	0.0651778	0.838141	0.593751	0.279302	0.358696	-0.0203309	0.986006	0.144376	1.10525	-0.164706	0.746997	0.0255887	0.0114826	0.616686	0.0319132	0.0605308	-0.0440771	0.96991	-0.042329	0.971086	0.00713182
58	AT1G03060	AT1G03060.3_S_2679___2	SPI	SPIRRIG (SPI); FUNCTIONS IN: binding; INVOLVED IN: signal transduction, multidimensional cell growth, vacuole organization, trichome morphogenesis; LOCATED IN: cellular_component unknown; EXPRESSED IN: 23 plant structures; EXPRESSED DURING: 15 growth stages; CONTAINS InterPro DOMAIN/s: WD40 repeat 2 (InterPro:IPR019782), Beige/BEACH (InterPro:IPR000409), WD40 repeat, conserved site (InterPro:IPR0…	24.0625	24.0922	24.0277	24.1085	24.1357	24.0387	24.0194	24.0022	24.0721	23.9979	23.9997	24.066	1	0.934989	0.922509	0.911622	0.956847	0.908863	0.91002	0.952789	0.972058	0.986461	1.04516	0.48931	0.474686	0.261085	0.345712	0.54171	0.496862	0.0237196	1.01658	-0.0151175	0.989576	0.0388371	0.469089	0.643962	0.238015	0.340935	0.663326	0.60545	-0.0471751	0.96783	-0.0745464	0.949641	-0.0312171
59	AT1G03080	AT1G03080.3_S_1531___1	AT1G03080	kinase interacting (KIP1-like) family protein; FUNCTIONS IN: molecular_function unknown; INVOLVED IN: biological_process unknown; LOCATED IN: plasma membrane; EXPRESSED IN: 22 plant structures; EXPRESSED DURING: 13 growth stages; CONTAINS InterPro DOMAIN/s: Prefoldin (InterPro:IPR009053), KIP1-like (InterPro:IPR011684); BEST Arabidopsis thaliana protein match is: Kinase interacting (KIP1-like) fa…	22.9599	22.9649	23.036	23.0921	23.2406	23.1149	22.9009	23.0411	23.3064	23.3224	23.2614	22.9478	1	0.916577	0.79022	0.870893	1.04671	1.05834	1.01453	0.816363	1.15467	1.28386	0.937386	0.0452308	0.109888	0.394684	0.428775	0.128817	0.226505	-0.0611343	0.95851	0.135138	1.0982	-0.196272	0.437808	0.0901361	0.015422	0.302408	0.124953	0.0188735	-0.0349074	0.976094	-0.10285	0.931192	-0.141918
60	AT1G03090	AT1G03090.1_S_625___1	MCCA	MCCA; FUNCTIONS IN: cobalt ion binding, methylcrotonoyl-CoA carboxylase activity; INVOLVED IN: leucine catabolic process; LOCATED IN: mitochondrion, cytosolic ribosome; EXPRESSED IN: 26 plant structures; EXPRESSED DURING: 13 growth stages; CONTAINS InterPro DOMAIN/s: Single hybrid motif (InterPro:IPR011053), Biotin/lipoyl attachment (InterPro:IPR000089), Carbamoyl phosphate synthase, large subuni…	22.6758	22.963	22.9479	22.6904	22.9754	22.682	22.6698	22.7082	23.0847	23.257	23.1185	22.8591	1	0.815969	0.809091	0.830944	1.07867	1.21556	1.10425	0.922525	1.48971	1.3648	1.11021	0.00559561	0.0217713	0.291228	0.366867	0.334125	0.394338	0.0603678	1.04273	0.320955	1.24916	-0.260587	0.54993	0.00242849	0.0123795	0.207943	0.0133668	0.119748	0.055384	1.03914	9.51257e-05	1.00007	-0.159389
61	AT1G03130	AT1G03130.1_S_80___1	PSAD-2	photosystem I subunit D-2 (PSAD-2); FUNCTIONS IN: molecular_function unknown; INVOLVED IN: photosynthesis; LOCATED IN: in 6 components; EXPRESSED IN: 23 plant structures; EXPRESSED DURING: 14 growth stages; CONTAINS InterPro DOMAIN/s: Photosystem I protein PsaD (InterPro:IPR003685); BEST Arabidopsis thaliana protein match is: photosystem I subunit D-1 (TAIR:AT4G02770.1); Has 509 Blast hits to 509…	26.1072	26.0369	26.1511	26.3798	26.2742	25.9609	26.2304	26.0959	26.3623	26.2063	25.8935	26.2	1	0.804809	0.970083	0.883741	1.06298	0.95405	0.768073	0.949875	1.18544	0.79176	1.07483	0.966004	0.625706	0.449304	0.456294	0.440966	0.452283	0.0283939	1.01988	0.0251962	1.01762	0.00319764	0.81122	0.832133	0.978534	0.707749	0.494754	0.494373	-0.179846	0.882797	-0.156239	0.897361	-0.0226747
62	AT1G03150	AT1G03150.1_T_167___1	AT1G03150	Acyl-CoA N-acyltransferases (NAT) superfamily protein; FUNCTIONS IN: N-acetyltransferase activity; INVOLVED IN: metabolic process; LOCATED IN: cellular_component unknown; EXPRESSED IN: 22 plant structures; EXPRESSED DURING: 13 growth stages; CONTAINS InterPro DOMAIN/s: GCN5-related N-acetyltransferase, C-terminal (InterPro:IPR022610), GCN5-related N-acetyltransferase (InterPro:IPR000182), Acyl-Co…	23.8036	24.0186	23.9665	23.9815	24.4033	23.9032	23.889	23.8734	23.7743	23.6443	24.0317	23.6832	1	0.707066	0.700098	0.692573	0.646621	0.590897	0.772929	0.607046	0.835703	1.10403	0.876509	0.0720228	0.153305	0.49102	0.475443	0.0622656	0.138372	-0.0746576	0.949567	-0.233831	0.850374	0.159174	0.464694	0.0253292	0.122665	0.0646945	0.0218904	0.23957	-0.138358	0.908552	-0.0313441	0.978508	-0.147733
63	AT1G03350	AT1G03350.1_S_127___1	AT1G03350	BSD domain-containing protein; FUNCTIONS IN: molecular_function unknown; INVOLVED IN: biological_process unknown; LOCATED IN: cellular_component unknown; EXPRESSED IN: 24 plant structures; EXPRESSED DURING: 15 growth stages; CONTAINS InterPro DOMAIN/s: BSD (InterPro:IPR005607); BEST Arabidopsis thaliana protein match is: BSD domain-containing protein (TAIR:AT4G13110.1); Has 10642 Blast hits to 59…	23.6429	23.4631	23.5416	23.5473	23.5315	23.7144	23.562	23.4088	23.7616	23.5925	23.6797	23.647	1	1.13511	1.02133	0.918469	1.17292	1.04319	1.10819	1.08335	0.919026	1.08505	1.17952	0.276194	0.356525	0.730413	0.563011	0.648845	0.536671	-0.00545136	0.996229	0.116062	1.08377	-0.121514	0.948787	0.175617	0.156573	0.510451	0.317436	0.717782	-0.0553347	0.962371	-0.0509131	0.965325	-0.110961
64	AT1G03350	AT1G03350.1_S_127___2	AT1G03350	BSD domain-containing protein; FUNCTIONS IN: molecular_function unknown; INVOLVED IN: biological_process unknown; LOCATED IN: cellular_component unknown; EXPRESSED IN: 24 plant structures; EXPRESSED DURING: 15 growth stages; CONTAINS InterPro DOMAIN/s: BSD (InterPro:IPR005607); BEST Arabidopsis thaliana protein match is: BSD domain-containing protein (TAIR:AT4G13110.1); Has 10642 Blast hits to 59…	24.6139	24.4842	24.8504	24.4472	24.5579	24.4187	24.5205	24.5227	24.8324	24.8175	24.7461	24.8854	1	0.908021	0.974416	0.975849	1.20957	1.19709	1.13928	1.25481	1.31835	1.1692	1.28587	0.0361862	0.0931969	0.797232	0.582554	0.796772	0.582425	0.0939589	1.06729	0.31537	1.24433	-0.221411	0.442647	0.0124035	0.0743454	0.723401	0.150723	0.20716	-0.0946353	0.936509	0.0375728	1.02639	-0.0496649
65	AT1G03350	AT1G03350.1_S_23___1	AT1G03350	BSD domain-containing protein; FUNCTIONS IN: molecular_function unknown; INVOLVED IN: biological_process unknown; LOCATED IN: cellular_component unknown; EXPRESSED IN: 24 plant structures; EXPRESSED DURING: 15 growth stages; CONTAINS InterPro DOMAIN/s: BSD (InterPro:IPR005607); BEST Arabidopsis thaliana protein match is: BSD domain-containing protein (TAIR:AT4G13110.1); Has 10642 Blast hits to 59…	24.2711	24.27	24.3369	24.4678	24.3139	24.2499	24.2957	24.4475	24.4004	24.3717	24.4317	24.3655	1	0.956608	0.987488	1.09706	1.06179	1.04088	1.08505	1.03639	1.08809	1.0988	0.944702	0.425366	0.444602	0.202651	0.299285	0.681978	0.547733	0.00969333	1.00674	0.0655386	1.04648	-0.0558453	0.857323	0.227635	0.302928	0.983828	0.400017	0.411326	-0.031275	0.978555	0.0262746	1.01838	0.0984607
66	AT1G03350	AT1G03350.1_S_64___1	AT1G03350	BSD domain-containing protein; FUNCTIONS IN: molecular_function unknown; INVOLVED IN: biological_process unknown; LOCATED IN: cellular_component unknown; EXPRESSED IN: 24 plant structures; EXPRESSED DURING: 15 growth stages; CONTAINS InterPro DOMAIN/s: BSD (InterPro:IPR005607); BEST Arabidopsis thaliana protein match is: BSD domain-containing protein (TAIR:AT4G13110.1); Has 10642 Blast hits to 59…	23.8261	24.0356	23.8388	23.7009	23.4843	24.1196	23.3583	23.726	23.4051	23.8252	23.3828	23.3914	1	1.55327	0.916385	1.18239	0.946618	1.26655	0.932074	0.937657	0.815408	1.01712	0.793016	0.0227116	0.0655288	0.0061074	0.0233507	0.680801	0.547349	0.178294	1.13154	-0.17091	0.888282	0.349203	0.150289	0.167544	0.0061997	0.219061	0.492725	0.0822663	0.421644	1.33945	-0.0451772	0.969171	0.034272
67	AT1G03350	AT1G03350.1_S_90___1	AT1G03350	BSD domain-containing protein; FUNCTIONS IN: molecular_function unknown; INVOLVED IN: biological_process unknown; LOCATED IN: cellular_component unknown; EXPRESSED IN: 24 plant structures; EXPRESSED DURING: 15 growth stages; CONTAINS InterPro DOMAIN/s: BSD (InterPro:IPR005607); BEST Arabidopsis thaliana protein match is: BSD domain-containing protein (TAIR:AT4G13110.1); Has 10642 Blast hits to 59…	24.2373	24.3311	24.4973	25.0971	23.8902	24.2315	24.0294	24.781	24.4358	24.1003	23.9705	24.0655	1	1.26691	1.1013	1.85418	1.45966	1.15678	1.05723	1.12919	0.91307	0.959987	0.608998	0.00426197	0.017498	0.00234692	0.0108109	0.00891127	0.0315495	0.307694	1.23773	-0.0899929	0.939527	0.397687	0.0129032	0.453692	0.0016358	0.112831	0.0111549	0.000362429	0.0331959	1.02328	-0.0220736	0.984816	0.460073
68	AT1G03370	AT1G03370.2_S_129___1	AT1G03370	C2 calcium/lipid-binding and GRAM domain containing protein; CONTAINS InterPro DOMAIN/s: C2 membrane targeting protein (InterPro:IPR018029), C2 calcium/lipid-binding domain, CaLB (InterPro:IPR008973), GRAM (InterPro:IPR004182), C2 region (InterPro:IPR020477), C2 calcium-dependent membrane targeting (InterPro:IPR000008); BEST Arabidopsis thaliana protein match is: C2 calcium/lipid-binding and GRAM…	23.0635	23.1951	22.666	22.5963	23.1377	23.0556	22.8299	22.549	23.0528	23.2196	23.3009	23.4697	1	0.944679	0.807872	0.664902	0.942796	1.05834	1.11972	1.25868	1.12032	1.38601	1.89303	1.21561e-05	0.000147341	0.0120594	0.0400656	0.000355829	0.00232916	-0.012866	0.991122	0.36764	1.29024	-0.380506	0.873464	3.36851e-05	1.97354e-05	0.718797	2.84537e-06	1.54533e-06	0.0721046	1.05125	-0.1524	0.899752	-0.213023
69	AT1G03445	AT1G03445.2_S_444___1	BSU1	BRI1 SUPPRESSOR 1 (BSU1); FUNCTIONS IN: protein binding, protein serine/threonine phosphatase activity; INVOLVED IN: brassinosteroid mediated signaling pathway, regulation of protein localization; LOCATED IN: nucleus; EXPRESSED IN: sperm cell, male gametophyte, cultured cell, pollen tube; EXPRESSED DURING: L mature pollen stage, M germinated pollen stage; CONTAINS InterPro DOMAIN/s: Serine/threon…	23.566	23.6051	23.643	23.3435	23.3037	23.8491	23.8634	23.2705	23.289	23.6925	23.7613	23.6704	1	1.45935	1.47395	0.977226	0.989866	1.3093	1.37321	1.28941	0.897182	0.931653	1.31946	0.847311	0.596189	0.00768127	0.0280376	0.293201	0.368196	-0.0322988	0.977861	0.0316466	1.02218	-0.0639454	0.772108	0.776583	0.566879	0.456614	0.421229	0.394795	0.329294	1.2564	0.369627	1.29202	0.0418694
70	AT1G03530	AT1G03530.1_S_235___1	ATNAF1	nuclear assembly factor 1 (NAF1); FUNCTIONS IN: snoRNA binding, pseudouridine synthase activity; INVOLVED IN: biological_process unknown; LOCATED IN: box H/ACA snoRNP complex; EXPRESSED IN: 23 plant structures; EXPRESSED DURING: 13 growth stages; CONTAINS InterPro DOMAIN/s: H/ACA ribonucleoprotein complex, subunit Gar1/Naf1 (InterPro:IPR007504); Has 55446 Blast hits to 31211 proteins in 1683 spec…	23.9942	24.1519	24.1926	24.116	23.9934	24.1365	24.2218	23.9855	24.2757	24.0645	24.2951	24.1452	1	1.10424	1.1715	0.994517	1.21614	1.05048	1.23259	1.11091	0.951316	1.05215	1.11703	0.653626	0.5383	0.679901	0.547055	0.945236	0.620783	0.0293888	1.02058	0.110826	1.07985	-0.0814375	0.813609	0.375777	0.514358	0.989812	0.756891	0.807916	0.0298362	1.0209	0.148713	1.10858	-0.00556496
71	AT1G03530	AT1G03530.1_S_494___1	ATNAF1	nuclear assembly factor 1 (NAF1); FUNCTIONS IN: snoRNA binding, pseudouridine synthase activity; INVOLVED IN: biological_process unknown; LOCATED IN: box H/ACA snoRNP complex; EXPRESSED IN: 23 plant structures; EXPRESSED DURING: 13 growth stages; CONTAINS InterPro DOMAIN/s: H/ACA ribonucleoprotein complex, subunit Gar1/Naf1 (InterPro:IPR007504); Has 55446 Blast hits to 31211 proteins in 1683 spec…	23.9775	23.7128	24.1938	24.2656	24.22	23.8388	23.8413	24.0112	24.4245	24.0188	23.9727	23.8595	1	0.767824	0.769139	0.865251	1.15233	0.869825	0.842497	0.778901	1.13284	1.09538	0.900202	0.748093	0.568345	0.108739	0.202848	0.173167	0.272484	0.0596171	1.04219	0.0910621	1.06515	-0.031445	0.624606	0.455556	0.79615	0.356053	0.74417	0.0873401	-0.350521	0.784301	-0.204734	0.867699	-0.161922
72	AT1G03760	AT1G03760.1_S_174___1	AT1G03760	Prefoldin chaperone subunit family protein; FUNCTIONS IN: unfolded protein binding; INVOLVED IN: protein folding; LOCATED IN: prefoldin complex; EXPRESSED IN: pollen tube; CONTAINS InterPro DOMAIN/s: Prefoldin alpha-like (InterPro:IPR004127), Prefoldin (InterPro:IPR009053); Has 429 Blast hits to 422 proteins in 142 species: Archae - 27; Bacteria - 8; Metazoa - 215; Fungi - 17; Plants - 37; Viruse…	24.0585	23.8831	24.1088	24.2663	24.3629	23.8054	24.1677	24.189	24.7243	24.3454	24.1795	24.2771	1	0.679479	0.873441	0.886423	1.28466	0.987944	0.880656	0.942236	1.45397	1.00826	1.06296	0.0132488	0.0431368	0.0279597	0.0767783	0.218205	0.312436	-0.0520628	0.964556	0.250337	1.18948	-0.3024	0.622407	0.0211664	0.00594377	0.655592	0.0598006	0.00982261	-0.37059	0.773466	-0.229871	0.852711	-0.137786
73	AT1G03760	AT1G03760.1_S_211___1	AT1G03760	Prefoldin chaperone subunit family protein; FUNCTIONS IN: unfolded protein binding; INVOLVED IN: protein folding; LOCATED IN: prefoldin complex; EXPRESSED IN: pollen tube; CONTAINS InterPro DOMAIN/s: Prefoldin alpha-like (InterPro:IPR004127), Prefoldin (InterPro:IPR009053); Has 429 Blast hits to 422 proteins in 142 species: Archae - 27; Bacteria - 8; Metazoa - 215; Fungi - 17; Plants - 37; Viruse…	26.9725	26.9843	27.2403	27.483	27.2761	26.9295	27.0724	27.3282	27.4427	27.3612	27.144	27.1596	1	0.786433	0.868328	1.03678	1.12241	1.06079	0.912483	0.922447	1.34887	1.05085	0.889722	0.405729	0.434587	0.222155	0.315677	0.0674263	0.146381	0.0184656	1.01288	0.125334	1.09076	-0.106869	0.853998	0.215277	0.289633	0.45758	0.201775	0.0276573	-0.138724	0.908322	-0.0781951	0.947242	0.093193
74	AT1G03910	AT1G03910.1_S_406___1	AT1G03910	EXPRESSED IN: 25 plant structures; EXPRESSED DURING: 13 growth stages; CONTAINS InterPro DOMAIN/s: Cactin protein, cactus-binding domain, C-terminal (InterPro:IPR019134), Cactin, central region (InterPro:IPR018816); BEST Arabidopsis thaliana protein match is: unknown protein (TAIR:AT2G36815.2); Has 11711 Blast hits to 7382 proteins in 452 species: Archae - 31; Bacteria - 352; Metazoa - 6006; Fung…	28.0981	28.0861	28.1546	28.2107	28.4914	27.6792	28.1194	28.3461	28.436	28.2549	27.956	28.154	1	0.569517	0.77274	0.904225	0.962382	0.848798	0.689992	0.791478	1.49038	0.892915	0.875311	0.842476	0.594907	0.043317	0.10646	0.0698432	0.150045	-0.0216598	0.985099	0.0412065	1.02897	-0.0628663	0.843173	0.70679	0.566417	0.146057	0.0956005	0.429054	-0.335129	0.792713	-0.265177	0.832097	-0.104912
75	AT1G03930	AT1G03930.1_S_428___1	ADK1	dual specificity kinase 1 (ADK1); CONTAINS InterPro DOMAIN/s: Protein kinase, ATP binding site (InterPro:IPR017441), Protein kinase, catalytic domain (InterPro:IPR000719), Serine/threonine-protein kinase-like domain (InterPro:IPR017442), Protein kinase-like domain (InterPro:IPR011009), Serine/threonine-protein kinase, active site (InterPro:IPR008271); BEST Arabidopsis thaliana protein match is: c…	23.0471	22.7896	22.3383	22.3381	22.623	23.1464	22.4976	22.4993	22.3479	22.4237	22.1463	22.1836	1	1.43734	0.916697	0.917818	0.826354	0.870937	0.718582	0.737406	0.605936	0.783882	0.803433	0.00572485	0.022173	0.0060699	0.0232359	0.40958	0.436583	-0.0633132	0.957064	-0.416243	0.749373	0.35293	0.634064	0.0028125	0.0103074	0.289915	0.0298109	0.059	0.11392	1.08216	-0.345291	0.787149	-0.332321
76	AT1G03970	AT1G03970.1_S_129___1	GBF4	G-box binding factor 4 (GBF4); FUNCTIONS IN: sequence-specific DNA binding, DNA binding, sequence-specific DNA binding transcription factor activity; INVOLVED IN: regulation of transcription, DNA-dependent; LOCATED IN: nucleus; EXPRESSED IN: 22 plant structures; EXPRESSED DURING: 13 growth stages; CONTAINS InterPro DOMAIN/s: Basic-leucine zipper (bZIP) transcription factor (InterPro:IPR004827), b…	22.4897	22.4579	22.2913	22.1935	22.4652	22.5029	22.3472	22.512	22.3249	22.4167	22.5655	22.6016	1	1.02645	0.921449	1.03297	0.907323	0.966937	1.07201	1.09917	0.942018	1.16339	1.06409	0.366229	0.413164	0.954781	0.623056	0.286208	0.363458	-0.0987106	0.933867	0.0203685	1.01422	-0.119079	0.272541	0.819813	0.186874	0.502493	0.626588	0.0904196	0.0325731	1.02283	-0.02526	0.982643	0.00912035
77	AT1G04080	AT1G04080.4_S_304___1	PRP39	PRP39; FUNCTIONS IN: binding; INVOLVED IN: regulation of timing of transition from vegetative to reproductive phase; LOCATED IN: intracellular, nucleus; EXPRESSED IN: 28 plant structures; EXPRESSED DURING: 13 growth stages; CONTAINS InterPro DOMAIN/s: RNA-processing protein, HAT helix (InterPro:IPR003107), Tetratricopeptide-like helical (InterPro:IPR011990), Suppressor of forked (InterPro:IPR0088…	24.7425	24.2805	24.4908	24.5573	24.529	24.3818	23.7669	24.5217	24.5821	24.9262	24.2425	24.95	1	0.903024	0.589643	0.99499	1.03751	1.31692	0.81987	1.3389	1.45834	1.39045	1.34565	0.0949939	0.18537	0.0540147	0.125	0.39969	0.431426	0.217915	1.16305	0.375329	1.29713	-0.157414	0.204704	0.0315759	0.357656	0.296971	0.205123	0.237588	-0.0883746	0.940582	-0.45115	0.731459	0.0584831
78	AT1G04080	AT1G04080.4_S_629___1	PRP39	PRP39; FUNCTIONS IN: binding; INVOLVED IN: regulation of timing of transition from vegetative to reproductive phase; LOCATED IN: intracellular, nucleus; EXPRESSED IN: 28 plant structures; EXPRESSED DURING: 13 growth stages; CONTAINS InterPro DOMAIN/s: RNA-processing protein, HAT helix (InterPro:IPR003107), Tetratricopeptide-like helical (InterPro:IPR011990), Suppressor of forked (InterPro:IPR0088…	22.4959	22.5185	22.6496	22.46	22.3924	22.2135	22.5036	22.3012	22.3848	22.4353	22.3648	22.4679	1	0.88334	1.08011	0.938722	0.994709	1.03014	0.981047	1.05368	1.16619	0.908285	1.12247	0.0710289	0.151824	0.575018	0.509968	0.645801	0.535628	0.178338	1.13158	0.0605096	1.04283	0.117829	0.0243472	0.43407	0.131071	0.190495	0.405052	0.383081	-0.0352896	0.975836	0.0816464	1.05822	-0.014686
79	AT1G04080	AT1G04080.4_S_97___1	PRP39	PRP39; FUNCTIONS IN: binding; INVOLVED IN: regulation of timing of transition from vegetative to reproductive phase; LOCATED IN: intracellular, nucleus; EXPRESSED IN: 28 plant structures; EXPRESSED DURING: 13 growth stages; CONTAINS InterPro DOMAIN/s: RNA-processing protein, HAT helix (InterPro:IPR003107), Tetratricopeptide-like helical (InterPro:IPR011990), Suppressor of forked (InterPro:IPR0088…	24.49	24.3944	24.6713	24.6416	24.423	24.5061	24.7136	24.6141	24.618	24.541	24.4241	24.4474	1	1.05924	1.22317	1.1416	1.14473	1.08522	1.00076	1.01707	1.02453	0.818172	0.890916	0.808567	0.585711	0.638225	0.533012	0.443918	0.45371	-0.0148743	0.989743	-0.056548	0.961562	0.0416737	0.869039	0.53156	0.644443	0.961453	0.335456	0.386079	-0.0298851	0.979498	0.0926718	1.06634	0.0573246
80	AT1G04080	AT1G04080.4_T_301___1	PRP39	PRP39; FUNCTIONS IN: binding; INVOLVED IN: regulation of timing of transition from vegetative to reproductive phase; LOCATED IN: intracellular, nucleus; EXPRESSED IN: 28 plant structures; EXPRESSED DURING: 13 growth stages; CONTAINS InterPro DOMAIN/s: RNA-processing protein, HAT helix (InterPro:IPR003107), Tetratricopeptide-like helical (InterPro:IPR011990), Suppressor of forked (InterPro:IPR0088…	28.246	28.2313	28.2949	28.2509	28.3414	28.2333	28.1205	28.2426	28.3307	28.2713	28.3647	28.2912	1	0.927775	0.858017	0.933778	0.992609	0.952547	1.01627	0.965753	1.0267	1.18444	1.03424	0.405094	0.434257	0.841507	0.594649	0.748307	0.568409	0.0213059	1.01488	0.0800241	1.05704	-0.0587182	0.728738	0.196359	0.341181	0.620518	0.384205	0.904573	-0.0607653	0.958755	-0.0460075	0.968613	-0.0445175
81	AT1G04140	AT1G04140.1_S_11___1	AT1G04140	Transducin family protein / WD-40 repeat family protein; FUNCTIONS IN: nucleotide binding; INVOLVED IN: biological_process unknown; LOCATED IN: chloroplast; EXPRESSED IN: 24 plant structures; EXPRESSED DURING: 15 growth stages; CONTAINS InterPro DOMAIN/s: WD40 repeat 2 (InterPro:IPR019782), WD40 repeat-like-containing domain (InterPro:IPR011046), WD40 repeat, conserved site (InterPro:IPR019775), …	25.1958	25.163	25.2928	25.3706	25.2313	24.9618	24.9521	25.2835	24.9905	25.2075	25.0181	25.1252	1	0.829593	0.824012	1.03681	0.846288	0.983603	0.862596	0.929063	1.18564	1.04682	0.896077	0.0186274	0.0562506	0.0977992	0.189031	0.0820996	0.167859	0.148387	1.10833	-0.0218481	0.98497	0.170235	0.0224989	0.729975	0.00942174	0.0469509	0.0691507	0.0342843	-0.0284612	0.980466	-0.0515979	0.964867	0.120523
82	AT1G04140	AT1G04140.1_S_12___1	AT1G04140	Transducin family protein / WD-40 repeat family protein; FUNCTIONS IN: nucleotide binding; INVOLVED IN: biological_process unknown; LOCATED IN: chloroplast; EXPRESSED IN: 24 plant structures; EXPRESSED DURING: 15 growth stages; CONTAINS InterPro DOMAIN/s: WD40 repeat 2 (InterPro:IPR019782), WD40 repeat-like-containing domain (InterPro:IPR011046), WD40 repeat, conserved site (InterPro:IPR019775), …	24.6466	24.1847	25.2876	25.1238	24.8153	24.6766	24.9952	25.5095	24.711	24.8786	25.1763	25.0681	1	0.908346	1.13285	1.61797	0.930296	1.0449	1.28432	1.19155	1.15033	1.13371	0.73645	0.461453	0.462026	0.00129846	0.0066881	0.341227	0.398622	-0.188463	0.87754	-0.0406185	0.972238	-0.147844	0.239451	0.79849	0.35476	0.298802	0.597638	0.302176	-0.144335	0.904796	0.428705	1.34602	0.509466
83	AT1G04200	AT1G04200.2_S_253___1	AT1G04200	FUNCTIONS IN: molecular_function unknown; INVOLVED IN: N-terminal protein myristoylation; LOCATED IN: cellular_component unknown; EXPRESSED IN: 22 plant structures; EXPRESSED DURING: 13 growth stages; CONTAINS InterPro DOMAIN/s: Dymeclin (InterPro:IPR019142); Has 395 Blast hits to 389 proteins in 117 species: Archae - 0; Bacteria - 0; Metazoa - 262; Fungi - 21; Plants - 68; Viruses - 0; Other Euk…	22.1762	22.3085	22.2704	22.2966	22.3712	22.1831	22.3157	22.2582	22.3794	22.5372	22.3422	22.5264	1	0.877748	0.962294	0.924699	1.00569	1.12197	0.980105	1.11358	1.27824	1.01851	1.20426	0.0729326	0.154653	0.939749	0.619467	0.715904	0.558539	-0.0191512	0.986813	0.164238	1.12057	-0.183389	0.824148	0.0613156	0.0375037	0.744852	0.168848	0.28737	0.0340269	1.02387	0.00053079	1.00037	0.0514993
84	AT1G04270	AT1G04270.2_S_36___1	RPS15	cytosolic ribosomal protein S15 (RPS15); FUNCTIONS IN: structural constituent of ribosome; INVOLVED IN: translation; LOCATED IN: cytosolic small ribosomal subunit, cytosolic ribosome, plasma membrane; EXPRESSED IN: 24 plant structures; EXPRESSED DURING: 14 growth stages; CONTAINS InterPro DOMAIN/s: Ribosomal protein S15, eukaryotic/archaeal (InterPro:IPR005713), Ribosomal protein S19/S15 (InterPr…	24.5938	24.5884	24.6433	24.3944	24.5531	24.3578	24.0678	24.4589	24.5483	24.5438	24.4633	24.4467	1	0.873374	0.714337	0.936757	0.996693	0.993592	0.939661	0.928914	1.13765	1.31543	0.991628	0.214708	0.309534	0.573237	0.509285	0.56406	0.505735	0.195588	1.14519	0.14117	1.1028	0.054418	0.0906184	0.218658	0.633077	0.125502	0.453552	0.941962	-0.0684019	0.953694	-0.173584	0.886638	-0.131746
85	AT1G04280	AT1G04280.2_S_145___1	AT1G04280	P-loop containing nucleoside triphosphate hydrolases superfamily protein; FUNCTIONS IN: ATP binding; INVOLVED IN: cell killing; LOCATED IN: membrane; EXPRESSED IN: leaf; CONTAINS InterPro DOMAIN/s: Zeta toxin (InterPro:IPR010488); BEST Arabidopsis thaliana protein match is: P-loop containing nucleoside triphosphate hydrolases superfamily protein (TAIR:AT1G06750.2); Has 195 Blast hits to 194 prote…	22.2859	23.2019	23.1309	22.2325	22.7878	23.3394	22.6816	22.7458	22.309	22.7726	22.8426	22.3947	1	1.46569	0.929035	0.971264	0.71756	0.989493	1.0387	0.761466	0.675104	1.11804	0.783995	0.117795	0.213774	0.00041928	0.00266295	0.200786	0.297665	-0.175861	0.885239	-0.308939	0.807235	0.133079	0.235944	0.0402364	0.36829	0.0898509	0.104065	0.49668	0.643738	1.56237	0.424143	1.34178	-0.00326395
86	AT1G04300	AT1G04300.6_S_241___1	AT1G04300	TRAF-like superfamily protein; CONTAINS InterPro DOMAIN/s: TRAF-like (InterPro:IPR008974), MATH (InterPro:IPR002083), TRAF-type (InterPro:IPR013322); BEST Arabidopsis thaliana protein match is: TRAF-like superfamily protein (TAIR:AT5G43560.2); Has 16577 Blast hits to 11240 proteins in 949 species: Archae - 20; Bacteria - 1945; Metazoa - 5204; Fungi - 2178; Plants - 1117; Viruses - 112; Other Euka…	23.3535	23.2682	23.1225	23.4593	23.2621	23.2612	23.382	23.1957	23.5232	23.2739	23.5626	23.5706	1	0.999393	1.08662	0.954986	1.19841	1.00824	1.23158	1.23843	1.00885	1.13341	1.2968	0.0215839	0.063017	0.448251	0.455791	0.225001	0.317989	0.0256445	1.01793	0.207364	1.15458	-0.181719	0.744988	0.0110012	0.0247503	0.223815	0.0581078	0.0638089	-0.111822	0.925419	-0.0239429	0.983541	0.0289071
87	AT1G04300	AT1G04300.6_S_739___1	AT1G04300	TRAF-like superfamily protein; CONTAINS InterPro DOMAIN/s: TRAF-like (InterPro:IPR008974), MATH (InterPro:IPR002083), TRAF-type (InterPro:IPR013322); BEST Arabidopsis thaliana protein match is: TRAF-like superfamily protein (TAIR:AT5G43560.2); Has 16577 Blast hits to 11240 proteins in 949 species: Archae - 20; Bacteria - 1945; Metazoa - 5204; Fungi - 2178; Plants - 1117; Viruses - 112; Other Euka…	22.467	22.3975	22.2461	21.7852	21.9458	22.6508	22.1455	22.1929	22.4146	22.1221	22.6004	22.39	1	1.6302	1.14843	1.18686	1.38394	1.13	1.57419	1.36052	0.693169	1.37074	1.14632	0.490362	0.475152	0.44189	0.452731	0.0696973	0.149826	-0.00982563	0.993213	0.148004	1.10804	-0.157829	0.946999	0.319181	0.288454	0.222752	0.0884953	0.177755	0.114375	1.08251	0.0548656	1.03876	-0.153093
88	AT1G04400	AT1G04400.2_S_605___1	CRY2	cryptochrome 2 (CRY2); FUNCTIONS IN: protein homodimerization activity, blue light photoreceptor activity; INVOLVED IN: in 9 processes; LOCATED IN: nucleus, vacuole; EXPRESSED IN: 24 plant structures; EXPRESSED DURING: 13 growth stages; CONTAINS InterPro DOMAIN/s: Rossmann-like alpha/beta/alpha sandwich fold (InterPro:IPR014729), Cryptochrome/DNA photolyase, class 1 conserved site, C-terminal (In…	24.4957	24.5846	24.896	25.1362	24.6453	24.63	24.6564	24.9951	24.6523	24.7251	24.7009	24.6254	1	0.989435	1.00773	1.27439	1.00485	1.05687	1.03925	0.986268	1.06816	1.03128	0.773915	0.535164	0.4942	0.0186045	0.0561971	0.123133	0.220015	0.0463887	1.03268	-0.0558025	0.962059	0.102191	0.612252	0.54229	0.266632	0.550682	0.359389	0.0479633	0.0488074	1.03441	0.153311	1.11212	0.321129
89	AT1G04410	AT1G04410.1_S_242___1	AT1G04410	Lactate/malate dehydrogenase family protein; FUNCTIONS IN: in 6 functions; INVOLVED IN: response to cadmium ion, response to zinc ion, response to salt stress; LOCATED IN: in 7 components; EXPRESSED IN: 26 plant structures; EXPRESSED DURING: 15 growth stages; CONTAINS InterPro DOMAIN/s: Malate dehydrogenase, NAD-dependent, cytosolic (InterPro:IPR011274), Lactate/malate dehydrogenase, N-terminal (…	23.0962	23.1035	23.0921	22.9997	23.0819	23.0753	22.7411	23.0904	22.9061	22.9693	23.3591	23.2557	1	0.995471	0.789593	1.00591	0.885282	0.924944	1.21182	1.12805	0.929152	1.53474	1.12143	0.581239	0.512338	0.934118	0.618109	0.276101	0.356459	0.0757158	1.05388	0.125381	1.0908	-0.0496649	0.532882	0.303467	0.682153	0.685907	0.118714	0.517981	0.0213002	1.01487	0.0359933	1.02526	0.0872096
90	AT1G04410	AT1G04410.1_S_243___1	AT1G04410	Lactate/malate dehydrogenase family protein; FUNCTIONS IN: in 6 functions; INVOLVED IN: response to cadmium ion, response to zinc ion, response to salt stress; LOCATED IN: in 7 components; EXPRESSED IN: 26 plant structures; EXPRESSED DURING: 15 growth stages; CONTAINS InterPro DOMAIN/s: Malate dehydrogenase, NAD-dependent, cytosolic (InterPro:IPR011274), Lactate/malate dehydrogenase, N-terminal (…	23.7825	23.6769	24.0401	23.7256	23.6081	23.6229	23.4128	23.8346	23.8559	24.0396	24.1881	24.0862	1	1.0103	0.873369	1.17003	1.18737	1.34864	1.49489	1.39289	1.33489	1.71164	1.19047	3.65601e-05	0.000362655	0.399497	0.431324	0.0629233	0.139407	0.186692	1.13815	0.42285	1.34057	-0.236159	0.030947	7.145e-06	0.00710588	0.00814795	5.18206e-05	0.0503523	0.0309725	1.0217	0.13151	1.09544	0.133296
91	AT1G04410	AT1G04410.1_S_246___1	AT1G04410	Lactate/malate dehydrogenase family protein; FUNCTIONS IN: in 6 functions; INVOLVED IN: response to cadmium ion, response to zinc ion, response to salt stress; LOCATED IN: in 7 components; EXPRESSED IN: 26 plant structures; EXPRESSED DURING: 15 growth stages; CONTAINS InterPro DOMAIN/s: Malate dehydrogenase, NAD-dependent, cytosolic (InterPro:IPR011274), Lactate/malate dehydrogenase, N-terminal (…	23.6017	23.7071	23.8287	23.6179	23.7498	23.5951	23.9438	23.9448	24.3701	24.0634	24.0385	24.2996	1	0.898324	1.14394	1.14473	1.53721	1.24279	1.22156	1.46387	1.38346	1.06785	1.27879	0.0022163	0.0103211	0.739746	0.565842	0.702504	0.554331	-0.119551	0.920474	0.38452	1.30543	-0.504071	0.401322	0.00897949	0.000822333	0.746738	0.0705909	0.00865205	-0.118683	0.921028	0.0297893	1.02086	0.0468669
92	AT1G04530	AT1G04530.1_S_291___1	TPR4	Tetratricopeptide repeat (TPR)-like superfamily protein; FUNCTIONS IN: binding; EXPRESSED IN: 22 plant structures; EXPRESSED DURING: 13 growth stages; CONTAINS InterPro DOMAIN/s: Tetratricopeptide-like helical (InterPro:IPR011990), Tetratricopeptide repeat-containing (InterPro:IPR013026); BEST Arabidopsis thaliana protein match is: Tetratricopeptide repeat (TPR)-like superfamily protein (TAIR:AT4…	24.1023	23.7972	24.0389	24.1393	23.9704	23.6781	23.8096	23.8761	24.0477	23.8641	23.734	23.7039	1	0.816592	0.894517	0.936723	1.05505	0.928977	0.848869	0.831351	1.13763	0.94897	0.88751	0.10634	0.199879	0.149892	0.249314	0.636183	0.532301	0.185877	1.13751	0.00390281	1.00271	0.181974	0.0638903	0.968398	0.0694673	0.4176	0.740012	0.128037	-0.260357	0.834881	-0.179319	0.88312	-0.133715
93	AT1G04530	AT1G04530.1_S_47___1	TPR4	Tetratricopeptide repeat (TPR)-like superfamily protein; FUNCTIONS IN: binding; EXPRESSED IN: 22 plant structures; EXPRESSED DURING: 13 growth stages; CONTAINS InterPro DOMAIN/s: Tetratricopeptide-like helical (InterPro:IPR011990), Tetratricopeptide repeat-containing (InterPro:IPR013026); BEST Arabidopsis thaliana protein match is: Tetratricopeptide repeat (TPR)-like superfamily protein (TAIR:AT4…	23.9079	24.0273	23.8015	23.898	24.1459	23.3818	23.8948	24.0679	24.2272	24.1983	24.0691	24.047	1	0.588828	0.840255	0.947355	1.05798	1.03701	0.948193	0.933735	1.76113	1.12846	0.985624	0.0279832	0.0768271	0.261764	0.346207	0.0338516	0.0886702	0.0360946	1.02533	0.262821	1.19982	-0.226726	0.726527	0.0136147	0.0319204	0.0261652	0.00551878	0.270237	-0.224518	0.855881	-0.171859	0.887698	-0.0893697
94	AT1G04530	AT1G04530.1_S_7___1	TPR4	Tetratricopeptide repeat (TPR)-like superfamily protein; FUNCTIONS IN: binding; EXPRESSED IN: 22 plant structures; EXPRESSED DURING: 13 growth stages; CONTAINS InterPro DOMAIN/s: Tetratricopeptide-like helical (InterPro:IPR011990), Tetratricopeptide repeat-containing (InterPro:IPR013026); BEST Arabidopsis thaliana protein match is: Tetratricopeptide repeat (TPR)-like superfamily protein (TAIR:AT4…	23.6835	24.2965	22.6564	23.2231	23.7669	24.0517	23.2867	22.851	23.7995	24.7669	23.2486	22.8745	1	1.21826	0.716893	0.530024	1.02286	2.00004	0.698205	0.5387	1.64172	0.973932	1.01637	0.375178	0.418177	8.05352e-10	5.6155e-08	0.157826	0.257433	-0.0242269	0.983347	0.183281	1.13546	-0.207508	0.88058	0.258862	0.201973	0.227939	0.302655	0.16157	0.621735	1.53872	-0.686042	0.621557	-0.767113
95	AT1G04530	AT1G04530.1_S_88___1	TPR4	Tetratricopeptide repeat (TPR)-like superfamily protein; FUNCTIONS IN: binding; EXPRESSED IN: 22 plant structures; EXPRESSED DURING: 13 growth stages; CONTAINS InterPro DOMAIN/s: Tetratricopeptide-like helical (InterPro:IPR011990), Tetratricopeptide repeat-containing (InterPro:IPR013026); BEST Arabidopsis thaliana protein match is: Tetratricopeptide repeat (TPR)-like superfamily protein (TAIR:AT4…	29.2504	29.0049	29.2913	28.9254	29.0193	28.7922	28.753	29.0209	28.5347	28.4263	28.5966	28.4764	1	0.854372	0.831469	1.00112	0.714693	0.662963	0.746045	0.686398	0.775965	0.897261	0.685629	1.89042e-05	0.000211444	0.513894	0.485342	0.673384	0.544914	0.221641	1.16606	-0.38786	0.764262	0.609501	0.0655778	0.00184106	4.3265e-06	0.145125	0.023351	0.000176088	-0.193664	0.874382	-0.0544965	0.96293	-0.127242
96	AT1G04530	AT1G04530.1_T_36___1	TPR4	Tetratricopeptide repeat (TPR)-like superfamily protein; FUNCTIONS IN: binding; EXPRESSED IN: 22 plant structures; EXPRESSED DURING: 13 growth stages; CONTAINS InterPro DOMAIN/s: Tetratricopeptide-like helical (InterPro:IPR011990), Tetratricopeptide repeat-containing (InterPro:IPR013026); BEST Arabidopsis thaliana protein match is: Tetratricopeptide repeat (TPR)-like superfamily protein (TAIR:AT4…	26.9306	27.7351	26.1355	26.5201	26.7428	27.6168	26.1562	26.2331	26.9214	28.0827	26.5424	26.0696	1	1.83265	0.665891	0.702361	1.13178	2.53128	0.870312	0.627091	1.38121	1.30699	0.892833	0.384954	0.423543	2.02512e-11	2.75859e-09	0.545264	0.498295	0.143096	1.10427	0.216809	1.16216	-0.0737131	0.369572	0.176322	0.642898	0.855952	0.384568	0.31234	0.946568	1.92728	-0.586932	0.665757	-0.59069
97	AT1G04640	AT1G04640.2_S_215___1	LIP2	lipoyltransferase 2 (LIP2); CONTAINS InterPro DOMAIN/s: Octanoyltransferase (InterPro:IPR000544), Octanoyltransferase, conserved site (InterPro:IPR020605), Biotin/lipoate A/B protein ligase (InterPro:IPR004143); BEST Arabidopsis thaliana protein match is: Biotin/lipoate A/B protein ligase family (TAIR:AT4G31050.1); Has 5700 Blast hits to 5697 proteins in 1675 species: Archae - 17; Bacteria - 3180…	23.3958	22.8435	23.3455	23.3532	22.9895	23.0318	23.1035	22.9866	22.9408	22.9805	22.8603	22.8793	1	1.02974	1.08227	0.997993	0.966819	0.993799	0.914352	0.926473	0.965092	0.844849	0.928336	0.0202819	0.0600709	0.587503	0.514701	0.333493	0.393954	0.206662	1.15402	-0.112615	0.92491	0.319277	0.0695144	0.316761	0.0061163	0.111805	0.820626	0.0145828	-0.156793	0.897017	-0.00559897	0.996127	-0.0356654
98	AT1G04730	AT1G04730.1_S_111___1	CTF18	CHROMOSOME TRANSMISSION FIDELITY 18 (CTF18); FUNCTIONS IN: nucleoside-triphosphatase activity, ATPase activity, nucleotide binding, ATP binding; INVOLVED IN: sister chromatid cohesion; LOCATED IN: replication fork; EXPRESSED IN: 25 plant structures; EXPRESSED DURING: 13 growth stages; CONTAINS InterPro DOMAIN/s: ATPase, AAA+ type, core (InterPro:IPR003593), ATPase, AAA-type, core (InterPro:IPR003…	24.7941	24.7732	24.7205	24.8883	25.0514	24.6466	24.7055	24.8852	24.4504	24.6977	24.3503	24.4684	1	0.755321	0.786817	0.89116	0.659275	0.782582	0.615105	0.667559	1.03609	0.781763	0.74909	0.00138895	0.00706447	0.390792	0.426696	0.331023	0.392445	-0.0281653	0.980667	-0.330471	0.795277	0.302305	0.766172	0.000987895	0.00236805	0.677605	0.00286673	0.0245019	-0.0594557	0.959626	-0.173176	0.886888	-0.0179954
99	AT1G04780	AT1G04780.1_S_435___1	AT1G04780	Ankyrin repeat family protein; FUNCTIONS IN: molecular_function unknown; INVOLVED IN: biological_process unknown; LOCATED IN: plasma membrane; EXPRESSED IN: 24 plant structures; EXPRESSED DURING: 13 growth stages; CONTAINS InterPro DOMAIN/s: Ankyrin repeat-containing domain (InterPro:IPR020683), Protein of unknown function DUF3424 (InterPro:IPR021832), Ankyrin repeat (InterPro:IPR002110); BEST Ar…	27.1355	27.188	26.9897	26.9925	27.0932	27.0844	26.8903	26.7794	26.9513	27.1832	27.0307	27.0792	1	0.993882	0.868768	0.804479	0.906283	1.06436	0.957601	0.990338	1.07091	1.10225	1.23103	0.20824	0.304084	0.0571401	0.130153	0.491107	0.475481	0.114619	1.08269	0.0992975	1.07125	0.0153219	0.103728	0.157249	0.825481	0.478429	0.139141	0.689296	0.0918684	1.06575	-0.0897541	0.939683	-0.109634
100	AT1G04780	AT1G04780.1_S_449___1	AT1G04780	Ankyrin repeat family protein; FUNCTIONS IN: molecular_function unknown; INVOLVED IN: biological_process unknown; LOCATED IN: plasma membrane; EXPRESSED IN: 24 plant structures; EXPRESSED DURING: 13 growth stages; CONTAINS InterPro DOMAIN/s: Ankyrin repeat-containing domain (InterPro:IPR020683), Protein of unknown function DUF3424 (InterPro:IPR021832), Ankyrin repeat (InterPro:IPR002110); BEST Ar…	23.0588	22.9455	22.7601	22.8107	22.8732	23.1073	23.051	22.6843	23.2139	22.8809	23.0702	23.0378	1	1.17618	1.13116	0.877238	1.26634	1.00534	1.14626	1.12086	0.854754	1.01335	1.27772	0.100445	0.192439	0.139438	0.238237	0.0488287	0.116197	-0.0351902	0.975903	0.121734	1.08804	-0.156924	0.640984	0.111046	0.0416839	0.145773	0.0193306	0.116422	-0.0707305	0.952156	-0.0882253	0.940679	-0.204383
101	AT1G04780	AT1G04780.1_S_584___1	AT1G04780	Ankyrin repeat family protein; FUNCTIONS IN: molecular_function unknown; INVOLVED IN: biological_process unknown; LOCATED IN: plasma membrane; EXPRESSED IN: 24 plant structures; EXPRESSED DURING: 13 growth stages; CONTAINS InterPro DOMAIN/s: Ankyrin repeat-containing domain (InterPro:IPR020683), Protein of unknown function DUF3424 (InterPro:IPR021832), Ankyrin repeat (InterPro:IPR002110); BEST Ar…	25.9798	25.7496	25.9139	25.9339	26.1266	25.8268	25.9587	26.2183	26.134	25.7568	25.805	25.682	1	0.812378	0.890167	1.06566	1.00519	0.773897	0.80019	0.734826	0.952631	0.898922	0.689551	0.235019	0.325974	0.150038	0.249466	0.690165	0.550388	-0.138289	0.908596	-0.188135	0.87774	0.0498462	0.226297	0.10193	0.66062	0.705627	0.202261	0.745418	-0.302429	0.810886	-0.187616	0.878055	-0.1354
102	AT1G04780	AT1G04780.1_S_607___1	AT1G04780	Ankyrin repeat family protein; FUNCTIONS IN: molecular_function unknown; INVOLVED IN: biological_process unknown; LOCATED IN: plasma membrane; EXPRESSED IN: 24 plant structures; EXPRESSED DURING: 13 growth stages; CONTAINS InterPro DOMAIN/s: Ankyrin repeat-containing domain (InterPro:IPR020683), Protein of unknown function DUF3424 (InterPro:IPR021832), Ankyrin repeat (InterPro:IPR002110); BEST Ar…	22.6812	22.4066	22.3394	22.3383	22.6199	22.5296	22.1522	22.5951	22.9972	22.8298	22.6569	22.9147	1	0.939384	0.723132	0.982975	1.29897	1.15664	1.02604	1.22672	1.23128	1.41889	1.24797	0.00400433	0.0166418	0.0946147	0.184871	0.927554	0.616518	-0.0328082	0.977516	0.375465	1.29726	-0.408273	0.799972	0.00537728	0.00264917	0.770452	0.0805534	0.0424181	-0.177396	0.884298	-0.383221	0.766724	-0.150066
103	AT1G04780	AT1G04780.1_T_572___2	AT1G04780	Ankyrin repeat family protein; FUNCTIONS IN: molecular_function unknown; INVOLVED IN: biological_process unknown; LOCATED IN: plasma membrane; EXPRESSED IN: 24 plant structures; EXPRESSED DURING: 13 growth stages; CONTAINS InterPro DOMAIN/s: Ankyrin repeat-containing domain (InterPro:IPR020683), Protein of unknown function DUF3424 (InterPro:IPR021832), Ankyrin repeat (InterPro:IPR002110); BEST Ar…	24.557	24.4948	24.5659	24.8722	24.6982	24.2798	24.5594	24.8902	24.8934	25.1216	24.9973	24.8925	1	0.748245	0.908304	1.14232	1.14486	1.34108	1.23037	1.14415	1.7923	1.35459	1.0016	0.0175696	0.0537599	0.466931	0.464567	0.49451	0.47698	0.0155861	1.01086	0.369283	1.29171	-0.353697	0.912305	0.0116433	0.0154047	0.931731	0.0289641	0.0848984	-0.0841236	0.943357	-0.00861401	0.994047	0.168787
104	AT1G04830	AT1G04830.3_S_64___1	AT1G04830	Ypt/Rab-GAP domain of gyp1p superfamily protein; FUNCTIONS IN: RAB GTPase activator activity; INVOLVED IN: regulation of Rab GTPase activity; LOCATED IN: intracellular; EXPRESSED IN: 24 plant structures; EXPRESSED DURING: 15 growth stages; CONTAINS InterPro DOMAIN/s: RabGAP/TBC (InterPro:IPR000195); BEST Arabidopsis thaliana protein match is: Ypt/Rab-GAP domain of gyp1p superfamily protein (TAIR:…	22.0976	22.0949	22.842	23.1389	21.8354	22.1728	22.3395	22.3559	21.7525	22.0745	22.2728	21.9553	1	1.26344	1.41828	1.43441	0.944147	1.18024	1.35411	1.08668	0.934148	0.954756	0.757582	0.0356246	0.0921169	0.0359812	0.0928033	0.56782	0.507196	0.367442	1.29006	-0.162129	0.893705	0.52957	0.0763781	0.428143	0.0120321	0.239102	0.892384	0.0360756	0.218885	1.16383	0.589596	1.50483	0.58822
105	AT1G04860	AT1G04860.1_S_196___1	UBP2	ubiquitin-specific protease 2 (UBP2); FUNCTIONS IN: ubiquitin-specific protease activity; INVOLVED IN: ubiquitin-dependent protein catabolic process; LOCATED IN: proteasome complex, chloroplast; EXPRESSED IN: 24 plant structures; EXPRESSED DURING: 13 growth stages; CONTAINS InterPro DOMAIN/s: Zinc finger, UBP-type (InterPro:IPR001607), Peptidase C19, ubiquitin carboxyl-terminal hydrolase 2, conse…	24.8962	24.5778	24.9168	24.8673	25.0283	24.5882	24.8034	24.8512	25.1149	25.0129	24.9439	24.781	1	0.737074	0.855634	0.884486	1.06187	0.989363	0.943163	0.84248	1.34228	1.1023	0.952508	0.073463	0.155436	0.0115605	0.0387553	0.147125	0.246425	-0.00323564	0.99776	0.145404	1.10604	-0.148639	0.964486	0.0499249	0.0452347	0.830815	0.0516617	0.030035	-0.286827	0.819703	-0.125094	0.916944	-0.179961
106	AT1G04860	AT1G04860.1_S_220___1	UBP2	ubiquitin-specific protease 2 (UBP2); FUNCTIONS IN: ubiquitin-specific protease activity; INVOLVED IN: ubiquitin-dependent protein catabolic process; LOCATED IN: proteasome complex, chloroplast; EXPRESSED IN: 24 plant structures; EXPRESSED DURING: 13 growth stages; CONTAINS InterPro DOMAIN/s: Zinc finger, UBP-type (InterPro:IPR001607), Peptidase C19, ubiquitin carboxyl-terminal hydrolase 2, conse…	23.0417	23.2402	23.0209	23.1533	23.069	23.0939	23.0604	23.0856	23.3052	23.2871	23.1117	23.0576	1	1.01747	0.994109	1.01162	1.17792	1.16323	1.03005	0.992182	1.14326	1.03615	0.980782	0.702943	0.55447	0.82509	0.590237	0.975756	0.627991	0.0367782	1.02582	0.113161	1.0816	-0.0763825	0.789493	0.412881	0.57974	0.983847	0.862218	0.878812	0.0684823	1.04861	-0.0742625	0.949828	-0.0397661
107	AT1G04920	AT1G04920.1_S_130___1	ATSPS3F	sucrose phosphate synthase 3F (SPS3F); FUNCTIONS IN: sucrose-phosphate synthase activity, transferase activity, transferring glycosyl groups; INVOLVED IN: biosynthetic process, sucrose metabolic process; LOCATED IN: cellular_component unknown; EXPRESSED IN: 9 plant structures; EXPRESSED DURING: LP.04 four leaves visible, 4 anthesis, C globular stage, petal differentiation and expansion stage; CON…	22.6851	23.1088	23.2019	23.0565	22.9962	22.9948	22.7653	23.2252	24.0416	24.2334	24.2032	24.2497	1	0.999049	0.852098	1.17201	2.06391	2.35746	2.30856	2.3842	2.3597	2.70926	2.03428	9.54117e-15	5.23287e-12	0.237284	0.327747	0.414954	0.439341	0.0177062	1.01235	1.1866	2.27616	-1.1689	0.879851	1.38884e-13	2.27954e-13	0.212999	1.28045e-11	2.35434e-11	0.204727	1.15247	0.149164	1.10893	0.269483
108	AT1G04920	AT1G04920.1_S_130___2	ATSPS3F	sucrose phosphate synthase 3F (SPS3F); FUNCTIONS IN: sucrose-phosphate synthase activity, transferase activity, transferring glycosyl groups; INVOLVED IN: biosynthetic process, sucrose metabolic process; LOCATED IN: cellular_component unknown; EXPRESSED IN: 9 plant structures; EXPRESSED DURING: LP.04 four leaves visible, 4 anthesis, C globular stage, petal differentiation and expansion stage; CON…	22.7605	22.6767	22.6109	22.7426	22.7343	22.7488	22.4304	22.3814	22.7287	22.4229	22.9203	22.7681	1	1.01011	0.810049	0.783011	0.996154	0.805872	1.13761	1.02368	0.797809	1.40438	1.30737	0.508165	0.482901	0.836504	0.593313	0.344226	0.40041	0.123966	1.08973	0.136287	1.09907	-0.0123208	0.3401	0.294757	0.924105	0.638007	0.130693	0.656723	-0.125041	0.916978	-0.0873296	0.941263	-0.1105
109	AT1G04920	AT1G04920.1_S_156___1	ATSPS3F	sucrose phosphate synthase 3F (SPS3F); FUNCTIONS IN: sucrose-phosphate synthase activity, transferase activity, transferring glycosyl groups; INVOLVED IN: biosynthetic process, sucrose metabolic process; LOCATED IN: cellular_component unknown; EXPRESSED IN: 9 plant structures; EXPRESSED DURING: LP.04 four leaves visible, 4 anthesis, C globular stage, petal differentiation and expansion stage; CON…	24.6697	24.6672	24.7113	24.6936	24.5736	24.4144	24.6901	24.5962	26.0437	25.882	26.0622	25.7819	1	0.895543	1.08413	1.01579	2.77047	2.47675	2.80616	2.31065	2.76564	2.5884	2.27473	3.23509e-26	0	0.158371	0.257982	0.563449	0.505496	0.11688	1.08439	1.37388	2.59166	-1.257	0.090884	3.47112e-25	1.54265e-23	0.352767	5.5578e-23	2.34474e-21	-0.107774	0.928019	0.058855	1.04164	-0.0717785
110	AT1G04920	AT1G04920.1_T_146___1	ATSPS3F	sucrose phosphate synthase 3F (SPS3F); FUNCTIONS IN: sucrose-phosphate synthase activity, transferase activity, transferring glycosyl groups; INVOLVED IN: biosynthetic process, sucrose metabolic process; LOCATED IN: cellular_component unknown; EXPRESSED IN: 9 plant structures; EXPRESSED DURING: LP.04 four leaves visible, 4 anthesis, C globular stage, petal differentiation and expansion stage; CON…	23.528	23.9122	23.6635	23.7086	23.4857	23.8735	23.4025	23.3072	24.6439	24.8564	25.2112	25.2367	1	1.30848	0.944001	0.883663	2.23182	2.58606	3.30704	3.36606	1.97638	3.50321	3.80921	3.90015e-17	0	0.1288	0.226486	0.0774799	0.161288	0.185823	1.13747	1.46981	2.76986	-1.28399	0.122188	1.23193e-16	1.52822e-14	0.395516	4.76004e-15	1.03276e-12	0.328209	1.25545	0.206559	1.15393	0.198362
111	AT1G04930	AT1G04930.1_S_273___1	AT1G04930	hydroxyproline-rich glycoprotein family protein; LOCATED IN: chloroplast; EXPRESSED IN: 14 plant structures; EXPRESSED DURING: 4 anthesis, F mature embryo stage, petal differentiation and expansion stage, E expanded cotyledon stage, D bilateral stage; BEST Arabidopsis thaliana protein match is: proline-rich family protein (TAIR:AT2G32840.1); Has 1624 Blast hits to 1330 proteins in 201 species: Ar…	23.81	23.6544	23.8984	24.1181	23.5545	23.598	23.6151	23.8903	23.8953	23.9715	23.9957	23.7481	1	1.03058	1.04292	1.26207	1.26649	1.33515	1.35776	1.14364	1.29553	1.30188	0.906162	0.0370776	0.0948999	0.365589	0.412802	0.235653	0.326471	0.205762	1.1533	0.238203	1.17952	-0.0324409	0.0395093	0.0179724	0.74006	0.273624	0.0369926	0.169925	-0.0119765	0.991733	0.0831573	1.05933	0.165556
112	AT1G04950	AT1G04950.3_S_434___1	TAFII59	TATA BOX ASSOCIATED FACTOR II 59 (TAFII59); FUNCTIONS IN: RNA polymerase II transcription factor activity, transcription initiation factor activity, DNA binding; INVOLVED IN: pollen tube growth, transcription initiation; LOCATED IN: nucleus; EXPRESSED IN: 25 plant structures; EXPRESSED DURING: 13 growth stages; CONTAINS InterPro DOMAIN/s: Protein of unknown function DUF1546 (InterPro:IPR011442), …	23.5931	23.3489	23.3105	22.8427	23.3217	23.3747	22.8106	23.2709	22.5531	22.4463	23.1883	23.1575	1	1.03746	0.701682	0.965415	0.587001	0.54509	0.911696	0.892421	0.525408	1.2993	0.924391	0.0623014	0.138429	0.9761	0.628071	0.0677115	0.146816	0.0793363	1.05653	-0.358187	0.780145	0.437523	0.681562	0.0684605	0.0273009	0.495179	0.040233	0.0157601	-0.0993382	0.933461	-0.0528427	0.964035	-0.0656348
113	AT1G04990	AT1G04990.4_S_302___1	AT1G04990	Zinc finger C-x8-C-x5-C-x3-H type family protein; FUNCTIONS IN: zinc ion binding, nucleic acid binding; INVOLVED IN: biological_process unknown; LOCATED IN: cellular_component unknown; EXPRESSED IN: 24 plant structures; EXPRESSED DURING: 15 growth stages; CONTAINS InterPro DOMAIN/s: Zinc finger, CCCH-type (InterPro:IPR000571); BEST Arabidopsis thaliana protein match is: zinc finger nuclease 2 (TA…	23.7695	23.8571	23.7952	23.7891	23.7448	23.8123	23.7222	23.7682	23.7125	23.7874	23.7694	23.8106	1	1.0479	0.984483	1.01634	0.977869	1.02994	1.01717	1.04668	0.982863	1.0332	1.02985	0.491958	0.475857	0.291449	0.367017	0.9534	0.622728	0.0408312	1.02871	0.00808084	1.00562	0.0327504	0.26284	0.823529	0.368011	0.805495	0.893598	0.775629	0.0766767	1.05459	0.0200004	1.01396	0.0470298
114	AT1G05150	AT1G05150.1_S_135___1	AT1G05150	Calcium-binding tetratricopeptide family protein; FUNCTIONS IN: binding, zinc ion binding, calcium ion binding; INVOLVED IN: biological_process unknown; LOCATED IN: plasma membrane; EXPRESSED IN: 24 plant structures; EXPRESSED DURING: 13 growth stages; CONTAINS InterPro DOMAIN/s: Tetratricopeptide TPR-1 (InterPro:IPR001440), Tetratricopeptide-like helical (InterPro:IPR011990), EF-HAND 2 (InterPro…	26.6104	26.6751	26.8704	26.948	26.7305	26.549	26.7637	26.7682	26.2334	26.2821	26.2759	26.2467	1	0.881781	1.02329	1.02645	0.708527	0.732847	0.729691	0.715066	0.831099	0.713086	0.69664	4.64549e-07	1.01954e-05	0.339978	0.397874	0.724413	0.561172	0.0731082	1.05198	-0.443345	0.735428	0.516453	0.411454	7.41368e-06	4.19916e-07	0.668285	0.000242423	1.38467e-05	-0.0226785	0.984403	0.111902	1.08065	0.129523
115	AT1G05150	AT1G05150.1_S_187___1	AT1G05150	Calcium-binding tetratricopeptide family protein; FUNCTIONS IN: binding, zinc ion binding, calcium ion binding; INVOLVED IN: biological_process unknown; LOCATED IN: plasma membrane; EXPRESSED IN: 24 plant structures; EXPRESSED DURING: 13 growth stages; CONTAINS InterPro DOMAIN/s: Tetratricopeptide TPR-1 (InterPro:IPR001440), Tetratricopeptide-like helical (InterPro:IPR011990), EF-HAND 2 (InterPro…	24.6823	24.5688	25.1409	25.0713	24.648	24.4335	24.7023	24.8345	24.3253	24.1955	24.4642	24.3399	1	0.861879	1.03836	1.13806	0.799622	0.730818	0.88042	0.807747	0.847935	0.847898	0.70976	2.46816e-05	0.000262983	0.00978833	0.033985	0.698878	0.553179	0.211276	1.15771	-0.323305	0.799237	0.534581	0.0482606	0.00322103	5.2019e-06	0.205363	0.0440096	0.000119812	-0.152582	0.899639	0.217239	1.16251	0.196705
116	AT1G05150	AT1G05150.1_S_567___1	AT1G05150	Calcium-binding tetratricopeptide family protein; FUNCTIONS IN: binding, zinc ion binding, calcium ion binding; INVOLVED IN: biological_process unknown; LOCATED IN: plasma membrane; EXPRESSED IN: 24 plant structures; EXPRESSED DURING: 13 growth stages; CONTAINS InterPro DOMAIN/s: Tetratricopeptide TPR-1 (InterPro:IPR001440), Tetratricopeptide-like helical (InterPro:IPR011990), EF-HAND 2 (InterPro…	27.2922	27.2578	27.0496	27.2557	27.188	27.3099	26.9938	26.9666	26.5871	26.6327	26.6698	26.7483	1	1.08819	0.874034	0.857723	0.659361	0.680495	0.698258	0.737302	0.625346	0.798891	0.859604	2.49812e-10	2.15501e-08	0.234904	0.325884	0.188624	0.28686	0.0992427	1.07121	-0.45508	0.72947	0.554323	0.159087	3.49127e-08	2.28484e-10	0.282719	4.28446e-07	1.17883e-08	0.0443684	1.03123	-0.118049	0.921433	-0.0322263
117	AT1G05230	AT1G05230.12_S_53___1	HDG2	homeodomain GLABROUS 2 (HDG2); FUNCTIONS IN: DNA binding, sequence-specific DNA binding transcription factor activity; INVOLVED IN: regulation of transcription, DNA-dependent, trichome morphogenesis; LOCATED IN: nucleus; EXPRESSED IN: 32 plant structures; EXPRESSED DURING: 15 growth stages; CONTAINS InterPro DOMAIN/s: Homeobox, conserved site (InterPro:IPR017970), Homeobox (InterPro:IPR001356), H…	23.4275	23.2548	23.1796	23.17	23.0365	23.4767	23.3203	23.3028	23.1281	23.1463	23.1232	22.9666	1	1.35677	1.21741	1.2027	1.06551	1.07908	1.06191	0.952665	0.79533	0.872265	0.792103	0.162259	0.261867	0.701447	0.553996	0.477639	0.469461	-0.0261053	0.982068	-0.193058	0.87475	0.166953	0.809631	0.0795349	0.12791	0.287587	0.232149	0.540122	0.0952638	1.06826	0.0103414	1.00719	-0.0508904
118	AT1G05350	AT1G05350.1_T_412___1	AT1G05350	NAD(P)-binding Rossmann-fold superfamily protein; FUNCTIONS IN: binding, oxidoreductase activity, acting on the CH-OH group of donors, NAD or NADP as acceptor, catalytic activity, cofactor binding; INVOLVED IN: metabolic process; LOCATED IN: cellular_component unknown; EXPRESSED IN: 24 plant structures; EXPRESSED DURING: 15 growth stages; CONTAINS InterPro DOMAIN/s: D-isomer specific 2-hydroxyaci…	25.8235	25.5489	26.0092	25.8927	25.7378	25.6881	25.6847	26.0412	26.0035	25.9178	25.7983	25.8538	1	0.966141	0.963876	1.23401	1.20217	1.13288	1.04283	1.08372	1.17259	1.08191	0.878213	0.565299	0.506217	0.348541	0.402961	0.284235	0.362106	0.0305969	1.02143	0.105391	1.07579	-0.0747937	0.763065	0.301583	0.462236	0.445893	0.39082	0.27738	-0.136658	0.909624	-0.0241611	0.983392	0.0742838
119	AT1G05380	AT1G05380.3_S_983___1	AT1G05380	Acyl-CoA N-acyltransferase with RING/FYVE/PHD-type zinc finger protein; CONTAINS InterPro DOMAIN/s: Zinc finger, PHD-type (InterPro:IPR001965), Zinc finger, FYVE/PHD-type (InterPro:IPR011011), Acyl-CoA N-acyltransferase (InterPro:IPR016181), Zinc finger, PHD-finger (InterPro:IPR019787); BEST Arabidopsis thaliana protein match is: Acyl-CoA N-acyltransferase with RING/FYVE/PHD-type zinc finger prot…	21.6383	22.005	22.0127	21.8322	21.8253	21.7491	21.8668	21.9414	22.1455	21.7796	21.6096	21.7428	1	0.948538	1.02914	1.08381	1.24852	0.968825	0.861092	0.944398	1.02139	0.836712	0.871368	0.842607	0.594942	0.982976	0.629672	0.0215402	0.062919	0.0264034	1.01847	-0.0262729	0.981954	0.0526763	0.770124	0.771228	0.560429	0.398886	0.184838	0.0104389	-0.025143	0.982723	-0.0400416	0.972627	-0.0309102
120	AT1G05460	AT1G05460.2_S_8___1	SDE3	SILENCING DEFECTIVE (SDE3); FUNCTIONS IN: RNA helicase activity; INVOLVED IN: virus induced gene silencing; LOCATED IN: cellular_component unknown; EXPRESSED IN: 19 plant structures; EXPRESSED DURING: 9 growth stages; CONTAINS InterPro DOMAIN/s: Restriction endonuclease, type I, R subunit/Type III, Res subunit (InterPro:IPR006935), DNA helicase, UvrD/REP type (InterPro:IPR000212); BEST Arabidopsi…	25.9228	25.9448	26.1589	26.1355	26.2558	26.032	26.1168	26.279	26.0893	26.1069	26.26	26.1577	1	0.856291	0.908147	1.01625	0.890997	0.901926	1.00291	0.934294	1.05329	1.10435	0.919355	0.0689266	0.148662	0.0689792	0.148741	0.31944	0.385253	-0.130392	0.913583	-0.0174264	0.987994	-0.112965	0.0333483	0.770934	0.0637087	0.055879	0.318998	0.348453	-0.0614321	0.958312	0.0892617	1.06383	0.101451
121	AT1G05460	AT1G05460.2_S_918___1	SDE3	SILENCING DEFECTIVE (SDE3); FUNCTIONS IN: RNA helicase activity; INVOLVED IN: virus induced gene silencing; LOCATED IN: cellular_component unknown; EXPRESSED IN: 19 plant structures; EXPRESSED DURING: 9 growth stages; CONTAINS InterPro DOMAIN/s: Restriction endonuclease, type I, R subunit/Type III, Res subunit (InterPro:IPR006935), DNA helicase, UvrD/REP type (InterPro:IPR000212); BEST Arabidopsi…	22.4543	22.341	22.6264	22.5925	22.55	22.5779	22.5619	22.5705	22.5921	22.5274	22.503	22.4584	1	1.01949	1.00825	1.01425	1.02957	0.984403	0.967949	0.938473	0.965584	0.960025	0.925284	0.77476	0.576164	0.878546	0.604308	0.776442	0.576649	-0.061518	0.958255	-0.0448442	0.969395	-0.0166739	0.491938	0.615988	0.851899	0.697086	0.956976	0.603471	-0.0500382	0.965911	0.0316647	1.02219	0.00834469
122	AT1G05520	AT1G05520.1_S_238___1	AT1G05520	Sec23/Sec24 protein transport family protein; FUNCTIONS IN: transporter activity, zinc ion binding; INVOLVED IN: response to salt stress, transport; LOCATED IN: COPII vesicle coat; EXPRESSED IN: 24 plant structures; EXPRESSED DURING: 13 growth stages; CONTAINS InterPro DOMAIN/s: Sec23/Sec24, helical domain (InterPro:IPR006900), Sec23/Sec24 beta-sandwich (InterPro:IPR012990), Sec23/Sec24, trunk do…	23.2526	23.4111	23.3498	23.4669	23.1296	23.449	23.5712	23.5578	23.4365	23.4852	23.5418	23.9243	1	1.2478	1.3581	1.3456	1.23706	1.27955	1.33071	1.73481	1.02545	0.979834	1.28924	0.0515508	0.120859	0.0118473	0.0395103	0.571896	0.508769	-0.0567814	0.961407	0.170074	1.12512	-0.226855	0.54853	0.0765835	0.0196376	0.719516	0.181332	0.106508	0.175553	1.1294	0.214688	1.16045	0.3768
123	AT1G05630	AT1G05630.3_S_30___1	AT5PTASE13	5PTASE13; CONTAINS InterPro DOMAIN/s: WD40 repeat-like-containing domain (InterPro:IPR011046), Inositol polyphosphate related phosphatase (InterPro:IPR000300), WD40 repeat (InterPro:IPR001680), WD40/YVTN repeat-like-containing domain (InterPro:IPR015943), Endonuclease/exonuclease/phosphatase (InterPro:IPR005135); BEST Arabidopsis thaliana protein match is: endonuclease/exonuclease/phosphatase fam…	23.1191	22.9803	22.804	22.806	23.2983	23.0542	23.0594	22.9618	22.4834	22.5729	22.5697	22.5784	1	0.844332	0.847435	0.791962	0.568446	0.604858	0.60352	0.607141	0.716375	0.712173	0.766629	3.23436e-06	4.98781e-05	0.368402	0.414391	0.651921	0.53772	-0.166054	0.891277	-0.542305	0.686673	0.376251	0.0911653	9.16848e-07	0.000293077	0.497221	2.46219e-05	0.00334804	-0.0978004	0.934457	-0.155845	0.897607	-0.184881
124	AT1G05630	AT1G05630.3_S_45___1	AT5PTASE13	5PTASE13; CONTAINS InterPro DOMAIN/s: WD40 repeat-like-containing domain (InterPro:IPR011046), Inositol polyphosphate related phosphatase (InterPro:IPR000300), WD40 repeat (InterPro:IPR001680), WD40/YVTN repeat-like-containing domain (InterPro:IPR015943), Endonuclease/exonuclease/phosphatase (InterPro:IPR005135); BEST Arabidopsis thaliana protein match is: endonuclease/exonuclease/phosphatase fam…	21.5899	21.2508	21.2175	20.9847	20.8492	21.1589	21.1761	21.0135	20.758	20.9726	21.134	20.9206	1	1.23948	1.25436	1.12065	0.938743	1.08931	1.21824	1.05071	0.87884	0.971211	0.937592	0.0261116	0.0728943	0.457809	0.46032	0.153165	0.252693	0.2113	1.15773	-0.103159	0.930992	0.314459	0.0705658	0.371095	0.00832804	0.0426647	0.904631	0.010001	0.0617337	1.04372	0.110183	1.07937	-0.0927698
125	AT1G05805	AT1G05805.1_S_144___1	BHLH128	basic helix-loop-helix (bHLH) DNA-binding superfamily protein; FUNCTIONS IN: DNA binding, sequence-specific DNA binding transcription factor activity; INVOLVED IN: regulation of transcription; LOCATED IN: cytosol; EXPRESSED IN: 24 plant structures; EXPRESSED DURING: 13 growth stages; CONTAINS InterPro DOMAIN/s: Helix-loop-helix DNA-binding domain (InterPro:IPR001092), Helix-loop-helix DNA-binding…	27.0846	26.9708	27.1392	27.0141	27.2907	26.873	26.8896	27.1691	27.2111	26.9615	26.9335	26.8283	1	0.748623	0.757325	0.919186	0.946337	0.795993	0.780683	0.725827	1.06328	1.03084	0.789641	0.650258	0.537154	0.0659971	0.144188	0.330652	0.392218	-0.00341512	0.997636	-0.0719908	0.951324	0.0685757	0.968907	0.412906	0.435272	0.349969	0.373304	0.553562	-0.260349	0.834886	-0.208007	0.865733	-0.191573
126	AT1G05805	AT1G05805.1_S_189___1	BHLH128	basic helix-loop-helix (bHLH) DNA-binding superfamily protein; FUNCTIONS IN: DNA binding, sequence-specific DNA binding transcription factor activity; INVOLVED IN: regulation of transcription; LOCATED IN: cytosol; EXPRESSED IN: 24 plant structures; EXPRESSED DURING: 13 growth stages; CONTAINS InterPro DOMAIN/s: Helix-loop-helix DNA-binding domain (InterPro:IPR001092), Helix-loop-helix DNA-binding…	28.0935	28.2349	27.9664	27.9472	27.9753	28.1256	27.8692	28.0807	27.8138	28.2364	28.1756	28.2972	1	1.10985	0.929095	1.07579	0.894112	1.19842	1.14893	1.25001	1.0798	1.23661	1.16195	0.550802	0.500511	0.23377	0.324991	0.480397	0.470706	0.0478341	1.03371	0.118056	1.08527	-0.0702223	0.660022	0.280098	0.518921	0.886535	0.438857	0.28033	0.238123	1.17946	0.0428498	1.03015	0.147508
127	AT1G05805	AT1G05805.1_S_28___1	BHLH128	basic helix-loop-helix (bHLH) DNA-binding superfamily protein; FUNCTIONS IN: DNA binding, sequence-specific DNA binding transcription factor activity; INVOLVED IN: regulation of transcription; LOCATED IN: cytosol; EXPRESSED IN: 24 plant structures; EXPRESSED DURING: 13 growth stages; CONTAINS InterPro DOMAIN/s: Helix-loop-helix DNA-binding domain (InterPro:IPR001092), Helix-loop-helix DNA-binding…	27.7805	28.0076	28.0255	28.0509	28.1957	27.8754	28.0903	28.12	28.3427	28.1383	28.0417	27.9861	1	0.800927	0.929564	0.948864	1.10729	0.960979	0.898797	0.864791	1.19983	0.966902	0.911396	0.185493	0.284008	0.808635	0.58573	0.125555	0.222798	-0.104219	0.930308	0.0568632	1.0402	-0.161082	0.239225	0.518647	0.0716637	0.183435	0.467505	0.0382304	-0.0992311	0.93353	-0.053793	0.9634	-0.0539936
128	AT1G05810	AT1G05810.1_S_3___1	ARA	RAB GTPase homolog A5E (RABA5E); FUNCTIONS IN: GTP binding; INVOLVED IN: protein transport, small GTPase mediated signal transduction; LOCATED IN: chloroplast; EXPRESSED IN: 23 plant structures; EXPRESSED DURING: 13 growth stages; CONTAINS InterPro DOMAIN/s: Ras GTPase (InterPro:IPR001806), Small GTP-binding protein (InterPro:IPR005225), Small GTPase (InterPro:IPR020851), Ras (InterPro:IPR013753)…	24.212	24.3405	24.3942	24.401	24.6979	24.276	24.5128	24.7171	25.0572	24.8623	24.8822	24.5967	1	0.74643	0.879599	1.01341	1.28278	1.12069	1.13627	0.932265	1.50139	1.2918	0.919929	3.67594e-06	5.53837e-05	0.475904	0.468674	0.055488	0.127443	-0.214014	0.862135	0.298637	1.22998	-0.51265	0.0212335	0.00170616	7.03629e-07	0.039096	0.00235352	7.22862e-06	-0.162766	0.893311	-0.0592866	0.959739	-0.0840924
129	AT1G05860	AT1G05860.3_S_137___1	AT1G05860	unknown protein; FUNCTIONS IN: molecular_function unknown; INVOLVED IN: biological_process unknown; LOCATED IN: chloroplast; EXPRESSED IN: 20 plant structures; EXPRESSED DURING: 11 growth stages; BEST Arabidopsis thaliana protein match is: unknown protein (TAIR:AT2G31600.1); Has 101 Blast hits to 100 proteins in 32 species: Archae - 0; Bacteria - 0; Metazoa - 28; Fungi - 2; Plants - 66; Viruses -…	23.6968	23.5079	23.6035	23.6419	23.4866	23.616	23.6446	23.4371	23.5333	23.2874	23.1784	23.6594	1	1.09382	1.11573	0.966232	1.03292	0.871017	0.807664	1.12721	0.796308	0.723891	1.1666	0.196314	0.293741	0.724626	0.561238	0.360107	0.409678	0.0664588	1.04714	-0.131432	0.912925	0.197891	0.547606	0.236898	0.0776062	0.723863	0.116363	0.272259	-0.101841	0.931843	-0.0967513	0.935136	0.00717848
130	AT1G05870	AT1G05870.9_T_85___1	AT1G05870	Protein of unknown function (DUF1685); FUNCTIONS IN: molecular_function unknown; INVOLVED IN: N-terminal protein myristoylation; LOCATED IN: cellular_component unknown; CONTAINS InterPro DOMAIN/s: Protein of unknown function DUF1685 (InterPro:IPR012881); BEST Arabidopsis thaliana protein match is: Protein of unknown function (DUF1685) (TAIR:AT2G31560.2); Has 270 Blast hits to 270 proteins in 15 s…	22.0754	22.1912	22.4939	22.101	22.4351	22.3078	22.4119	22.1568	22.6251	22.5773	22.6031	22.1152	1	0.915535	0.984025	0.824555	1.14077	1.10363	1.12348	0.801141	1.20545	1.14172	0.971603	0.0485526	0.115719	0.0245681	0.0695874	0.530773	0.492398	-0.112499	0.924985	0.152306	1.11134	-0.264805	0.287862	0.152165	0.0147499	0.487924	0.507375	0.0448748	-0.0197473	0.986405	0.124394	1.09005	-0.254202
131	AT1G05890	AT1G05890.1_T_123___1	ARI5	ARIADNE 5 (ARI5); FUNCTIONS IN: zinc ion binding, nucleic acid binding; EXPRESSED IN: 24 plant structures; EXPRESSED DURING: 15 growth stages; CONTAINS InterPro DOMAIN/s: Zinc finger, C6HC-type (InterPro:IPR002867), Zinc finger, RING-type (InterPro:IPR001841), Zinc finger, CCHC-type (InterPro:IPR001878); BEST Arabidopsis thaliana protein match is: IBR domain-containing protein (TAIR:AT2G31510.1);…	24.5172	24.2764	24.6034	24.4625	24.5741	24.3484	24.4426	24.5188	24.1813	24.3707	24.3088	24.1547	1	0.855187	0.912893	0.96241	0.761656	0.868507	0.832025	0.747727	1.01558	0.911416	0.776933	0.0442342	0.108109	0.716801	0.558818	0.541659	0.496841	-0.00614961	0.995746	-0.217112	0.860286	0.210963	0.949084	0.0279779	0.0324936	0.905183	0.0981863	0.100129	-0.0923705	0.93798	0.0273991	1.01917	-0.0455326
132	AT1G05890	AT1G05890.1_T_124___1	ARI5	ARIADNE 5 (ARI5); FUNCTIONS IN: zinc ion binding, nucleic acid binding; EXPRESSED IN: 24 plant structures; EXPRESSED DURING: 15 growth stages; CONTAINS InterPro DOMAIN/s: Zinc finger, C6HC-type (InterPro:IPR002867), Zinc finger, RING-type (InterPro:IPR001841), Zinc finger, CCHC-type (InterPro:IPR001878); BEST Arabidopsis thaliana protein match is: IBR domain-containing protein (TAIR:AT2G31510.1);…	24.7887	24.3136	24.792	24.5312	24.6693	24.3181	24.5013	24.5963	24.3948	24.2313	24.2519	24.2067	1	0.783931	0.890045	0.950657	0.826704	0.738162	0.748743	0.725644	0.941617	0.841242	0.763308	0.00854934	0.0305284	0.0706222	0.151215	0.763591	0.572922	0.0850805	1.06075	-0.250104	0.840836	0.335184	0.431992	0.0240855	0.00304034	0.693812	0.187023	0.0262568	-0.329921	0.79558	-0.10256	0.931379	-0.172876
133	AT1G05960	AT1G05960.4_S_244___1	AT1G05960	ARM repeat superfamily protein; FUNCTIONS IN: binding; INVOLVED IN: biological_process unknown; LOCATED IN: plasma membrane; EXPRESSED IN: 25 plant structures; EXPRESSED DURING: 15 growth stages; CONTAINS InterPro DOMAIN/s: Armadillo-type fold (InterPro:IPR016024); BEST Arabidopsis thaliana protein match is: Uncharacterized protein (TAIR:AT2G41830.1); Has 401 Blast hits to 394 proteins in 143 spe…	24.8147	24.9448	24.8075	24.8623	24.8822	25.1176	24.7908	24.7529	24.3699	24.6213	24.5039	24.4418	1	1.17724	0.938619	0.914242	0.701069	0.834562	0.769324	0.736941	0.708915	0.819634	0.806068	2.43489e-07	6.00987e-06	0.0287956	0.0785096	0.734904	0.564378	-0.0285697	0.980392	-0.401665	0.756984	0.373096	0.679486	4.3312e-07	1.84648e-06	0.651917	1.48388e-05	8.28787e-05	0.20565	1.15321	0.0118189	1.00823	-0.00324527
134	AT1G06070	AT1G06070.1_S_170___1	AT1G06070	Basic-leucine zipper (bZIP) transcription factor family protein; FUNCTIONS IN: DNA binding, sequence-specific DNA binding transcription factor activity; INVOLVED IN: regulation of transcription, DNA-dependent; LOCATED IN: chloroplast; EXPRESSED IN: 23 plant structures; EXPRESSED DURING: 13 growth stages; CONTAINS InterPro DOMAIN/s: Basic-leucine zipper (bZIP) transcription factor (InterPro:IPR004…	23.2303	23.1641	22.9752	22.9495	23.5031	23.3489	22.9851	23.4554	23.1205	23.2261	23.001	23.0741	1	0.898649	0.698363	0.967474	0.767084	0.825314	0.706067	0.742775	0.918394	1.01103	0.767747	0.159131	0.258746	0.253293	0.339961	0.870438	0.602227	-0.243344	0.844785	-0.217707	0.859931	-0.0256367	0.0816337	0.118119	0.852151	0.31588	0.403865	0.979508	-0.0382483	0.973837	-0.297537	0.81364	-0.12497
135	AT1G06070	AT1G06070.1_S_410___1	AT1G06070	Basic-leucine zipper (bZIP) transcription factor family protein; FUNCTIONS IN: DNA binding, sequence-specific DNA binding transcription factor activity; INVOLVED IN: regulation of transcription, DNA-dependent; LOCATED IN: chloroplast; EXPRESSED IN: 23 plant structures; EXPRESSED DURING: 13 growth stages; CONTAINS InterPro DOMAIN/s: Basic-leucine zipper (bZIP) transcription factor (InterPro:IPR004…	24.708	24.727	24.7833	24.742	25.1589	24.7302	24.6873	24.8596	24.8176	24.9345	24.7662	24.5986	1	0.742907	0.721157	0.812628	0.789307	0.855953	0.761668	0.678151	1.15217	1.05618	0.834516	0.359574	0.409372	0.338245	0.396832	0.126737	0.224148	-0.118962	0.92085	-0.0797825	0.9462	-0.0391798	0.162543	0.346251	0.642517	0.107844	0.099888	0.612761	-0.0976253	0.93457	-0.14927	0.901706	-0.16145
136	AT1G06070	AT1G06070.1_S_413___1	AT1G06070	Basic-leucine zipper (bZIP) transcription factor family protein; FUNCTIONS IN: DNA binding, sequence-specific DNA binding transcription factor activity; INVOLVED IN: regulation of transcription, DNA-dependent; LOCATED IN: chloroplast; EXPRESSED IN: 23 plant structures; EXPRESSED DURING: 13 growth stages; CONTAINS InterPro DOMAIN/s: Basic-leucine zipper (bZIP) transcription factor (InterPro:IPR004…	25.2457	25.508	25.4199	25.4689	25.5345	25.278	24.7803	25.2859	25.17	25.0129	24.8292	25.2009	1	0.837155	0.592885	0.841712	0.776742	0.696637	0.613338	0.79359	0.832149	1.0345	0.942829	0.0877327	0.175653	0.283797	0.361805	0.594221	0.517209	0.190957	1.14152	-0.166395	0.891066	0.357353	0.232796	0.29761	0.0282997	0.232475	0.712452	0.169851	-0.0503597	0.965696	-0.306898	0.808378	0.00185211
137	AT1G06070	AT1G06070.1_T_412___1	AT1G06070	Basic-leucine zipper (bZIP) transcription factor family protein; FUNCTIONS IN: DNA binding, sequence-specific DNA binding transcription factor activity; INVOLVED IN: regulation of transcription, DNA-dependent; LOCATED IN: chloroplast; EXPRESSED IN: 23 plant structures; EXPRESSED DURING: 13 growth stages; CONTAINS InterPro DOMAIN/s: Basic-leucine zipper (bZIP) transcription factor (InterPro:IPR004…	26.9925	26.9641	26.8663	26.9723	26.6986	26.9299	26.7636	26.8714	26.6141	26.671	26.6993	26.7933	1	1.17392	1.04606	1.12722	0.943135	0.981033	1.00051	1.06788	0.835687	0.956454	0.947359	0.000688003	0.00398817	0.313428	0.381441	0.665951	0.542448	0.132947	1.09653	-0.12142	0.919283	0.254367	0.0361957	0.0548268	0.000147187	0.148556	0.25278	0.00262023	0.0865845	1.06185	0.00799182	1.00555	0.110597
138	AT1G06190	AT1G06190.1_S_400___1	RHON1	Rho termination factor; FUNCTIONS IN: transcription termination factor activity, ATPase activity, coupled to transmembrane movement of ions, phosphorylative mechanism, ATP binding; INVOLVED IN: transcription termination, ATP biosynthetic process; LOCATED IN: chloroplast; EXPRESSED IN: 24 plant structures; EXPRESSED DURING: 13 growth stages; CONTAINS InterPro DOMAIN/s: Rho termination factor, N-te…	28.3777	28.018	28.3339	28.2392	28.3695	28.0061	28.2562	28.1499	28.6557	28.6762	28.4108	28.3158	1	0.777356	0.924493	0.858844	1.21949	1.23686	1.02908	0.963472	1.59111	1.11313	1.12182	0.00117605	0.00617078	0.0789786	0.163438	0.206325	0.302449	0.0467548	1.03294	0.319195	1.24763	-0.27244	0.594947	0.000638028	0.00306682	0.976119	0.00254229	0.00485035	-0.234228	0.85014	-0.134022	0.911287	-0.232691
139	AT1G06210	AT1G06210.1_S_377___1	AT1G06210	ENTH/VHS/GAT family protein; FUNCTIONS IN: protein transporter activity; INVOLVED IN: intracellular protein transport, intra-Golgi vesicle-mediated transport; LOCATED IN: Golgi stack, intracellular; EXPRESSED IN: 23 plant structures; EXPRESSED DURING: 13 growth stages; CONTAINS InterPro DOMAIN/s: VHS (InterPro:IPR002014), GAT (InterPro:IPR004152), ENTH/VHS (InterPro:IPR008942); BEST Arabidopsis t…	25.8952	26.0378	26.2506	26.0958	26.0846	26.1992	25.9312	26.0533	26.116	26.5073	26.1594	26.4728	1	1.08263	0.899125	0.978539	1.02199	1.3404	1.05321	1.30869	1.23809	1.17137	1.33739	0.0756567	0.158649	0.421477	0.44265	0.570351	0.508174	0.0027577	1.00191	0.246781	1.18656	-0.244023	0.981967	0.0475811	0.0500161	0.593733	0.256898	0.148263	0.216119	1.1616	0.0817842	1.05833	0.175317
140	AT1G06210	AT1G06210.1_S_377___2	AT1G06210	ENTH/VHS/GAT family protein; FUNCTIONS IN: protein transporter activity; INVOLVED IN: intracellular protein transport, intra-Golgi vesicle-mediated transport; LOCATED IN: Golgi stack, intracellular; EXPRESSED IN: 23 plant structures; EXPRESSED DURING: 13 growth stages; CONTAINS InterPro DOMAIN/s: VHS (InterPro:IPR002014), GAT (InterPro:IPR004152), ENTH/VHS (InterPro:IPR008942); BEST Arabidopsis t…	26.7286	26.5185	26.9111	26.7177	27.2478	26.5312	26.7212	26.6755	27.0856	26.8766	26.7037	26.722	1	0.608546	0.694179	0.672555	0.893695	0.773134	0.685813	0.694588	1.27046	0.987948	1.03276	0.641524	0.534154	0.0966691	0.187562	0.445544	0.454493	-0.0749504	0.949375	0.0530548	1.03746	-0.128005	0.583792	0.697933	0.350893	0.395829	0.735037	0.411018	-0.378553	0.769209	-0.242018	0.845562	-0.315586
141	AT1G06210	AT1G06210.1_S_378___1	AT1G06210	ENTH/VHS/GAT family protein; FUNCTIONS IN: protein transporter activity; INVOLVED IN: intracellular protein transport, intra-Golgi vesicle-mediated transport; LOCATED IN: Golgi stack, intracellular; EXPRESSED IN: 23 plant structures; EXPRESSED DURING: 13 growth stages; CONTAINS InterPro DOMAIN/s: VHS (InterPro:IPR002014), GAT (InterPro:IPR004152), ENTH/VHS (InterPro:IPR008942); BEST Arabidopsis t…	25.7399	26.0903	26.0019	26.0943	25.9177	26.1063	26.1448	25.7656	25.8764	26.1439	26.1737	26.2808	1	1.13963	1.17044	0.899928	0.971793	1.16974	1.19415	1.28618	1.02642	1.02026	1.4292	0.323534	0.387818	0.0978405	0.189085	0.466017	0.464145	-0.00197875	0.998629	0.135122	1.09819	-0.137101	0.984811	0.197507	0.191136	0.4506	0.196199	0.734669	0.268801	1.20481	0.262103	1.19923	0.2022
142	AT1G06220	AT1G06220.3_S_19___2	MEE5	MATERNAL EFFECT EMBRYO ARREST 5 (MEE5); FUNCTIONS IN: translation factor activity, nucleic acid binding, GTP binding, translation elongation factor activity, GTPase activity; INVOLVED IN: regulation of embryo sac egg cell differentiation, embryo development ending in seed dormancy; LOCATED IN: nuclear speck, cell wall, plasma membrane; EXPRESSED IN: whole plant, cultured cell; CONTAINS InterPro D…	24.3343	24.199	24.2358	24.3418	24.4644	24.1879	24.2056	24.3631	24.6147	24.6197	24.5363	24.6578	1	0.825633	0.835778	0.932236	1.10979	1.11369	1.05112	1.14345	1.3489	1.25765	1.22657	0.0246274	0.0697155	0.665439	0.542277	0.994463	0.632333	-0.0275345	0.981096	0.301859	1.23273	-0.329393	0.832063	0.0236336	0.0139963	0.991006	0.211705	0.172269	-0.13554	0.910329	-0.145211	0.904247	-0.0168583
143	AT1G06220	AT1G06220.3_S_42___1	MEE5	MATERNAL EFFECT EMBRYO ARREST 5 (MEE5); FUNCTIONS IN: translation factor activity, nucleic acid binding, GTP binding, translation elongation factor activity, GTPase activity; INVOLVED IN: regulation of embryo sac egg cell differentiation, embryo development ending in seed dormancy; LOCATED IN: nuclear speck, cell wall, plasma membrane; EXPRESSED IN: whole plant, cultured cell; CONTAINS InterPro D…	26.1755	26.1912	26.4652	26.7141	26.4815	26.1159	26.614	26.4305	26.5748	26.3507	26.2145	26.0868	1	0.776131	1.09619	0.965231	1.06681	0.913326	0.831009	0.760632	1.17677	0.758086	0.788031	0.668282	0.543224	0.390578	0.426581	0.066807	0.145433	-0.0239961	0.983505	-0.103779	0.930593	0.0797824	0.843021	0.393469	0.511146	0.48934	0.226029	0.0381817	-0.191317	0.875806	0.0206204	1.0144	-0.000129546
144	AT1G06230	AT1G06230.4_S_109___1	GTE4	global transcription factor group E4 (GTE4); CONTAINS InterPro DOMAIN/s: Bromodomain (InterPro:IPR001487); BEST Arabidopsis thaliana protein match is: DNA-binding bromodomain-containing protein (TAIR:AT1G17790.1); Has 9656 Blast hits to 6188 proteins in 362 species: Archae - 8; Bacteria - 274; Metazoa - 4793; Fungi - 1365; Plants - 669; Viruses - 49; Other Eukaryotes - 2498 (source: NCBI BLink).	24.5271	24.5893	24.332	24.4292	24.2373	24.3319	24.2771	24.0497	24.2557	24.1042	24.1161	24.1542	1	1.06778	1.02799	0.878097	1.01283	0.911892	0.919448	0.944022	0.854007	0.894416	1.07508	0.00620233	0.0236404	0.549234	0.499886	0.80877	0.585767	0.245397	1.18542	-0.0664571	0.95498	0.311854	0.0153648	0.499341	0.00247809	0.117528	0.676033	0.0347631	0.00180839	1.00125	-0.0982532	0.934163	-0.128964
145	AT1G06230	AT1G06230.4_S_192___1	GTE4	global transcription factor group E4 (GTE4); CONTAINS InterPro DOMAIN/s: Bromodomain (InterPro:IPR001487); BEST Arabidopsis thaliana protein match is: DNA-binding bromodomain-containing protein (TAIR:AT1G17790.1); Has 9656 Blast hits to 6188 proteins in 362 species: Archae - 8; Bacteria - 274; Metazoa - 4793; Fungi - 1365; Plants - 669; Viruses - 49; Other Eukaryotes - 2498 (source: NCBI BLink).	25.7703	25.9022	25.9131	26.0552	26.0519	25.8732	26.0649	26.0019	26.0674	26.0913	25.8926	25.5387	1	0.883516	1.00905	0.965941	1.01085	1.02769	0.89547	0.700674	1.16318	0.88744	0.72538	0.70923	0.556453	0.902903	0.610452	0.347156	0.402145	-0.0877197	0.941009	-0.100459	0.932736	0.012739	0.507889	0.448604	0.923224	0.819614	0.388712	0.243511	-0.00763602	0.994721	-0.00634119	0.995614	-0.0979423
146	AT1G06230	AT1G06230.4_S_209___1	GTE4	global transcription factor group E4 (GTE4); CONTAINS InterPro DOMAIN/s: Bromodomain (InterPro:IPR001487); BEST Arabidopsis thaliana protein match is: DNA-binding bromodomain-containing protein (TAIR:AT1G17790.1); Has 9656 Blast hits to 6188 proteins in 362 species: Archae - 8; Bacteria - 274; Metazoa - 4793; Fungi - 1365; Plants - 669; Viruses - 49; Other Eukaryotes - 2498 (source: NCBI BLink).	24.425	24.2355	24.6402	24.7347	24.5035	24.6491	24.622	24.5702	24.4938	24.5648	24.4313	24.3521	1	1.10618	1.08554	1.04729	0.993265	1.04338	0.95119	0.900379	0.94323	0.876234	0.859727	0.467971	0.465046	0.817324	0.588121	0.258448	0.343779	-0.0773298	0.94781	-0.125682	0.916571	0.0483524	0.452395	0.224207	0.637856	0.31173	0.702477	0.140712	0.0090367	1.00628	0.0903876	1.06466	0.0782161
147	AT1G06230	AT1G06230.4_S_209___2	GTE4	global transcription factor group E4 (GTE4); CONTAINS InterPro DOMAIN/s: Bromodomain (InterPro:IPR001487); BEST Arabidopsis thaliana protein match is: DNA-binding bromodomain-containing protein (TAIR:AT1G17790.1); Has 9656 Blast hits to 6188 proteins in 362 species: Archae - 8; Bacteria - 274; Metazoa - 4793; Fungi - 1365; Plants - 669; Viruses - 49; Other Eukaryotes - 2498 (source: NCBI BLink).	26.46	26.0383	26.4642	26.1463	26.5317	26.035	26.3882	26.52	26.5327	26.2561	26.1191	26.1831	1	0.708709	0.905271	0.991878	1.00065	0.826098	0.751231	0.785305	1.16564	0.829841	0.791735	0.733762	0.564031	0.108955	0.203114	0.635754	0.532152	-0.0915409	0.93852	-0.0959874	0.935632	0.00444657	0.508049	0.487764	0.974293	0.736229	0.544466	0.68247	-0.398349	0.758726	-0.184343	0.88005	-0.225031
148	AT1G06230	AT1G06230.4_S_210___1	GTE4	global transcription factor group E4 (GTE4); CONTAINS InterPro DOMAIN/s: Bromodomain (InterPro:IPR001487); BEST Arabidopsis thaliana protein match is: DNA-binding bromodomain-containing protein (TAIR:AT1G17790.1); Has 9656 Blast hits to 6188 proteins in 362 species: Archae - 8; Bacteria - 274; Metazoa - 4793; Fungi - 1365; Plants - 669; Viruses - 49; Other Eukaryotes - 2498 (source: NCBI BLink).	24.5385	24.3423	24.6157	24.4236	24.4603	23.8859	24.4393	24.497	24.4046	24.6038	24.4433	24.478	1	0.671592	0.985555	1.02576	0.962145	1.10459	0.988316	1.01234	1.64473	1.0028	0.986921	0.415847	0.439797	0.499212	0.479035	0.445933	0.45468	0.159372	1.1168	0.161806	1.11869	-0.00243304	0.256276	0.249186	0.986078	0.522001	0.168867	0.817259	-0.190451	0.876332	0.0316442	1.02218	-0.0016173
149	AT1G06230	AT1G06230.4_S_61___1	GTE4	global transcription factor group E4 (GTE4); CONTAINS InterPro DOMAIN/s: Bromodomain (InterPro:IPR001487); BEST Arabidopsis thaliana protein match is: DNA-binding bromodomain-containing protein (TAIR:AT1G17790.1); Has 9656 Blast hits to 6188 proteins in 362 species: Archae - 8; Bacteria - 274; Metazoa - 4793; Fungi - 1365; Plants - 669; Viruses - 49; Other Eukaryotes - 2498 (source: NCBI BLink).	25.1588	25.2535	25.3693	25.4137	25.4207	25.1445	25.4041	25.5156	25.1634	25.1128	25.2825	24.9656	1	0.825727	0.988534	1.06795	0.836658	0.807779	0.908662	0.72943	0.978265	0.919202	0.683018	0.0453384	0.110079	0.411926	0.43779	0.418108	0.440947	-0.0724122	0.951047	-0.240136	0.846665	0.167724	0.453745	0.0156994	0.0865942	0.646092	0.0466921	0.202547	-0.0774239	0.947748	0.10433	1.075	0.0506176
150	AT1G06230	AT1G06230.4_S_90___1	GTE4	global transcription factor group E4 (GTE4); CONTAINS InterPro DOMAIN/s: Bromodomain (InterPro:IPR001487); BEST Arabidopsis thaliana protein match is: DNA-binding bromodomain-containing protein (TAIR:AT1G17790.1); Has 9656 Blast hits to 6188 proteins in 362 species: Archae - 8; Bacteria - 274; Metazoa - 4793; Fungi - 1365; Plants - 669; Viruses - 49; Other Eukaryotes - 2498 (source: NCBI BLink).	22.924	23.0589	23.1266	23.1001	23.2162	23.0253	23.2443	23.0555	23.1596	22.9879	23.054	23.0844	1	0.876079	1.01969	0.894602	0.961543	0.853646	0.893632	0.91266	0.974394	0.876376	1.02019	0.682894	0.548032	0.778971	0.577376	0.830126	0.591599	-0.0829934	0.944097	-0.0638864	0.956683	-0.019107	0.406628	0.522346	0.847973	0.628871	0.898959	0.793205	-0.0759023	0.948749	0.0416769	1.02931	-0.0199531
151	AT1G06230	AT1G06230.4_T_581___1	GTE4	global transcription factor group E4 (GTE4); CONTAINS InterPro DOMAIN/s: Bromodomain (InterPro:IPR001487); BEST Arabidopsis thaliana protein match is: DNA-binding bromodomain-containing protein (TAIR:AT1G17790.1); Has 9656 Blast hits to 6188 proteins in 362 species: Archae - 8; Bacteria - 274; Metazoa - 4793; Fungi - 1365; Plants - 669; Viruses - 49; Other Eukaryotes - 2498 (source: NCBI BLink).	22.7554	22.5608	23.0293	23.291	22.7014	22.7168	23.2474	23.2616	22.7284	22.2788	22.8051	22.7711	1	1.01076	1.46007	1.47448	1.01891	0.746061	1.0745	1.04953	0.738121	0.735922	0.711802	0.00144907	0.00731188	1.81598e-06	3.11043e-05	0.329115	0.391274	-0.0726622	0.950882	-0.335969	0.792252	0.263307	0.429531	0.00058281	0.00581304	0.686583	0.0026931	0.0269334	-0.209594	0.864781	0.298867	1.23018	0.379508
152	AT1G06230	AT1G06230.4_T_88___1	GTE4	global transcription factor group E4 (GTE4); CONTAINS InterPro DOMAIN/s: Bromodomain (InterPro:IPR001487); BEST Arabidopsis thaliana protein match is: DNA-binding bromodomain-containing protein (TAIR:AT1G17790.1); Has 9656 Blast hits to 6188 proteins in 362 species: Archae - 8; Bacteria - 274; Metazoa - 4793; Fungi - 1365; Plants - 669; Viruses - 49; Other Eukaryotes - 2498 (source: NCBI BLink).	23.867	23.9218	23.8201	23.8582	23.8803	23.8835	23.7665	23.7751	23.7254	23.8089	23.7481	23.7695	1	1.00225	0.924159	0.929692	0.89822	0.951693	0.912426	0.926066	0.949556	0.987305	0.996099	0.0054766	0.0213996	0.068268	0.147663	0.702542	0.554343	0.0404036	1.0284	-0.0634013	0.957005	0.103805	0.194197	0.0442349	0.00143587	0.55806	0.111589	0.0258014	0.0471658	1.03323	-0.046027	0.9686	-0.0233066
153	AT1G06400	AT1G06400.1_S_182___1	ARA2	ARA-2; FUNCTIONS IN: GTP binding; INVOLVED IN: protein transport, small GTPase mediated signal transduction; LOCATED IN: plasma membrane; EXPRESSED IN: 22 plant structures; EXPRESSED DURING: 13 growth stages; CONTAINS InterPro DOMAIN/s: Ras GTPase (InterPro:IPR001806), Small GTP-binding protein (InterPro:IPR005225), Small GTPase (InterPro:IPR020851), Ras (InterPro:IPR013753), Ras small GTPase, Ra…	21.9791	21.9366	21.7894	22.0221	21.7768	22.1415	21.8283	21.7527	22.083	22.0621	22.3139	22.5057	1	1.28762	1.03633	0.983452	1.23645	1.21865	1.45108	1.65733	0.946435	1.40021	1.68522	0.000220635	0.00157651	0.466304	0.464277	0.0423371	0.104684	0.0569762	1.04028	0.366339	1.28908	-0.309363	0.519417	0.000125529	0.00094502	0.293619	0.000109467	0.00445219	0.100442	1.0721	0.0309142	1.02166	0.147212
154	AT1G06410	AT1G06410.3_S_5___1	ATTPS7	trehalose-phosphatase/synthase 7 (TPS7); FUNCTIONS IN: transferase activity, transferring glycosyl groups, trehalose-phosphatase activity; INVOLVED IN: trehalose biosynthetic process, metabolic process; EXPRESSED IN: 27 plant structures; EXPRESSED DURING: 15 growth stages; CONTAINS InterPro DOMAIN/s: HAD-superfamily hydrolase, subfamily IIB (InterPro:IPR006379), Glycosyl transferase, family 20 (I…	26.599	26.1714	26.0719	26.1243	26.6337	25.8827	25.7058	26.2863	26.8359	26.5479	26.6972	26.5366	1	0.594193	0.52562	0.785984	1.15045	0.942291	1.04503	0.934924	1.58583	1.98818	1.18949	0.0137169	0.0443264	0.0577395	0.131128	0.742692	0.566729	0.114551	1.08264	0.52731	1.44124	-0.412759	0.529808	0.0054143	0.0270604	0.75958	0.030706	0.232829	-0.48886	0.712588	-0.531224	0.691967	-0.373788
155	AT1G06410	AT1G06410.3_T_32___1	ATTPS7	trehalose-phosphatase/synthase 7 (TPS7); FUNCTIONS IN: transferase activity, transferring glycosyl groups, trehalose-phosphatase activity; INVOLVED IN: trehalose biosynthetic process, metabolic process; EXPRESSED IN: 27 plant structures; EXPRESSED DURING: 15 growth stages; CONTAINS InterPro DOMAIN/s: HAD-superfamily hydrolase, subfamily IIB (InterPro:IPR006379), Glycosyl transferase, family 20 (I…	23.4	23.512	23.5188	23.5359	23.3829	23.5008	23.2993	23.59	23.7267	23.9192	23.7932	23.6911	1	1.08521	0.943703	1.15438	1.2691	1.45031	1.32896	1.23823	1.33644	1.40824	1.07264	0.00102098	0.00550025	0.54092	0.496542	0.779191	0.577439	0.0484458	1.03415	0.339313	1.26515	-0.290867	0.600491	0.000567762	0.00269055	0.820808	0.00655572	0.0385581	0.140848	1.10255	0.0339085	1.02378	0.102521
156	AT1G06410	AT1G06410.3_T_7___1	ATTPS7	trehalose-phosphatase/synthase 7 (TPS7); FUNCTIONS IN: transferase activity, transferring glycosyl groups, trehalose-phosphatase activity; INVOLVED IN: trehalose biosynthetic process, metabolic process; EXPRESSED IN: 27 plant structures; EXPRESSED DURING: 15 growth stages; CONTAINS InterPro DOMAIN/s: HAD-superfamily hydrolase, subfamily IIB (InterPro:IPR006379), Glycosyl transferase, family 20 (I…	22.987	23.6115	23.6872	24.018	23.3386	23.6217	23.6508	23.8476	23.4912	23.7856	23.5663	23.2668	1	1.21684	1.24157	1.42302	1.11156	1.36322	1.17094	0.951478	1.1203	0.943108	0.668631	0.773959	0.575933	0.0106734	0.0363912	0.0311281	0.0832611	-0.038765	0.973488	-0.0871876	0.941356	0.0484226	0.751496	0.477262	0.692515	0.629532	0.173717	0.0113704	0.400682	1.32013	0.362484	1.28564	0.438541
157	AT1G06460	AT1G06460.1_S_140___1	ACD32.1	alpha-crystallin domain 32.1 (ACD32.1); INVOLVED IN: response to heat; LOCATED IN: peroxisome; EXPRESSED IN: 23 plant structures; EXPRESSED DURING: 15 growth stages; CONTAINS InterPro DOMAIN/s: Heat shock protein Hsp20 (InterPro:IPR002068), HSP20-like chaperone (InterPro:IPR008978); BEST Arabidopsis thaliana protein match is: heat shock protein 17.6A (TAIR:AT5G12030.1); Has 3590 Blast hits to 359…	23.7818	23.6467	23.5842	23.6925	23.8434	23.4263	23.17	23.3845	23.4664	23.2085	23.4379	23.3164	1	0.748935	0.627016	0.727519	0.770036	0.643984	0.754945	0.693983	0.859866	1.20403	0.953905	0.00843126	0.0301931	0.0515807	0.120909	0.377343	0.419375	0.220241	1.16493	-0.0987578	0.933837	0.318999	0.0332547	0.33056	0.00261657	0.113547	0.177943	0.0354671	-0.270034	0.8293	-0.29985	0.812337	-0.232754
158	AT1G06460	AT1G06460.1_S_162___1	ACD32.1	alpha-crystallin domain 32.1 (ACD32.1); INVOLVED IN: response to heat; LOCATED IN: peroxisome; EXPRESSED IN: 23 plant structures; EXPRESSED DURING: 15 growth stages; CONTAINS InterPro DOMAIN/s: Heat shock protein Hsp20 (InterPro:IPR002068), HSP20-like chaperone (InterPro:IPR008978); BEST Arabidopsis thaliana protein match is: heat shock protein 17.6A (TAIR:AT5G12030.1); Has 3590 Blast hits to 359…	25.4292	25.3132	25.5992	25.3494	25.3853	25.2252	25.113	25.1969	24.5973	24.4578	24.153	24.1153	1	0.894959	0.827997	0.877593	0.579129	0.525752	0.425631	0.414664	0.587459	0.514049	0.472501	3.19692e-13	9.25901e-11	0.263532	0.347493	0.412577	0.438125	0.192641	1.14285	-0.899279	0.536155	1.09192	0.0878154	1.38005e-10	3.79119e-13	0.255879	1.05103e-08	1.94884e-11	-0.138551	0.908431	-0.182204	0.881356	-0.250029
159	AT1G06460	AT1G06460.1_S_185___1	ACD32.1	alpha-crystallin domain 32.1 (ACD32.1); INVOLVED IN: response to heat; LOCATED IN: peroxisome; EXPRESSED IN: 23 plant structures; EXPRESSED DURING: 15 growth stages; CONTAINS InterPro DOMAIN/s: Heat shock protein Hsp20 (InterPro:IPR002068), HSP20-like chaperone (InterPro:IPR008978); BEST Arabidopsis thaliana protein match is: heat shock protein 17.6A (TAIR:AT5G12030.1); Has 3590 Blast hits to 359…	24.8702	24.9321	25.1654	24.9645	24.6458	24.3784	24.7865	24.6708	24.0511	23.662	23.9786	23.6599	1	0.83081	1.10239	1.01749	0.662179	0.505632	0.629707	0.504894	0.608601	0.571218	0.496217	1.57016e-11	2.24013e-09	0.167995	0.267501	0.778878	0.577349	0.362656	1.28579	-0.782495	0.58136	1.14515	0.00568445	1.04927e-07	4.3771e-12	0.0686111	5.02796e-06	3.28707e-10	-0.198222	0.871624	0.121075	1.08754	-0.0906474
160	AT1G06460	AT1G06460.1_S_70___1	ACD32.1	alpha-crystallin domain 32.1 (ACD32.1); INVOLVED IN: response to heat; LOCATED IN: peroxisome; EXPRESSED IN: 23 plant structures; EXPRESSED DURING: 15 growth stages; CONTAINS InterPro DOMAIN/s: Heat shock protein Hsp20 (InterPro:IPR002068), HSP20-like chaperone (InterPro:IPR008978); BEST Arabidopsis thaliana protein match is: heat shock protein 17.6A (TAIR:AT5G12030.1); Has 3590 Blast hits to 359…	24.556	24.3297	24.4229	24.3915	24.7999	24.1903	24.3002	24.2792	24.4326	24.1887	24.3077	23.959	1	0.655401	0.707263	0.697047	0.775242	0.654672	0.710958	0.558306	0.998888	1.00522	0.80096	0.0783	0.162467	0.00320356	0.0139027	0.486337	0.473366	0.032636	1.02288	-0.170392	0.888601	0.203028	0.730118	0.0763054	0.0359114	0.560885	0.170567	0.173967	-0.359887	0.779226	-0.252531	0.839423	-0.386246
161	AT1G06570	AT1G06570.1_S_21___1	PDS1	phytoene desaturation 1 (PDS1); CONTAINS InterPro DOMAIN/s: 4-hydroxyphenylpyruvate dioxygenase (InterPro:IPR005956), Glyoxalase/bleomycin resistance protein/dioxygenase (InterPro:IPR004360); Has 2414 Blast hits to 2412 proteins in 817 species: Archae - 3; Bacteria - 1671; Metazoa - 206; Fungi - 158; Plants - 88; Viruses - 0; Other Eukaryotes - 288 (source: NCBI BLink).	26.1324	26.1636	26.0986	26.1404	26.079	26.2775	26.1538	26.2049	26.2917	26.2451	26.4346	26.4442	1	1.14755	1.05325	1.09119	1.15889	1.12203	1.2795	1.28808	0.977764	1.21481	1.18043	0.00147384	0.00741323	0.582962	0.51299	0.497242	0.478176	-0.0450518	0.969255	0.175087	1.12903	-0.220139	0.457059	0.00540764	0.00061999	0.808682	0.0220571	0.0060981	0.0610775	1.04324	0.0613124	1.04341	0.0954804
162	AT1G06620	AT1G06620.2_T_48___1	AT1G06620	2-oxoglutarate (2OG) and Fe(II)-dependent oxygenase superfamily protein; CONTAINS InterPro DOMAIN/s: Oxoglutarate/iron-dependent oxygenase (InterPro:IPR005123); BEST Arabidopsis thaliana protein match is: 2-oxoglutarate (2OG) and Fe(II)-dependent oxygenase superfamily protein (TAIR:AT3G61400.1); Has 8339 Blast hits to 8299 proteins in 1003 species: Archae - 0; Bacteria - 1128; Metazoa - 122; Fung…	24.0027	24.0665	24.0298	24.0385	24.1617	24.0137	23.9811	24.0321	24.0211	24.2392	24.0743	24.1	1	0.902503	0.882343	0.914095	0.907105	1.05516	0.941198	0.958122	1.16915	1.0667	1.04816	0.238944	0.329039	0.538656	0.495624	0.21145	0.306802	-0.0128244	0.99115	0.0614568	1.04352	-0.0742812	0.782677	0.190042	0.11469	0.47633	0.0584117	0.391216	0.0446501	1.03143	-0.033411	0.977107	-0.0049532
163	AT1G06670	AT1G06670.1_S_1020___1	NIH	nuclear DEIH-boxhelicase (NIH); CONTAINS InterPro DOMAIN/s: Helicase-associated domain (InterPro:IPR007502), DNA/RNA helicase, DEAD/DEAH box type, N-terminal (InterPro:IPR011545), Ankyrin repeat-containing domain (InterPro:IPR020683), DEAD-like helicase, N-terminal (InterPro:IPR014001), DNA/RNA helicase, C-terminal (InterPro:IPR001650), Single-stranded nucleic acid binding R3H (InterPro:IPR001374…	22.858	23.3453	23.3465	23.0868	22.946	23.0465	22.7791	22.7634	23.0328	23.3578	22.9874	23.2923	1	1.07214	0.890731	0.881139	1.06204	1.33033	1.02911	1.27133	1.24082	1.15535	1.44283	0.114634	0.21001	0.369511	0.415014	0.700524	0.553703	0.27538	1.21031	0.28384	1.21743	-0.00845933	0.0757076	0.0674194	0.955758	0.241049	0.339576	0.70104	0.304228	1.23476	0.0920172	1.06586	0.101909
164	AT1G06680	AT1G06680.1_S_134___1	PSBP-1	photosystem II subunit P-1 (PSBP-1); FUNCTIONS IN: poly(U) RNA binding; INVOLVED IN: photosynthesis, light reaction, defense response to bacterium, response to light intensity; LOCATED IN: in 12 components; EXPRESSED IN: 27 plant structures; EXPRESSED DURING: 15 growth stages; CONTAINS InterPro DOMAIN/s: Photosystem II oxygen evolving complex protein PsbP (InterPro:IPR002683), Mog1/PsbP/DUF1795, …	24.3393	23.8717	24.1651	24.2153	23.7505	24.0648	24.1992	24.3836	24.1795	24.2634	24.2627	23.9071	1	1.24337	1.36485	1.55094	1.34627	1.42694	1.42626	1.11463	1.14764	1.04499	0.718679	0.883385	0.605541	0.701721	0.554083	0.0555169	0.12749	0.0483178	1.03406	0.0536359	1.03788	-0.00531809	0.685351	0.652943	0.9644	0.136686	0.106178	0.298267	-0.023125	0.984099	0.119266	1.08618	0.0788912
165	AT1G06680	AT1G06680.1_S_147___1	PSBP-1	photosystem II subunit P-1 (PSBP-1); FUNCTIONS IN: poly(U) RNA binding; INVOLVED IN: photosynthesis, light reaction, defense response to bacterium, response to light intensity; LOCATED IN: in 12 components; EXPRESSED IN: 27 plant structures; EXPRESSED DURING: 15 growth stages; CONTAINS InterPro DOMAIN/s: Photosystem II oxygen evolving complex protein PsbP (InterPro:IPR002683), Mog1/PsbP/DUF1795, …	26.6113	26.6267	26.6452	26.6113	26.8665	26.5394	26.4292	26.5332	26.6782	26.7551	26.5854	26.6764	1	0.797148	0.738533	0.79374	0.87765	0.925693	0.822984	0.876565	1.16126	1.11435	1.10435	0.685025	0.548725	0.495767	0.477531	0.612578	0.52393	0.031525	1.02209	0.0816999	1.05826	-0.0501748	0.73978	0.390918	0.597382	0.48264	0.476908	0.936075	-0.0782635	0.947197	-0.165393	0.891685	-0.111691
166	AT1G06680	AT1G06680.1_S_153___1	PSBP-1	photosystem II subunit P-1 (PSBP-1); FUNCTIONS IN: poly(U) RNA binding; INVOLVED IN: photosynthesis, light reaction, defense response to bacterium, response to light intensity; LOCATED IN: in 12 components; EXPRESSED IN: 27 plant structures; EXPRESSED DURING: 15 growth stages; CONTAINS InterPro DOMAIN/s: Photosystem II oxygen evolving complex protein PsbP (InterPro:IPR002683), Mog1/PsbP/DUF1795, …	26.316	26.1815	26.3873	26.3313	26.4753	26.3046	26.3188	26.4102	26.5243	26.4299	26.5356	26.3286	1	0.888405	0.897171	0.955859	1.03451	0.969016	1.04271	0.903284	1.09074	1.16222	0.944997	0.183589	0.282259	0.485286	0.472897	0.811281	0.586461	-0.0731839	0.950538	0.0773785	1.0551	-0.150562	0.366908	0.340328	0.0670275	0.737134	0.599018	0.310492	-0.133166	0.911828	-0.0246086	0.983087	-0.081831
167	AT1G06680	AT1G06680.1_S_159___1	PSBP-1	photosystem II subunit P-1 (PSBP-1); FUNCTIONS IN: poly(U) RNA binding; INVOLVED IN: photosynthesis, light reaction, defense response to bacterium, response to light intensity; LOCATED IN: in 12 components; EXPRESSED IN: 27 plant structures; EXPRESSED DURING: 15 growth stages; CONTAINS InterPro DOMAIN/s: Photosystem II oxygen evolving complex protein PsbP (InterPro:IPR002683), Mog1/PsbP/DUF1795, …	24.262	24.2222	24.1623	24.3187	24.6695	24.1139	24.1251	24.1754	24.0695	24.0058	24.0997	24.1468	1	0.680384	0.68567	0.710008	0.659758	0.631258	0.673696	0.696076	0.927797	0.982537	0.980378	0.0561867	0.128593	0.0981356	0.189467	0.125279	0.222483	-0.0297047	0.979621	-0.190529	0.876284	0.160825	0.721638	0.025924	0.0582362	0.141073	0.0159372	0.38302	-0.219705	0.858741	-0.204677	0.867733	-0.120036
168	AT1G06680	AT1G06680.1_T_133___1	PSBP-1	photosystem II subunit P-1 (PSBP-1); FUNCTIONS IN: poly(U) RNA binding; INVOLVED IN: photosynthesis, light reaction, defense response to bacterium, response to light intensity; LOCATED IN: in 12 components; EXPRESSED IN: 27 plant structures; EXPRESSED DURING: 15 growth stages; CONTAINS InterPro DOMAIN/s: Photosystem II oxygen evolving complex protein PsbP (InterPro:IPR002683), Mog1/PsbP/DUF1795, …	23.9798	24.1202	24.0605	24.1579	24.2046	24.0337	24.0476	24.0238	23.9357	23.9015	23.9122	23.9699	1	0.888315	0.896887	0.882199	0.829976	0.810517	0.816524	0.849887	0.912421	0.910397	0.963373	0.000368999	0.0023993	0.769009	0.574501	0.0740879	0.156355	0.00216951	1.0015	-0.147588	0.902759	0.149757	0.956621	0.000522161	0.000441292	0.0264931	0.00408768	0.00502015	-0.0215569	0.985169	-0.0332879	0.977191	0.0104966
169	AT1G06680	AT1G06680.1_T_149___1	PSBP-1	photosystem II subunit P-1 (PSBP-1); FUNCTIONS IN: poly(U) RNA binding; INVOLVED IN: photosynthesis, light reaction, defense response to bacterium, response to light intensity; LOCATED IN: in 12 components; EXPRESSED IN: 27 plant structures; EXPRESSED DURING: 15 growth stages; CONTAINS InterPro DOMAIN/s: Photosystem II oxygen evolving complex protein PsbP (InterPro:IPR002683), Mog1/PsbP/DUF1795, …	27.5932	27.3751	27.636	27.6924	27.8486	27.416	27.5441	27.5969	27.7196	27.6713	27.4254	27.5845	1	0.74094	0.809731	0.83995	0.914461	0.884369	0.745769	0.832755	1.19358	0.921009	0.991434	0.923666	0.615572	0.058082	0.131684	0.178455	0.277487	-0.0272156	0.981312	-0.00120998	0.999162	-0.0260056	0.725647	0.987544	0.737369	0.47845	0.411683	0.170237	-0.233002	0.850862	-0.185303	0.879465	-0.0958108
170	AT1G06840	AT1G06840.1_S_783___1	AT1G06840	Leucine-rich repeat protein kinase family protein; FUNCTIONS IN: protein serine/threonine kinase activity, protein kinase activity, ATP binding; INVOLVED IN: transmembrane receptor protein tyrosine kinase signaling pathway, protein amino acid phosphorylation; LOCATED IN: plasma membrane, membrane; EXPRESSED IN: 20 plant structures; EXPRESSED DURING: 9 growth stages; CONTAINS InterPro DOMAIN/s: Pr…	24.5195	24.3976	24.6001	24.406	24.687	24.6213	24.5215	24.7098	24.0366	23.939	23.6305	23.634	1	0.955484	0.891669	1.01594	0.637107	0.59546	0.480805	0.481968	0.623202	0.53922	0.474404	4.0689e-09	2.11333e-07	0.557991	0.503357	0.564725	0.505994	-0.1541	0.898693	-0.824872	0.564532	0.670772	0.182217	3.09531e-09	3.6663e-07	0.499896	1.60011e-07	9.232e-06	-0.0950343	0.93625	-0.163619	0.892783	-0.164416
171	AT1G06850	AT1G06850.2_S_117___1	AtbZIP52	basic leucine-zipper 52 (bZIP52); FUNCTIONS IN: DNA binding, sequence-specific DNA binding transcription factor activity; INVOLVED IN: regulation of transcription, DNA-dependent; EXPRESSED IN: 23 plant structures; EXPRESSED DURING: 15 growth stages; CONTAINS InterPro DOMAIN/s: Basic-leucine zipper (bZIP) transcription factor (InterPro:IPR004827), bZIP transcription factor, bZIP-1 (InterPro:IPR011…	24.1948	24.116	24.0378	24.0448	24.1719	24.0948	24.0089	23.9562	23.9944	24.0929	23.9705	24.0616	1	0.947958	0.893157	0.861124	0.884224	0.946698	0.869675	0.926418	0.998671	0.973709	1.07582	0.249917	0.337431	0.0420295	0.104123	0.330891	0.392365	0.0404117	1.02841	-0.0281078	0.980706	0.0685194	0.32655	0.493873	0.0993289	0.833449	0.175082	0.162802	-0.0191531	0.986812	-0.114642	0.923612	-0.099485
172	AT1G06890	AT1G06890.4_S_334___1	AT1G06890	nodulin MtN21 /EamA-like transporter family protein; CONTAINS InterPro DOMAIN/s: Protein of unknown function DUF250 (InterPro:IPR004853); BEST Arabidopsis thaliana protein match is: Nucleotide/sugar transporter family protein (TAIR:AT2G30460.2); Has 2654 Blast hits to 2649 proteins in 293 species: Archae - 2; Bacteria - 105; Metazoa - 662; Fungi - 435; Plants - 1177; Viruses - 0; Other Eukaryotes…	23.8212	24.1577	24.2021	24.2101	24.5579	24.1185	24.2003	24.2424	24.5398	24.4502	24.4425	24.196	1	0.737466	0.780459	0.803566	0.987555	0.928085	0.92316	0.778123	1.25848	1.18284	0.968337	0.00842371	0.0301716	0.850528	0.597038	0.0401642	0.100695	-0.181995	0.881483	0.127363	1.0923	-0.309358	0.0630711	0.189271	0.00220836	0.010159	0.336034	0.00357286	-0.0641377	0.956517	-0.0246621	0.983051	-0.0901364
173	AT1G06950	AT1G06950.1_S_483___1	ATTIC110	translocon at the inner envelope membrane of chloroplasts 110 (TIC110); INVOLVED IN: protein import into chloroplast stroma, chloroplast organization; LOCATED IN: chloroplast, membrane, chloroplast envelope, Tic complex; EXPRESSED IN: 23 plant structures; EXPRESSED DURING: 14 growth stages; Has 131 Blast hits to 118 proteins in 52 species: Archae - 4; Bacteria - 6; Metazoa - 16; Fungi - 9; Plants…	22.3003	22.3564	21.8143	22.2545	22.2296	22.1509	21.9193	21.8245	22.6398	22.5307	22.5198	22.7353	1	0.946887	0.806496	0.755169	1.32883	1.23207	1.2228	1.41978	1.30118	1.51618	1.88008	3.77743e-05	0.000372477	0.135332	0.233761	0.464369	0.463381	0.150321	1.10982	0.575304	1.48999	-0.424983	0.210634	1.31468e-05	0.00078182	0.375502	0.000230852	0.00810485	-0.0439073	0.970024	-0.3054	0.809218	-0.118471
174	AT1G07110	AT1G07110.1_S_16___1	F2KP	fructose-2,6-bisphosphatase (F2KP); FUNCTIONS IN: fructose-2,6-bisphosphate 2-phosphatase activity; INVOLVED IN: N-terminal protein myristoylation, fructose metabolic process; LOCATED IN: cytosol, plasma membrane; EXPRESSED IN: 24 plant structures; EXPRESSED DURING: 14 growth stages; CONTAINS InterPro DOMAIN/s: Bifunctional 6-phosphofructo-2-kinase/fructose-2, 6-bisphosphate 2-phosphatase (InterP…	21.8848	21.9483	22.0971	22.0469	21.9939	22.1602	22.1252	21.843	22.4124	22.2883	22.2567	22.1728	1	1.12221	1.09529	0.900709	1.33654	1.2264	1.19977	1.13199	1.09284	1.09538	1.25677	0.00328116	0.0141738	0.550577	0.500421	0.470157	0.466052	-0.0363426	0.975124	0.251937	1.1908	-0.288279	0.679284	0.00586803	0.00183014	0.523637	0.0476421	0.0126388	0.0352571	1.02474	0.0626424	1.04438	-0.0761314
175	AT1G07110	AT1G07110.1_S_216___1	F2KP	fructose-2,6-bisphosphatase (F2KP); FUNCTIONS IN: fructose-2,6-bisphosphate 2-phosphatase activity; INVOLVED IN: N-terminal protein myristoylation, fructose metabolic process; LOCATED IN: cytosol, plasma membrane; EXPRESSED IN: 24 plant structures; EXPRESSED DURING: 14 growth stages; CONTAINS InterPro DOMAIN/s: Bifunctional 6-phosphofructo-2-kinase/fructose-2, 6-bisphosphate 2-phosphatase (InterP…	24.2909	24.2865	24.2841	24.9791	24.0854	24.1503	23.8234	24.78	24.3589	24.382	24.6292	25.3514	1	1.04596	0.833934	1.61844	1.20875	1.22824	1.45782	2.40488	1.17427	1.74812	1.48593	6.14354e-06	8.43071e-05	1.44238e-11	2.08983e-09	0.235935	0.326693	0.25034	1.18949	0.47061	1.38569	-0.22027	0.0046854	1.10468e-06	0.0120392	0.0390734	7.92094e-06	0.0644244	0.02785	1.01949	0.000508633	1.00035	0.791751
176	AT1G07110	AT1G07110.1_S_216___2	F2KP	fructose-2,6-bisphosphatase (F2KP); FUNCTIONS IN: fructose-2,6-bisphosphate 2-phosphatase activity; INVOLVED IN: N-terminal protein myristoylation, fructose metabolic process; LOCATED IN: cytosol, plasma membrane; EXPRESSED IN: 24 plant structures; EXPRESSED DURING: 14 growth stages; CONTAINS InterPro DOMAIN/s: Bifunctional 6-phosphofructo-2-kinase/fructose-2, 6-bisphosphate 2-phosphatase (InterP…	22.6048	23.0801	23.0629	23.8896	22.4528	22.8641	23.3529	23.8048	22.5587	23.3881	23.6784	24.0454	1	1.32983	1.8661	2.55256	1.07615	1.91221	2.33848	3.01592	1.43793	1.25314	1.18152	0.128661	0.226329	1.62068e-08	6.54715e-07	0.77328	0.575737	0.0407149	1.02862	0.299016	1.23031	-0.258302	0.796167	0.062429	0.105905	0.800707	0.347334	0.293927	0.571971	1.48655	0.825914	1.77266	1.37448
177	AT1G07110	AT1G07110.1_S_218___1	F2KP	fructose-2,6-bisphosphatase (F2KP); FUNCTIONS IN: fructose-2,6-bisphosphate 2-phosphatase activity; INVOLVED IN: N-terminal protein myristoylation, fructose metabolic process; LOCATED IN: cytosol, plasma membrane; EXPRESSED IN: 24 plant structures; EXPRESSED DURING: 14 growth stages; CONTAINS InterPro DOMAIN/s: Bifunctional 6-phosphofructo-2-kinase/fructose-2, 6-bisphosphate 2-phosphatase (InterP…	26.7021	26.5992	26.5101	26.473	26.565	26.6352	26.4752	26.522	26.5718	26.5464	26.6233	26.5634	1	1.04982	0.939653	0.970639	1.00469	0.987152	1.04125	0.998912	0.940304	1.10812	1.02913	0.877772	0.60411	0.416402	0.440079	0.564577	0.505936	0.0217403	1.01518	0.0268726	1.0188	-0.00513223	0.698552	0.632293	0.927101	0.753087	0.640704	0.519505	-0.0194087	0.986637	-0.0767714	0.948177	-0.0934883
178	AT1G07110	AT1G07110.1_S_218___2	F2KP	fructose-2,6-bisphosphatase (F2KP); FUNCTIONS IN: fructose-2,6-bisphosphate 2-phosphatase activity; INVOLVED IN: N-terminal protein myristoylation, fructose metabolic process; LOCATED IN: cytosol, plasma membrane; EXPRESSED IN: 24 plant structures; EXPRESSED DURING: 14 growth stages; CONTAINS InterPro DOMAIN/s: Bifunctional 6-phosphofructo-2-kinase/fructose-2, 6-bisphosphate 2-phosphatase (InterP…	24.0182	24.0312	23.9442	24.0283	24.0435	23.9966	23.9046	23.9065	23.8637	23.9465	23.9402	24.0298	1	0.968035	0.908183	0.909384	0.882842	0.934947	0.930888	0.990553	0.965819	1.025	1.08926	0.238547	0.328731	0.431313	0.447558	0.154676	0.254238	0.0426779	1.03002	-0.0177447	0.987776	0.0604226	0.243476	0.625679	0.101063	0.487045	0.0582276	0.221094	0.016295	1.01136	-0.0455107	0.968947	0.0130427
179	AT1G07110	AT1G07110.1_S_220___1	F2KP	fructose-2,6-bisphosphatase (F2KP); FUNCTIONS IN: fructose-2,6-bisphosphate 2-phosphatase activity; INVOLVED IN: N-terminal protein myristoylation, fructose metabolic process; LOCATED IN: cytosol, plasma membrane; EXPRESSED IN: 24 plant structures; EXPRESSED DURING: 14 growth stages; CONTAINS InterPro DOMAIN/s: Bifunctional 6-phosphofructo-2-kinase/fructose-2, 6-bisphosphate 2-phosphatase (InterP…	25.4377	25.7733	25.5036	25.7198	25.7103	25.7482	25.8305	25.5252	25.5187	26.175	26.5661	26.1134	1	1.0266	1.0869	0.879572	0.875623	1.38006	1.80975	1.32241	1.3443	1.66506	1.50347	0.0326342	0.0862701	0.266607	0.349714	0.485902	0.473172	-0.0949189	0.936325	0.389777	1.31019	-0.484695	0.618553	0.0450474	0.0137016	0.819945	0.121133	0.0525571	0.343253	1.26861	0.411163	1.32976	0.230557
180	AT1G07110	AT1G07110.1_S_220___2	F2KP	fructose-2,6-bisphosphatase (F2KP); FUNCTIONS IN: fructose-2,6-bisphosphate 2-phosphatase activity; INVOLVED IN: N-terminal protein myristoylation, fructose metabolic process; LOCATED IN: cytosol, plasma membrane; EXPRESSED IN: 24 plant structures; EXPRESSED DURING: 14 growth stages; CONTAINS InterPro DOMAIN/s: Bifunctional 6-phosphofructo-2-kinase/fructose-2, 6-bisphosphate 2-phosphatase (InterP…	21.7264	22.8138	23.28	23.3124	21.007	22.4848	23.4304	23.1292	21.8251	22.7789	23.1354	23.3611	1	2.78526	5.36421	4.35363	1.7631	3.41498	4.37247	5.11285	1.22609	0.815118	1.17439	0.0407452	0.101768	4.66611e-18	0	0.0704241	0.150918	0.270316	1.20607	0.26229	1.19938	0.00802582	0.0258691	0.0303714	0.945851	0.0243743	0.00652661	0.9599	1.17299	2.25478	1.76242	3.39267	1.74805
181	AT1G07110	AT1G07110.1_S_234___1	F2KP	fructose-2,6-bisphosphatase (F2KP); FUNCTIONS IN: fructose-2,6-bisphosphate 2-phosphatase activity; INVOLVED IN: N-terminal protein myristoylation, fructose metabolic process; LOCATED IN: cytosol, plasma membrane; EXPRESSED IN: 24 plant structures; EXPRESSED DURING: 14 growth stages; CONTAINS InterPro DOMAIN/s: Bifunctional 6-phosphofructo-2-kinase/fructose-2, 6-bisphosphate 2-phosphatase (InterP…	24.7414	24.5699	24.2771	24.6194	24.4997	24.443	24.4878	24.3143	24.1463	24.1313	24.4836	24.4358	1	0.9615	0.991789	0.879435	0.782737	0.774639	0.9889	0.956682	0.805657	0.997088	1.08784	0.0885362	0.176746	0.915083	0.613468	0.191127	0.289119	0.115738	1.08353	-0.136977	0.909423	0.252715	0.306663	0.227352	0.0286562	0.388573	0.331583	0.0237687	-0.0810453	0.945372	-0.0463042	0.968414	-0.00595339
182	AT1G07110	AT1G07110.1_S_244___1	F2KP	fructose-2,6-bisphosphatase (F2KP); FUNCTIONS IN: fructose-2,6-bisphosphate 2-phosphatase activity; INVOLVED IN: N-terminal protein myristoylation, fructose metabolic process; LOCATED IN: cytosol, plasma membrane; EXPRESSED IN: 24 plant structures; EXPRESSED DURING: 14 growth stages; CONTAINS InterPro DOMAIN/s: Bifunctional 6-phosphofructo-2-kinase/fructose-2, 6-bisphosphate 2-phosphatase (InterP…	23.5635	23.0559	23.1986	22.8282	22.7763	23.147	23.1558	23.0875	23.3459	23.0705	23.5933	23.4166	1	1.293	1.30092	1.24081	1.48416	1.22625	1.76181	1.55873	0.94837	1.35428	1.25622	0.259581	0.344611	0.713196	0.557695	0.456495	0.459703	0.119897	1.08666	0.314944	1.24396	-0.195046	0.532854	0.105446	0.311935	0.324706	0.376405	0.447355	-0.137426	0.90914	0.0873423	1.06241	-0.117741
183	AT1G07110	AT1G07110.1_S_271___1	F2KP	fructose-2,6-bisphosphatase (F2KP); FUNCTIONS IN: fructose-2,6-bisphosphate 2-phosphatase activity; INVOLVED IN: N-terminal protein myristoylation, fructose metabolic process; LOCATED IN: cytosol, plasma membrane; EXPRESSED IN: 24 plant structures; EXPRESSED DURING: 14 growth stages; CONTAINS InterPro DOMAIN/s: Bifunctional 6-phosphofructo-2-kinase/fructose-2, 6-bisphosphate 2-phosphatase (InterP…	23.7026	23.8941	24.1558	24.0459	23.7292	23.7726	23.6816	23.6134	24.0029	24.1523	24.1119	24.0579	1	1.03048	0.967532	0.922819	1.20886	1.34073	1.30376	1.25582	1.30108	1.34751	1.36085	0.0038758	0.0162104	0.580299	0.511981	0.686152	0.54909	0.25042	1.18955	0.382038	1.30318	-0.131618	0.0270497	0.0010797	0.236536	0.0812221	0.023227	0.516656	0.128058	1.09282	0.171545	1.12626	0.0941207
184	AT1G07110	AT1G07110.1_S_276___1	F2KP	fructose-2,6-bisphosphatase (F2KP); FUNCTIONS IN: fructose-2,6-bisphosphate 2-phosphatase activity; INVOLVED IN: N-terminal protein myristoylation, fructose metabolic process; LOCATED IN: cytosol, plasma membrane; EXPRESSED IN: 24 plant structures; EXPRESSED DURING: 14 growth stages; CONTAINS InterPro DOMAIN/s: Bifunctional 6-phosphofructo-2-kinase/fructose-2, 6-bisphosphate 2-phosphatase (InterP…	26.3695	27.0778	28.6967	29.1552	26.8665	26.9959	28.5713	29.2044	26.9248	27.002	27.2798	28.4505	1	1.09387	3.25996	5.0557	1.04126	1.09851	1.33178	2.99816	1.00424	0.408525	0.593025	7.10496e-05	0.00062441	3.03545e-23	0	2.76546e-06	4.38793e-05	-0.0846921	0.942986	-0.495225	0.709451	0.410533	0.442478	3.9344e-05	0.000470127	0.241571	1.03153e-06	6.40252e-08	0.304981	1.2354	1.46236	2.75558	2.21644
185	AT1G07110	AT1G07110.1_S_301___1	F2KP	fructose-2,6-bisphosphatase (F2KP); FUNCTIONS IN: fructose-2,6-bisphosphate 2-phosphatase activity; INVOLVED IN: N-terminal protein myristoylation, fructose metabolic process; LOCATED IN: cytosol, plasma membrane; EXPRESSED IN: 24 plant structures; EXPRESSED DURING: 14 growth stages; CONTAINS InterPro DOMAIN/s: Bifunctional 6-phosphofructo-2-kinase/fructose-2, 6-bisphosphate 2-phosphatase (InterP…	27.6562	27.4106	27.4619	27.7852	27.6537	27.3854	27.5236	27.5178	27.8357	27.7727	27.4877	27.5214	1	0.830321	0.913793	0.91014	1.13444	1.08603	0.891337	0.912368	1.30796	0.975426	1.00245	0.391569	0.427112	0.203815	0.300292	0.359752	0.409475	0.058333	1.04126	0.134234	1.09751	-0.0759009	0.551838	0.174309	0.439396	0.735108	0.316206	0.205404	-0.192234	0.87525	-0.224098	0.85613	-0.107017
186	AT1G07110	AT1G07110.1_S_301___2	F2KP	fructose-2,6-bisphosphatase (F2KP); FUNCTIONS IN: fructose-2,6-bisphosphate 2-phosphatase activity; INVOLVED IN: N-terminal protein myristoylation, fructose metabolic process; LOCATED IN: cytosol, plasma membrane; EXPRESSED IN: 24 plant structures; EXPRESSED DURING: 14 growth stages; CONTAINS InterPro DOMAIN/s: Bifunctional 6-phosphofructo-2-kinase/fructose-2, 6-bisphosphate 2-phosphatase (InterP…	22.1617	22.4356	22.8467	23.1473	22.3648	22.5443	22.7799	22.7242	22.4506	22.4023	22.3082	22.6403	1	1.13252	1.3334	1.28289	1.06127	1.02635	0.96151	1.21044	0.906254	0.721099	0.943527	0.17134	0.270734	0.00104163	0.0055906	0.0761983	0.159436	0.0445593	1.03137	-0.152955	0.899406	0.197514	0.682536	0.164245	0.0743757	0.298267	0.258207	0.0165398	0.135074	1.09815	0.319253	1.24768	0.511601
187	AT1G07110	AT1G07110.1_S_303___1	F2KP	fructose-2,6-bisphosphatase (F2KP); FUNCTIONS IN: fructose-2,6-bisphosphate 2-phosphatase activity; INVOLVED IN: N-terminal protein myristoylation, fructose metabolic process; LOCATED IN: cytosol, plasma membrane; EXPRESSED IN: 24 plant structures; EXPRESSED DURING: 14 growth stages; CONTAINS InterPro DOMAIN/s: Bifunctional 6-phosphofructo-2-kinase/fructose-2, 6-bisphosphate 2-phosphatase (InterP…	30.3434	30.2599	30.2389	30.3629	30.3038	30.005	30.1104	30.2046	30.3251	30.6376	30.3747	30.3763	1	0.812943	0.874579	0.93359	1.01489	1.26037	1.05042	1.05155	1.55038	1.20106	1.12635	0.014702	0.0467971	0.855895	0.598448	0.367494	0.413879	0.14531	1.10597	0.272477	1.20788	-0.127168	0.11206	0.00387372	0.163051	0.507708	0.00827454	0.301175	-0.023259	0.984007	-0.0827539	0.944253	-0.00949847
188	AT1G07110	AT1G07110.1_S_303___2	F2KP	fructose-2,6-bisphosphatase (F2KP); FUNCTIONS IN: fructose-2,6-bisphosphate 2-phosphatase activity; INVOLVED IN: N-terminal protein myristoylation, fructose metabolic process; LOCATED IN: cytosol, plasma membrane; EXPRESSED IN: 24 plant structures; EXPRESSED DURING: 14 growth stages; CONTAINS InterPro DOMAIN/s: Bifunctional 6-phosphofructo-2-kinase/fructose-2, 6-bisphosphate 2-phosphatase (InterP…	22.5341	22.5971	22.9904	23.1929	22.736	22.5511	22.8138	23.1648	22.8437	22.7226	23.086	23.1623	1	0.879694	1.05538	1.34608	1.07744	0.990714	1.27451	1.34377	1.1262	1.20764	0.998283	0.468471	0.465277	0.00108054	0.00575994	0.922673	0.615329	0.0121632	1.00847	0.137198	1.09977	-0.125034	0.921233	0.267769	0.311986	0.868229	0.749982	0.730178	-0.0809903	0.945408	0.258789	1.19647	0.468742
189	AT1G07110	AT1G07110.1_S_306___2	F2KP	fructose-2,6-bisphosphatase (F2KP); FUNCTIONS IN: fructose-2,6-bisphosphate 2-phosphatase activity; INVOLVED IN: N-terminal protein myristoylation, fructose metabolic process; LOCATED IN: cytosol, plasma membrane; EXPRESSED IN: 24 plant structures; EXPRESSED DURING: 14 growth stages; CONTAINS InterPro DOMAIN/s: Bifunctional 6-phosphofructo-2-kinase/fructose-2, 6-bisphosphate 2-phosphatase (InterP…	22.5095	22.54	22.8474	22.8092	22.7322	22.5156	22.6657	22.867	22.8694	22.9103	23.0696	23.1162	1	0.860591	0.954978	1.09793	1.09978	1.13137	1.26346	1.30492	1.31465	1.32302	1.18852	0.00418452	0.0172418	0.0718529	0.153052	0.872502	0.602758	-0.0185975	0.987192	0.296227	1.22793	-0.314824	0.854284	0.00502058	0.00300823	0.711986	0.0576261	0.0527008	-0.0484155	0.966998	0.157203	1.11512	0.227095
190	AT1G07110	AT1G07110.1_T_226___2	F2KP	fructose-2,6-bisphosphatase (F2KP); FUNCTIONS IN: fructose-2,6-bisphosphate 2-phosphatase activity; INVOLVED IN: N-terminal protein myristoylation, fructose metabolic process; LOCATED IN: cytosol, plasma membrane; EXPRESSED IN: 24 plant structures; EXPRESSED DURING: 14 growth stages; CONTAINS InterPro DOMAIN/s: Bifunctional 6-phosphofructo-2-kinase/fructose-2, 6-bisphosphate 2-phosphatase (InterP…	24.4437	24.2092	24.8605	25.1559	23.8894	24.3765	24.9776	24.9829	24.5774	24.6129	25.1383	25.2772	1	1.40164	2.12616	2.13393	1.61105	1.65123	2.37666	2.61684	1.17807	1.11782	1.2263	0.140369	0.239241	0.000106503	0.000869363	0.8025	0.584027	0.110724	1.07977	0.344857	1.27002	-0.234132	0.527757	0.0533308	0.184951	0.542713	0.274769	0.690891	0.0960268	1.06883	0.688648	1.61177	0.83517
191	AT1G07200	AT1G07200.2_S_540___3	AT1G07200	Double Clp-N motif-containing P-loop nucleoside triphosphate hydrolases superfamily protein; BEST Arabidopsis thaliana protein match is: Double Clp-N motif-containing P-loop nucleoside triphosphate hydrolases superfamily protein (TAIR:AT2G29970.1); Has 14609 Blast hits to 14609 proteins in 2753 species: Archae - 17; Bacteria - 11747; Metazoa - 78; Fungi - 268; Plants - 440; Viruses - 0; Other Euk…	25.7275	25.8595	25.7003	25.7892	25.8748	25.7486	25.5123	25.6161	25.68	25.7939	25.8013	25.742	1	0.916268	0.77785	0.835888	0.87371	0.945492	0.950357	0.912101	1.03189	1.22177	1.09118	0.507592	0.482655	0.466475	0.464357	0.383328	0.422659	0.0811722	1.05788	0.066346	1.04706	0.0148262	0.276298	0.372576	0.841441	0.348354	0.188887	0.926893	0.0399089	1.02805	-0.0894524	0.939879	-0.0449872
192	AT1G07310	AT1G07310.1_S_332___1	AT1G07310	Calcium-dependent lipid-binding (CaLB domain) family protein; CONTAINS InterPro DOMAIN/s: C2 membrane targeting protein (InterPro:IPR018029), C2 calcium/lipid-binding domain, CaLB (InterPro:IPR008973), C2 calcium-dependent membrane targeting (InterPro:IPR000008); BEST Arabidopsis thaliana protein match is: Calcium-dependent lipid-binding (CaLB domain) family protein (TAIR:AT5G23950.1); Has 16203 …	24.555	24.5687	24.4489	24.4071	24.4598	24.5342	24.4265	24.3515	24.812	24.6082	24.7528	24.8375	1	1.05293	0.977179	0.92772	1.27649	1.10834	1.22523	1.29927	1.05262	1.25384	1.4005	0.000618508	0.00365662	0.841156	0.594556	0.613307	0.524194	0.0519158	1.03664	0.309617	1.23938	-0.257701	0.518028	0.000314371	0.00222133	0.968185	0.00299999	0.0159315	-0.0385536	0.973631	-0.0661868	0.955159	-0.0768776
193	AT1G07320	AT1G07320.1_S_279___1	RPL4	ribosomal protein L4 (RPL4); FUNCTIONS IN: structural constituent of ribosome, poly(U) RNA binding; INVOLVED IN: translation; LOCATED IN: in 10 components; EXPRESSED IN: 23 plant structures; EXPRESSED DURING: 14 growth stages; CONTAINS InterPro DOMAIN/s: Ribosomal protein L4/L1e, bacterial-type (InterPro:IPR013005), Ribosomal protein L4 (InterPro:IPR015498), Ribosomal protein L4/L1e (InterPro:IPR…	23.9087	23.9639	23.8563	23.8936	23.9242	23.9217	23.822	23.7896	23.7732	23.8636	23.7965	23.7949	1	0.998268	0.931603	0.91092	0.900591	0.958821	0.915276	0.914286	0.960484	0.982474	1.0037	0.00991536	0.0343335	0.0432729	0.10638	0.661844	0.541074	0.0412417	1.029	-0.0573524	0.961026	0.0985941	0.190351	0.0708823	0.00261277	0.466808	0.156062	0.0410435	0.0476966	1.03361	-0.0437758	0.970113	-0.0426575
194	AT1G07320	AT1G07320.1_T_276___1	RPL4	ribosomal protein L4 (RPL4); FUNCTIONS IN: structural constituent of ribosome, poly(U) RNA binding; INVOLVED IN: translation; LOCATED IN: in 10 components; EXPRESSED IN: 23 plant structures; EXPRESSED DURING: 14 growth stages; CONTAINS InterPro DOMAIN/s: Ribosomal protein L4/L1e, bacterial-type (InterPro:IPR013005), Ribosomal protein L4 (InterPro:IPR015498), Ribosomal protein L4/L1e (InterPro:IPR…	23.2664	23.2088	23.1135	23.2141	23.1953	23.0686	22.9886	23.1263	23.3657	23.4996	23.4871	23.618	1	0.91594	0.866524	0.953342	1.1254	1.23484	1.2242	1.34043	1.34817	1.41278	1.40603	0.000124192	0.000985711	0.683227	0.54814	0.828643	0.591199	0.105991	1.07623	0.397902	1.31759	-0.291911	0.2355	4.17918e-05	0.00178246	0.817909	0.000814642	0.0211198	-0.0167923	0.988428	-0.0793753	0.946467	0.0436894
195	AT1G07350	AT1G07350.1_S_245___2	AT1G07350	RNA-binding (RRM/RBD/RNP motifs) family protein; FUNCTIONS IN: RNA binding, nucleotide binding, nucleic acid binding; INVOLVED IN: RNA splicing; EXPRESSED IN: 26 plant structures; EXPRESSED DURING: 15 growth stages; CONTAINS InterPro DOMAIN/s: RNA recognition motif, RNP-1 (InterPro:IPR000504), Nucleotide-binding, alpha-beta plait (InterPro:IPR012677); BEST Arabidopsis thaliana protein match is: R…	21.8117	21.6882	21.5284	21.7659	21.626	21.7021	21.777	21.5688	22.2234	22.0124	22.188	22.2288	1	1.05419	1.11035	0.96111	1.51305	1.30717	1.47628	1.51867	1.23997	1.32956	1.58013	0.00133215	0.00682877	0.960347	0.624374	0.892334	0.607805	0.0300833	1.02107	0.494689	1.40902	-0.464606	0.833166	0.00106889	0.00198844	0.793894	0.0187205	0.0331316	-0.0861306	0.942046	-0.0559428	0.961966	-0.0325806
196	AT1G07400	AT1G07400.1_S_16___1	HSP17.8	HSP20-like chaperones superfamily protein; CONTAINS InterPro DOMAIN/s: Heat shock protein Hsp20 (InterPro:IPR002068), HSP20-like chaperone (InterPro:IPR008978); BEST Arabidopsis thaliana protein match is: HSP20-like chaperones superfamily protein (TAIR:AT1G59860.1); Has 7238 Blast hits to 7237 proteins in 1623 species: Archae - 225; Bacteria - 4290; Metazoa - 129; Fungi - 318; Plants - 1626; Viru…	21.6396	21.7857	21.9658	21.8323	21.954	22.1832	22.0241	22.0933	21.9444	21.8755	21.7959	21.7882	1	1.17217	1.04979	1.10134	0.993343	0.947	0.896203	0.891409	0.807904	0.853695	0.809389	0.11222	0.2071	0.911001	0.612462	0.867908	0.601574	-0.25781	0.836357	-0.21267	0.862939	-0.0451396	0.0507592	0.104876	0.727249	0.306749	0.468045	0.737741	0.102113	1.07334	0.0825909	1.05892	0.0585739
197	AT1G07620	AT1G07620.4_S_283___1	ATOBGM	ATOBGM; FUNCTIONS IN: magnesium ion binding, GTP binding, GTPase activity; INVOLVED IN: biological_process unknown; LOCATED IN: cellular_component unknown; CONTAINS InterPro DOMAIN/s: GTP-binding protein Obg/CgtA (InterPro:IPR014100); BEST Arabidopsis thaliana protein match is: Protein of unknown function (DUF3741) (TAIR:AT5G02390.1); Has 561 Blast hits to 511 proteins in 87 species: Archae - 0; …	20.7464	20.9727	21.148	21.2392	21.1068	21.237	21.2525	20.8578	21.0997	21.4748	21.299	21.3258	1	1.09448	1.10631	0.841484	0.995124	1.29062	1.14253	1.16393	1.17921	1.03274	1.38319	0.118584	0.214705	0.335202	0.394992	0.495159	0.477264	-0.0869593	0.941505	0.186309	1.13785	-0.273268	0.513896	0.165271	0.0441798	0.29364	0.420468	0.230314	0.243871	1.18417	0.248862	1.18827	0.156605
198	AT1G07620	AT1G07620.4_S_329___1	ATOBGM	ATOBGM; FUNCTIONS IN: magnesium ion binding, GTP binding, GTPase activity; INVOLVED IN: biological_process unknown; LOCATED IN: cellular_component unknown; CONTAINS InterPro DOMAIN/s: GTP-binding protein Obg/CgtA (InterPro:IPR014100); BEST Arabidopsis thaliana protein match is: Protein of unknown function (DUF3741) (TAIR:AT5G02390.1); Has 561 Blast hits to 511 proteins in 87 species: Archae - 0; …	21.7657	21.7189	21.7025	21.8443	21.8808	21.9761	21.9459	21.7081	22.3688	22.2132	22.4971	22.472	1	1.06834	1.04621	0.887189	1.40256	1.25916	1.53298	1.50656	1.17861	1.46527	1.69813	3.52972e-08	1.23774e-06	0.912307	0.612784	0.507601	0.482659	-0.119873	0.920268	0.510066	1.42412	-0.629939	0.210737	2.05661e-06	2.39217e-08	0.367284	3.70165e-05	1.3454e-06	-0.0356934	0.975563	0.0434108	1.03055	0.00302094
199	AT1G07630	AT1G07630.1_S_153___1	PLL5	pol-like 5 (PLL5); FUNCTIONS IN: protein serine/threonine phosphatase activity, catalytic activity; INVOLVED IN: N-terminal protein myristoylation, leaf development; LOCATED IN: plasma membrane; EXPRESSED IN: 23 plant structures; EXPRESSED DURING: 13 growth stages; CONTAINS InterPro DOMAIN/s: Protein phosphatase 2C-related (InterPro:IPR001932), Protein phosphatase 2C (InterPro:IPR015655), Protein…	23.4955	23.5498	23.6839	23.7665	23.7868	23.3328	23.6535	23.6224	24.3437	24.0646	23.9436	24.0398	1	0.73002	0.91178	0.892291	1.47107	1.21231	1.11481	1.19171	1.66066	1.22268	1.33557	0.000136434	0.00106444	0.432958	0.448369	0.48798	0.474096	0.025038	1.01751	0.499029	1.41326	-0.473991	0.837128	0.000149067	0.000286947	0.626666	0.00277789	0.00245135	-0.226262	0.854847	-0.114981	0.923394	-0.0657338
200	AT1G07630	AT1G07630.1_S_172___1	PLL5	pol-like 5 (PLL5); FUNCTIONS IN: protein serine/threonine phosphatase activity, catalytic activity; INVOLVED IN: N-terminal protein myristoylation, leaf development; LOCATED IN: plasma membrane; EXPRESSED IN: 23 plant structures; EXPRESSED DURING: 13 growth stages; CONTAINS InterPro DOMAIN/s: Protein phosphatase 2C-related (InterPro:IPR001932), Protein phosphatase 2C (InterPro:IPR015655), Protein…	23.4892	23.7409	23.4753	23.6714	23.6252	23.6737	23.509	23.6159	24.2563	23.9316	24.3399	24.2369	1	1.03421	0.922587	0.993588	1.54874	1.23662	1.64115	1.52809	1.19571	1.77886	1.53796	9.93587e-09	4.3873e-07	0.920854	0.614884	0.187491	0.285831	-0.0117675	0.991877	0.585233	1.50028	-0.597	0.89841	6.4976e-08	4.12943e-08	0.935904	1.31324e-06	4.45477e-07	-0.00817851	0.994347	-0.0155338	0.989291	0.051164
201	AT1G07650	AT1G07650.4_S_776___1	AT1G07650	Leucine-rich repeat transmembrane protein kinase; FUNCTIONS IN: protein serine/threonine kinase activity, kinase activity, ATP binding; INVOLVED IN: protein amino acid phosphorylation, transmembrane receptor protein tyrosine kinase signaling pathway; LOCATED IN: endomembrane system; EXPRESSED IN: 22 plant structures; EXPRESSED DURING: 13 growth stages; BEST Arabidopsis thaliana protein match is: …	24.8748	24.9804	24.5919	24.75	24.8828	24.8654	24.5612	24.5144	24.1563	24.1718	24.1076	24.3248	1	0.988006	0.800148	0.774636	0.604335	0.610864	0.584287	0.679236	0.61828	0.730223	0.876846	2.17827e-12	4.45056e-10	0.00740587	0.0272342	0.0759543	0.159081	0.0933274	1.06683	-0.515861	0.699376	0.609188	0.163618	4.13048e-10	3.2169e-12	0.416086	4.46442e-09	1.36286e-10	0.034564	1.02425	-0.217727	0.859919	-0.108209
202	AT1G07705	AT1G07705.1_S_151___1	AT1G07705	NOT2 / NOT3 / NOT5 family; FUNCTIONS IN: transcription regulator activity; INVOLVED IN: regulation of transcription; LOCATED IN: nucleus, chloroplast; EXPRESSED IN: 23 plant structures; EXPRESSED DURING: 13 growth stages; CONTAINS InterPro DOMAIN/s: NOT2/NOT3/NOT5 (InterPro:IPR007282); BEST Arabidopsis thaliana protein match is: VIRE2 interacting protein 2 (TAIR:AT5G59710.1); Has 2858 Blast hits …	23.6575	23.5015	23.4128	23.4105	23.6306	23.721	23.3191	23.5321	23.9088	23.8559	23.3137	23.3683	1	1.06467	0.80581	0.934028	1.21271	1.16901	0.802777	0.833735	1.09801	0.996237	0.892624	0.577757	0.511014	0.00818099	0.0294788	0.636701	0.532481	-0.0551561	0.96249	0.0609507	1.04315	-0.116107	0.619186	0.582963	0.297589	0.82703	0.643643	0.401395	-0.0395033	0.97299	-0.383791	0.766421	-0.295335
203	AT1G07970	AT1G07970.1_S_689___1	AT1G07970	CONTAINS InterPro DOMAIN/s: Cytochrome B561-related, N-terminal (InterPro:IPR019176); Has 215 Blast hits to 213 proteins in 79 species: Archae - 0; Bacteria - 6; Metazoa - 131; Fungi - 22; Plants - 42; Viruses - 0; Other Eukaryotes - 14 (source: NCBI BLink).	24.1925	24.1308	24.0638	24.1154	24.2153	24.1344	24.0969	24.0842	23.9646	24.0123	23.9792	24.083	1	0.945444	0.921194	0.913147	0.840458	0.868716	0.849051	0.912382	0.918844	0.921685	0.999161	0.00501274	0.0199338	0.422171	0.442999	0.479095	0.470119	-0.00706928	0.995112	-0.122931	0.91832	0.115862	0.86081	0.0035615	0.00577958	0.981587	0.012695	0.0321212	-0.0316633	0.978292	-0.0774965	0.947701	-0.0299116
204	AT1G07990	AT1G07990.1_S_508___1	AT1G07990	SIT4 phosphatase-associated family protein; INVOLVED IN: biological_process unknown; LOCATED IN: endomembrane system; EXPRESSED IN: 23 plant structures; EXPRESSED DURING: 13 growth stages; CONTAINS InterPro DOMAIN/s: SIT4 phosphatase-associated protein (InterPro:IPR007587); BEST Arabidopsis thaliana protein match is: SIT4 phosphatase-associated family protein (TAIR:AT2G28360.1); Has 1048 Blast hi…	29.1183	28.8843	29.065	28.9873	29.0324	28.9105	28.934	29.0736	29.2062	29.0796	28.7401	28.7152	1	0.918974	0.934034	1.02891	1.128	1.03322	0.8166	0.802607	1.12432	0.874273	0.780055	0.694891	0.551906	0.209566	0.30521	0.226672	0.319337	0.0260869	1.01825	-0.0523437	0.964368	0.0784307	0.780912	0.577262	0.404567	0.917378	0.185826	0.184618	-0.160865	0.894488	-0.205946	0.86697	-0.193652
205	AT1G07990	AT1G07990.1_S_7___1	AT1G07990	SIT4 phosphatase-associated family protein; INVOLVED IN: biological_process unknown; LOCATED IN: endomembrane system; EXPRESSED IN: 23 plant structures; EXPRESSED DURING: 13 growth stages; CONTAINS InterPro DOMAIN/s: SIT4 phosphatase-associated protein (InterPro:IPR007587); BEST Arabidopsis thaliana protein match is: SIT4 phosphatase-associated family protein (TAIR:AT2G28360.1); Has 1048 Blast hi…	25.5152	25.5571	25.6121	25.3434	25.4882	25.6658	25.3703	25.5068	25.4759	25.6626	25.3327	24.8088	1	1.13099	0.921528	1.01297	0.99149	1.12844	0.897807	0.624429	0.997747	0.97426	0.616432	0.246963	0.335197	0.0579862	0.131529	0.340269	0.398048	-0.000844212	0.999415	-0.187798	0.877945	0.186954	0.994744	0.147271	0.149059	0.824778	0.129368	0.232892	0.135407	1.0984	-0.054701	0.962794	-0.273413
206	AT1G08050	AT1G08050.1_S_12___1	AT1G08050	Zinc finger (C3HC4-type RING finger) family protein; FUNCTIONS IN: ubiquitin-protein ligase activity, zinc ion binding; LOCATED IN: plasma membrane; EXPRESSED IN: 12 plant structures; EXPRESSED DURING: 4 anthesis, LP.10 ten leaves visible, petal differentiation and expansion stage, LP.08 eight leaves visible; CONTAINS InterPro DOMAIN/s: Zinc finger, RING-type (InterPro:IPR001841), Zinc finger, C3…	23.735	24.0173	23.911	23.9292	23.841	23.8392	23.8344	23.9153	24.2758	24.2009	24.3087	24.3142	1	0.998786	0.995454	1.05288	1.35175	1.28337	1.38292	1.38824	1.28493	1.38923	1.31851	1.39478e-06	2.50643e-05	0.703745	0.554724	0.774161	0.575992	0.040655	1.02858	0.417428	1.33554	-0.376773	0.597702	1.68767e-06	1.04628e-05	0.719227	8.7723e-05	0.00021484	0.0685583	1.04867	0.0674412	1.04786	0.102329
207	AT1G08050	AT1G08050.1_S_629___1	AT1G08050	Zinc finger (C3HC4-type RING finger) family protein; FUNCTIONS IN: ubiquitin-protein ligase activity, zinc ion binding; LOCATED IN: plasma membrane; EXPRESSED IN: 12 plant structures; EXPRESSED DURING: 4 anthesis, LP.10 ten leaves visible, petal differentiation and expansion stage, LP.08 eight leaves visible; CONTAINS InterPro DOMAIN/s: Zinc finger, RING-type (InterPro:IPR001841), Zinc finger, C3…	21.7648	21.7157	21.9282	21.6133	21.7174	21.6329	21.5826	21.7735	21.834	21.528	21.8842	21.904	1	0.943124	0.910766	1.03962	1.08418	0.876955	1.12252	1.13805	0.929842	1.2325	1.09468	0.612362	0.523852	0.564191	0.505786	0.645313	0.53546	0.0788945	1.05621	0.110939	1.07993	-0.0320448	0.494902	0.338324	0.781171	0.574342	0.643595	0.664027	-0.146559	0.903403	0.0262163	1.01834	-0.00850553
208	AT1G08090	AT1G08090.1_S_28___1	ATNRT2:1	nitrate transporter 2:1 (NRT2:1); CONTAINS InterPro DOMAIN/s: Major facilitator superfamily MFS-1 (InterPro:IPR011701), Major facilitator superfamily, general substrate transporter (InterPro:IPR016196); BEST Arabidopsis thaliana protein match is: nitrate transporter 2.2 (TAIR:AT1G08100.1); Has 5150 Blast hits to 5022 proteins in 1376 species: Archae - 45; Bacteria - 4402; Metazoa - 22; Fungi - 27…	23.2534	23.4028	23.1366	23.0165	22.997	23.1816	23.2625	22.8344	23.0207	23.1225	23.1877	23.1816	1	1.13644	1.20198	0.893375	1.01652	1.09086	1.14131	1.13646	0.959894	0.949524	1.27209	0.334989	0.394863	0.1338	0.232071	0.315859	0.382989	0.133455	1.09692	0.0592659	1.04194	0.0741893	0.142018	0.510526	0.410705	0.291046	0.407509	0.294179	0.145269	1.10594	0.105236	1.07567	-0.0795569
209	AT1G08130	AT1G08130.1_S_78___1	ATLIG1	DNA ligase 1 (LIG1); FUNCTIONS IN: DNA binding, DNA ligase (ATP) activity, ATP binding; INVOLVED IN: DNA repair, DNA replication, DNA recombination; LOCATED IN: mitochondrion, nucleus; EXPRESSED IN: 24 plant structures; EXPRESSED DURING: 14 growth stages; CONTAINS InterPro DOMAIN/s: Nucleic acid-binding, OB-fold (InterPro:IPR012340), DNA ligase, N-terminal (InterPro:IPR012308), ATP dependent DNA …	22.161	21.6938	21.65	21.4414	21.3542	21.912	21.018	21.6546	21.2969	20.9469	21.3833	21.2635	1	1.47201	0.792107	1.23147	0.961003	0.754	1.02037	0.93905	0.512225	1.28817	0.762545	0.00876851	0.0311479	0.568758	0.507559	0.0408554	0.101971	0.251856	1.19074	-0.262079	0.833885	0.513935	0.119355	0.105442	0.00219903	0.0344962	0.0264274	0.0140373	-0.0864582	0.941832	-0.253584	0.83881	-0.150843
210	AT1G08130	AT1G08130.1_S_80___1	ATLIG1	DNA ligase 1 (LIG1); FUNCTIONS IN: DNA binding, DNA ligase (ATP) activity, ATP binding; INVOLVED IN: DNA repair, DNA replication, DNA recombination; LOCATED IN: mitochondrion, nucleus; EXPRESSED IN: 24 plant structures; EXPRESSED DURING: 14 growth stages; CONTAINS InterPro DOMAIN/s: Nucleic acid-binding, OB-fold (InterPro:IPR012340), DNA ligase, N-terminal (InterPro:IPR012308), ATP dependent DNA …	23.2963	23.4105	23.4068	23.3212	23.224	23.3182	23.2538	23.2661	23.2531	23.2001	23.3789	23.4754	1	1.06747	1.02089	1.02961	1.02041	0.983603	1.1134	1.19041	0.921432	1.09062	1.15618	0.127622	0.225153	0.256573	0.342397	0.130647	0.228563	0.0932034	1.06674	0.0614021	1.04348	0.0318012	0.0469325	0.185404	0.489873	0.321718	0.0804349	0.0933659	0.0517834	1.03655	0.0886926	1.06341	0.0964246
211	AT1G08200	AT1G08200.1_S_320___1	AXS2	UDP-D-apiose/UDP-D-xylose synthase 2 (AXS2); FUNCTIONS IN: UDP-glucuronate decarboxylase activity; INVOLVED IN: nucleotide-sugar biosynthetic process; LOCATED IN: apoplast, cytoplasm; EXPRESSED IN: fruit, guard cell, cultured cell, leaf; EXPRESSED DURING: seedling growth; CONTAINS InterPro DOMAIN/s: NAD-dependent epimerase/dehydratase (InterPro:IPR001509), NAD(P)-binding domain (InterPro:IPR01604…	24.0102	24.2545	24.2257	23.9501	24.2509	24.287	24.198	24.1627	23.9937	24.0347	24.2414	24.4455	1	1.02532	0.963959	0.940698	0.836667	0.860802	0.993382	1.14438	0.839548	1.03052	1.21652	0.478289	0.469755	0.61818	0.525944	0.150732	0.250186	-0.114534	0.923681	-0.0458638	0.96871	-0.0686697	0.229965	0.628546	0.469537	0.569747	0.219687	0.099068	0.107117	1.07707	0.13674	1.09942	0.101176
212	AT1G08370	AT1G08370.1_T_83___1	DCP1	decapping 1 (DCP1); CONTAINS InterPro DOMAIN/s: Dcp1-like decapping (InterPro:IPR010334); Has 3561 Blast hits to 2917 proteins in 377 species: Archae - 4; Bacteria - 239; Metazoa - 1310; Fungi - 561; Plants - 741; Viruses - 142; Other Eukaryotes - 564 (source: NCBI BLink).	22.6336	22.7543	22.6932	22.8958	22.9081	22.6216	22.9934	22.7589	22.7046	22.8194	22.9648	22.9578	1	0.819901	1.06086	0.901736	0.868397	0.940375	1.04006	1.03504	1.14694	0.980388	1.14783	0.500519	0.479603	0.428888	0.446357	0.508751	0.483151	-0.0762822	0.948499	0.0411373	1.02892	-0.11742	0.451778	0.684274	0.248674	0.303642	0.564446	0.709089	-0.0169685	0.988307	0.134999	1.09809	0.122064
213	AT1G08420	AT1G08420.2_S_467___1	BSL2	BRI1 suppressor 1 (BSU1)-like 2 (BSL2); FUNCTIONS IN: hydrolase activity, manganese ion binding, protein serine/threonine phosphatase activity, phosphoprotein phosphatase activity, iron ion binding; INVOLVED IN: biological_process unknown; LOCATED IN: plasma membrane; EXPRESSED IN: male gametophyte, guard cell, cultured cell, pollen tube; EXPRESSED DURING: M germinated pollen stage; CONTAINS Inte…	23.0768	23.0619	23.3425	23.5649	23.3245	23.3214	23.439	23.5138	23.5109	23.6461	23.4484	23.6371	1	0.997844	1.08259	1.14019	1.13792	1.24972	1.08967	1.24195	1.25242	1.00654	1.08925	0.11521	0.210699	0.376369	0.418837	0.857547	0.59888	-0.138162	0.908676	0.160963	1.11803	-0.299126	0.331359	0.2586	0.0387989	0.776575	0.742849	0.160507	0.039051	1.02744	0.105899	1.07617	0.267854
214	AT1G08420	AT1G08420.2_S_622___1	BSL2	BRI1 suppressor 1 (BSU1)-like 2 (BSL2); FUNCTIONS IN: hydrolase activity, manganese ion binding, protein serine/threonine phosphatase activity, phosphoprotein phosphatase activity, iron ion binding; INVOLVED IN: biological_process unknown; LOCATED IN: plasma membrane; EXPRESSED IN: male gametophyte, guard cell, cultured cell, pollen tube; EXPRESSED DURING: M germinated pollen stage; CONTAINS Inte…	27.5399	27.5518	27.73	27.5981	27.7676	27.8078	27.4847	27.3804	27.7971	27.8098	27.5615	27.4304	1	1.0283	0.821965	0.764621	1.02069	1.02972	0.866884	0.791612	1.00138	1.05465	1.0353	0.858933	0.599243	0.0637797	0.140749	0.217052	0.311483	-0.00515814	0.996431	0.0395866	1.02782	-0.0447448	0.953838	0.657177	0.61602	0.146478	0.989799	0.215611	0.021613	1.01509	-0.109478	0.926924	-0.231902
215	AT1G08420	AT1G08420.2_S_653___1	BSL2	BRI1 suppressor 1 (BSU1)-like 2 (BSL2); FUNCTIONS IN: hydrolase activity, manganese ion binding, protein serine/threonine phosphatase activity, phosphoprotein phosphatase activity, iron ion binding; INVOLVED IN: biological_process unknown; LOCATED IN: plasma membrane; EXPRESSED IN: male gametophyte, guard cell, cultured cell, pollen tube; EXPRESSED DURING: M germinated pollen stage; CONTAINS Inte…	24.3203	24.1169	23.9902	24.3354	24.0253	24.135	24.6351	23.7564	23.885	24.2349	24.5372	24.2873	1	1.07903	1.52614	0.829999	0.907353	1.1564	1.42599	1.19918	1.0717	0.934378	1.4448	0.870766	0.602311	0.492311	0.476012	0.282688	0.361041	0.0527477	1.03724	0.0981472	1.0704	-0.0453995	0.778486	0.601069	0.808678	0.214961	0.680587	0.467035	0.0853875	1.06097	0.310665	1.24028	0.0495152
216	AT1G08420	AT1G08420.2_S_969___1	BSL2	BRI1 suppressor 1 (BSU1)-like 2 (BSL2); FUNCTIONS IN: hydrolase activity, manganese ion binding, protein serine/threonine phosphatase activity, phosphoprotein phosphatase activity, iron ion binding; INVOLVED IN: biological_process unknown; LOCATED IN: plasma membrane; EXPRESSED IN: male gametophyte, guard cell, cultured cell, pollen tube; EXPRESSED DURING: M germinated pollen stage; CONTAINS Inte…	25.1058	25.1878	25.4528	25.3319	25.4029	25.1377	25.1949	25.2149	25.1376	25.1049	24.9823	24.9857	1	0.83208	0.865763	0.87786	0.832054	0.813407	0.747109	0.748916	0.977559	0.862949	0.853116	0.0119269	0.0397189	0.829178	0.591344	0.124656	0.221768	0.0319739	1.02241	-0.184959	0.879674	0.216933	0.67218	0.0174191	0.00578838	0.126683	0.130171	0.00837474	-0.0719648	0.951341	-0.00543232	0.996242	-0.0379028
217	AT1G08420	AT1G08420.2_S_969___2	BSL2	BRI1 suppressor 1 (BSU1)-like 2 (BSL2); FUNCTIONS IN: hydrolase activity, manganese ion binding, protein serine/threonine phosphatase activity, phosphoprotein phosphatase activity, iron ion binding; INVOLVED IN: biological_process unknown; LOCATED IN: plasma membrane; EXPRESSED IN: male gametophyte, guard cell, cultured cell, pollen tube; EXPRESSED DURING: M germinated pollen stage; CONTAINS Inte…	23.1128	23.0667	23.4682	23.1296	23.3265	23.2559	23.1783	23.1194	23.2785	23.2002	23.2171	22.8088	1	0.952223	0.902365	0.866255	0.967223	0.916137	0.926952	0.698465	0.962104	1.02725	0.806304	0.596982	0.518232	0.0922351	0.18172	0.273965	0.354956	-0.0257189	0.982331	-0.0939087	0.936981	0.0681898	0.78785	0.328059	0.476551	0.346329	0.585506	0.228587	-0.0650341	0.955923	0.0486094	1.03427	-0.220018
218	AT1G08420	AT1G08420.2_S_970___1	BSL2	BRI1 suppressor 1 (BSU1)-like 2 (BSL2); FUNCTIONS IN: hydrolase activity, manganese ion binding, protein serine/threonine phosphatase activity, phosphoprotein phosphatase activity, iron ion binding; INVOLVED IN: biological_process unknown; LOCATED IN: plasma membrane; EXPRESSED IN: male gametophyte, guard cell, cultured cell, pollen tube; EXPRESSED DURING: M germinated pollen stage; CONTAINS Inte…	27.0047	26.8883	27.3184	27.0422	27.222	26.7534	27.0347	27.1829	26.8849	27.014	27.0359	26.8364	1	0.722688	0.878251	0.973301	0.791636	0.865761	0.878967	0.765491	1.19797	1.00082	0.786489	0.295263	0.369576	0.0992848	0.19095	0.0733012	0.155198	0.0151589	1.01056	-0.105454	0.929512	0.120613	0.855948	0.210319	0.152953	0.216701	0.0396414	0.254883	-0.151931	0.900045	0.0924546	1.06618	-0.0166585
219	AT1G08420	AT1G08420.2_S_970___2	BSL2	BRI1 suppressor 1 (BSU1)-like 2 (BSL2); FUNCTIONS IN: hydrolase activity, manganese ion binding, protein serine/threonine phosphatase activity, phosphoprotein phosphatase activity, iron ion binding; INVOLVED IN: biological_process unknown; LOCATED IN: plasma membrane; EXPRESSED IN: male gametophyte, guard cell, cultured cell, pollen tube; EXPRESSED DURING: M germinated pollen stage; CONTAINS Inte…	23.0725	23.1121	23.5206	23.0119	23.3424	23.2943	23.2486	23.0795	23.4211	23.2519	22.8513	22.7619	1	0.967187	0.937073	0.833413	1.05604	0.939162	0.711474	0.668714	0.971024	0.759252	0.80238	0.239986	0.329848	0.0329588	0.0869127	0.030971	0.0829445	-0.0619561	0.957964	-0.169687	0.889035	0.107731	0.539046	0.096653	0.287397	0.344492	0.174132	0.00647984	-0.0592572	0.959758	-0.0718276	0.951432	-0.32757
220	AT1G08420	AT1G08420.2_S_974___2	BSL2	BRI1 suppressor 1 (BSU1)-like 2 (BSL2); FUNCTIONS IN: hydrolase activity, manganese ion binding, protein serine/threonine phosphatase activity, phosphoprotein phosphatase activity, iron ion binding; INVOLVED IN: biological_process unknown; LOCATED IN: plasma membrane; EXPRESSED IN: male gametophyte, guard cell, cultured cell, pollen tube; EXPRESSED DURING: M germinated pollen stage; CONTAINS Inte…	23.2161	22.9305	23.2482	23.1659	23.2527	23.2449	23.1534	23.2176	23.2193	23.1632	23.1652	22.8843	1	0.994575	0.93349	0.975921	0.977077	0.939825	0.941113	0.774636	0.944952	1.00817	0.793748	0.512184	0.484616	0.563335	0.505452	0.512828	0.48489	-0.0769586	0.948054	-0.109164	0.927125	0.0322057	0.428144	0.262605	0.739515	0.560595	0.530031	0.445703	-0.116486	0.922432	-0.0404011	0.972385	-0.140075
221	AT1G08420	AT1G08420.2_T_147___1	BSL2	BRI1 suppressor 1 (BSU1)-like 2 (BSL2); FUNCTIONS IN: hydrolase activity, manganese ion binding, protein serine/threonine phosphatase activity, phosphoprotein phosphatase activity, iron ion binding; INVOLVED IN: biological_process unknown; LOCATED IN: plasma membrane; EXPRESSED IN: male gametophyte, guard cell, cultured cell, pollen tube; EXPRESSED DURING: M germinated pollen stage; CONTAINS Inte…	27.3263	27.3244	27.7389	27.6403	27.3997	27.359	27.4358	27.7969	27.4094	27.2324	27.237	27.231	1	0.972172	1.02534	1.31692	1.00677	0.890518	0.89331	0.889632	0.916009	0.871229	0.675541	0.0219453	0.063826	0.102039	0.194471	0.120888	0.217407	0.00959839	1.00668	-0.2204	0.858327	0.229998	0.915914	0.0185587	0.0142573	0.449247	0.0326529	0.0175683	-0.0732093	0.950521	0.0920675	1.0659	0.17759
222	AT1G08420	AT1G08420.2_T_149___1	BSL2	BRI1 suppressor 1 (BSU1)-like 2 (BSL2); FUNCTIONS IN: hydrolase activity, manganese ion binding, protein serine/threonine phosphatase activity, phosphoprotein phosphatase activity, iron ion binding; INVOLVED IN: biological_process unknown; LOCATED IN: plasma membrane; EXPRESSED IN: male gametophyte, guard cell, cultured cell, pollen tube; EXPRESSED DURING: M germinated pollen stage; CONTAINS Inte…	24.2997	24.2398	24.3642	24.8225	24.3242	24.2451	24.3577	24.4865	24.4738	24.4069	24.4175	24.4008	1	0.946651	1.0235	1.11909	1.1093	1.05901	1.06682	1.05457	1.11869	1.04232	0.942339	0.579595	0.511714	0.0391198	0.0987512	0.19905	0.296149	0.0781983	1.0557	0.0713966	1.05073	0.0068017	0.347828	0.390997	0.934619	0.394818	0.702312	0.083652	-0.0686591	0.953524	0.0138723	1.00966	0.204025
223	AT1G08420	AT1G08420.2_T_994___1	BSL2	BRI1 suppressor 1 (BSU1)-like 2 (BSL2); FUNCTIONS IN: hydrolase activity, manganese ion binding, protein serine/threonine phosphatase activity, phosphoprotein phosphatase activity, iron ion binding; INVOLVED IN: biological_process unknown; LOCATED IN: plasma membrane; EXPRESSED IN: male gametophyte, guard cell, cultured cell, pollen tube; EXPRESSED DURING: M germinated pollen stage; CONTAINS Inte…	25.0621	24.7933	24.9753	25.0439	25.3927	24.7502	25.0414	24.8816	25.1047	24.9258	24.8874	24.7227	1	0.640597	0.783907	0.701686	0.81902	0.72351	0.704503	0.628495	1.12943	0.898708	0.895693	0.49742	0.478253	0.00561952	0.0218458	0.287746	0.364508	-0.0478464	0.967379	-0.106358	0.92893	0.058512	0.595368	0.240501	0.516351	0.364014	0.294676	0.408186	-0.363395	0.777333	-0.218429	0.859501	-0.303754
224	AT1G08450	AT1G08450.2_T_99___2	CRT3	calreticulin 3 (CRT3); FUNCTIONS IN: unfolded protein binding, calcium ion binding; INVOLVED IN: in 6 processes; LOCATED IN: endoplasmic reticulum, endoplasmic reticulum membrane; EXPRESSED IN: 23 plant structures; EXPRESSED DURING: 13 growth stages; CONTAINS InterPro DOMAIN/s: Calreticulin/calnexin, P (InterPro:IPR009033), Calreticulin/calnexin (InterPro:IPR001580), Calreticulin/calnexin, conser…	24.5077	24.7454	24.6439	24.5711	24.7373	24.8797	24.8165	24.8933	26.6942	27.069	26.9317	26.2053	1	1.10378	1.05641	1.11419	3.88243	5.03408	4.5771	2.76634	4.56076	4.33268	2.48283	5.60322e-16	0	0.386844	0.424568	0.678315	0.546536	-0.214661	0.861749	1.89337	3.71502	-2.10803	0.248597	9.48813e-14	2.35922e-15	0.823207	7.10894e-12	2.44429e-13	0.251616	1.19054	0.150929	1.11028	-0.0898676
225	AT1G08640	AT1G08640.1_S_136___1	CJD1	Chloroplast J-like domain 1 (CJD1); LOCATED IN: chloroplast, chloroplast envelope; EXPRESSED IN: 23 plant structures; EXPRESSED DURING: 14 growth stages; Has 82 Blast hits to 80 proteins in 30 species: Archae - 0; Bacteria - 24; Metazoa - 0; Fungi - 0; Plants - 50; Viruses - 0; Other Eukaryotes - 8 (source: NCBI BLink).	23.2349	23.7792	23.819	23.3366	23.7084	23.4156	23.3542	23.2878	23.7603	23.6907	23.7215	23.3395	1	0.816299	0.782271	0.747089	1.03659	0.987792	1.00913	0.774379	1.21009	1.29	1.03653	0.20804	0.303914	0.0389268	0.0983902	0.0529801	0.12327	0.100943	1.07247	0.186522	1.13802	-0.0855793	0.335045	0.078249	0.413128	0.0170819	0.300111	0.164111	0.0606229	1.04292	0.0636907	1.04514	-0.246586
226	AT1G08680	AT1G08680.5_S_192___1	ZIGA4	ARF GAP-like zinc finger-containing protein ZIGA4 (ZIGA4); FUNCTIONS IN: ARF GTPase activator activity, DNA binding, zinc ion binding; INVOLVED IN: regulation of ARF GTPase activity; LOCATED IN: nucleus, plasma membrane; EXPRESSED IN: 23 plant structures; EXPRESSED DURING: 13 growth stages; CONTAINS InterPro DOMAIN/s: Arf GTPase activating protein (InterPro:IPR001164); BEST Arabidopsis thaliana p…	25.7207	25.8108	25.77	25.7583	25.3864	25.6608	25.5582	26.0007	25.2567	25.441	25.6336	25.5171	1	1.20946	1.12646	1.53078	0.914017	1.0386	1.18692	1.0948	0.858731	1.05367	0.71519	0.00171514	0.00838434	0.0172545	0.0530103	0.12502	0.222187	0.113461	1.08182	-0.189403	0.876968	0.302865	0.163228	0.0221853	0.000434057	0.0707109	0.0287154	0.00555953	0.182939	1.13519	0.199315	1.14815	0.304076
227	AT1G08680	AT1G08680.5_S_192___2	ZIGA4	ARF GAP-like zinc finger-containing protein ZIGA4 (ZIGA4); FUNCTIONS IN: ARF GTPase activator activity, DNA binding, zinc ion binding; INVOLVED IN: regulation of ARF GTPase activity; LOCATED IN: nucleus, plasma membrane; EXPRESSED IN: 23 plant structures; EXPRESSED DURING: 13 growth stages; CONTAINS InterPro DOMAIN/s: Arf GTPase activating protein (InterPro:IPR001164); BEST Arabidopsis thaliana p…	25.0652	24.9429	24.9705	24.6636	24.8289	25.1041	24.7582	24.929	24.5839	24.596	24.7162	24.6104	1	1.21016	0.952179	1.07181	0.843828	0.850926	0.924869	0.85946	0.703151	0.971318	0.801875	0.000285528	0.00194604	0.395307	0.429107	0.0733699	0.155299	0.00551944	1.00383	-0.278402	0.824504	0.283922	0.940567	0.000433203	0.000343323	0.074945	0.00227177	0.00233823	0.0550002	1.03886	-0.0110348	0.99238	-0.0916926
228	AT1G08680	AT1G08680.5_S_196___1	ZIGA4	ARF GAP-like zinc finger-containing protein ZIGA4 (ZIGA4); FUNCTIONS IN: ARF GTPase activator activity, DNA binding, zinc ion binding; INVOLVED IN: regulation of ARF GTPase activity; LOCATED IN: nucleus, plasma membrane; EXPRESSED IN: 23 plant structures; EXPRESSED DURING: 13 growth stages; CONTAINS InterPro DOMAIN/s: Arf GTPase activating protein (InterPro:IPR001164); BEST Arabidopsis thaliana p…	25.7605	25.7198	25.6727	25.701	25.685	25.6021	25.4827	25.5293	25.2993	25.4671	25.5898	25.6351	1	0.944135	0.869122	0.89767	0.765391	0.859788	0.93611	0.965952	0.910662	1.07708	1.07607	0.025631	0.0718708	0.965754	0.625648	0.289319	0.365576	0.138741	1.10094	-0.0769639	0.948051	0.215705	0.0804968	0.326905	0.0078229	0.482071	0.115209	0.0281897	0.0147041	1.01024	0.000105941	1.00007	0.0401786
229	AT1G08680	AT1G08680.5_S_210___1	ZIGA4	ARF GAP-like zinc finger-containing protein ZIGA4 (ZIGA4); FUNCTIONS IN: ARF GTPase activator activity, DNA binding, zinc ion binding; INVOLVED IN: regulation of ARF GTPase activity; LOCATED IN: nucleus, plasma membrane; EXPRESSED IN: 23 plant structures; EXPRESSED DURING: 13 growth stages; CONTAINS InterPro DOMAIN/s: Arf GTPase activating protein (InterPro:IPR001164); BEST Arabidopsis thaliana p…	23.5445	23.531	23.4977	23.495	23.5181	23.4948	23.3596	23.3554	23.5275	23.5446	23.4892	23.5232	1	0.984018	0.895972	0.893357	1.00656	1.01853	0.980163	1.00359	1.03508	1.09397	1.12339	0.00824098	0.0296505	0.0467459	0.112566	0.549919	0.500159	0.0850783	1.06075	0.089148	1.06374	-0.00406975	0.0082776	0.00582537	0.89572	0.0439524	0.0234154	0.985792	-0.00656666	0.995459	-0.0812125	0.945263	-0.0721458
230	AT1G08680	AT1G08680.5_S_225___1	ZIGA4	ARF GAP-like zinc finger-containing protein ZIGA4 (ZIGA4); FUNCTIONS IN: ARF GTPase activator activity, DNA binding, zinc ion binding; INVOLVED IN: regulation of ARF GTPase activity; LOCATED IN: nucleus, plasma membrane; EXPRESSED IN: 23 plant structures; EXPRESSED DURING: 13 growth stages; CONTAINS InterPro DOMAIN/s: Arf GTPase activating protein (InterPro:IPR001164); BEST Arabidopsis thaliana p…	25.172	25.4469	25.5658	25.6092	25.734	25.4271	25.3148	25.449	25.3718	25.2845	25.2155	25.2272	1	0.808351	0.747839	0.820748	0.777962	0.732292	0.698066	0.703757	0.905908	0.933445	0.857458	0.0536976	0.124471	0.908791	0.611915	0.0498197	0.117905	-0.032775	0.977538	-0.206504	0.866635	0.173729	0.714294	0.0246204	0.0567781	0.0209452	0.174276	0.0448846	-0.0397869	0.972799	-0.0605889	0.958873	0.00253229
231	AT1G08680	AT1G08680.5_S_236___1	ZIGA4	ARF GAP-like zinc finger-containing protein ZIGA4 (ZIGA4); FUNCTIONS IN: ARF GTPase activator activity, DNA binding, zinc ion binding; INVOLVED IN: regulation of ARF GTPase activity; LOCATED IN: nucleus, plasma membrane; EXPRESSED IN: 23 plant structures; EXPRESSED DURING: 13 growth stages; CONTAINS InterPro DOMAIN/s: Arf GTPase activating protein (InterPro:IPR001164); BEST Arabidopsis thaliana p…	26.2457	26.2055	26.5488	26.3974	26.622	26.1953	26.3614	26.4414	26.3648	26.0619	26.2211	25.8626	1	0.74396	0.83473	0.882312	0.836718	0.678255	0.757353	0.590721	0.911682	0.907303	0.669515	0.00069121	0.00400331	0.00900503	0.0318124	0.017141	0.0527394	-0.0557087	0.962122	-0.277435	0.825057	0.221726	0.437725	0.000301225	0.00310339	0.0824297	0.00111785	0.00131673	-0.256584	0.837068	-0.0337604	0.976871	-0.177071
232	AT1G08680	AT1G08680.5_S_247___1	ZIGA4	ARF GAP-like zinc finger-containing protein ZIGA4 (ZIGA4); FUNCTIONS IN: ARF GTPase activator activity, DNA binding, zinc ion binding; INVOLVED IN: regulation of ARF GTPase activity; LOCATED IN: nucleus, plasma membrane; EXPRESSED IN: 23 plant structures; EXPRESSED DURING: 13 growth stages; CONTAINS InterPro DOMAIN/s: Arf GTPase activating protein (InterPro:IPR001164); BEST Arabidopsis thaliana p…	25.2116	25.0935	25.2153	25.3193	25.2802	25.0878	25.0707	25.1135	25.0471	24.8071	24.9032	24.7804	1	0.875133	0.864848	0.890873	0.850836	0.720416	0.770038	0.707206	0.823208	0.890373	0.793835	0.00564483	0.0219245	0.470897	0.466391	0.893366	0.608065	0.0719023	1.0511	-0.253581	0.838812	0.325484	0.478226	0.0150881	0.00220183	0.793381	0.169951	0.0249006	-0.183514	0.880556	-0.116586	0.922368	-0.108579
233	AT1G08680	AT1G08680.5_S_291___1	ZIGA4	ARF GAP-like zinc finger-containing protein ZIGA4 (ZIGA4); FUNCTIONS IN: ARF GTPase activator activity, DNA binding, zinc ion binding; INVOLVED IN: regulation of ARF GTPase activity; LOCATED IN: nucleus, plasma membrane; EXPRESSED IN: 23 plant structures; EXPRESSED DURING: 13 growth stages; CONTAINS InterPro DOMAIN/s: Arf GTPase activating protein (InterPro:IPR001164); BEST Arabidopsis thaliana p…	23.2933	23.4391	23.3667	23.3694	23.2443	23.3929	23.2213	23.2682	23.1631	23.2917	23.3575	23.4677	1	1.10844	0.984178	1.01665	0.945277	1.03341	1.08159	1.16748	0.932306	1.09898	1.14835	0.355185	0.406841	0.151448	0.250925	0.484056	0.472348	0.085427	1.061	0.038353	1.02694	0.047074	0.153017	0.517595	0.427598	0.630955	0.262664	0.486436	0.140997	1.10267	0.0815789	1.05818	0.134834
234	AT1G08720	AT1G08720.2_S_111___1	EDR1	ENHANCED DISEASE RESISTANCE 1 (EDR1); FUNCTIONS IN: protein serine/threonine/tyrosine kinase activity, MAP kinase kinase kinase activity, kinase activity; INVOLVED IN: in 7 processes; EXPRESSED IN: 23 plant structures; EXPRESSED DURING: 13 growth stages; CONTAINS InterPro DOMAIN/s: Protein kinase, ATP binding site (InterPro:IPR017441), Protein kinase, catalytic domain (InterPro:IPR000719), Serine…	21.8899	21.8361	21.7945	22.2518	22.0514	22.6164	21.8389	21.7517	22.1124	22.3158	21.6839	21.6822	1	1.47943	0.863081	0.81244	1.04324	1.20118	0.775145	0.774225	0.811917	0.898114	0.952962	0.77519	0.576289	0.171979	0.271347	0.352553	0.405311	-0.121517	0.919221	-0.116016	0.922732	-0.00550059	0.529401	0.548132	0.977241	0.215048	0.932269	0.392903	0.238212	1.17953	-0.245437	0.84356	-0.122646
235	AT1G08720	AT1G08720.2_S_114___1	EDR1	ENHANCED DISEASE RESISTANCE 1 (EDR1); FUNCTIONS IN: protein serine/threonine/tyrosine kinase activity, MAP kinase kinase kinase activity, kinase activity; INVOLVED IN: in 7 processes; EXPRESSED IN: 23 plant structures; EXPRESSED DURING: 13 growth stages; CONTAINS InterPro DOMAIN/s: Protein kinase, ATP binding site (InterPro:IPR017441), Protein kinase, catalytic domain (InterPro:IPR000719), Serine…	25.5581	25.7754	25.4569	25.2213	25.617	25.8887	25.3148	25.6117	25.3693	25.7846	25.4286	25.168	1	1.20727	0.811062	0.996345	0.842237	1.12324	0.877625	0.732577	0.930393	1.08207	0.735265	0.38759	0.424972	0.00754796	0.0276495	0.72536	0.561463	-0.105133	0.929719	-0.170416	0.888587	0.0652824	0.399474	0.174589	0.60001	0.548863	0.343573	0.957059	0.301478	1.23241	-0.114628	0.923621	-0.181093
236	AT1G08720	AT1G08720.2_S_476___1	EDR1	ENHANCED DISEASE RESISTANCE 1 (EDR1); FUNCTIONS IN: protein serine/threonine/tyrosine kinase activity, MAP kinase kinase kinase activity, kinase activity; INVOLVED IN: in 7 processes; EXPRESSED IN: 23 plant structures; EXPRESSED DURING: 13 growth stages; CONTAINS InterPro DOMAIN/s: Protein kinase, ATP binding site (InterPro:IPR017441), Protein kinase, catalytic domain (InterPro:IPR000719), Serine…	23.372	23.0813	22.763	23.1735	23.2487	23.3566	22.4917	23.0857	23.3052	23.2155	22.9072	23.0777	1	1.07764	0.591748	0.893157	1.03995	0.977225	0.789224	0.888262	0.906817	1.33372	0.99452	0.829193	0.591348	0.00212986	0.00999377	0.733742	0.564025	0.051792	1.03655	0.0807291	1.05755	-0.0289371	0.699528	0.547888	0.829177	0.66085	0.604032	0.945559	-0.0908591	0.938963	-0.587994	0.665267	-0.196347
237	AT1G08760	AT1G08760.1_S_299___1	AT1G08760	Plant protein of unknown function (DUF936); FUNCTIONS IN: molecular_function unknown; INVOLVED IN: biological_process unknown; LOCATED IN: cellular_component unknown; EXPRESSED IN: cultured cell; CONTAINS InterPro DOMAIN/s: Protein of unknown function DUF936, plant (InterPro:IPR010341); BEST Arabidopsis thaliana protein match is: Plant protein of unknown function (DUF936) (TAIR:AT3G14170.1); Has …	23.5952	23.5102	23.7192	23.8702	23.741	23.4656	23.4013	23.6124	23.3293	23.2858	23.3984	23.1944	1	0.826241	0.790205	0.91475	0.751745	0.729402	0.788632	0.684665	0.882796	0.998009	0.748473	0.000100105	0.000826431	0.414758	0.439241	0.152768	0.252284	0.118626	1.0857	-0.253097	0.839093	0.371723	0.145364	0.002746	2.731e-05	0.133554	0.0110445	0.000250416	-0.13461	0.910916	-0.0488508	0.966706	0.00386633
238	AT1G08760	AT1G08760.1_S_736___1	AT1G08760	Plant protein of unknown function (DUF936); FUNCTIONS IN: molecular_function unknown; INVOLVED IN: biological_process unknown; LOCATED IN: cellular_component unknown; EXPRESSED IN: cultured cell; CONTAINS InterPro DOMAIN/s: Protein of unknown function DUF936, plant (InterPro:IPR010341); BEST Arabidopsis thaliana protein match is: Plant protein of unknown function (DUF936) (TAIR:AT3G14170.1); Has …	24.2707	24.0579	24.543	24.8383	24.4345	24.3069	24.3524	24.5399	24.3726	24.3531	24.2335	24.2652	1	0.91539	0.944739	1.07583	0.958053	0.945176	0.869963	0.889277	1.03254	0.92085	0.826597	0.367445	0.413851	0.0443331	0.108286	0.0393159	0.0991174	0.0190543	1.0133	-0.102333	0.931526	0.121387	0.835577	0.267966	0.189985	0.188141	0.584719	0.00790063	-0.119969	0.920207	0.017045	1.01188	0.188521
239	AT1G08800	AT1G08800.4_S_190___1	AT1G08800	Protein of unknown function, DUF593; INVOLVED IN: response to salt stress, N-terminal protein myristoylation; LOCATED IN: endomembrane system; EXPRESSED IN: 20 plant structures; EXPRESSED DURING: 12 growth stages; CONTAINS InterPro DOMAIN/s: Protein of unknown function DUF593 (InterPro:IPR007656); BEST Arabidopsis thaliana protein match is: Protein of unknown function, DUF593 (TAIR:AT2G30690.1); …	26.2208	26.4912	26.511	26.1325	26.6948	26.3188	26.4957	26.3904	26.6935	26.5363	26.0988	25.6725	1	0.770534	0.87107	0.809771	0.999037	0.895955	0.661563	0.492301	1.16277	0.759483	0.60795	0.107372	0.20116	0.00192525	0.00920828	0.007075	0.0262601	-0.136082	0.909987	-0.224677	0.855787	0.088595	0.199737	0.0368985	0.401479	0.137949	0.00606206	0.0145048	-0.0875941	0.941091	-0.167872	0.890155	-0.471219
240	AT1G08800	AT1G08800.4_S_834___1	AT1G08800	Protein of unknown function, DUF593; INVOLVED IN: response to salt stress, N-terminal protein myristoylation; LOCATED IN: endomembrane system; EXPRESSED IN: 20 plant structures; EXPRESSED DURING: 12 growth stages; CONTAINS InterPro DOMAIN/s: Protein of unknown function DUF593 (InterPro:IPR007656); BEST Arabidopsis thaliana protein match is: Protein of unknown function, DUF593 (TAIR:AT2G30690.1); …	21.4852	21.6281	21.8768	22.146	21.1453	21.1901	21.3551	22.2312	21.2704	21.1918	21.1416	20.9289	1	1.0316	1.15656	2.12274	1.0906	1.03274	0.997484	0.860737	1.00111	0.862458	0.405483	0.000494939	0.00304891	0.0460882	0.111407	0.0405853	0.101473	0.303603	1.23422	-0.347258	0.786077	0.650861	0.054299	0.0286366	0.000104741	0.203324	0.00302337	0.000562101	0.0363966	1.02555	0.157573	1.11541	0.468425
241	AT1G08800	AT1G08800.4_T_989___1	AT1G08800	Protein of unknown function, DUF593; INVOLVED IN: response to salt stress, N-terminal protein myristoylation; LOCATED IN: endomembrane system; EXPRESSED IN: 20 plant structures; EXPRESSED DURING: 12 growth stages; CONTAINS InterPro DOMAIN/s: Protein of unknown function DUF593 (InterPro:IPR007656); BEST Arabidopsis thaliana protein match is: Protein of unknown function, DUF593 (TAIR:AT2G30690.1); …	24.4527	24.4123	24.7368	24.9593	24.6217	24.5003	24.7847	25.0135	24.8084	24.4034	24.7209	24.6571	1	0.919277	1.11962	1.31204	1.13816	0.859596	1.07117	1.02483	0.935078	0.95673	0.7811	0.499734	0.479261	0.000375133	0.0024318	0.2069	0.302941	-0.0897429	0.93969	-0.0825949	0.944358	-0.00714797	0.291157	0.330865	0.932605	0.830903	0.202869	0.120796	-0.18892	0.877262	0.119872	1.08664	0.249049
242	AT1G08820	AT1G08820.5_S_128___1	VAP27-2	vamp/synaptobrevin-associated protein 27-2 (VAP27-2); FUNCTIONS IN: structural molecule activity; INVOLVED IN: intracellular transport; LOCATED IN: plasma membrane, endoplasmic reticulum membrane; EXPRESSED IN: cultured cell; CONTAINS InterPro DOMAIN/s: PapD-like (InterPro:IPR008962), Major sperm protein (InterPro:IPR000535); BEST Arabidopsis thaliana protein match is: vesicle associated protein …	24.0865	24.1754	24.2024	23.8866	24.411	24.2071	24.0734	24.11	24.1783	24.1741	24.0427	24.1046	1	0.868224	0.791349	0.8117	0.851056	0.848582	0.774721	0.80868	0.977377	0.978988	0.99628	0.341518	0.398796	0.1573	0.256903	0.392432	0.427574	-0.112679	0.924869	-0.075425	0.949063	-0.037254	0.152222	0.335018	0.632701	0.144	0.674663	0.501298	-0.0397197	0.972844	-0.119082	0.920773	-0.191519
243	AT1G08820	AT1G08820.5_S_128___2	VAP27-2	vamp/synaptobrevin-associated protein 27-2 (VAP27-2); FUNCTIONS IN: structural molecule activity; INVOLVED IN: intracellular transport; LOCATED IN: plasma membrane, endoplasmic reticulum membrane; EXPRESSED IN: cultured cell; CONTAINS InterPro DOMAIN/s: PapD-like (InterPro:IPR008962), Major sperm protein (InterPro:IPR000535); BEST Arabidopsis thaliana protein match is: vesicle associated protein …	23.6077	23.4323	23.7506	23.8759	23.787	23.5403	23.7618	24.1866	24.1066	23.7742	23.8644	23.8221	1	0.842846	0.982677	1.3192	1.24802	0.99116	1.05516	1.02462	1.17597	1.07377	0.776701	0.225384	0.318299	0.104122	0.197103	0.561961	0.504915	-0.152315	0.899805	0.0728999	1.05183	-0.225215	0.250984	0.580697	0.0922172	0.727821	0.371016	0.25211	-0.251478	0.840035	-0.0414978	0.971646	0.127775
244	AT1G08820	AT1G08820.5_S_130___1	VAP27-2	vamp/synaptobrevin-associated protein 27-2 (VAP27-2); FUNCTIONS IN: structural molecule activity; INVOLVED IN: intracellular transport; LOCATED IN: plasma membrane, endoplasmic reticulum membrane; EXPRESSED IN: cultured cell; CONTAINS InterPro DOMAIN/s: PapD-like (InterPro:IPR008962), Major sperm protein (InterPro:IPR000535); BEST Arabidopsis thaliana protein match is: vesicle associated protein …	24.8154	24.465	24.5534	24.528	25.0462	24.5733	24.4491	24.6461	25.0453	24.8781	24.6315	24.3495	1	0.720517	0.661113	0.757823	0.999384	0.890068	0.750219	0.616992	1.23532	1.13478	0.814164	0.237912	0.328237	2.34722e-05	0.000252395	0.0903354	0.179177	-0.0882109	0.940689	0.0474501	1.03344	-0.135661	0.275907	0.556067	0.0965613	0.485252	0.0967187	0.0509843	-0.330123	0.795468	-0.424243	0.74523	-0.461081
245	AT1G08820	AT1G08820.5_S_130___2	VAP27-2	vamp/synaptobrevin-associated protein 27-2 (VAP27-2); FUNCTIONS IN: structural molecule activity; INVOLVED IN: intracellular transport; LOCATED IN: plasma membrane, endoplasmic reticulum membrane; EXPRESSED IN: cultured cell; CONTAINS InterPro DOMAIN/s: PapD-like (InterPro:IPR008962), Major sperm protein (InterPro:IPR000535); BEST Arabidopsis thaliana protein match is: vesicle associated protein …	23.6453	23.6783	23.8183	23.9983	23.8977	23.5851	23.7473	24.207	24.082	23.7986	23.746	23.5725	1	0.805197	0.901038	1.23913	1.13633	0.933656	0.900217	0.79819	1.15954	0.999088	0.644154	0.829545	0.591443	0.384277	0.423176	0.163148	0.262748	-0.0742307	0.949848	-0.0594775	0.959612	-0.0147532	0.565601	0.645058	0.908937	0.765142	0.138324	0.220808	-0.187659	0.878029	-0.104462	0.930152	0.0509124
246	AT1G08880	AT1G08880.1_S_139___1	HTA5	H2AXA; FUNCTIONS IN: DNA binding; INVOLVED IN: nucleosome assembly; LOCATED IN: nucleus; EXPRESSED IN: 23 plant structures; EXPRESSED DURING: 13 growth stages; CONTAINS InterPro DOMAIN/s: Histone H2A (InterPro:IPR002119), Histone-fold (InterPro:IPR009072), Histone core (InterPro:IPR007125); BEST Arabidopsis thaliana protein match is: gamma histone variant H2AX (TAIR:AT1G54690.1); Has 3916 Blast h…	23.2401	23.5898	23.3402	23.478	23.5585	23.5755	23.2973	23.1562	23.2509	23.3237	23.6322	23.8296	1	1.01185	0.834401	0.756644	0.808009	0.849808	1.05245	1.20671	0.839855	1.26132	1.59483	0.549784	0.500105	0.63964	0.533502	0.0321296	0.0852669	0.0151721	1.01057	0.112248	1.08091	-0.0970757	0.891521	0.315504	0.384726	0.388309	0.0106145	0.239007	0.14651	1.10689	0.0734145	1.0522	0.138077
247	AT1G08930	AT1G08930.1_S_17___1	ERD6	EARLY RESPONSE TO DEHYDRATION 6 (ERD6); FUNCTIONS IN: carbohydrate transmembrane transporter activity, sugar:hydrogen symporter activity, sugar transmembrane transporter activity; INVOLVED IN: response to water deprivation, response to salt stress, response to cold, response to chitin, response to abscisic acid stimulus; LOCATED IN: integral to membrane, membrane; EXPRESSED IN: 30 plant structure…	22.4816	22.4982	21.7669	22.1652	22.2146	22.1076	22.0655	21.8291	22.2334	22.4637	22.6811	22.7231	1	0.928481	0.901794	0.765489	1.01307	1.18845	1.3817	1.42254	1.27999	1.53217	1.85834	0.160565	0.260181	0.919007	0.614432	0.62446	0.528181	0.173776	1.12801	0.471115	1.38618	-0.297339	0.480499	0.0598246	0.229695	0.774932	0.259734	0.296427	0.0466135	1.03284	-0.138707	0.908333	-0.0707349
248	AT1G08930	AT1G08930.1_S_256___1	ERD6	EARLY RESPONSE TO DEHYDRATION 6 (ERD6); FUNCTIONS IN: carbohydrate transmembrane transporter activity, sugar:hydrogen symporter activity, sugar transmembrane transporter activity; INVOLVED IN: response to water deprivation, response to salt stress, response to cold, response to chitin, response to abscisic acid stimulus; LOCATED IN: integral to membrane, membrane; EXPRESSED IN: 30 plant structure…	22.709	23.0902	22.8243	22.6093	22.511	22.6162	22.5911	22.2673	22.6959	22.5716	22.6722	22.7628	1	1.07565	1.05706	0.844576	1.13672	1.04289	1.11817	1.19069	0.969549	1.05782	1.40981	0.0651162	0.142828	0.542737	0.497277	0.619082	0.526267	0.311795	1.24125	0.179212	1.13227	0.132583	0.0204947	0.174757	0.31328	0.187831	0.384436	0.337421	0.120717	1.08727	0.0572151	1.04046	-0.0921747
249	AT1G08930	AT1G08930.1_S_35___1	ERD6	EARLY RESPONSE TO DEHYDRATION 6 (ERD6); FUNCTIONS IN: carbohydrate transmembrane transporter activity, sugar:hydrogen symporter activity, sugar transmembrane transporter activity; INVOLVED IN: response to water deprivation, response to salt stress, response to cold, response to chitin, response to abscisic acid stimulus; LOCATED IN: integral to membrane, membrane; EXPRESSED IN: 30 plant structure…	21.9617	21.6455	22.1378	21.905	22.1125	21.8497	21.6967	21.7583	22.2975	22.2295	22.0706	21.8791	1	0.833457	0.749575	0.78229	1.13684	1.0845	0.971375	0.850617	1.3012	1.2959	1.08734	0.206329	0.302452	0.453439	0.45826	0.643025	0.534673	0.0582182	1.04118	0.264909	1.20156	-0.20669	0.707332	0.0921401	0.186273	0.570664	0.485441	0.319892	-0.215663	0.86115	-0.155548	0.897791	-0.276446
250	AT1G08980	AT1G08980.1_S_24___1	ATAMI1	amidase 1 (AMI1); FUNCTIONS IN: amidase activity, hydrolase activity, acting on carbon-nitrogen (but not peptide) bonds, indoleacetamide hydrolase activity; INVOLVED IN: indoleacetic acid biosynthetic process; LOCATED IN: cytoplasm; EXPRESSED IN: 25 plant structures; EXPRESSED DURING: 13 growth stages; CONTAINS InterPro DOMAIN/s: Amidase, conserved site (InterPro:IPR020556), Amidase (InterPro:IPR…	25.3516	25.221	25.4431	25.3071	25.6878	25.3652	25.42	25.5527	25.4665	25.3222	25.1409	25.2022	1	0.799595	0.830598	0.910561	0.857781	0.776115	0.684485	0.71418	0.970635	0.824087	0.78433	0.021157	0.0620567	0.166136	0.265688	0.433396	0.448585	-0.175732	0.885318	-0.223479	0.856497	0.0477476	0.0358462	0.00846374	0.560139	0.137143	0.0651952	0.328763	-0.199207	0.871029	-0.167311	0.890501	-0.148025
251	AT1G09020	AT1G09020.1_S_142___1	SNF4	homolog of yeast sucrose nonfermenting 4 (SNF4); CONTAINS InterPro DOMAIN/s: Cystathionine beta-synthase, core (InterPro:IPR000644); BEST Arabidopsis thaliana protein match is: 5'-AMP-activated protein kinase-related (TAIR:AT1G27070.1); Has 1379 Blast hits to 1368 proteins in 272 species: Archae - 14; Bacteria - 104; Metazoa - 613; Fungi - 295; Plants - 229; Viruses - 0; Other Eukaryotes - 124 (s…	22.9154	22.8715	22.6367	22.621	22.5869	22.6809	22.4696	22.5964	22.475	22.8376	22.8201	23.1426	1	1.06727	0.921884	1.00657	0.925323	1.18978	1.17537	1.46987	1.1148	1.27496	1.46027	0.224617	0.317678	0.674554	0.5453	0.378528	0.420029	0.177697	1.13108	0.235374	1.17721	-0.0576776	0.209736	0.0986768	0.681697	0.697938	0.227164	0.188971	0.137536	1.10003	-0.0169912	0.988292	0.127542
252	AT1G09060	AT1G09060.2_S_130___1	AT1G09060	Zinc finger, RING-type;Transcription factor jumonji/aspartyl beta-hydroxylase; FUNCTIONS IN: sequence-specific DNA binding transcription factor activity, zinc ion binding; EXPRESSED IN: 24 plant structures; EXPRESSED DURING: 15 growth stages; CONTAINS InterPro DOMAIN/s: Transcription factor jumonji/aspartyl beta-hydroxylase (InterPro:IPR003347), Zinc finger, RING-type (InterPro:IPR001841), Transc…	22.1415	22.0024	22.0422	21.7524	22.0883	21.9705	21.6097	22.0103	21.7839	21.8469	21.4799	21.6943	1	0.921582	0.71766	0.947388	0.809794	0.845911	0.655916	0.761041	0.91789	0.913965	0.803304	0.100464	0.192464	0.255718	0.341764	0.69332	0.551402	0.064937	1.04604	-0.218438	0.859496	0.283375	0.633181	0.112709	0.041375	0.482785	0.551323	0.18637	-0.0646547	0.956174	-0.293976	0.815651	-0.185531
253	AT1G09060	AT1G09060.2_S_695___1	AT1G09060	Zinc finger, RING-type;Transcription factor jumonji/aspartyl beta-hydroxylase; FUNCTIONS IN: sequence-specific DNA binding transcription factor activity, zinc ion binding; EXPRESSED IN: 24 plant structures; EXPRESSED DURING: 15 growth stages; CONTAINS InterPro DOMAIN/s: Transcription factor jumonji/aspartyl beta-hydroxylase (InterPro:IPR003347), Zinc finger, RING-type (InterPro:IPR001841), Transc…	24.7321	24.7406	24.5968	24.6189	24.5715	24.6959	24.361	24.4366	24.3104	24.3404	24.4315	24.4815	1	1.09005	0.86423	0.910702	0.834416	0.851944	0.907519	0.93951	0.781567	1.05009	1.03163	0.0122675	0.040608	0.665002	0.542131	0.600813	0.519645	0.155826	1.11406	-0.125319	0.916801	0.281146	0.0920021	0.173154	0.00321602	0.478824	0.207339	0.0304491	0.054282	1.03834	-0.0748947	0.949411	-0.0256659
254	AT1G09060	AT1G09060.2_S_87___1	AT1G09060	Zinc finger, RING-type;Transcription factor jumonji/aspartyl beta-hydroxylase; FUNCTIONS IN: sequence-specific DNA binding transcription factor activity, zinc ion binding; EXPRESSED IN: 24 plant structures; EXPRESSED DURING: 15 growth stages; CONTAINS InterPro DOMAIN/s: Transcription factor jumonji/aspartyl beta-hydroxylase (InterPro:IPR003347), Zinc finger, RING-type (InterPro:IPR001841), Transc…	22.5646	22.4243	22.0297	21.9537	22.1504	21.8797	22.392	21.5744	22.2646	22.1302	22.5107	22.1519	1	0.828945	1.18232	0.670828	1.08236	0.98608	1.28374	1.00107	1.18956	1.08578	1.4923	0.34276	0.399538	0.218386	0.312585	0.600832	0.519652	0.243937	1.18422	0.265217	1.20182	-0.0212802	0.226623	0.189261	0.915355	0.335322	0.617942	0.59261	-0.181809	0.881597	-0.0157302	0.989156	-0.433176
255	AT1G09140	AT1G09140.3_S_87___1	ATSRP30	SERINE-ARGININE PROTEIN 30 (ATSRP30); CONTAINS InterPro DOMAIN/s: RNA recognition motif, RNP-1 (InterPro:IPR000504), Nucleotide-binding, alpha-beta plait (InterPro:IPR012677); BEST Arabidopsis thaliana protein match is: RNA-binding (RRM/RBD/RNP motifs) family protein (TAIR:AT1G02840.3); Has 10547 Blast hits to 8837 proteins in 431 species: Archae - 0; Bacteria - 274; Metazoa - 6368; Fungi - 1180;…	26.7092	26.5416	26.6698	26.5569	26.3426	26.8081	26.6801	26.5513	26.6788	26.4329	26.6663	26.7455	1	1.38073	1.26358	1.15566	1.26243	1.06459	1.25155	1.32218	0.771036	0.990479	1.1441	0.944581	0.620626	0.877811	0.60412	0.270803	0.352717	0.023824	1.01665	0.0353695	1.02482	-0.0115455	0.824366	0.741867	0.914334	0.355044	0.189808	0.898951	0.0173218	1.01208	0.0952108	1.06822	0.0410432
256	AT1G09210	AT1G09210.1_S_381___1	CRT1b	calreticulin 1b (CRT1b); FUNCTIONS IN: unfolded protein binding, calcium ion binding; INVOLVED IN: response to oxidative stress, response to salt stress; LOCATED IN: mitochondrion, endoplasmic reticulum, vacuole; EXPRESSED IN: 26 plant structures; EXPRESSED DURING: 14 growth stages; CONTAINS InterPro DOMAIN/s: Calreticulin/calnexin, P (InterPro:IPR009033), Calreticulin/calnexin (InterPro:IPR00158…	24.9336	24.5624	24.6005	24.871	25.158	24.8094	24.75	25.0205	25.9433	25.4474	25.6947	25.8879	1	0.785342	0.753646	0.909055	1.72337	1.22205	1.45059	1.65851	1.55608	1.92476	1.82443	1.26754e-07	3.5229e-06	0.0962315	0.186991	0.996987	0.632916	-0.192605	0.875024	0.808816	1.75177	-1.00142	0.229875	5.59362e-06	8.0298e-08	0.815508	0.000242575	5.42959e-06	-0.405259	0.755101	-0.329918	0.795582	-0.0851692
257	AT1G09210	AT1G09210.1_S_381___2	CRT1b	calreticulin 1b (CRT1b); FUNCTIONS IN: unfolded protein binding, calcium ion binding; INVOLVED IN: response to oxidative stress, response to salt stress; LOCATED IN: mitochondrion, endoplasmic reticulum, vacuole; EXPRESSED IN: 26 plant structures; EXPRESSED DURING: 14 growth stages; CONTAINS InterPro DOMAIN/s: Calreticulin/calnexin, P (InterPro:IPR009033), Calreticulin/calnexin (InterPro:IPR00158…	23.0462	23.3081	23.2807	23.5964	23.471	23.3644	23.422	23.0335	24.0059	23.3204	23.9878	23.9893	1	0.928754	0.966594	0.738374	1.44883	0.900859	1.43071	1.43227	0.969965	1.48016	1.93976	0.000259325	0.00179892	0.425659	0.444748	0.0407131	0.101709	-0.0148771	0.989741	0.503131	1.41729	-0.518008	0.911291	0.000423503	0.000298887	0.135852	0.00114566	0.000901044	-0.176758	0.884689	0.0557661	1.03941	0.0320121
258	AT1G09210	AT1G09210.1_S_396___1	CRT1b	calreticulin 1b (CRT1b); FUNCTIONS IN: unfolded protein binding, calcium ion binding; INVOLVED IN: response to oxidative stress, response to salt stress; LOCATED IN: mitochondrion, endoplasmic reticulum, vacuole; EXPRESSED IN: 26 plant structures; EXPRESSED DURING: 14 growth stages; CONTAINS InterPro DOMAIN/s: Calreticulin/calnexin, P (InterPro:IPR009033), Calreticulin/calnexin (InterPro:IPR00158…	21.3593	21.6011	21.4971	21.5136	21.6149	21.2527	21.8811	21.8203	22.2917	22.5276	22.522	23.1007	1	0.778005	1.20269	1.15306	1.59869	1.88258	1.87535	2.80084	2.41975	1.5593	2.42905	9.72046e-09	4.30933e-07	0.158966	0.25858	0.393167	0.427967	-0.149482	0.901574	0.96826	1.95648	-1.11774	0.363256	3.03466e-07	1.19026e-08	0.412065	7.5083e-06	4.88645e-07	0.038467	1.02702	0.211411	1.15782	0.389553
259	AT1G09230	AT1G09230.2_S_253___1	AT1G09230	RNA-binding (RRM/RBD/RNP motifs) family protein; FUNCTIONS IN: RNA binding, nucleotide binding, nucleic acid binding; LOCATED IN: cellular_component unknown; EXPRESSED IN: 22 plant structures; EXPRESSED DURING: 13 growth stages; CONTAINS InterPro DOMAIN/s: RNA recognition motif, RNP-1 (InterPro:IPR000504), Nucleotide-binding, alpha-beta plait (InterPro:IPR012677); Has 908 Blast hits to 898 protei…	23.8356	23.9148	23.8007	23.8465	23.9677	23.8194	23.978	23.7123	23.7954	23.7111	23.7934	23.7464	1	0.90233	1.00715	0.837746	0.887457	0.837065	0.886222	0.857787	0.92767	0.879928	1.02392	0.329681	0.391622	0.669272	0.543553	0.721789	0.560364	-0.01994	0.986274	-0.107751	0.928033	0.0878112	0.794362	0.163129	0.254113	0.518575	0.514299	0.682595	-0.0511509	0.965166	-0.00889691	0.993852	-0.0978838
260	AT1G09320	AT1G09320.1_S_198___1	AT1G09320	agenet domain-containing protein; FUNCTIONS IN: RNA binding; INVOLVED IN: biological_process unknown; LOCATED IN: chloroplast; EXPRESSED IN: 24 plant structures; EXPRESSED DURING: 15 growth stages; CONTAINS InterPro DOMAIN/s: Tudor-like, plant (InterPro:IPR014002), Agenet (InterPro:IPR008395); BEST Arabidopsis thaliana protein match is: agenet domain-containing protein (TAIR:AT3G06520.1); Has 769…	21.4636	21.8741	21.5747	21.4706	21.3542	21.7026	21.5844	21.8773	21.4193	21.6896	21.5148	21.397	1	1.27321	1.17304	1.43713	1.04618	1.2618	1.11777	1.03018	0.991036	0.952878	0.716828	0.672154	0.544508	0.244034	0.332964	0.784624	0.578991	-0.0338892	0.976784	-0.124451	0.917353	0.0905618	0.814649	0.390989	0.531731	0.646515	0.578823	0.968217	0.343108	1.26849	0.145604	1.10619	0.16933
261	AT1G09340	AT1G09340.1_S_195___1	CRB	chloroplast RNA binding (CRB); FUNCTIONS IN: coenzyme binding, binding, catalytic activity; INVOLVED IN: in 6 processes; LOCATED IN: in 10 components; EXPRESSED IN: 24 plant structures; EXPRESSED DURING: 14 growth stages; CONTAINS InterPro DOMAIN/s: NAD-dependent epimerase/dehydratase (InterPro:IPR001509), NAD(P)-binding domain (InterPro:IPR016040); BEST Arabidopsis thaliana protein match is: chl…	22.9548	23.34	23.2505	23.1596	23.3277	23.092	23.1108	22.9625	22.811	22.8694	23.0964	23.3044	1	0.849288	0.860394	0.776386	0.698978	0.727838	0.851905	0.983996	0.856998	0.990133	1.26741	0.420788	0.442302	0.811369	0.586485	0.16388	0.263471	0.0529815	1.03741	-0.102936	0.931136	0.155918	0.659296	0.393009	0.19792	0.351509	0.125715	0.299862	0.0692979	1.04921	0.121398	1.08779	0.111023
262	AT1G09340	AT1G09340.1_S_199___1	CRB	chloroplast RNA binding (CRB); FUNCTIONS IN: coenzyme binding, binding, catalytic activity; INVOLVED IN: in 6 processes; LOCATED IN: in 10 components; EXPRESSED IN: 24 plant structures; EXPRESSED DURING: 14 growth stages; CONTAINS InterPro DOMAIN/s: NAD-dependent epimerase/dehydratase (InterPro:IPR001509), NAD(P)-binding domain (InterPro:IPR016040); BEST Arabidopsis thaliana protein match is: chl…	23.7182	24.2457	23.9859	24.1615	23.9206	23.9867	23.9322	23.8507	23.687	23.8629	23.9774	24.4752	1	1.0469	1.00807	0.952664	0.850488	0.960759	1.04013	1.4687	0.917721	1.0318	1.54167	0.571591	0.508652	0.0178652	0.0544599	0.0568938	0.129751	0.10527	1.0757	0.0780365	1.05558	0.0272334	0.310583	0.451148	0.79205	0.310808	0.0394343	0.229989	0.25652	1.19459	0.189905	1.14069	0.387198
263	AT1G09340	AT1G09340.1_S_240___1	CRB	chloroplast RNA binding (CRB); FUNCTIONS IN: coenzyme binding, binding, catalytic activity; INVOLVED IN: in 6 processes; LOCATED IN: in 10 components; EXPRESSED IN: 24 plant structures; EXPRESSED DURING: 14 growth stages; CONTAINS InterPro DOMAIN/s: NAD-dependent epimerase/dehydratase (InterPro:IPR001509), NAD(P)-binding domain (InterPro:IPR016040); BEST Arabidopsis thaliana protein match is: chl…	22.0005	22.1033	22.1784	22.1853	22.1542	21.6183	21.9783	22.135	22.0329	21.878	21.8436	21.9467	1	0.689746	0.885198	0.986798	0.919337	0.825751	0.806334	0.866017	1.19718	0.910908	0.877603	0.125099	0.222277	0.200495	0.297412	0.293178	0.36818	0.145426	1.10606	-0.0461685	0.968505	0.191595	0.136227	0.632633	0.0515673	0.102884	0.459425	0.21749	-0.195997	0.87297	-0.0624375	0.957645	0.0264783
264	AT1G09340	AT1G09340.1_S_98___1	CRB	chloroplast RNA binding (CRB); FUNCTIONS IN: coenzyme binding, binding, catalytic activity; INVOLVED IN: in 6 processes; LOCATED IN: in 10 components; EXPRESSED IN: 24 plant structures; EXPRESSED DURING: 14 growth stages; CONTAINS InterPro DOMAIN/s: NAD-dependent epimerase/dehydratase (InterPro:IPR001509), NAD(P)-binding domain (InterPro:IPR016040); BEST Arabidopsis thaliana protein match is: chl…	23.0865	22.8145	23.175	23.037	23.3306	22.784	22.8402	22.8333	22.6878	22.7958	22.8225	22.5596	1	0.684656	0.711817	0.708457	0.640489	0.690269	0.703168	0.586031	1.0082	0.987849	0.827193	0.0141356	0.0453819	0.173954	0.273234	0.215575	0.310256	0.0811973	1.0579	-0.230579	0.852293	0.311776	0.447237	0.0344968	0.00500193	0.326494	0.0403714	0.0338476	-0.23687	0.848584	-0.0890741	0.940126	-0.224993
265	AT1G09415	AT1G09415.1_S_59___1	NIMIN-3	NIM1-interacting 3 (NIMIN-3); Has 41 Blast hits to 41 proteins in 12 species: Archae - 0; Bacteria - 0; Metazoa - 0; Fungi - 5; Plants - 30; Viruses - 0; Other Eukaryotes - 6 (source: NCBI BLink).	22.8717	23.0734	23.185	22.7817	22.9443	23.136	22.8675	23.0708	22.68	23.1806	22.8001	22.7331	1	1.14213	0.948167	1.09161	0.83259	1.17793	0.904864	0.863825	1.03135	0.95433	0.791334	0.131871	0.22993	0.011619	0.0389097	0.130717	0.228641	-0.0267401	0.981636	-0.156219	0.897374	0.129479	0.743561	0.0605195	0.117675	0.138168	0.143943	0.129159	0.297992	1.22943	0.118865	1.08588	0.0298588
266	AT1G09430	AT1G09430.1_S_244___1	ACLA-3	ATP-citrate lyase A-3 (ACLA-3); CONTAINS InterPro DOMAIN/s: ATP-grasp fold, subdomain 2 (InterPro:IPR013816), ATP-grasp fold, succinyl-CoA synthetase-type (InterPro:IPR013650), Succinyl-CoA synthetase-like (InterPro:IPR016102); BEST Arabidopsis thaliana protein match is: ATP-citrate lyase A-1 (TAIR:AT1G10670.4); Has 5303 Blast hits to 5302 proteins in 1635 species: Archae - 133; Bacteria - 3235; …	24.8204	24.7987	24.9525	24.8706	24.9555	24.8501	24.6276	25.0291	25.0778	25.0613	24.9099	24.6832	1	0.929488	0.796658	1.05228	1.08841	1.07607	0.968887	0.827962	1.1577	1.21619	0.786828	0.647056	0.536059	0.645865	0.53565	0.0808975	0.166165	-0.00501247	0.996532	0.0674936	1.04789	-0.0725061	0.953977	0.438528	0.405515	0.295058	0.0867962	0.234894	-0.0478662	0.967366	-0.121217	0.919412	-0.0902884
267	AT1G09430	AT1G09430.1_S_245___1	ACLA-3	ATP-citrate lyase A-3 (ACLA-3); CONTAINS InterPro DOMAIN/s: ATP-grasp fold, subdomain 2 (InterPro:IPR013816), ATP-grasp fold, succinyl-CoA synthetase-type (InterPro:IPR013650), Succinyl-CoA synthetase-like (InterPro:IPR016102); BEST Arabidopsis thaliana protein match is: ATP-citrate lyase A-1 (TAIR:AT1G10670.4); Has 5303 Blast hits to 5302 proteins in 1635 species: Archae - 133; Bacteria - 3235; …	22.69	22.8754	23.0782	23.2734	23.093	22.739	23.0448	23.0107	23.5607	23.2312	23.1741	22.9529	1	0.782411	0.967165	0.944538	1.38293	1.10052	1.05783	0.907432	1.40657	1.09374	0.960715	0.081871	0.167538	0.6645	0.541963	0.0755654	0.158516	0.0073769	1.00513	0.257842	1.19569	-0.250465	0.954214	0.049269	0.0558586	0.437517	0.136474	0.00902668	-0.166024	0.891296	-0.0155205	0.9893	-0.035591
268	AT1G09450	AT1G09450.1_Y_508___1	AT1G09450	Protein kinase superfamily protein; FUNCTIONS IN: protein kinase activity, ATP binding; INVOLVED IN: protein amino acid phosphorylation, N-terminal protein myristoylation; LOCATED IN: cellular_component unknown; EXPRESSED IN: 17 plant structures; EXPRESSED DURING: 11 growth stages; CONTAINS InterPro DOMAIN/s: Protein kinase, catalytic domain (InterPro:IPR000719); Has 302 Blast hits to 302 protein…	24.1379	24.3054	24.4044	24.4711	24.4526	24.5223	24.2654	24.4054	24.5126	24.6017	24.3574	24.477	1	1.04946	0.878267	0.967831	1.04248	1.10883	0.936117	1.01708	1.05657	1.06587	1.05088	0.352392	0.405217	0.65993	0.540431	0.685263	0.548802	-0.0817116	0.944936	0.0757583	1.05391	-0.15747	0.452458	0.485882	0.150861	0.464938	0.972262	0.30763	0.108723	1.07827	-0.0253532	0.98258	0.0834648
269	AT1G09730	AT1G09730.2_S_144___1	ULP2B	Cysteine proteinases superfamily protein; FUNCTIONS IN: cysteine-type peptidase activity; INVOLVED IN: proteolysis; LOCATED IN: cellular_component unknown; EXPRESSED IN: 24 plant structures; EXPRESSED DURING: 14 growth stages; CONTAINS InterPro DOMAIN/s: Peptidase C48, SUMO/Sentrin/Ubl1 (InterPro:IPR003653); BEST Arabidopsis thaliana protein match is: Cysteine proteinases superfamily protein (TAI…	24.1117	23.9303	24.3799	23.925	24.1164	24.2504	24.1694	24.276	24.1929	23.9886	24.1191	23.8813	1	1.09738	1.03742	1.11699	1.05446	0.915241	1.00191	0.849636	0.834023	0.965768	0.760646	0.417079	0.440424	0.51233	0.484678	0.587799	0.514812	-0.116338	0.922526	-0.157571	0.896533	0.0412333	0.346841	0.20434	0.737791	0.355613	0.432647	0.854347	-0.0838539	0.943534	0.0824991	1.05885	-0.112877
270	AT1G09730	AT1G09730.2_S_32___1	ULP2B	Cysteine proteinases superfamily protein; FUNCTIONS IN: cysteine-type peptidase activity; INVOLVED IN: proteolysis; LOCATED IN: cellular_component unknown; EXPRESSED IN: 24 plant structures; EXPRESSED DURING: 14 growth stages; CONTAINS InterPro DOMAIN/s: Peptidase C48, SUMO/Sentrin/Ubl1 (InterPro:IPR003653); BEST Arabidopsis thaliana protein match is: Cysteine proteinases superfamily protein (TAI…	24.9975	24.682	24.9017	24.9613	24.9151	24.9491	24.7681	25.1426	24.897	25.22	25.0618	25.1464	1	1.02387	0.90314	1.17079	0.987573	1.23533	1.10702	1.1739	1.20653	1.22575	1.00266	0.120321	0.216744	0.409439	0.43651	0.304829	0.37589	-0.0580692	0.960549	0.137578	1.10006	-0.195647	0.546036	0.156206	0.0459941	0.481211	0.36931	0.057664	0.0138162	1.00962	-0.0260142	0.98213	0.146859
271	AT1G09730	AT1G09730.2_S_32___2	ULP2B	Cysteine proteinases superfamily protein; FUNCTIONS IN: cysteine-type peptidase activity; INVOLVED IN: proteolysis; LOCATED IN: cellular_component unknown; EXPRESSED IN: 24 plant structures; EXPRESSED DURING: 14 growth stages; CONTAINS InterPro DOMAIN/s: Peptidase C48, SUMO/Sentrin/Ubl1 (InterPro:IPR003653); BEST Arabidopsis thaliana protein match is: Cysteine proteinases superfamily protein (TAI…	25.5014	25.415	25.6634	25.8148	25.353	25.2933	25.4727	25.6357	25.3266	25.3958	25.3402	25.782	1	0.959503	1.08655	1.21648	0.981878	1.03013	0.991161	1.34633	1.07361	0.912212	1.10674	0.116318	0.212022	0.000772628	0.00438353	0.829661	0.591474	0.159972	1.11727	0.0224605	1.01569	0.137512	0.0558765	0.784407	0.0986022	0.423529	0.757074	0.290986	-0.0256106	0.982405	0.0984529	1.07062	0.350516
272	AT1G09730	AT1G09730.2_S_36___1	ULP2B	Cysteine proteinases superfamily protein; FUNCTIONS IN: cysteine-type peptidase activity; INVOLVED IN: proteolysis; LOCATED IN: cellular_component unknown; EXPRESSED IN: 24 plant structures; EXPRESSED DURING: 14 growth stages; CONTAINS InterPro DOMAIN/s: Peptidase C48, SUMO/Sentrin/Ubl1 (InterPro:IPR003653); BEST Arabidopsis thaliana protein match is: Cysteine proteinases superfamily protein (TAI…	22.7363	22.5755	23.0564	22.7256	22.3134	22.4261	22.6955	22.4935	22.5266	22.4769	22.5531	22.5881	1	1.08123	1.30318	1.13292	1.15923	1.11998	1.18074	1.2097	1.03585	0.906048	1.06778	0.0178988	0.0545392	0.11692	0.212737	0.777317	0.576901	0.291348	1.22378	0.0540616	1.03818	0.237286	0.0077001	0.608074	0.0280144	0.0834958	0.778965	0.133358	-0.0326292	0.977637	0.242878	1.18335	0.0769285
273	AT1G09730	AT1G09730.2_S_637___1	ULP2B	Cysteine proteinases superfamily protein; FUNCTIONS IN: cysteine-type peptidase activity; INVOLVED IN: proteolysis; LOCATED IN: cellular_component unknown; EXPRESSED IN: 24 plant structures; EXPRESSED DURING: 14 growth stages; CONTAINS InterPro DOMAIN/s: Peptidase C48, SUMO/Sentrin/Ubl1 (InterPro:IPR003653); BEST Arabidopsis thaliana protein match is: Cysteine proteinases superfamily protein (TAI…	22.995	23.1921	23.5693	23.4483	23.4891	23.3174	23.4512	23.287	23.1595	23.1256	23.1135	23.0664	1	0.887849	0.974074	0.869288	0.795766	0.777306	0.770814	0.746071	0.875494	0.79133	0.858255	0.0923674	0.181896	0.620647	0.526826	0.449912	0.456584	-0.0849826	0.942796	-0.269897	0.829379	0.184914	0.494082	0.0335315	0.140318	0.309813	0.296391	0.194198	-0.00279719	0.998063	0.163499	1.12	0.0527325
274	AT1G09730	AT1G09730.2_S_921___1	ULP2B	Cysteine proteinases superfamily protein; FUNCTIONS IN: cysteine-type peptidase activity; INVOLVED IN: proteolysis; LOCATED IN: cellular_component unknown; EXPRESSED IN: 24 plant structures; EXPRESSED DURING: 14 growth stages; CONTAINS InterPro DOMAIN/s: Peptidase C48, SUMO/Sentrin/Ubl1 (InterPro:IPR003653); BEST Arabidopsis thaliana protein match is: Cysteine proteinases superfamily protein (TAI…	23.7918	23.8008	23.3263	23.6461	23.7451	23.7498	23.8138	23.6987	23.6387	23.6445	24.3242	23.8402	1	1.00329	1.04875	0.968326	0.928923	0.932616	1.49393	1.06816	0.929558	1.42448	1.1031	0.481707	0.471295	0.960085	0.624312	0.358249	0.408611	-0.110556	0.926231	0.110064	1.07928	-0.220619	0.544534	0.546321	0.229213	0.759662	0.680582	0.100862	0.006485	1.00451	0.096212	1.06896	0.0031161
275	AT1G09730	AT1G09730.2_T_129___1	ULP2B	Cysteine proteinases superfamily protein; FUNCTIONS IN: cysteine-type peptidase activity; INVOLVED IN: proteolysis; LOCATED IN: cellular_component unknown; EXPRESSED IN: 24 plant structures; EXPRESSED DURING: 14 growth stages; CONTAINS InterPro DOMAIN/s: Peptidase C48, SUMO/Sentrin/Ubl1 (InterPro:IPR003653); BEST Arabidopsis thaliana protein match is: Cysteine proteinases superfamily protein (TAI…	24.0394	24.0698	23.9555	24.0289	24.186	24.0205	23.9521	23.8968	23.9262	23.9412	23.8998	23.9588	1	0.891628	0.850318	0.818339	0.835173	0.843922	0.820069	0.854281	0.946495	0.964426	1.04392	0.0751339	0.157887	0.113229	0.20832	0.21399	0.308934	0.00957589	1.00666	-0.0823576	0.944513	0.0919335	0.825648	0.0627869	0.0386349	0.253551	0.0421583	0.302475	-0.0400225	0.97264	-0.114716	0.923564	-0.0890301
276	AT1G09770	AT1G09770.1_S_432___1	ATCDC5	cell division cycle 5 (CDC5); FUNCTIONS IN: DNA binding, sequence-specific DNA binding transcription factor activity; INVOLVED IN: defense response signaling pathway, resistance gene-independent, defense response signaling pathway, resistance gene-dependent, defense response to bacterium, defense response to fungus, regulation of transcription; LOCATED IN: chloroplast; EXPRESSED IN: 24 plant stru…	23.61	23.6991	23.8527	23.7345	23.835	23.6124	23.6031	23.6165	23.4721	23.5842	23.4711	23.1855	1	0.857025	0.851552	0.859454	0.777626	0.840428	0.777048	0.637509	0.980634	0.912509	0.74176	0.000479582	0.00297152	0.364129	0.411974	0.115089	0.210555	0.0573381	1.04054	-0.238533	0.847607	0.295871	0.44205	0.0022708	0.000218094	0.207093	0.00877836	0.00102945	-0.00713379	0.995067	0.00327656	1.00227	-0.126851
277	AT1G09770	AT1G09770.1_T_226___1	ATCDC5	cell division cycle 5 (CDC5); FUNCTIONS IN: DNA binding, sequence-specific DNA binding transcription factor activity; INVOLVED IN: defense response signaling pathway, resistance gene-independent, defense response signaling pathway, resistance gene-dependent, defense response to bacterium, defense response to fungus, regulation of transcription; LOCATED IN: chloroplast; EXPRESSED IN: 24 plant stru…	24.0071	23.9347	23.6968	23.7829	23.9419	23.7396	23.5877	23.6729	24.9615	24.8146	25.1084	25.0608	1	0.86916	0.782284	0.82992	2.02731	1.83109	2.24464	2.17178	2.10673	2.86933	2.61685	9.58112e-25	0	0.130155	0.228011	0.0418817	0.103854	0.119885	1.08665	1.25078	2.3797	-1.1309	0.0770236	7.87658e-24	5.35733e-22	0.447771	7.98794e-22	4.36432e-20	-0.140531	0.907185	-0.172542	0.887278	-0.131296
278	AT1G09770	AT1G09770.1_T_343___1	ATCDC5	cell division cycle 5 (CDC5); FUNCTIONS IN: DNA binding, sequence-specific DNA binding transcription factor activity; INVOLVED IN: defense response signaling pathway, resistance gene-independent, defense response signaling pathway, resistance gene-dependent, defense response to bacterium, defense response to fungus, regulation of transcription; LOCATED IN: chloroplast; EXPRESSED IN: 24 plant stru…	24.9482	24.943	24.7717	24.863	24.853	24.8787	24.7556	24.6536	24.7319	24.7658	24.8855	24.8124	1	1.01799	0.934719	0.870925	0.919511	0.9414	1.02279	0.97228	0.924768	1.09422	1.11638	0.146987	0.246281	0.481208	0.471071	0.171055	0.270461	0.0962754	1.06901	0.0137067	1.00955	0.0825687	0.0709505	0.793735	0.119796	0.276536	0.190129	0.0884663	0.0181387	1.01265	-0.0401196	0.972574	-0.0680118
279	AT1G09770	AT1G09770.1_T_380___2	ATCDC5	cell division cycle 5 (CDC5); FUNCTIONS IN: DNA binding, sequence-specific DNA binding transcription factor activity; INVOLVED IN: defense response signaling pathway, resistance gene-independent, defense response signaling pathway, resistance gene-dependent, defense response to bacterium, defense response to fungus, regulation of transcription; LOCATED IN: chloroplast; EXPRESSED IN: 24 plant stru…	24.7562	24.6801	24.9132	24.8301	25.093	24.8153	24.6404	24.8972	24.5231	24.4557	24.4508	24.3804	1	0.824897	0.730712	0.873089	0.673669	0.642932	0.640742	0.610202	0.779409	0.876874	0.6989	7.96856e-05	0.00068581	0.555714	0.50246	0.370515	0.415577	-0.0665926	0.954891	-0.408959	0.753167	0.342366	0.469131	4.59872e-05	0.000473712	0.194616	0.000794488	0.00795608	-0.140384	0.907278	-0.122637	0.918507	-0.088199
280	AT1G09770	AT1G09770.1_T_399___1	ATCDC5	cell division cycle 5 (CDC5); FUNCTIONS IN: DNA binding, sequence-specific DNA binding transcription factor activity; INVOLVED IN: defense response signaling pathway, resistance gene-independent, defense response signaling pathway, resistance gene-dependent, defense response to bacterium, defense response to fungus, regulation of transcription; LOCATED IN: chloroplast; EXPRESSED IN: 24 plant stru…	25.0299	24.6068	24.7996	24.8482	25.0128	24.4272	24.7511	24.911	24.6069	24.692	24.3991	24.3164	1	0.666347	0.834065	0.931824	0.754759	0.800629	0.653508	0.617079	1.20152	0.783522	0.662227	0.00146186	0.00736426	0.0284424	0.0777798	0.0429597	0.105814	0.0456394	1.03214	-0.271902	0.828227	0.317542	0.609009	0.00354332	0.000793307	0.870511	0.000809887	0.00187028	-0.307893	0.807821	-0.233303	0.850685	-0.191391
281	AT1G09770	AT1G09770.1_T_399___2	ATCDC5	cell division cycle 5 (CDC5); FUNCTIONS IN: DNA binding, sequence-specific DNA binding transcription factor activity; INVOLVED IN: defense response signaling pathway, resistance gene-independent, defense response signaling pathway, resistance gene-dependent, defense response to bacterium, defense response to fungus, regulation of transcription; LOCATED IN: chloroplast; EXPRESSED IN: 24 plant stru…	24.7808	24.8268	24.9187	24.8236	25.0964	24.8084	24.6395	24.8972	24.5614	24.4675	24.4516	24.3737	1	0.819029	0.728545	0.870992	0.690148	0.646677	0.639587	0.605969	0.789565	0.877896	0.695722	4.61557e-05	0.000438809	0.529607	0.491917	0.408385	0.435965	-0.0229079	0.984247	-0.396797	0.759543	0.373889	0.799163	5.4133e-05	0.000124427	0.238767	0.000938807	0.00293505	-0.111978	0.925319	-0.142927	0.90568	-0.114728
282	AT1G09770	AT1G09770.1_T_430___1	ATCDC5	cell division cycle 5 (CDC5); FUNCTIONS IN: DNA binding, sequence-specific DNA binding transcription factor activity; INVOLVED IN: defense response signaling pathway, resistance gene-independent, defense response signaling pathway, resistance gene-dependent, defense response to bacterium, defense response to fungus, regulation of transcription; LOCATED IN: chloroplast; EXPRESSED IN: 24 plant stru…	23.3213	23.3864	23.3168	23.2144	23.2852	23.3296	23.1515	23.4364	23.3452	23.6309	23.165	23.1888	1	1.03124	0.911515	1.11045	1.04245	1.27078	0.920048	0.935383	1.23228	1.00936	0.842347	0.957108	0.623608	0.31112	0.379962	0.640356	0.53375	0.00905635	1.0063	0.0318117	1.0223	-0.0227554	0.935111	0.774977	0.837939	0.797692	0.534007	0.78691	0.13173	1.09561	-0.106136	0.929073	-0.0373869
283	AT1G09770	AT1G09770.1_T_441___2	ATCDC5	cell division cycle 5 (CDC5); FUNCTIONS IN: DNA binding, sequence-specific DNA binding transcription factor activity; INVOLVED IN: defense response signaling pathway, resistance gene-independent, defense response signaling pathway, resistance gene-dependent, defense response to bacterium, defense response to fungus, regulation of transcription; LOCATED IN: chloroplast; EXPRESSED IN: 24 plant stru…	22.9986	23.0756	22.9894	22.9246	23.196	23.084	22.8361	22.9361	22.8456	23.0714	23.1067	23.3547	1	0.925302	0.779222	0.835168	0.784389	0.91726	0.940032	1.11628	0.991308	1.20637	1.3366	0.665942	0.542445	0.854961	0.598203	0.308427	0.378227	-0.0159586	0.988999	0.0815714	1.05817	-0.0975301	0.890722	0.483602	0.40279	0.880771	0.15695	0.396564	0.0635975	1.04507	-0.0359593	0.975383	0.058427
284	AT1G09770	AT1G09770.1_T_445___1	ATCDC5	cell division cycle 5 (CDC5); FUNCTIONS IN: DNA binding, sequence-specific DNA binding transcription factor activity; INVOLVED IN: defense response signaling pathway, resistance gene-independent, defense response signaling pathway, resistance gene-dependent, defense response to bacterium, defense response to fungus, regulation of transcription; LOCATED IN: chloroplast; EXPRESSED IN: 24 plant stru…	23.1362	23.1094	23.0444	22.9364	22.9947	23.2438	22.9274	23.2966	23.0507	23.2003	23.2595	22.9185	1	1.18846	0.954429	1.23281	1.03962	1.15317	1.20152	0.948596	0.970308	1.25889	0.769457	0.876466	0.603776	0.773469	0.575792	0.531167	0.49256	-0.0590148	0.959919	-0.0083435	0.994233	-0.0506713	0.636861	0.946724	0.68513	0.572457	0.393286	0.907151	0.123969	1.08973	0.0165767	1.01156	-0.00999881
285	AT1G09780	AT1G09780.1_S_80___1	PGM1	Phosphoglycerate mutase, 2,3-bisphosphoglycerate-independent; FUNCTIONS IN: manganese ion binding, phosphoglycerate mutase activity, 2,3-bisphosphoglycerate-independent phosphoglycerate mutase activity, catalytic activity, metal ion binding; INVOLVED IN: response to cadmium ion, response to cold; LOCATED IN: mitochondrial envelope, cytosol, chloroplast, plasma membrane; EXPRESSED IN: 26 plant str…	26.9089	27.3154	27.0674	26.9315	27.0992	26.9794	27.0152	27.4066	27.7986	27.9263	27.8145	27.8059	1	0.920346	0.943435	1.23751	1.62391	1.77422	1.64189	1.63215	1.92777	1.74033	1.3189	3.82415e-11	4.64059e-09	0.548536	0.499607	0.130514	0.228413	-0.0692647	0.953124	0.711276	1.63725	-0.780541	0.470344	1.39246e-09	1.09917e-10	0.0473304	4.76874e-08	8.41516e-09	0.138162	1.1005	0.0301295	1.0211	0.112425
286	AT1G09800	AT1G09800.2_S_31___1	AT1G09800	Pseudouridine synthase family protein; FUNCTIONS IN: pseudouridine synthase activity; INVOLVED IN: pseudouridine synthesis, RNA modification; LOCATED IN: cellular_component unknown; EXPRESSED IN: 14 plant structures; EXPRESSED DURING: 7 growth stages; CONTAINS InterPro DOMAIN/s: Pseudouridine synthase, catalytic domain (InterPro:IPR020103), Pseudouridine synthase I, TruA, N-terminal (InterPro:IPR…	24.6706	24.686	24.7728	24.7274	24.8824	24.7279	24.7204	24.8488	24.7784	24.8204	24.7687	24.6734	1	0.898454	0.893803	0.977014	0.930442	0.95792	0.924254	0.865149	1.06619	1.03407	0.885503	0.202539	0.299188	0.926386	0.616235	0.186018	0.284488	-0.0806742	0.945616	-0.034663	0.97626	-0.0460112	0.0763611	0.440249	0.306771	0.106557	0.176353	0.403034	-0.0323397	0.977833	-0.0231092	0.98411	-0.0272291
287	AT1G09815	AT1G09815.1_S_56___1	POLD4	polymerase delta 4 (POLD4); FUNCTIONS IN: DNA-directed DNA polymerase activity; INVOLVED IN: DNA replication; LOCATED IN: nucleus; EXPRESSED IN: 24 plant structures; EXPRESSED DURING: 15 growth stages; CONTAINS InterPro DOMAIN/s: DNA polymerase delta, subunit 4 (InterPro:IPR007218); Has 212 Blast hits to 212 proteins in 91 species: Archae - 0; Bacteria - 0; Metazoa - 52; Fungi - 86; Plants - 65; …	22.9861	22.8155	23.094	23.0295	23.0793	22.8756	22.9689	23.1816	22.9256	22.8523	22.9428	22.8204	1	0.868357	0.926332	1.07351	0.898977	0.854409	0.909714	0.835719	0.983937	0.982061	0.778495	0.458604	0.460693	0.560348	0.504284	0.920592	0.61482	-0.0450687	0.969244	-0.14109	0.906834	0.0960216	0.695579	0.223817	0.405792	0.912172	0.568974	0.848572	-0.149212	0.901743	0.00486069	1.00337	0.0134846
288	AT1G09840	AT1G09840.9_S_23___1	ATSK41	shaggy-like protein kinase 41 (SK41); FUNCTIONS IN: protein serine/threonine kinase activity, protein kinase activity, ATP binding; INVOLVED IN: protein amino acid phosphorylation; LOCATED IN: plasma membrane; EXPRESSED IN: 24 plant structures; EXPRESSED DURING: 13 growth stages; CONTAINS InterPro DOMAIN/s: Protein kinase, ATP binding site (InterPro:IPR017441), Protein kinase, catalytic domain (I…	22.6583	22.565	22.9044	22.8291	22.8432	22.7968	22.8499	22.8213	22.8625	22.9105	22.8708	22.9337	1	0.96835	1.00467	0.984966	1.01348	1.04779	1.01937	1.06476	1.08204	1.01463	1.08101	0.00285599	0.0126713	0.0594443	0.133882	0.0587444	0.132755	-0.0885845	0.940445	0.0665993	1.04725	-0.155184	0.0436067	0.125759	0.000685082	0.0235464	0.470008	0.000588717	-0.030532	0.979059	0.0870554	1.0622	0.0733858
289	AT1G09840	AT1G09840.9_S_242___1	ATSK41	shaggy-like protein kinase 41 (SK41); FUNCTIONS IN: protein serine/threonine kinase activity, protein kinase activity, ATP binding; INVOLVED IN: protein amino acid phosphorylation; LOCATED IN: plasma membrane; EXPRESSED IN: 24 plant structures; EXPRESSED DURING: 13 growth stages; CONTAINS InterPro DOMAIN/s: Protein kinase, ATP binding site (InterPro:IPR017441), Protein kinase, catalytic domain (I…	22.0736	22.0159	22.0919	22.0331	22.1467	21.9709	22.0971	22.4661	21.8393	21.8236	21.7308	21.6597	1	0.885225	0.966199	1.24778	0.808072	0.799304	0.74953	0.713502	0.902938	0.775751	0.571818	0.00530983	0.0208758	0.852843	0.597647	0.614207	0.524518	-0.116593	0.922364	-0.406862	0.754262	0.29027	0.345849	0.00171385	0.0218446	0.523618	0.00978895	0.214991	-0.0831165	0.944016	-0.0466013	0.968215	0.0330912
290	AT1G09840	AT1G09840.9_S_24___1	ATSK41	shaggy-like protein kinase 41 (SK41); FUNCTIONS IN: protein serine/threonine kinase activity, protein kinase activity, ATP binding; INVOLVED IN: protein amino acid phosphorylation; LOCATED IN: plasma membrane; EXPRESSED IN: 24 plant structures; EXPRESSED DURING: 13 growth stages; CONTAINS InterPro DOMAIN/s: Protein kinase, ATP binding site (InterPro:IPR017441), Protein kinase, catalytic domain (I…	24.2158	24.2543	24.1581	24.2156	24.1684	24.2501	24.1581	24.1461	24.203	24.1428	24.1556	24.2849	1	1.05826	0.992873	0.984638	1.02425	0.982394	0.991188	1.08407	0.928307	0.998303	1.10099	0.837849	0.593673	0.726121	0.561697	0.769087	0.574523	0.0302816	1.02121	0.0158977	1.01108	0.0143839	0.554181	0.755837	0.778427	0.951847	0.547817	0.792865	0.0200116	1.01397	-0.038426	0.973717	0.0198102
291	AT1G09840	AT1G09840.9_T_44___1	ATSK41	shaggy-like protein kinase 41 (SK41); FUNCTIONS IN: protein serine/threonine kinase activity, protein kinase activity, ATP binding; INVOLVED IN: protein amino acid phosphorylation; LOCATED IN: plasma membrane; EXPRESSED IN: 24 plant structures; EXPRESSED DURING: 13 growth stages; CONTAINS InterPro DOMAIN/s: Protein kinase, ATP binding site (InterPro:IPR017441), Protein kinase, catalytic domain (I…	23.142	23.6424	23.5294	23.3979	23.748	23.0322	23.4022	23.4233	23.5689	23.4666	23.0515	22.8306	1	0.608879	0.786899	0.798508	0.883288	0.822834	0.617079	0.529473	1.35139	0.784191	0.663078	0.203503	0.300022	0.275324	0.355913	0.00348333	0.0148741	0.0265217	1.01855	-0.172018	0.8876	0.19854	0.824311	0.154176	0.101228	0.016964	0.0246076	0.0162512	-0.105887	0.929233	-0.158583	0.895905	-0.269007
292	AT1G09840	AT1G09840.9_Y_243___1	ATSK41	shaggy-like protein kinase 41 (SK41); FUNCTIONS IN: protein serine/threonine kinase activity, protein kinase activity, ATP binding; INVOLVED IN: protein amino acid phosphorylation; LOCATED IN: plasma membrane; EXPRESSED IN: 24 plant structures; EXPRESSED DURING: 13 growth stages; CONTAINS InterPro DOMAIN/s: Protein kinase, ATP binding site (InterPro:IPR017441), Protein kinase, catalytic domain (I…	24.6645	24.9072	24.6301	24.9304	24.7561	24.6769	24.4949	24.6046	24.5844	24.4408	24.531	24.2491	1	0.946535	0.834363	0.900278	0.887768	0.803674	0.8555	0.70364	0.849069	1.02533	0.781581	0.0465801	0.112274	0.815047	0.587497	0.639132	0.533326	0.149925	1.10951	-0.181808	0.881598	0.331733	0.254132	0.168048	0.0138843	0.603507	0.538257	0.0486216	0.00658962	1.00458	-0.116383	0.922498	-0.0736801
293	AT1G10090	AT1G10090.1_S_248___1	AT1G10090	Early-responsive to dehydration stress protein (ERD4); FUNCTIONS IN: molecular_function unknown; INVOLVED IN: biological_process unknown; LOCATED IN: endomembrane system, membrane; EXPRESSED IN: 24 plant structures; EXPRESSED DURING: 14 growth stages; CONTAINS InterPro DOMAIN/s: Protein of unknown function DUF221 (InterPro:IPR003864); BEST Arabidopsis thaliana protein match is: lipases;hydrolases…	22.5509	22.6244	22.4331	22.3876	22.7016	22.6701	22.3088	22.5306	22.087	21.9258	21.8716	22.2043	1	0.978389	0.761633	0.888264	0.653101	0.584068	0.562515	0.708426	0.59697	0.738564	0.797539	1.32439e-05	0.000158043	0.245855	0.334355	0.660365	0.540577	-0.0537729	0.963414	-0.530618	0.692258	0.476845	0.624472	1.28853e-05	6.64405e-05	0.864214	0.0003082	0.000971926	-0.0397358	0.972833	-0.242036	0.845551	-0.0723106
294	AT1G10090	AT1G10090.1_S_734___1	AT1G10090	Early-responsive to dehydration stress protein (ERD4); FUNCTIONS IN: molecular_function unknown; INVOLVED IN: biological_process unknown; LOCATED IN: endomembrane system, membrane; EXPRESSED IN: 24 plant structures; EXPRESSED DURING: 14 growth stages; CONTAINS InterPro DOMAIN/s: Protein of unknown function DUF221 (InterPro:IPR003864); BEST Arabidopsis thaliana protein match is: lipases;hydrolases…	21.9009	22.203	21.8357	21.7485	22.1627	22.169	21.902	22.3058	21.547	21.7047	21.7885	21.6424	1	1.00442	0.834679	1.10429	0.652623	0.728034	0.771549	0.697234	0.724831	0.924366	0.631389	4.59516e-05	0.000437222	0.346806	0.401939	0.149561	0.24897	-0.212798	0.862862	-0.464207	0.72487	0.251408	0.0271501	8.878e-06	0.00973416	0.0383242	8.79611e-05	0.0373888	0.155405	1.11373	-0.0281241	0.980695	0.0287037
295	AT1G10140	AT1G10140.1_S_136___1	AT1G10140	Uncharacterised conserved protein UCP031279; FUNCTIONS IN: molecular_function unknown; INVOLVED IN: biological_process unknown; LOCATED IN: plasma membrane; EXPRESSED IN: 23 plant structures; EXPRESSED DURING: 13 growth stages; CONTAINS InterPro DOMAIN/s: Uncharacterised conserved protein UCP031279 (InterPro:IPR016972); BEST Arabidopsis thaliana protein match is: Uncharacterised conserved protein…	22.9958	23.8178	23.6359	23.2919	22.6164	23.6525	23.541	23.0497	23.3886	23.7507	24.05	23.5662	1	2.05076	1.89823	1.35038	1.70788	2.19515	2.7012	1.93169	1.07041	1.42301	1.43048	0.00234961	0.0108209	5.32675e-06	7.502e-05	0.63188	0.530797	0.220432	1.16508	0.473951	1.38891	-0.253519	0.0910489	0.000541503	0.0530627	0.463465	0.00453136	0.202591	0.740079	1.67027	0.742027	1.67252	0.302364
296	AT1G10140	AT1G10140.1_S_157___1	AT1G10140	Uncharacterised conserved protein UCP031279; FUNCTIONS IN: molecular_function unknown; INVOLVED IN: biological_process unknown; LOCATED IN: plasma membrane; EXPRESSED IN: 23 plant structures; EXPRESSED DURING: 13 growth stages; CONTAINS InterPro DOMAIN/s: Uncharacterised conserved protein UCP031279 (InterPro:IPR016972); BEST Arabidopsis thaliana protein match is: Uncharacterised conserved protein…	22.1438	21.658	22.1363	21.9666	22.2226	22.2718	22.0855	22.2029	22.3359	22.2036	22.3545	22.3131	1	1.03468	0.90931	0.986437	1.08166	0.986903	1.09573	1.06471	0.953822	1.20501	1.07935	0.000908194	0.00500038	0.236117	0.326835	0.175622	0.274818	-0.219496	0.858866	0.106064	1.07629	-0.325559	0.0104337	0.203867	0.000252116	0.00640584	0.448783	0.00305311	-0.189634	0.876828	-0.0420102	0.971301	-0.0732516
297	AT1G10290	AT1G10290.1_S_529___1	ADL6	dynamin-like protein 6 (ADL6); FUNCTIONS IN: GTPase activity; INVOLVED IN: Golgi to vacuole transport; LOCATED IN: Golgi apparatus, plasma membrane, membrane; EXPRESSED IN: 25 plant structures; EXPRESSED DURING: 14 growth stages; CONTAINS InterPro DOMAIN/s: Dynamin GTPase effector (InterPro:IPR003130), Pleckstrin homology-type (InterPro:IPR011993), Dynamin, GTPase region, conserved site (InterPro…	23.3516	22.7166	22.9147	22.8732	23.3456	22.9951	22.6655	22.6373	23.0764	22.7038	23.0675	22.8197	1	0.784336	0.624117	0.612064	0.82979	0.640923	0.824671	0.694547	0.817154	1.32134	1.13476	0.916695	0.613865	0.0154393	0.0486187	0.503116	0.480728	0.0531201	1.03751	0.0059728	1.00415	0.0471473	0.704849	0.966003	0.736685	0.644727	0.352374	0.857573	-0.45268	0.730684	-0.375318	0.770935	-0.481112
298	AT1G10290	AT1G10290.1_S_529___2	ADL6	dynamin-like protein 6 (ADL6); FUNCTIONS IN: GTPase activity; INVOLVED IN: Golgi to vacuole transport; LOCATED IN: Golgi apparatus, plasma membrane, membrane; EXPRESSED IN: 25 plant structures; EXPRESSED DURING: 14 growth stages; CONTAINS InterPro DOMAIN/s: Dynamin GTPase effector (InterPro:IPR003130), Pleckstrin homology-type (InterPro:IPR011993), Dynamin, GTPase region, conserved site (InterPro…	24.6608	24.4737	24.4234	24.694	24.7689	24.3152	24.3858	24.5181	24.885	24.5513	24.6612	24.5372	1	0.730169	0.766767	0.840446	1.08377	0.859983	0.928083	0.851619	1.17779	1.21039	1.01329	0.137347	0.235967	0.00483626	0.0193686	0.544025	0.497796	0.0659495	1.04677	0.161665	1.11858	-0.0957154	0.413275	0.0486478	0.236869	0.611244	0.240496	0.266784	-0.324818	0.798399	-0.281423	0.822779	-0.188422
299	AT1G10290	AT1G10290.1_S_533___1	ADL6	dynamin-like protein 6 (ADL6); FUNCTIONS IN: GTPase activity; INVOLVED IN: Golgi to vacuole transport; LOCATED IN: Golgi apparatus, plasma membrane, membrane; EXPRESSED IN: 25 plant structures; EXPRESSED DURING: 14 growth stages; CONTAINS InterPro DOMAIN/s: Dynamin GTPase effector (InterPro:IPR003130), Pleckstrin homology-type (InterPro:IPR011993), Dynamin, GTPase region, conserved site (InterPro…	29.0123	29.0411	28.6111	28.651	28.6936	29.0352	28.9995	28.5295	28.7297	28.7207	28.7324	28.7868	1	1.26711	1.23619	0.892482	1.02536	1.01897	1.02723	1.06676	0.804165	0.830967	1.19527	0.654128	0.538471	0.136835	0.235408	0.108155	0.202129	0.0144197	1.01005	-0.0720265	0.951301	0.0864462	0.886045	0.475228	0.392034	0.173038	0.221961	0.266873	0.120465	1.08709	-0.0308888	0.978817	-0.15609
300	AT1G10290	AT1G10290.1_S_712___1	ADL6	dynamin-like protein 6 (ADL6); FUNCTIONS IN: GTPase activity; INVOLVED IN: Golgi to vacuole transport; LOCATED IN: Golgi apparatus, plasma membrane, membrane; EXPRESSED IN: 25 plant structures; EXPRESSED DURING: 14 growth stages; CONTAINS InterPro DOMAIN/s: Dynamin GTPase effector (InterPro:IPR003130), Pleckstrin homology-type (InterPro:IPR011993), Dynamin, GTPase region, conserved site (InterPro…	26.7467	26.1124	25.958	25.87	26.4848	26.2884	25.5126	25.9488	26.6225	26.4263	26.4276	26.4636	1	0.872768	0.50973	0.689687	1.10016	0.96029	0.961187	0.985419	1.10028	1.88568	1.42879	0.0168842	0.0521247	0.0025413	0.01153	0.314239	0.381958	0.113166	1.0816	0.426367	1.34385	-0.3132	0.448493	0.00593903	0.0396486	0.490599	0.019418	0.11618	-0.342262	0.788803	-0.651912	0.636436	-0.523853
301	AT1G10290	AT1G10290.1_S_816___1	ADL6	dynamin-like protein 6 (ADL6); FUNCTIONS IN: GTPase activity; INVOLVED IN: Golgi to vacuole transport; LOCATED IN: Golgi apparatus, plasma membrane, membrane; EXPRESSED IN: 25 plant structures; EXPRESSED DURING: 14 growth stages; CONTAINS InterPro DOMAIN/s: Dynamin GTPase effector (InterPro:IPR003130), Pleckstrin homology-type (InterPro:IPR011993), Dynamin, GTPase region, conserved site (InterPro…	22.293	21.846	22.1976	21.5397	22.2633	22.5036	22.1358	22.3592	21.3842	21.4297	21.5089	21.134	1	1.1813	0.915405	1.06874	0.543701	0.561149	0.592803	0.45716	0.475027	0.647586	0.427758	0.00141986	0.00719194	0.705385	0.555243	0.838782	0.593923	-0.346377	0.786557	-0.951255	0.517182	0.604878	0.16885	0.000364123	0.0184527	0.354853	0.00821283	0.173468	-0.0537107	0.963455	-0.0327218	0.977574	-0.302513
302	AT1G10290	AT1G10290.1_S_877___1	ADL6	dynamin-like protein 6 (ADL6); FUNCTIONS IN: GTPase activity; INVOLVED IN: Golgi to vacuole transport; LOCATED IN: Golgi apparatus, plasma membrane, membrane; EXPRESSED IN: 25 plant structures; EXPRESSED DURING: 14 growth stages; CONTAINS InterPro DOMAIN/s: Dynamin GTPase effector (InterPro:IPR003130), Pleckstrin homology-type (InterPro:IPR011993), Dynamin, GTPase region, conserved site (InterPro…	22.9134	22.252	22.2442	22.0206	22.5378	22.6919	22.3943	22.0639	23.0491	22.5664	22.3488	22.2457	1	1.11278	0.905327	0.720018	1.42535	1.02006	0.877242	0.816733	0.916678	0.968978	1.13432	0.248509	0.336368	2.69471e-05	0.000282568	0.304032	0.37537	-0.0644174	0.956331	0.130544	1.09471	-0.194961	0.585534	0.271417	0.103104	0.182076	0.242328	0.52366	-0.329957	0.79556	-0.504304	0.705	-0.723335
303	AT1G10320	AT1G10320.2_S_666___2	AT1G10320	Zinc finger C-x8-C-x5-C-x3-H type family protein; FUNCTIONS IN: RNA binding, nucleotide binding, zinc ion binding, nucleic acid binding; LOCATED IN: nucleus; EXPRESSED IN: 22 plant structures; EXPRESSED DURING: 13 growth stages; CONTAINS InterPro DOMAIN/s: Zinc finger, CCCH-type (InterPro:IPR000571), RNA recognition motif, RNP-1 (InterPro:IPR000504), Nucleotide-binding, alpha-beta plait (InterPro…	22.519	22.2457	22.141	22.4834	22.1226	22.2727	22.5507	21.9123	22.1685	22.102	22.3801	22.1948	1	1.10961	1.34546	0.864354	1.03233	0.985835	1.1954	1.05132	0.888453	0.88847	1.21631	0.432411	0.4481	0.630836	0.530431	0.112077	0.206927	0.132706	1.09635	-0.00320502	0.997781	0.135911	0.269325	0.978579	0.258078	0.031917	0.649626	0.299341	-0.0632543	0.957103	0.0872405	1.06234	-0.0731939
304	AT1G10390	AT1G10390.3_T_756___1	AT1G10390	Nucleoporin autopeptidase; FUNCTIONS IN: transporter activity; INVOLVED IN: transport; LOCATED IN: chloroplast, nuclear pore; EXPRESSED IN: 24 plant structures; EXPRESSED DURING: 14 growth stages; CONTAINS InterPro DOMAIN/s: Peptidase S59, nucleoporin (InterPro:IPR007230); BEST Arabidopsis thaliana protein match is: Nucleoporin autopeptidase (TAIR:AT1G59660.1); Has 77624 Blast hits to 32376 prote…	24.3289	24.5496	24.8032	25.0176	24.4515	24.7217	24.8006	24.9286	24.4889	24.522	24.6959	24.5987	1	1.20598	1.27375	1.39195	1.02625	1.05007	1.18462	1.10738	0.870717	0.930028	0.795558	0.0998138	0.19163	1.07565e-05	0.000133311	0.145031	0.244219	-0.0507814	0.965413	-0.149239	0.901726	0.0984578	0.465326	0.0355574	0.160066	0.602306	0.0933988	0.0360654	0.174655	1.12869	0.343478	1.26881	0.425172
305	AT1G10450	AT1G10450.1_S_698___1	SNL6	SIN3-like 6 (SNL6); INVOLVED IN: regulation of transcription, DNA-dependent; LOCATED IN: nucleus; EXPRESSED IN: cultured cell; CONTAINS InterPro DOMAIN/s: Histone deacetylase interacting (InterPro:IPR013194), Paired amphipathic helix (InterPro:IPR003822); BEST Arabidopsis thaliana protein match is: SIN3-like 5 (TAIR:AT1G59890.1); Has 2418 Blast hits to 1013 proteins in 213 species: Archae - 0; Ba…	23.5027	23.7966	23.6149	23.6287	23.9513	23.6127	23.7757	23.7159	23.7831	23.9677	23.767	23.6144	1	0.790817	0.885385	0.849432	0.88991	1.01138	0.880065	0.791753	1.27891	0.993991	0.932097	0.220308	0.314167	0.607008	0.521911	0.239071	0.329138	-0.128173	0.914989	0.0191253	1.01334	-0.147298	0.163826	0.833793	0.110723	0.103323	0.301735	0.417988	0.0466254	1.03285	-0.0265088	0.981793	-0.0926764
306	AT1G10490	AT1G10490.2_S_661___1	AT1G10490	CONTAINS InterPro DOMAIN/s: Domain of unknown function DUF1726 (InterPro:IPR013562), Domain of unknown function DUF699, exodeoxyribonuclease V alpha chain (InterPro:IPR007807); BEST Arabidopsis thaliana protein match is: Domain of unknown function (DUF1726) ;Putative ATPase (DUF699) (TAIR:AT3G57940.1); Has 1351 Blast hits to 1310 proteins in 616 species: Archae - 139; Bacteria - 698; Metazoa - 17…	26.785	26.7063	26.9117	26.5946	26.794	26.6862	26.611	26.9215	26.748	26.6954	26.563	26.5203	1	0.928022	0.880909	1.09243	0.968635	0.933961	0.852033	0.827211	1.0064	0.967221	0.757222	0.223294	0.316605	0.710772	0.556937	0.141836	0.240818	-0.00377859	0.997384	-0.121517	0.919221	0.117738	0.961837	0.12847	0.140489	0.109088	0.171009	0.282309	-0.0796955	0.946257	-0.0804144	0.945786	-0.0968522
307	AT1G10490	AT1G10490.2_T_666___1	AT1G10490	CONTAINS InterPro DOMAIN/s: Domain of unknown function DUF1726 (InterPro:IPR013562), Domain of unknown function DUF699, exodeoxyribonuclease V alpha chain (InterPro:IPR007807); BEST Arabidopsis thaliana protein match is: Domain of unknown function (DUF1726) ;Putative ATPase (DUF699) (TAIR:AT3G57940.1); Has 1351 Blast hits to 1310 proteins in 616 species: Archae - 139; Bacteria - 698; Metazoa - 17…	25.2831	25.4051	25.3484	25.5709	25.344	25.4129	25.374	25.363	25.3709	25.1713	25.1812	25.2415	1	1.04889	1.021	1.01321	1.01882	0.887194	0.893296	0.931379	0.84584	0.874922	0.919233	0.0855748	0.172694	0.766432	0.573751	0.512434	0.484722	0.0283909	1.01987	-0.132228	0.912422	0.160618	0.707979	0.0856527	0.0381749	0.718079	0.313954	0.0843304	-0.00289065	0.997998	-0.0314688	0.978424	0.0590865
308	AT1G10520	AT1G10520.2_S_134___1	AT1G10520	DNA polymerase lambda (POLL); FUNCTIONS IN: DNA binding, DNA-directed DNA polymerase activity, catalytic activity, nucleotidyltransferase activity; INVOLVED IN: DNA repair, DNA replication; LOCATED IN: intracellular; EXPRESSED IN: cultured cell; CONTAINS InterPro DOMAIN/s: Nucleotidyl transferase domain (InterPro:IPR002934), DNA-directed DNA polymerase, family X, beta-like (InterPro:IPR002008), D…	24.7296	24.7189	24.6915	24.782	24.7279	24.6287	24.7745	24.6968	24.6014	24.6494	24.6645	24.616	1	0.933565	1.03283	0.978689	0.91603	0.946993	0.957005	0.925349	1.01438	0.926584	0.945498	0.0344834	0.0899049	0.770696	0.57499	0.531433	0.492669	0.0235113	1.01643	-0.0741972	0.949871	0.0977085	0.538315	0.0562991	0.0131351	0.433949	0.210327	0.088539	-0.0206559	0.985784	0.0238694	1.01668	0.0119706
309	AT1G10520	AT1G10520.2_S_142___1	AT1G10520	DNA polymerase lambda (POLL); FUNCTIONS IN: DNA binding, DNA-directed DNA polymerase activity, catalytic activity, nucleotidyltransferase activity; INVOLVED IN: DNA repair, DNA replication; LOCATED IN: intracellular; EXPRESSED IN: cultured cell; CONTAINS InterPro DOMAIN/s: Nucleotidyl transferase domain (InterPro:IPR002934), DNA-directed DNA polymerase, family X, beta-like (InterPro:IPR002008), D…	23.338	23.406	23.3228	23.2793	23.2665	23.3291	23.1758	23.2871	23.0478	23.1903	23.0582	23.0054	1	1.04437	0.939123	1.01437	0.859368	0.948579	0.865589	0.834488	0.908277	0.921699	0.822663	0.00105797	0.00566187	0.373288	0.417127	0.976794	0.628233	0.0718806	1.05109	-0.189177	0.877106	0.261057	0.293829	0.00747147	0.000344006	0.775365	0.0849653	0.00974182	0.091036	1.06513	-0.0318155	0.978189	-0.0268365
310	AT1G10850	AT1G10850.1_S_583___1	AT1G10850	Leucine-rich repeat protein kinase family protein; FUNCTIONS IN: protein serine/threonine kinase activity, protein kinase activity, ATP binding; INVOLVED IN: transmembrane receptor protein tyrosine kinase signaling pathway, protein amino acid phosphorylation; LOCATED IN: endomembrane system; EXPRESSED IN: 22 plant structures; EXPRESSED DURING: 13 growth stages; CONTAINS InterPro DOMAIN/s: Protein…	22.4605	22.2165	22.1812	22.001	22.0939	22.3419	22.082	22.0293	21.723	21.5712	21.5155	21.6736	1	1.1876	0.991787	0.956228	0.773336	0.696083	0.669719	0.747268	0.586128	0.675265	0.781475	4.69205e-10	3.60932e-08	0.111811	0.206604	0.161913	0.261524	0.0780526	1.05559	-0.515937	0.699339	0.59399	0.318619	2.43093e-08	6.98541e-10	0.171178	5.90841e-07	2.69552e-08	-0.0492472	0.966441	-0.166238	0.891164	-0.191177
311	AT1G10850	AT1G10850.1_S_590___1	AT1G10850	Leucine-rich repeat protein kinase family protein; FUNCTIONS IN: protein serine/threonine kinase activity, protein kinase activity, ATP binding; INVOLVED IN: transmembrane receptor protein tyrosine kinase signaling pathway, protein amino acid phosphorylation; LOCATED IN: endomembrane system; EXPRESSED IN: 22 plant structures; EXPRESSED DURING: 13 growth stages; CONTAINS InterPro DOMAIN/s: Protein…	23.7934	23.8329	23.7616	23.7226	23.8428	23.735	23.5491	23.6689	23.6221	23.7099	23.7039	23.6363	1	0.928007	0.815815	0.886463	0.858153	0.912009	0.908181	0.866647	0.982761	1.11322	0.977645	0.00493943	0.0196996	0.0326029	0.086208	0.0163194	0.0507639	0.0786246	1.05601	-0.0309152	0.978799	0.10954	0.0203199	0.350047	0.00160966	0.0138738	0.00452942	0.0203598	0.00652399	1.00453	-0.0812479	0.94524	-0.0768136
312	AT1G10850	AT1G10850.1_S_644___1	AT1G10850	Leucine-rich repeat protein kinase family protein; FUNCTIONS IN: protein serine/threonine kinase activity, protein kinase activity, ATP binding; INVOLVED IN: transmembrane receptor protein tyrosine kinase signaling pathway, protein amino acid phosphorylation; LOCATED IN: endomembrane system; EXPRESSED IN: 22 plant structures; EXPRESSED DURING: 13 growth stages; CONTAINS InterPro DOMAIN/s: Protein…	22.8374	22.7187	22.6889	22.7115	22.5492	22.8885	22.8695	22.3337	22.0819	22.1125	22.0112	21.9067	1	1.26519	1.24857	0.861275	0.72332	0.738849	0.688745	0.640591	0.58398	0.551628	0.743771	5.32096e-08	1.73169e-06	0.232425	0.323929	0.472669	0.467201	0.0788897	1.0562	-0.632151	0.645214	0.71104	0.48453	8.69278e-07	7.31305e-08	0.237994	2.37797e-05	4.68707e-06	0.0837681	1.05978	0.0336974	1.02363	-0.172209
313	AT1G10870	AT1G10870.1_S_359___1	AGD4	ARF-GAP domain 4 (AGD4); FUNCTIONS IN: ARF GTPase activator activity, zinc ion binding; INVOLVED IN: regulation of ARF GTPase activity; LOCATED IN: cytoplasm; EXPRESSED IN: 23 plant structures; EXPRESSED DURING: 13 growth stages; CONTAINS InterPro DOMAIN/s: Arf GTPase activating protein (InterPro:IPR001164), Pleckstrin homology-type (InterPro:IPR011993), Ankyrin repeat-containing domain (InterPro…	26.4772	26.353	26.2243	26.024	26.4673	26.3421	26.2345	26.3035	26.7559	26.4587	26.2807	25.9778	1	0.916847	0.850951	0.892636	1.2214	0.994047	0.878681	0.71228	1.0842	1.03259	0.797952	0.645014	0.535358	0.00365626	0.0154666	0.600031	0.519357	-0.0671969	0.954491	0.0314513	1.02204	-0.0986482	0.533472	0.770345	0.361748	0.788452	0.359744	0.726692	-0.182218	0.881347	-0.320293	0.800907	-0.465016
314	AT1G10870	AT1G10870.1_S_432___1	AGD4	ARF-GAP domain 4 (AGD4); FUNCTIONS IN: ARF GTPase activator activity, zinc ion binding; INVOLVED IN: regulation of ARF GTPase activity; LOCATED IN: cytoplasm; EXPRESSED IN: 23 plant structures; EXPRESSED DURING: 13 growth stages; CONTAINS InterPro DOMAIN/s: Arf GTPase activating protein (InterPro:IPR001164), Pleckstrin homology-type (InterPro:IPR011993), Ankyrin repeat-containing domain (InterPro…	23.8231	23.6889	23.6635	23.4717	23.7262	23.3636	23.4567	23.4718	23.4658	23.4344	23.4411	23.1713	1	0.777724	0.829612	0.838348	0.834873	0.816843	0.82066	0.68071	1.0503	0.98921	0.811966	0.0058259	0.0224857	0.030277	0.0815404	0.676992	0.546102	0.157216	1.11513	-0.126433	0.916094	0.283649	0.0670155	0.138333	0.00144278	0.247157	0.231928	0.0293651	-0.176108	0.885087	-0.151304	0.900436	-0.300099
315	AT1G10890	AT1G10890.4_S_39___2	AT1G10890	unknown protein; FUNCTIONS IN: molecular_function unknown; INVOLVED IN: biological_process unknown; LOCATED IN: chloroplast; EXPRESSED IN: petal, flower, leaf; EXPRESSED DURING: LP.04 four leaves visible, 4 anthesis, petal differentiation and expansion stage; BEST Arabidopsis thaliana protein match is: unknown protein (TAIR:AT5G13340.1); Has 11769 Blast hits to 8435 proteins in 698 species: Archa…	22.7123	22.1065	21.5782	22.067	22.6527	22.1324	22.8046	22.1358	22.4017	22.7429	22.4473	22.4029	1	0.697231	1.11107	0.698854	0.840327	1.06454	0.867283	0.841034	1.52682	0.780581	1.20345	0.304477	0.37566	0.605622	0.521406	0.423554	0.443694	-0.315386	0.803636	0.0673359	1.04778	-0.382722	0.234055	0.798045	0.150135	0.254596	0.679011	0.302671	-0.26161	0.834156	-0.312206	0.805409	-0.387012
316	AT1G10890	AT1G10890.4_S_94___1	AT1G10890	unknown protein; FUNCTIONS IN: molecular_function unknown; INVOLVED IN: biological_process unknown; LOCATED IN: chloroplast; EXPRESSED IN: petal, flower, leaf; EXPRESSED DURING: LP.04 four leaves visible, 4 anthesis, petal differentiation and expansion stage; BEST Arabidopsis thaliana protein match is: unknown protein (TAIR:AT5G13340.1); Has 11769 Blast hits to 8435 proteins in 698 species: Archa…	23.4986	23.3766	23.4256	23.3769	23.3048	23.4517	23.4183	23.3374	23.2338	23.284	23.3877	23.542	1	1.10723	1.08188	1.02285	0.95198	0.98571	1.05918	1.1787	0.890249	0.979018	1.15237	0.797598	0.582657	0.876754	0.603849	0.618721	0.526138	0.0413684	1.02909	-0.0161765	0.98885	0.0575449	0.640595	0.855003	0.516509	0.834887	0.655691	0.491436	0.0250769	1.01753	0.0648167	1.04595	0.0730443
317	AT1G10900	AT1G10900.3_S_224___1	PIP5K7	Phosphatidylinositol-4-phosphate 5-kinase family protein; FUNCTIONS IN: 1-phosphatidylinositol-4-phosphate 5-kinase activity, phosphatidylinositol phosphate kinase activity, ATP binding; INVOLVED IN: phosphatidylinositol metabolic process; LOCATED IN: plasma membrane; EXPRESSED IN: 21 plant structures; EXPRESSED DURING: 13 growth stages; CONTAINS InterPro DOMAIN/s: Phosphatidylinositol-4-phosphat…	25.9842	26.1335	25.8178	25.7439	25.7308	25.8434	25.6173	26.0234	25.6667	26.085	25.8021	25.8548	1	1.08121	0.924393	1.22485	0.956594	1.27833	1.05071	1.08975	1.18231	1.13665	0.889696	0.354002	0.406155	0.025433	0.0714476	0.110136	0.204562	0.116109	1.08381	0.0484388	1.03415	0.0676699	0.153489	0.54801	0.402174	0.0476208	0.315011	0.354608	0.22676	1.1702	-0.0481459	0.967179	0.080106
318	AT1G11310	AT1G11310.3_S_447___1	MLO2	MILDEW RESISTANCE LOCUS O 2 (MLO2); FUNCTIONS IN: calmodulin binding; INVOLVED IN: defense response to fungus, incompatible interaction, cell death, response to fungus, negative regulation of defense response, defense response; LOCATED IN: plasma membrane; EXPRESSED IN: 29 plant structures; EXPRESSED DURING: 14 growth stages; CONTAINS InterPro DOMAIN/s: Mlo-related protein (InterPro:IPR004326); B…	25.4811	25.5812	25.2991	25.2772	25.3109	25.484	25.2148	25.1603	25.2235	25.0732	25.2642	25.3295	1	1.1275	0.935558	0.900902	0.941247	0.848145	0.968194	1.01302	0.752237	1.03488	1.12446	0.0786469	0.162964	0.480542	0.470771	0.171246	0.270644	0.117168	1.0846	-0.0698497	0.952737	0.187018	0.157524	0.396253	0.0263417	0.69579	0.117862	0.0244825	0.0409648	1.0288	-0.0791285	0.946629	-0.0828173
319	AT1G11310	AT1G11310.3_S_447___2	MLO2	MILDEW RESISTANCE LOCUS O 2 (MLO2); FUNCTIONS IN: calmodulin binding; INVOLVED IN: defense response to fungus, incompatible interaction, cell death, response to fungus, negative regulation of defense response, defense response; LOCATED IN: plasma membrane; EXPRESSED IN: 29 plant structures; EXPRESSED DURING: 14 growth stages; CONTAINS InterPro DOMAIN/s: Mlo-related protein (InterPro:IPR004326); B…	23.9121	24.1661	23.951	23.9996	24.152	24.028	24.2047	23.9007	24.0443	24.1637	24.0075	23.9931	1	0.917657	1.03718	0.840142	0.928059	1.00816	0.904722	0.895723	1.09863	0.872286	1.06616	0.575645	0.510208	0.209262	0.304952	0.16871	0.268195	-0.0641185	0.95653	-0.0191798	0.986794	-0.0449388	0.30831	0.759403	0.473987	0.0603676	0.303488	0.853877	0.0831558	1.05933	0.0182807	1.01275	-0.0716529
320	AT1G11310	AT1G11310.3_S_448___1	MLO2	MILDEW RESISTANCE LOCUS O 2 (MLO2); FUNCTIONS IN: calmodulin binding; INVOLVED IN: defense response to fungus, incompatible interaction, cell death, response to fungus, negative regulation of defense response, defense response; LOCATED IN: plasma membrane; EXPRESSED IN: 29 plant structures; EXPRESSED DURING: 14 growth stages; CONTAINS InterPro DOMAIN/s: Mlo-related protein (InterPro:IPR004326); B…	25.3659	25.1359	24.8586	25.1354	25.1509	25.3086	24.8549	25.1261	25.1558	24.886	25.0549	25.1113	1	1.11547	0.814505	0.982919	1.00336	0.832208	0.935599	0.972881	0.746064	1.14867	0.989788	0.731664	0.563393	0.0662876	0.144636	0.315563	0.382801	0.0138364	1.00964	-0.0581597	0.960489	0.0719961	0.886408	0.548916	0.458549	0.726695	0.224955	0.426599	-0.114065	0.923981	-0.301398	0.811466	-0.099954
321	AT1G11310	AT1G11310.3_S_448___2	MLO2	MILDEW RESISTANCE LOCUS O 2 (MLO2); FUNCTIONS IN: calmodulin binding; INVOLVED IN: defense response to fungus, incompatible interaction, cell death, response to fungus, negative regulation of defense response, defense response; LOCATED IN: plasma membrane; EXPRESSED IN: 29 plant structures; EXPRESSED DURING: 14 growth stages; CONTAINS InterPro DOMAIN/s: Mlo-related protein (InterPro:IPR004326); B…	23.3505	24.4586	24.0237	23.8902	23.6432	24.3491	24.1131	24.0474	23.3314	23.879	24.4369	24.1259	1	1.63114	1.385	1.32339	0.805622	1.1776	1.7335	1.39741	0.721948	1.25163	1.05593	0.780583	0.577837	0.000447115	0.00280634	0.410324	0.436966	-0.107408	0.928254	-0.0948837	0.936348	-0.0125243	0.521819	0.571311	0.940334	0.880435	0.433662	0.295205	0.787213	1.72574	0.749525	1.68124	0.579506
322	AT1G11310	AT1G11310.3_S_450___1	MLO2	MILDEW RESISTANCE LOCUS O 2 (MLO2); FUNCTIONS IN: calmodulin binding; INVOLVED IN: defense response to fungus, incompatible interaction, cell death, response to fungus, negative regulation of defense response, defense response; LOCATED IN: plasma membrane; EXPRESSED IN: 29 plant structures; EXPRESSED DURING: 14 growth stages; CONTAINS InterPro DOMAIN/s: Mlo-related protein (InterPro:IPR004326); B…	26.379	26.3161	25.8419	25.9272	26.0573	26.3713	26.0797	25.8951	26.1263	26.0042	26.0381	26.1141	1	1.24314	1.01559	0.893662	1.04899	0.963828	0.986752	1.0401	0.775318	0.971609	1.16387	0.816947	0.588018	0.00441401	0.0179981	0.0133666	0.0434372	0.0151868	1.01058	-0.0301913	0.97929	0.0453781	0.834958	0.678937	0.534324	0.117246	0.0774599	0.0366655	0.0429895	1.03025	-0.200996	0.869949	-0.208755
323	AT1G11310	AT1G11310.3_S_450___2	MLO2	MILDEW RESISTANCE LOCUS O 2 (MLO2); FUNCTIONS IN: calmodulin binding; INVOLVED IN: defense response to fungus, incompatible interaction, cell death, response to fungus, negative regulation of defense response, defense response; LOCATED IN: plasma membrane; EXPRESSED IN: 29 plant structures; EXPRESSED DURING: 14 growth stages; CONTAINS InterPro DOMAIN/s: Mlo-related protein (InterPro:IPR004326); B…	23.3057	24.4638	23.8304	23.8881	23.6487	24.3578	24.1699	24.0534	23.3439	23.7917	24.4518	24.124	1	1.63479	1.43513	1.32381	0.809543	1.10417	1.7448	1.39017	0.675423	1.21578	1.05013	0.578694	0.511371	0.00188167	0.00903889	0.308883	0.378522	-0.185515	0.879335	-0.129626	0.914069	-0.0558895	0.310377	0.477223	0.758751	0.722555	0.44327	0.163572	0.771674	1.70725	0.717927	1.64482	0.589069
324	AT1G11310	AT1G11310.3_S_503___1	MLO2	MILDEW RESISTANCE LOCUS O 2 (MLO2); FUNCTIONS IN: calmodulin binding; INVOLVED IN: defense response to fungus, incompatible interaction, cell death, response to fungus, negative regulation of defense response, defense response; LOCATED IN: plasma membrane; EXPRESSED IN: 29 plant structures; EXPRESSED DURING: 14 growth stages; CONTAINS InterPro DOMAIN/s: Mlo-related protein (InterPro:IPR004326); B…	24.5806	24.2957	24.1709	24.2912	25.0926	24.1275	24.2457	24.1665	24.6529	24.2307	24.3795	23.9111	1	0.512264	0.556	0.526311	0.737333	0.55025	0.610043	0.440893	1.07415	1.0972	0.837704	0.468798	0.465427	6.45658e-07	1.33468e-05	0.0521127	0.12181	-0.0735198	0.950317	-0.114518	0.923691	0.0409983	0.435716	0.226795	0.663116	0.0801179	0.102071	0.244658	-0.55739	0.679531	-0.509978	0.702233	-0.652432
325	AT1G11310	AT1G11310.3_S_503___2	MLO2	MILDEW RESISTANCE LOCUS O 2 (MLO2); FUNCTIONS IN: calmodulin binding; INVOLVED IN: defense response to fungus, incompatible interaction, cell death, response to fungus, negative regulation of defense response, defense response; LOCATED IN: plasma membrane; EXPRESSED IN: 29 plant structures; EXPRESSED DURING: 14 growth stages; CONTAINS InterPro DOMAIN/s: Mlo-related protein (InterPro:IPR004326); B…	24.7844	24.9212	24.6918	24.5539	25.145	25.0079	24.7718	24.8303	24.8551	25.004	24.792	24.2934	1	0.909366	0.772096	0.804011	0.817981	0.906935	0.78296	0.554189	0.997327	1.01407	0.689281	0.256858	0.342608	0.0505144	0.119095	0.796955	0.582476	-0.200893	0.870012	-0.2026	0.868983	0.00170695	0.155747	0.152336	0.990274	0.589439	0.322938	0.883685	0.0495519	1.03494	-0.176287	0.884977	-0.368979
326	AT1G11310	AT1G11310.3_S_508___1	MLO2	MILDEW RESISTANCE LOCUS O 2 (MLO2); FUNCTIONS IN: calmodulin binding; INVOLVED IN: defense response to fungus, incompatible interaction, cell death, response to fungus, negative regulation of defense response, defense response; LOCATED IN: plasma membrane; EXPRESSED IN: 29 plant structures; EXPRESSED DURING: 14 growth stages; CONTAINS InterPro DOMAIN/s: Mlo-related protein (InterPro:IPR004326); B…	25.576	25.959	25.8135	25.9545	25.9875	25.7073	26.0163	25.9228	25.6969	25.3898	25.8553	25.521	1	0.823455	1.0202	0.956127	0.81755	0.66081	0.912435	0.72371	0.802485	0.89437	0.756918	0.00469729	0.0189205	0.21829	0.312506	0.0490763	0.116625	-0.0827264	0.944272	-0.292731	0.816356	0.210004	0.346856	0.00152742	0.0197526	0.0757909	0.0248256	0.00438228	-0.0681023	0.953892	0.141585	1.10312	0.0459739
327	AT1G11330	AT1G11330.3_S_495___1	AT1G11330	S-locus lectin protein kinase family protein; FUNCTIONS IN: in 6 functions; INVOLVED IN: protein amino acid phosphorylation, recognition of pollen; LOCATED IN: plasma membrane; EXPRESSED IN: 23 plant structures; EXPRESSED DURING: 13 growth stages; CONTAINS InterPro DOMAIN/s: Curculin-like (mannose-binding) lectin (InterPro:IPR001480), PAN-2 domain (InterPro:IPR013227), Apple-like (InterPro:IPR003…	22.5466	22.7531	22.3585	22.4959	22.6647	22.5641	22.5859	22.219	22.5249	22.0932	22.1903	22.1823	1	0.932658	0.94686	0.734245	0.907671	0.672936	0.719766	0.715788	0.721525	0.760161	0.974862	0.0255374	0.071671	0.182352	0.281117	0.358661	0.408848	0.0300838	1.02107	-0.260748	0.834655	0.290832	0.792322	0.0261567	0.0136838	0.493484	0.120281	0.0401504	-0.108585	0.927498	-0.200526	0.870233	-0.279666
328	AT1G11350	AT1G11350.1_S_823___1	CBRLK1	S-domain-1 13 (SD1-13); CONTAINS InterPro DOMAIN/s: Curculin-like (mannose-binding) lectin (InterPro:IPR001480), Apple-like (InterPro:IPR003609), Protein kinase, ATP binding site (InterPro:IPR017441), PAN-2 domain (InterPro:IPR013227), Serine/threonine-protein kinase domain (InterPro:IPR002290), Serine-threonine/tyrosine-protein kinase (InterPro:IPR001245), Serine/threonine-protein kinase, active…	22.206	22.7304	22.306	22.1735	22.4757	22.4958	22.1593	22.3136	21.3481	21.7211	21.7386	21.4071	1	1.01408	0.803079	0.893743	0.457698	0.592745	0.599955	0.4768	0.584516	0.747067	0.533486	1.98866e-09	1.17648e-07	0.0577857	0.131203	0.388963	0.425712	-0.00711335	0.995082	-0.807347	0.571432	0.800233	0.951896	1.11231e-08	1.37802e-08	0.552061	2.91374e-07	7.03743e-07	0.305834	1.23613	0.0580011	1.04102	-0.0451929
329	AT1G11360	AT1G11360.4_S_14___1	AT1G11360	Adenine nucleotide alpha hydrolases-like superfamily protein; INVOLVED IN: response to stress; LOCATED IN: cytosol, plasma membrane; EXPRESSED IN: 24 plant structures; EXPRESSED DURING: 13 growth stages; CONTAINS InterPro DOMAIN/s: UspA (InterPro:IPR006016), Rossmann-like alpha/beta/alpha sandwich fold (InterPro:IPR014729), Universal stress protein A (InterPro:IPR006015); BEST Arabidopsis thalian…	23.3905	23.3376	23.4942	23.4951	23.4599	23.3198	23.2248	23.306	23.3918	23.3386	23.3	23.1924	1	0.907408	0.849634	0.898765	0.953866	0.919335	0.895083	0.830722	1.01314	1.05349	0.924293	0.000651584	0.00381524	0.0815858	0.167136	0.00120854	0.00630906	0.101717	1.07305	-0.021925	0.984918	0.123642	0.00248207	0.494529	0.000315985	0.000161329	0.231869	5.20124e-05	-0.0821005	0.944681	-0.0743656	0.94976	-0.0829402
330	AT1G11360	AT1G11360.4_S_14___2	AT1G11360	Adenine nucleotide alpha hydrolases-like superfamily protein; INVOLVED IN: response to stress; LOCATED IN: cytosol, plasma membrane; EXPRESSED IN: 24 plant structures; EXPRESSED DURING: 13 growth stages; CONTAINS InterPro DOMAIN/s: UspA (InterPro:IPR006016), Rossmann-like alpha/beta/alpha sandwich fold (InterPro:IPR014729), Universal stress protein A (InterPro:IPR006015); BEST Arabidopsis thalian…	23.3544	23.3681	23.3054	23.2971	23.3403	23.3476	23.1856	23.2614	23.4306	23.2483	23.4522	23.3999	1	1.00506	0.898321	0.946766	1.06459	0.938224	1.08064	1.04213	0.933501	1.20295	1.10072	0.447639	0.455498	0.893748	0.608161	0.770738	0.575002	0.0474899	1.03347	0.0990121	1.07104	-0.0515221	0.542715	0.207317	0.509145	0.953089	0.354724	0.703951	-0.0537761	0.963411	-0.0606881	0.958807	-0.0556543
331	AT1G11360	AT1G11360.4_S_208___1	AT1G11360	Adenine nucleotide alpha hydrolases-like superfamily protein; INVOLVED IN: response to stress; LOCATED IN: cytosol, plasma membrane; EXPRESSED IN: 24 plant structures; EXPRESSED DURING: 13 growth stages; CONTAINS InterPro DOMAIN/s: UspA (InterPro:IPR006016), Rossmann-like alpha/beta/alpha sandwich fold (InterPro:IPR014729), Universal stress protein A (InterPro:IPR006015); BEST Arabidopsis thalian…	21.5813	21.2313	21.3346	20.5467	21.1199	21.2817	20.2105	21.3135	21.2047	20.8348	20.5248	21.1011	1	1.11867	0.5324	1.14363	1.06056	0.820706	0.661998	0.987059	0.733646	1.24342	0.863091	0.547561	0.499217	0.180571	0.279464	0.185232	0.283769	0.192071	1.1424	-0.0650313	0.955925	0.257102	0.43143	0.789358	0.293517	0.0824913	0.825945	0.26665	-0.186047	0.879011	-0.612015	0.654282	-0.314867
332	AT1G11360	AT1G11360.4_S_239___1	AT1G11360	Adenine nucleotide alpha hydrolases-like superfamily protein; INVOLVED IN: response to stress; LOCATED IN: cytosol, plasma membrane; EXPRESSED IN: 24 plant structures; EXPRESSED DURING: 13 growth stages; CONTAINS InterPro DOMAIN/s: UspA (InterPro:IPR006016), Rossmann-like alpha/beta/alpha sandwich fold (InterPro:IPR014729), Universal stress protein A (InterPro:IPR006015); BEST Arabidopsis thalian…	29.2699	29.3624	29.6657	29.5139	29.0601	29.2526	29.3012	29.4479	28.2715	29.1575	29.4312	29.6605	1	1.14275	1.18191	1.30842	0.578894	1.06984	1.29332	1.51618	0.9362	1.09426	1.15879	0.216345	0.310896	0.0112413	0.0379099	0.351166	0.404501	0.18755	1.13883	-0.135291	0.910486	0.322841	0.308889	0.461768	0.0830194	0.833498	0.28245	0.095849	0.39034	1.3107	0.598864	1.51452	0.67363
333	AT1G11360	AT1G11360.4_S_23___1	AT1G11360	Adenine nucleotide alpha hydrolases-like superfamily protein; INVOLVED IN: response to stress; LOCATED IN: cytosol, plasma membrane; EXPRESSED IN: 24 plant structures; EXPRESSED DURING: 13 growth stages; CONTAINS InterPro DOMAIN/s: UspA (InterPro:IPR006016), Rossmann-like alpha/beta/alpha sandwich fold (InterPro:IPR014729), Universal stress protein A (InterPro:IPR006015); BEST Arabidopsis thalian…	23.3291	23.3569	23.2692	23.2906	23.3507	23.3417	23.1873	23.2639	23.345	23.1646	23.4486	23.4053	1	0.993717	0.89288	0.941583	0.996052	0.878939	1.07021	1.03855	0.884496	1.1986	1.10298	0.811485	0.586517	0.951977	0.62239	0.620414	0.526742	0.0255452	1.01786	0.0549952	1.03886	-0.0294499	0.764991	0.520571	0.730415	0.990677	0.398418	0.585867	-0.0539211	0.963315	-0.039908	0.972717	-0.0216964
334	AT1G11360	AT1G11360.4_S_23___2	AT1G11360	Adenine nucleotide alpha hydrolases-like superfamily protein; INVOLVED IN: response to stress; LOCATED IN: cytosol, plasma membrane; EXPRESSED IN: 24 plant structures; EXPRESSED DURING: 13 growth stages; CONTAINS InterPro DOMAIN/s: UspA (InterPro:IPR006016), Rossmann-like alpha/beta/alpha sandwich fold (InterPro:IPR014729), Universal stress protein A (InterPro:IPR006015); BEST Arabidopsis thalian…	24.4087	24.5627	24.6062	24.4197	24.4304	24.3633	24.4456	24.5353	24.6837	24.6761	24.6292	24.7438	1	0.954535	1.01056	1.07542	1.19193	1.1856	1.14774	1.24261	1.24208	1.13575	1.15547	0.0133708	0.0434479	0.920622	0.614827	0.755203	0.570456	0.0556356	1.03932	0.239544	1.18062	-0.183909	0.498359	0.00507023	0.0287144	0.565279	0.0776955	0.139528	0.0264151	1.01848	0.0527115	1.03721	0.0586475
335	AT1G11360	AT1G11360.4_S_24___1	AT1G11360	Adenine nucleotide alpha hydrolases-like superfamily protein; INVOLVED IN: response to stress; LOCATED IN: cytosol, plasma membrane; EXPRESSED IN: 24 plant structures; EXPRESSED DURING: 13 growth stages; CONTAINS InterPro DOMAIN/s: UspA (InterPro:IPR006016), Rossmann-like alpha/beta/alpha sandwich fold (InterPro:IPR014729), Universal stress protein A (InterPro:IPR006015); BEST Arabidopsis thalian…	22.1505	22.733	22.6575	22.707	21.9906	22.6126	22.5198	22.6681	22.1565	22.396	22.4906	22.6446	1	1.53901	1.44311	1.59937	1.12185	1.3245	1.41427	1.57353	0.860621	0.980013	0.983843	0.663141	0.541509	0.0179598	0.0546831	0.987432	0.630706	0.114255	1.08242	-0.0258248	0.982259	0.14008	0.48881	0.875377	0.396665	0.966052	0.94937	0.850622	0.481344	1.39604	0.456786	1.37248	0.574053
336	AT1G11360	AT1G11360.4_S_24___2	AT1G11360	Adenine nucleotide alpha hydrolases-like superfamily protein; INVOLVED IN: response to stress; LOCATED IN: cytosol, plasma membrane; EXPRESSED IN: 24 plant structures; EXPRESSED DURING: 13 growth stages; CONTAINS InterPro DOMAIN/s: UspA (InterPro:IPR006016), Rossmann-like alpha/beta/alpha sandwich fold (InterPro:IPR014729), Universal stress protein A (InterPro:IPR006015); BEST Arabidopsis thalian…	24.4815	24.6974	25.5957	26.1715	24.713	24.7617	25.4287	26.5046	24.718	24.6371	25.1458	25.2773	1	1.03429	1.64227	3.46198	1.00344	0.948735	1.3498	1.47866	0.917284	0.821912	0.427115	0.00386712	0.0161811	1.14637e-13	4.00077e-11	0.00549166	0.0214467	-0.115493	0.923067	-0.407464	0.753947	0.291972	0.335802	0.00124916	0.0176369	0.488277	0.000142781	0.00277786	0.0612384	1.04336	0.752586	1.68481	1.34698
337	AT1G11360	AT1G11360.4_T_16___1	AT1G11360	Adenine nucleotide alpha hydrolases-like superfamily protein; INVOLVED IN: response to stress; LOCATED IN: cytosol, plasma membrane; EXPRESSED IN: 24 plant structures; EXPRESSED DURING: 13 growth stages; CONTAINS InterPro DOMAIN/s: UspA (InterPro:IPR006016), Rossmann-like alpha/beta/alpha sandwich fold (InterPro:IPR014729), Universal stress protein A (InterPro:IPR006015); BEST Arabidopsis thalian…	23.3688	23.2632	23.2327	23.3006	23.3095	23.3319	23.2174	23.2251	23.1422	23.0847	23.1112	23.0469	1	1.01569	0.938158	0.943222	0.890553	0.855713	0.8716	0.833633	0.842495	0.929055	0.883815	1.06441e-08	4.64156e-07	0.044488	0.108564	0.383122	0.422547	0.0203612	1.01421	-0.174709	0.885946	0.19507	0.484201	2.10691e-07	1.74993e-08	0.385286	6.35479e-06	6.62331e-07	-0.0469198	0.968001	-0.0864242	0.941854	-0.0826144
338	AT1G11360	AT1G11360.4_T_16___2	AT1G11360	Adenine nucleotide alpha hydrolases-like superfamily protein; INVOLVED IN: response to stress; LOCATED IN: cytosol, plasma membrane; EXPRESSED IN: 24 plant structures; EXPRESSED DURING: 13 growth stages; CONTAINS InterPro DOMAIN/s: UspA (InterPro:IPR006016), Rossmann-like alpha/beta/alpha sandwich fold (InterPro:IPR014729), Universal stress protein A (InterPro:IPR006015); BEST Arabidopsis thalian…	23.3143	23.2995	23.2673	23.3176	23.2878	23.4003	23.2446	23.1874	23.0768	23.0783	23.1144	23.0818	1	1.08115	0.970525	0.932793	0.863959	0.864835	0.886776	0.866955	0.799922	0.913707	0.929419	6.34813e-06	8.65971e-05	0.588742	0.515166	0.47151	0.466672	0.0196687	1.01373	-0.192207	0.875266	0.211876	0.641918	3.3906e-05	7.00579e-06	0.415357	0.000398578	0.000282348	0.0330724	1.02319	-0.0175168	0.987932	-0.030693
339	AT1G11360	AT1G11360.4_T_31___1	AT1G11360	Adenine nucleotide alpha hydrolases-like superfamily protein; INVOLVED IN: response to stress; LOCATED IN: cytosol, plasma membrane; EXPRESSED IN: 24 plant structures; EXPRESSED DURING: 13 growth stages; CONTAINS InterPro DOMAIN/s: UspA (InterPro:IPR006016), Rossmann-like alpha/beta/alpha sandwich fold (InterPro:IPR014729), Universal stress protein A (InterPro:IPR006015); BEST Arabidopsis thalian…	22.7985	22.8317	22.7723	22.737	22.8082	22.7811	22.7172	22.699	22.6718	22.6369	22.6482	22.6897	1	0.981393	0.93888	0.927102	0.909803	0.888037	0.895008	0.921171	0.904874	0.953272	0.993602	0.0367366	0.09425	0.727927	0.562251	0.928645	0.616784	0.0335505	1.02353	-0.0897212	0.939704	0.123272	0.486949	0.0670955	0.0131928	0.939941	0.320608	0.116757	-0.0096083	0.993362	-0.0469446	0.967984	-0.0509308
340	AT1G11360	AT1G11360.4_T_31___2	AT1G11360	Adenine nucleotide alpha hydrolases-like superfamily protein; INVOLVED IN: response to stress; LOCATED IN: cytosol, plasma membrane; EXPRESSED IN: 24 plant structures; EXPRESSED DURING: 13 growth stages; CONTAINS InterPro DOMAIN/s: UspA (InterPro:IPR006016), Rossmann-like alpha/beta/alpha sandwich fold (InterPro:IPR014729), Universal stress protein A (InterPro:IPR006015); BEST Arabidopsis thalian…	24.0992	24.0473	23.9605	24.0019	24.1425	24.0329	23.8997	23.8815	23.9026	23.9578	23.902	23.9755	1	0.926804	0.845111	0.834471	0.846806	0.879822	0.84644	0.890673	0.949308	1.00157	1.06735	0.108996	0.203164	0.059849	0.134531	0.25438	0.34077	0.0380896	1.02675	-0.0546622	0.96282	0.0927518	0.38308	0.212576	0.0371577	0.610942	0.0624896	0.166633	-0.0354558	0.975723	-0.127364	0.915503	-0.095156
341	AT1G11450	AT1G11450.1_S_250___1	AT1G11450	nodulin MtN21 /EamA-like transporter family protein; LOCATED IN: endomembrane system, membrane; CONTAINS InterPro DOMAIN/s: Protein of unknown function DUF6, transmembrane (InterPro:IPR000620); BEST Arabidopsis thaliana protein match is: nodulin MtN21 /EamA-like transporter family protein (TAIR:AT1G11460.1); Has 1836 Blast hits to 1833 proteins in 198 species: Archae - 4; Bacteria - 635; Metazoa …	23.1516	23.1176	23.1741	23.2702	22.9952	23.1722	23.1963	23.1483	23.1782	23.2014	23.4392	23.4491	1	1.13052	1.14954	1.11195	1.13522	1.1536	1.36032	1.36975	1.02041	1.18336	1.23185	0.00877488	0.0311658	0.0374133	0.0955378	0.566428	0.506656	0.0503577	1.03552	0.188962	1.13994	-0.138605	0.409187	0.00302063	0.0263532	0.575152	0.0225622	0.129282	0.0553712	1.03913	0.161487	1.11844	0.180873
342	AT1G11480	AT1G11480.2_S_213___1	AT1G11480	eukaryotic translation initiation factor-related; Has 394 Blast hits to 370 proteins in 111 species: Archae - 0; Bacteria - 23; Metazoa - 177; Fungi - 53; Plants - 82; Viruses - 0; Other Eukaryotes - 59 (source: NCBI BLink).	22.9372	22.6251	23.0636	23.5605	22.8739	22.8194	23.2182	23.6695	22.7284	23.0712	23.2952	23.5038	1	0.962938	1.26952	1.73581	0.904092	1.14651	1.33914	1.54741	1.19063	1.05484	0.891461	0.386249	0.424246	3.21143e-10	2.64667e-08	0.156535	0.256129	-0.0986684	0.933895	0.00438325	1.00304	-0.103052	0.244045	0.958432	0.22402	0.600776	0.38993	0.0430201	-0.00795056	0.994504	0.345824	1.27088	0.731417
343	AT1G11480	AT1G11480.2_S_343___1	AT1G11480	eukaryotic translation initiation factor-related; Has 394 Blast hits to 370 proteins in 111 species: Archae - 0; Bacteria - 23; Metazoa - 177; Fungi - 53; Plants - 82; Viruses - 0; Other Eukaryotes - 59 (source: NCBI BLink).	24.0626	24.3195	24.0352	23.5814	23.9783	24.5958	23.8766	23.963	23.9832	24.4906	24.1581	23.8775	1	1.53425	0.93192	0.989451	1.00342	1.42631	1.13276	0.932506	0.929647	1.21551	0.942447	0.689491	0.55017	0.00556794	0.021685	0.856113	0.598505	-0.103777	0.930594	0.0239319	1.01673	-0.127709	0.51135	0.879364	0.419522	0.632412	0.909355	0.841652	0.460593	1.37611	0.0152507	1.01063	-0.20075
344	AT1G11480	AT1G11480.2_S_432___1	AT1G11480	eukaryotic translation initiation factor-related; Has 394 Blast hits to 370 proteins in 111 species: Archae - 0; Bacteria - 23; Metazoa - 177; Fungi - 53; Plants - 82; Viruses - 0; Other Eukaryotes - 59 (source: NCBI BLink).	22.73	22.7285	22.726	22.6629	22.7225	22.7694	22.7116	22.6008	22.5981	22.7376	22.6932	22.7425	1	1.03305	0.992503	0.919146	0.91743	1.01058	0.979924	1.01397	0.978249	0.987326	1.10316	0.911206	0.612512	0.465755	0.464023	0.482853	0.471809	0.0108182	1.00753	-0.00820314	0.99433	0.0190213	0.807705	0.85356	0.668896	0.944931	0.33186	0.533867	0.0616532	1.04366	0.0267473	1.01871	-0.0147841
345	AT1G11480	AT1G11480.2_S_485___1	AT1G11480	eukaryotic translation initiation factor-related; Has 394 Blast hits to 370 proteins in 111 species: Archae - 0; Bacteria - 23; Metazoa - 177; Fungi - 53; Plants - 82; Viruses - 0; Other Eukaryotes - 59 (source: NCBI BLink).	25.3276	25.0957	25.1344	25.3554	25.0754	25.4189	25.4445	25.194	25.3592	25.3683	25.2991	25.3008	1	1.26877	1.29149	1.08566	1.21736	1.22507	1.16772	1.16906	0.965557	0.904169	1.07682	0.280962	0.359849	0.943873	0.620456	0.0140111	0.0450688	-0.0549318	0.96264	0.0486576	1.0343	-0.103589	0.396385	0.45215	0.113134	0.00411421	0.153814	0.189755	0.0402224	1.02827	0.0385872	1.02711	0.029343
346	AT1G11480	AT1G11480.2_S_499___1	AT1G11480	eukaryotic translation initiation factor-related; Has 394 Blast hits to 370 proteins in 111 species: Archae - 0; Bacteria - 23; Metazoa - 177; Fungi - 53; Plants - 82; Viruses - 0; Other Eukaryotes - 59 (source: NCBI BLink).	21.3223	21.5334	21.2871	21.1547	21.3109	21.608	21.5995	21.6181	21.077	21.126	21.2469	21.2759	1	1.22871	1.22144	1.23735	0.850352	0.879708	0.956632	0.976026	0.715963	0.783198	0.788806	0.0399724	0.100339	0.674047	0.545133	0.799635	0.583227	-0.209741	0.864692	-0.35268	0.783128	0.142939	0.127256	0.012056	0.295522	0.373025	0.142653	0.513029	0.185712	1.13738	0.141086	1.10273	0.112839
347	AT1G11480	AT1G11480.2_S_92___1	AT1G11480	eukaryotic translation initiation factor-related; Has 394 Blast hits to 370 proteins in 111 species: Archae - 0; Bacteria - 23; Metazoa - 177; Fungi - 53; Plants - 82; Viruses - 0; Other Eukaryotes - 59 (source: NCBI BLink).	22.9654	23.3838	23.2168	23.0959	23.301	23.3694	23.0404	23.2504	23.1068	23.4809	23.2087	23.4144	1	1.04858	0.834761	0.965547	0.874049	1.13278	0.938047	1.08176	1.0803	1.12373	1.12036	0.7181	0.559222	0.456406	0.459661	0.941162	0.619806	-0.0748564	0.949437	0.0623709	1.04418	-0.137227	0.658427	0.712526	0.418812	0.828567	0.918729	0.883748	0.286973	1.22008	0.0309177	1.02166	0.129189
348	AT1G11650	AT1G11650.2_S_333___1	ATRBP45B	RBP45B; FUNCTIONS IN: RNA binding; EXPRESSED IN: 26 plant structures; EXPRESSED DURING: 16 growth stages; CONTAINS InterPro DOMAIN/s: RNA recognition motif, RNP-1 (InterPro:IPR000504), Nucleotide-binding, alpha-beta plait (InterPro:IPR012677); BEST Arabidopsis thaliana protein match is: RNA-binding protein 45A (TAIR:AT5G54900.1); Has 20995 Blast hits to 13178 proteins in 763 species: Archae - 6; …	25.602	25.4749	25.3656	25.5106	25.3499	25.6661	25.3819	25.1513	25.2957	25.2245	25.2718	25.2904	1	1.24503	1.02243	0.871354	0.963131	0.91674	0.947308	0.959567	0.736318	0.926529	1.10124	0.047944	0.114662	0.473488	0.467575	0.208401	0.30422	0.100967	1.07249	-0.116691	0.922301	0.217657	0.244007	0.179178	0.0142788	0.116205	0.116255	0.13974	0.0393072	1.02762	-0.0760792	0.948632	-0.0984629
349	AT1G11700	AT1G11700.1_S_115___1	AT1G11700	Protein of unknown function, DUF584; FUNCTIONS IN: molecular_function unknown; INVOLVED IN: biological_process unknown; LOCATED IN: chloroplast; EXPRESSED IN: 21 plant structures; EXPRESSED DURING: 11 growth stages; CONTAINS InterPro DOMAIN/s: Protein of unknown function DUF584 (InterPro:IPR007608); BEST Arabidopsis thaliana protein match is: Protein of unknown function, DUF584 (TAIR:AT1G61930.1)…	26.4575	26.2	26.6628	26.8052	26.4614	26.1392	26.4259	26.6369	26.2442	26.3683	26.3327	26.3072	1	0.799807	0.975658	1.12934	0.86024	0.937484	0.914618	0.898606	1.17214	0.937437	0.795692	0.0762493	0.15951	0.0184095	0.0557408	0.225123	0.318087	0.115517	1.08336	-0.102743	0.931261	0.21826	0.223574	0.278258	0.0240763	0.644949	0.204076	0.0249517	-0.151909	0.900059	0.0860793	1.06148	0.195382
350	AT1G11700	AT1G11700.1_S_167___1	AT1G11700	Protein of unknown function, DUF584; FUNCTIONS IN: molecular_function unknown; INVOLVED IN: biological_process unknown; LOCATED IN: chloroplast; EXPRESSED IN: 21 plant structures; EXPRESSED DURING: 11 growth stages; CONTAINS InterPro DOMAIN/s: Protein of unknown function DUF584 (InterPro:IPR007608); BEST Arabidopsis thaliana protein match is: Protein of unknown function, DUF584 (TAIR:AT1G61930.1)…	25.8988	25.8665	25.7199	25.4718	25.6923	25.7091	25.46	25.6184	25.6846	25.8731	25.7004	25.5533	1	1.01171	0.851303	0.950086	0.994643	1.13354	1.00564	0.90816	1.12043	1.1813	0.955871	0.316354	0.383303	0.0214969	0.0628218	0.492656	0.476164	0.119268	1.08618	0.0828911	1.05914	0.0363772	0.140673	0.303032	0.649801	0.204992	0.484467	0.719777	0.0577077	1.04081	-0.13177	0.912711	-0.210707
351	AT1G11700	AT1G11700.1_S_172___1	AT1G11700	Protein of unknown function, DUF584; FUNCTIONS IN: molecular_function unknown; INVOLVED IN: biological_process unknown; LOCATED IN: chloroplast; EXPRESSED IN: 21 plant structures; EXPRESSED DURING: 11 growth stages; CONTAINS InterPro DOMAIN/s: Protein of unknown function DUF584 (InterPro:IPR007608); BEST Arabidopsis thaliana protein match is: Protein of unknown function, DUF584 (TAIR:AT1G61930.1)…	24.2545	23.9838	23.3793	23.993	23.6182	24.0014	23.6284	23.9425	23.8318	23.8054	23.8291	23.928	1	1.30421	1.00709	1.25206	1.15955	1.13852	1.15741	1.23948	0.872956	1.14927	0.989957	0.872172	0.602673	0.423669	0.443752	0.687933	0.549667	0.105051	1.07553	0.0509257	1.03593	0.0541249	0.602915	0.800686	0.788463	0.576169	0.940673	0.631176	0.0286934	1.02009	-0.28922	0.818345	0.0529982
352	AT1G11700	AT1G11700.1_S_83___1	AT1G11700	Protein of unknown function, DUF584; FUNCTIONS IN: molecular_function unknown; INVOLVED IN: biological_process unknown; LOCATED IN: chloroplast; EXPRESSED IN: 21 plant structures; EXPRESSED DURING: 11 growth stages; CONTAINS InterPro DOMAIN/s: Protein of unknown function DUF584 (InterPro:IPR007608); BEST Arabidopsis thaliana protein match is: Protein of unknown function, DUF584 (TAIR:AT1G61930.1)…	25.468	25.6411	25.9398	26.0437	25.3901	25.5336	25.7343	25.849	25.6265	25.6191	25.9011	25.7372	1	1.10459	1.26947	1.37453	1.17806	1.17205	1.42509	1.27204	1.06107	1.12258	0.925441	0.121213	0.217786	1.44441e-05	0.000169665	0.400809	0.432015	0.146409	1.10681	0.094244	1.06751	0.0521653	0.0436585	0.188574	0.463952	0.313236	0.284902	0.212836	0.103079	1.07406	0.36353	1.28657	0.38177
353	AT1G11700	AT1G11700.1_S_85___1	AT1G11700	Protein of unknown function, DUF584; FUNCTIONS IN: molecular_function unknown; INVOLVED IN: biological_process unknown; LOCATED IN: chloroplast; EXPRESSED IN: 21 plant structures; EXPRESSED DURING: 11 growth stages; CONTAINS InterPro DOMAIN/s: Protein of unknown function DUF584 (InterPro:IPR007608); BEST Arabidopsis thaliana protein match is: Protein of unknown function, DUF584 (TAIR:AT1G61930.1)…	25.6091	25.5829	25.6105	25.5886	25.6005	25.6303	25.5303	25.639	25.3812	25.467	25.5394	25.5801	1	1.02086	0.952533	1.02701	0.858973	0.911619	0.958539	0.985974	0.892989	1.00631	0.960045	0.0420538	0.104168	0.625082	0.528402	0.541912	0.496943	-0.00223868	0.998449	-0.10809	0.927816	0.105851	0.962575	0.0272586	0.0304439	0.868032	0.0862499	0.116394	0.0298176	1.02088	0.0298261	1.02089	0.072309
354	AT1G11860	AT1G11860.1_S_174___1	GDCST	Glycine cleavage T-protein family; FUNCTIONS IN: aminomethyltransferase activity; INVOLVED IN: response to cadmium ion; LOCATED IN: in 6 components; EXPRESSED IN: 26 plant structures; EXPRESSED DURING: 15 growth stages; CONTAINS InterPro DOMAIN/s: Glycine cleavage system T protein (InterPro:IPR006223), Glycine cleavage T-protein, N-terminal (InterPro:IPR006222), Glycine cleavage T-protein, C-term…	22.9287	23.0124	22.7499	22.9114	22.7321	22.7371	22.6897	22.8609	23.2717	23.1262	23.0257	23.1439	1	1.00344	0.971005	1.09337	1.45361	1.31411	1.22572	1.33034	1.30961	1.26232	1.21674	0.000236368	0.00166775	0.36619	0.413142	0.897869	0.609195	0.145661	1.10624	0.386967	1.30764	-0.241306	0.102343	5.54311e-05	0.00818239	0.424456	0.001472	0.0913984	-0.0189786	0.986931	-0.155759	0.89766	-0.00543491
355	AT1G11860	AT1G11860.1_S_358___1	GDCST	Glycine cleavage T-protein family; FUNCTIONS IN: aminomethyltransferase activity; INVOLVED IN: response to cadmium ion; LOCATED IN: in 6 components; EXPRESSED IN: 26 plant structures; EXPRESSED DURING: 15 growth stages; CONTAINS InterPro DOMAIN/s: Glycine cleavage system T protein (InterPro:IPR006223), Glycine cleavage T-protein, N-terminal (InterPro:IPR006222), Glycine cleavage T-protein, C-term…	23.0427	22.9489	22.9481	22.8096	23.0038	22.8607	22.8466	22.78	22.7833	22.7932	22.7428	22.7571	1	0.905526	0.896766	0.856285	0.858251	0.864157	0.834515	0.84283	0.954315	0.930584	0.984287	0.00666431	0.0250367	0.0658216	0.143918	0.789012	0.580237	0.0645521	1.04576	-0.103658	0.93067	0.16821	0.210293	0.0469787	0.00178233	0.739421	0.200384	0.0181625	-0.0756954	0.948885	-0.0974256	0.934699	-0.161023
356	AT1G11890	AT1G11890.1_S_176___1	SEC22	SECRETION 22 (SEC22); FUNCTIONS IN: transporter activity; INVOLVED IN: transport, vesicle-mediated transport; LOCATED IN: Golgi apparatus, endoplasmic reticulum, plasma membrane, membrane; EXPRESSED IN: 26 plant structures; EXPRESSED DURING: 15 growth stages; CONTAINS InterPro DOMAIN/s: Longin (InterPro:IPR010908), Longin-like (InterPro:IPR011012), Synaptobrevin (InterPro:IPR001388); BEST Arabido…	23.3845	23.3304	23.0905	23.0498	23.2812	23.5496	23.0708	23.18	23.4419	23.5991	23.4634	23.4734	1	1.20446	0.864309	0.932293	1.11783	1.24652	1.13464	1.14254	1.03492	1.31277	1.22551	0.0296105	0.0801825	0.0958242	0.186459	0.804005	0.584446	-0.056579	0.961541	0.224056	1.16801	-0.280635	0.602104	0.0430393	0.0122493	0.801316	0.234023	0.0929269	0.123854	1.08964	-0.16094	0.894442	-0.13476
357	AT1G11890	AT1G11890.1_S_178___1	SEC22	SECRETION 22 (SEC22); FUNCTIONS IN: transporter activity; INVOLVED IN: transport, vesicle-mediated transport; LOCATED IN: Golgi apparatus, endoplasmic reticulum, plasma membrane, membrane; EXPRESSED IN: 26 plant structures; EXPRESSED DURING: 15 growth stages; CONTAINS InterPro DOMAIN/s: Longin (InterPro:IPR010908), Longin-like (InterPro:IPR011012), Synaptobrevin (InterPro:IPR001388); BEST Arabido…	23.9118	23.9395	23.8462	23.897	23.9446	23.9138	23.794	23.8033	23.7931	23.881	23.7991	23.7827	1	0.978867	0.90084	0.906695	0.900279	0.95684	0.90403	0.893794	0.977497	1.00354	0.985771	0.0219921	0.0639305	0.0185376	0.0560406	0.532043	0.49292	0.034689	1.02434	-0.0499919	0.965942	0.0846808	0.246976	0.0976985	0.00623606	0.446324	0.154958	0.0681938	0.0282512	1.01978	-0.0700966	0.952574	-0.0555064
358	AT1G12000	AT1G12000.1_S_16___1	PFP-BETA1	Phosphofructokinase family protein; FUNCTIONS IN: diphosphate-fructose-6-phosphate 1-phosphotransferase activity; INVOLVED IN: response to cadmium ion, glycolysis, photosynthesis; LOCATED IN: pyrophosphate-dependent phosphofructokinase complex, beta-subunit complex, cell wall, membrane; EXPRESSED IN: 24 plant structures; EXPRESSED DURING: 14 growth stages; CONTAINS InterPro DOMAIN/s: Pyrophosphat…	27.1203	27.1669	27.0109	27.0968	27.0613	27.1347	27.0493	27.0344	27.1949	27.1139	27.0397	27.1338	1	1.05222	0.991761	0.981552	1.09706	1.03712	0.98516	1.05158	0.985641	0.993345	1.07135	0.867941	0.601582	0.777351	0.57691	0.995857	0.632655	0.028815	1.02017	0.0506426	1.03573	-0.0218276	0.763715	0.597643	0.819835	0.991249	0.940084	0.990059	0.0129836	1.00904	-0.0921832	0.938102	-0.0371683
359	AT1G12270	AT1G12270.1_T_507___1	Hop1	stress-inducible protein, putative; FUNCTIONS IN: binding; INVOLVED IN: response to stress; EXPRESSED IN: 23 plant structures; EXPRESSED DURING: 14 growth stages; CONTAINS InterPro DOMAIN/s: Heat shock chaperonin-binding (InterPro:IPR006636), Tetratricopeptide TPR-1 (InterPro:IPR001440), Tetratricopeptide-like helical (InterPro:IPR011990), Tetratricopeptide repeat-containing (InterPro:IPR013026),…	25.2264	25.3202	25.3196	25.0852	25.1621	25.1915	24.9348	25.0783	25.1979	25.127	25.2739	25.1838	1	1.02058	0.854229	0.943554	1.02512	0.975951	1.08058	1.0152	0.956268	1.26498	1.07593	0.121958	0.218652	0.670005	0.543796	0.34484	0.400774	0.146226	1.10667	0.103994	1.07474	0.0422321	0.0471363	0.153834	0.558991	0.102315	0.190471	0.659753	0.0174233	1.01215	-0.0193703	0.986663	-0.0797071
360	AT1G12330	AT1G12330.1_S_130___1	AT1G12330	unknown protein; INVOLVED IN: biological_process unknown; LOCATED IN: chloroplast; EXPRESSED IN: 21 plant structures; EXPRESSED DURING: 12 growth stages; BEST Arabidopsis thaliana protein match is: unknown protein (TAIR:AT5G12900.1); Has 249 Blast hits to 249 proteins in 27 species: Archae - 0; Bacteria - 0; Metazoa - 7; Fungi - 14; Plants - 217; Viruses - 0; Other Eukaryotes - 11 (source: NCBI B…	27.0805	26.9287	27.068	27.2089	27.1126	26.8718	27.0585	27.1484	27.0877	27.091	27.0127	26.8763	1	0.84629	0.963226	1.02517	0.982898	0.98517	0.933099	0.848969	1.16411	0.968723	0.828123	0.822694	0.589587	0.583276	0.513109	0.485119	0.472823	0.0236937	1.01656	-0.0308981	0.978811	0.0545918	0.787608	0.725405	0.535429	0.991871	0.406583	0.347098	-0.129746	0.913992	-0.0471665	0.967835	-0.015687
361	AT1G12330	AT1G12330.1_S_501___1	AT1G12330	unknown protein; INVOLVED IN: biological_process unknown; LOCATED IN: chloroplast; EXPRESSED IN: 21 plant structures; EXPRESSED DURING: 12 growth stages; BEST Arabidopsis thaliana protein match is: unknown protein (TAIR:AT5G12900.1); Has 249 Blast hits to 249 proteins in 27 species: Archae - 0; Bacteria - 0; Metazoa - 7; Fungi - 14; Plants - 217; Viruses - 0; Other Eukaryotes - 11 (source: NCBI B…	24.4866	24.3012	24.444	24.4255	24.5156	24.1344	24.4083	24.4755	24.33	24.0694	24.2934	24.1548	1	0.767773	0.92828	0.972568	0.879276	0.733932	0.857236	0.778722	0.955924	0.923467	0.800687	0.169017	0.268493	0.193521	0.291262	0.985151	0.630177	0.0308534	1.02162	-0.17155	0.887888	0.202404	0.786966	0.137324	0.0809359	0.958746	0.562746	0.503889	-0.275778	0.826005	-0.0622139	0.957793	-0.0921529
362	AT1G12360	AT1G12360.1_S_582___1	KEU	keule (KEU); FUNCTIONS IN: protein transporter activity; INVOLVED IN: protein secretion, cytokinesis; LOCATED IN: cytosol, peripheral to membrane of membrane fraction, plasma membrane, vacuole; EXPRESSED IN: 25 plant structures; EXPRESSED DURING: 15 growth stages; CONTAINS InterPro DOMAIN/s: Sec1-like protein (InterPro:IPR001619); BEST Arabidopsis thaliana protein match is: Sec1/munc18-like (SM) …	27.4786	27.3251	27.0073	26.9584	27.2492	27.3193	26.9382	26.8023	27.4751	27.2232	27.2635	27.2826	1	1.04979	0.806089	0.733643	1.16954	0.982128	1.00999	1.02342	0.935544	1.25295	1.39499	0.0477617	0.114344	0.00162996	0.0080448	0.380626	0.421182	0.115115	1.08306	0.23385	1.17597	-0.118735	0.216076	0.0141427	0.202208	0.659972	0.0297279	0.267884	-0.111774	0.925449	-0.331316	0.794811	-0.386522
363	AT1G12360	AT1G12360.1_S_582___2	KEU	keule (KEU); FUNCTIONS IN: protein transporter activity; INVOLVED IN: protein secretion, cytokinesis; LOCATED IN: cytosol, peripheral to membrane of membrane fraction, plasma membrane, vacuole; EXPRESSED IN: 25 plant structures; EXPRESSED DURING: 15 growth stages; CONTAINS InterPro DOMAIN/s: Sec1-like protein (InterPro:IPR001619); BEST Arabidopsis thaliana protein match is: Sec1/munc18-like (SM) …	25.5873	25.1842	25.038	24.6657	25.2648	25.3124	24.8479	25.0479	25.7246	25.6778	25.3309	25.4177	1	1.0335	0.749005	0.860398	1.37527	1.33145	1.04687	1.11174	1.2883	1.39768	1.29212	2.09722e-05	0.000230183	3.56545e-05	0.000355292	0.143061	0.242126	0.000538822	1.00037	0.419487	1.33745	-0.418948	0.995393	4.05933e-05	4.13801e-05	0.0836315	0.00148808	0.000249036	-0.134081	0.91125	-0.453301	0.73037	-0.481801
364	AT1G12360	AT1G12360.1_S_588___1	KEU	keule (KEU); FUNCTIONS IN: protein transporter activity; INVOLVED IN: protein secretion, cytokinesis; LOCATED IN: cytosol, peripheral to membrane of membrane fraction, plasma membrane, vacuole; EXPRESSED IN: 25 plant structures; EXPRESSED DURING: 15 growth stages; CONTAINS InterPro DOMAIN/s: Sec1-like protein (InterPro:IPR001619); BEST Arabidopsis thaliana protein match is: Sec1/munc18-like (SM) …	25.6247	25.431	25.5483	25.4399	25.4472	25.5763	25.3594	25.6653	25.8245	25.6797	25.7203	25.9846	1	1.09367	0.941001	1.16324	1.29895	1.17491	1.20844	1.45139	1.07428	1.28421	1.24771	0.00268984	0.012072	0.457962	0.460392	0.493576	0.476569	-0.00106429	0.999263	0.290219	1.22283	-0.291283	0.990781	0.00267589	0.00258905	0.39866	0.0328891	0.0212107	-0.0697816	0.952782	-0.0894456	0.939884	0.0644821
365	AT1G12360	AT1G12360.1_S_588___2	KEU	keule (KEU); FUNCTIONS IN: protein transporter activity; INVOLVED IN: protein secretion, cytokinesis; LOCATED IN: cytosol, peripheral to membrane of membrane fraction, plasma membrane, vacuole; EXPRESSED IN: 25 plant structures; EXPRESSED DURING: 15 growth stages; CONTAINS InterPro DOMAIN/s: Sec1-like protein (InterPro:IPR001619); BEST Arabidopsis thaliana protein match is: Sec1/munc18-like (SM) …	22.5149	22.5288	22.4843	21.8622	22.5369	22.6512	22.4206	22.1966	23.1353	23.0148	22.5315	22.6894	1	1.08252	0.922589	0.789922	1.51408	1.39274	0.996292	1.1115	1.28657	1.07989	1.4071	0.000486667	0.00300728	0.00314591	0.0137004	0.435409	0.449574	-0.103766	0.9306	0.391396	1.31166	-0.495162	0.403972	0.00261042	0.000206025	0.706631	0.0249666	0.00116113	0.00260015	1.0018	-0.250211	0.840773	-0.479623
366	AT1G12360	AT1G12360.1_S_660___1	KEU	keule (KEU); FUNCTIONS IN: protein transporter activity; INVOLVED IN: protein secretion, cytokinesis; LOCATED IN: cytosol, peripheral to membrane of membrane fraction, plasma membrane, vacuole; EXPRESSED IN: 25 plant structures; EXPRESSED DURING: 15 growth stages; CONTAINS InterPro DOMAIN/s: Sec1-like protein (InterPro:IPR001619); BEST Arabidopsis thaliana protein match is: Sec1/munc18-like (SM) …	24.4189	24.1688	24.4499	24.3246	24.4414	24.4729	24.4537	24.574	24.8686	24.5374	24.5993	24.5028	1	1.02208	1.00854	1.09621	1.34462	1.06881	1.11564	1.04344	1.04572	1.10619	0.951858	0.0110358	0.0373624	0.379476	0.420551	0.503505	0.480896	-0.14494	0.904417	0.141526	1.10307	-0.286465	0.117695	0.126371	0.00281923	0.335073	0.187626	0.028897	-0.183273	0.880703	-0.0753693	0.949099	-0.109209
367	AT1G12460	AT1G12460.2_S_689___1	AT1G12460	Leucine-rich repeat protein kinase family protein; FUNCTIONS IN: protein serine/threonine kinase activity, kinase activity, ATP binding; INVOLVED IN: transmembrane receptor protein tyrosine kinase signaling pathway, protein amino acid phosphorylation; LOCATED IN: plasma membrane; EXPRESSED IN: 9 plant structures; EXPRESSED DURING: 6 growth stages; CONTAINS InterPro DOMAIN/s: Protein kinase, catal…	23.3716	23.5202	23.6546	23.7912	23.6761	23.3287	23.4649	23.5597	22.8269	23.2694	23.0929	22.6278	1	0.786007	0.863823	0.922491	0.555081	0.754338	0.667474	0.483552	0.959709	0.772698	0.524181	7.31231e-07	1.47775e-05	0.823697	0.589859	0.0298684	0.080709	0.0770796	1.05488	-0.553112	0.681548	0.630192	0.490129	8.32901e-06	7.54144e-07	0.360897	2.04076e-05	4.10613e-06	0.081223	1.05791	0.112597	1.08117	0.0347277
368	AT1G12500	AT1G12500.1_T_33___1	AT1G12500	Nucleotide-sugar transporter family protein; FUNCTIONS IN: organic anion transmembrane transporter activity; LOCATED IN: membrane; EXPRESSED IN: 22 plant structures; EXPRESSED DURING: 13 growth stages; CONTAINS InterPro DOMAIN/s: Protein of unknown function DUF6, transmembrane (InterPro:IPR000620), Protein of unknown function DUF250 (InterPro:IPR004853); BEST Arabidopsis thaliana protein match is…	26.5522	26.3202	26.5949	26.3475	26.5713	26.3778	26.4313	26.5197	26.3098	26.275	26.2528	25.9484	1	0.874502	0.907542	0.964887	0.834218	0.814321	0.801898	0.649381	0.931183	0.883593	0.673012	0.00239774	0.011	0.145027	0.244214	0.423004	0.443418	-0.0213399	0.985317	-0.278552	0.824418	0.257212	0.799874	0.0016878	0.00349234	0.709921	0.00803802	0.0271298	-0.153432	0.899109	-0.0514084	0.964994	-0.205853
369	AT1G12550	AT1G12550.1_S_17___1	HPR3	D-isomer specific 2-hydroxyacid dehydrogenase family protein; FUNCTIONS IN: in 6 functions; INVOLVED IN: metabolic process; LOCATED IN: cellular_component unknown; EXPRESSED IN: 24 plant structures; EXPRESSED DURING: 13 growth stages; CONTAINS InterPro DOMAIN/s: D-isomer specific 2-hydroxyacid dehydrogenase, catalytic domain (InterPro:IPR006139), D-isomer specific 2-hydroxyacid dehydrogenase, NAD…	24.881	24.7425	24.9115	24.8187	24.8699	24.7479	24.8697	24.8148	24.8777	24.8588	24.8347	24.7571	1	0.918903	0.999867	0.962507	1.00539	0.992346	0.975886	0.924795	1.07992	0.976016	0.960819	0.986868	0.630575	0.634661	0.53177	0.980342	0.629059	0.0128555	1.00895	0.0065009	1.00452	0.00635456	0.871502	0.934802	0.936267	0.99926	0.95306	0.918947	-0.0931131	0.937498	-0.00424157	0.997064	-0.0793526
370	AT1G12760	AT1G12760.2_S_124___1	AT1G12760	Zinc finger, C3HC4 type (RING finger) family protein; FUNCTIONS IN: ubiquitin-protein ligase activity, zinc ion binding; LOCATED IN: chloroplast; CONTAINS InterPro DOMAIN/s: Zinc finger, RING-type (InterPro:IPR001841), Zinc finger, C3HC4 RING-type (InterPro:IPR018957); BEST Arabidopsis thaliana protein match is: Zinc finger, C3HC4 type (RING finger) family protein (TAIR:AT1G63170.1); Has 9873 Bla…	26.105	26.3657	26.4351	26.5379	26.4335	26.2393	26.3896	26.3055	26.0868	25.8068	25.7948	25.6829	1	0.874072	0.970019	0.915109	0.78637	0.647653	0.642294	0.594345	0.740961	0.662146	0.64948	6.46849e-09	3.08807e-07	0.841335	0.594603	0.0198821	0.059156	0.0189571	1.01323	-0.499168	0.707515	0.518125	0.808108	5.49886e-08	2.32046e-08	0.13174	2.33506e-06	4.72687e-08	-0.071184	0.951857	-0.0019381	0.998658	-0.0330079
371	AT1G12760	AT1G12760.2_S_124___2	AT1G12760	Zinc finger, C3HC4 type (RING finger) family protein; FUNCTIONS IN: ubiquitin-protein ligase activity, zinc ion binding; LOCATED IN: chloroplast; CONTAINS InterPro DOMAIN/s: Zinc finger, RING-type (InterPro:IPR001841), Zinc finger, C3HC4 RING-type (InterPro:IPR018957); BEST Arabidopsis thaliana protein match is: Zinc finger, C3HC4 type (RING finger) family protein (TAIR:AT1G63170.1); Has 9873 Bla…	23.3027	23.2005	23.5245	23.5304	23.3975	23.0058	23.2794	23.4669	23.3494	23.1919	23.0428	23.0987	1	0.762265	0.92145	1.04931	0.967254	0.867216	0.782076	0.812967	1.13768	0.848744	0.774761	0.238002	0.328307	0.381701	0.42177	0.567554	0.507092	0.10211	1.07334	-0.116677	0.922309	0.218787	0.426411	0.363931	0.0920998	0.787764	0.482247	0.183995	-0.217137	0.860271	-0.0676267	0.954206	0.0154692
372	AT1G12780	AT1G12780.1_S_304___1	UGE1	UDP-D-glucose/UDP-D-galactose 4-epimerase 1 (UGE1); FUNCTIONS IN: UDP-glucose 4-epimerase activity, protein dimerization activity; INVOLVED IN: response to stress, galactose biosynthetic process; LOCATED IN: cytosol, plasma membrane; EXPRESSED IN: 32 plant structures; EXPRESSED DURING: 16 growth stages; CONTAINS InterPro DOMAIN/s: NAD-dependent epimerase/dehydratase (InterPro:IPR001509), NAD(P)-b…	23.1195	23.2148	22.9782	22.969	22.6208	22.9709	22.7298	22.7742	22.9211	23.0862	23.3626	23.1626	1	1.27465	1.07854	1.11224	1.23145	1.38073	1.67234	1.45582	1.08322	1.55056	1.30891	0.0856626	0.172815	0.759801	0.571811	0.868457	0.601716	0.296456	1.22812	0.359209	1.28272	-0.0627529	0.0851978	0.03836	0.711504	0.473715	0.23581	0.714333	0.203489	1.15148	0.136414	1.09917	0.081468
373	AT1G12830	AT1G12830.1_S_44___1	AT1G12830	unknown protein; FUNCTIONS IN: molecular_function unknown; INVOLVED IN: biological_process unknown; LOCATED IN: cellular_component unknown; EXPRESSED IN: 23 plant structures; EXPRESSED DURING: 13 growth stages; Has 39778 Blast hits to 22088 proteins in 1060 species: Archae - 152; Bacteria - 6161; Metazoa - 14109; Fungi - 6144; Plants - 2156; Viruses - 601; Other Eukaryotes - 10455 (source: NCBI B…	24.7292	24.7372	24.7081	24.7663	24.7326	24.6753	24.6162	24.6433	24.5332	24.5646	24.5695	24.4739	1	0.96101	0.922437	0.939977	0.870859	0.890046	0.893097	0.835788	0.926157	0.968193	0.889158	2.71437e-08	9.98393e-07	0.575843	0.510284	0.310985	0.379875	0.0683463	1.04851	-0.13157	0.912837	0.199917	0.0200073	2.78328e-05	6.40902e-09	0.0922411	0.000317247	2.08603e-07	-0.00600758	0.995845	-0.033756	0.976874	-0.0371753
374	AT1G12830	AT1G12830.1_S_46___1	AT1G12830	unknown protein; FUNCTIONS IN: molecular_function unknown; INVOLVED IN: biological_process unknown; LOCATED IN: cellular_component unknown; EXPRESSED IN: 23 plant structures; EXPRESSED DURING: 13 growth stages; Has 39778 Blast hits to 22088 proteins in 1060 species: Archae - 152; Bacteria - 6161; Metazoa - 14109; Fungi - 6144; Plants - 2156; Viruses - 601; Other Eukaryotes - 10455 (source: NCBI B…	24.7863	24.656	24.5551	24.7095	24.6258	24.741	24.7936	24.4927	24.6049	24.7019	24.6621	24.7635	1	1.08313	1.12337	0.911867	0.985616	1.05416	1.02549	1.10014	0.973251	0.912866	1.20647	0.958044	0.623829	0.955357	0.623193	0.165164	0.264735	0.013464	1.00938	0.0198114	1.01383	-0.00634744	0.846278	0.77549	0.927166	0.14568	0.317668	0.631954	0.0272989	1.0191	-0.00203504	0.99859	-0.0170985
375	AT1G12840	AT1G12840.1_S_332___1	DET3	DE-ETIOLATED 3 (DET3); FUNCTIONS IN: proton-transporting ATPase activity, rotational mechanism; INVOLVED IN: lignin biosynthetic process, regulation of carbohydrate biosynthetic process, unidimensional cell growth; LOCATED IN: in 6 components; EXPRESSED IN: 26 plant structures; EXPRESSED DURING: 17 growth stages; CONTAINS InterPro DOMAIN/s: ATPase, V1 complex, subunit C (InterPro:IPR004907); Has …	22.5976	22.4556	22.4536	22.3676	22.2664	22.6804	22.5461	22.2968	22.5272	22.5858	22.6345	22.6499	1	1.33242	1.21393	1.02128	1.19816	1.24787	1.29065	1.3045	0.936548	1.0632	1.27731	0.184235	0.282854	0.494796	0.477105	0.285858	0.363219	0.0212174	1.01482	0.151943	1.11106	-0.130725	0.810293	0.0903208	0.143513	0.246177	0.166753	0.373938	0.110222	1.07939	0.08098	1.05774	-0.0256412
376	AT1G12840	AT1G12840.1_S_51___1	DET3	DE-ETIOLATED 3 (DET3); FUNCTIONS IN: proton-transporting ATPase activity, rotational mechanism; INVOLVED IN: lignin biosynthetic process, regulation of carbohydrate biosynthetic process, unidimensional cell growth; LOCATED IN: in 6 components; EXPRESSED IN: 26 plant structures; EXPRESSED DURING: 17 growth stages; CONTAINS InterPro DOMAIN/s: ATPase, V1 complex, subunit C (InterPro:IPR004907); Has …	22.7542	22.9238	22.972	23.1984	23.0008	22.5695	22.828	22.7284	23.0027	22.9689	22.8498	23.0023	1	0.741575	0.887145	0.827954	1.00131	0.978167	0.90064	1.00104	1.31904	1.01521	1.20906	0.207602	0.30354	0.687968	0.549678	0.35583	0.407215	0.180413	1.13321	0.174259	1.12838	0.00615411	0.118964	0.131753	0.957039	0.0992588	0.350153	0.687648	-0.0984878	0.934011	-0.0359201	0.975409	0.057168
377	AT1G12850	AT1G12850.1_S_289___1	AT1G12850	Phosphoglycerate mutase family protein; FUNCTIONS IN: catalytic activity; INVOLVED IN: N-terminal protein myristoylation, metabolic process; LOCATED IN: cellular_component unknown; EXPRESSED IN: 23 plant structures; EXPRESSED DURING: 14 growth stages; CONTAINS InterPro DOMAIN/s: Histidine phosphatase superfamily, clade-1 (InterPro:IPR013078), Uncharacterised conserved protein UCP036920, phosphogl…	24.1946	23.9305	23.7974	23.9748	24.26	24.2861	23.9271	24.2914	24.4208	24.3958	23.6825	23.4897	1	1.01823	0.793954	1.02199	1.11793	1.09872	0.670115	0.586278	1.07904	0.844023	0.573663	0.287528	0.364359	0.0194738	0.058216	0.213073	0.308166	-0.216851	0.860442	-0.193947	0.874211	-0.0229043	0.151967	0.199129	0.878442	0.597083	0.0972641	0.230842	-0.0876955	0.941025	-0.489487	0.712278	-0.373203
378	AT1G12850	AT1G12850.1_S_71___1	AT1G12850	Phosphoglycerate mutase family protein; FUNCTIONS IN: catalytic activity; INVOLVED IN: N-terminal protein myristoylation, metabolic process; LOCATED IN: cellular_component unknown; EXPRESSED IN: 23 plant structures; EXPRESSED DURING: 14 growth stages; CONTAINS InterPro DOMAIN/s: Histidine phosphatase superfamily, clade-1 (InterPro:IPR013078), Uncharacterised conserved protein UCP036920, phosphogl…	24.3531	24.3462	24.4383	24.5743	24.3593	24.3158	24.4911	24.5643	24.4535	24.4297	24.4441	24.404	1	0.970288	1.09571	1.1527	1.06748	1.05003	1.06058	1.03147	1.08218	0.967938	0.894824	0.994033	0.632234	0.0521395	0.121855	0.378716	0.420132	-0.00465325	0.99678	0.000206188	1.00014	-0.00485944	0.926581	0.996742	0.923338	0.983414	0.309527	0.348493	-0.0247558	0.982987	0.0692121	1.04914	0.125539
379	AT1G12900	AT1G12900.4_S_224___1	GAPA-2	glyceraldehyde 3-phosphate dehydrogenase A subunit 2 (GAPA-2); FUNCTIONS IN: NAD or NADH binding, glyceraldehyde-3-phosphate dehydrogenase activity; INVOLVED IN: oxidation reduction, glycolysis, glucose metabolic process; LOCATED IN: apoplast, chloroplast stroma, chloroplast, membrane, chloroplast envelope; EXPRESSED IN: 24 plant structures; EXPRESSED DURING: 14 growth stages; CONTAINS InterPro D…	25.5812	25.6613	25.9733	25.7896	25.7636	25.6065	25.5517	25.7959	25.4847	25.6377	25.4892	25.3458	1	0.896798	0.863378	1.0226	0.824218	0.916422	0.826768	0.748537	1.02188	0.957596	0.731991	0.0138129	0.0445691	0.945737	0.620902	0.123385	0.220305	0.0719272	1.05112	-0.190071	0.876563	0.261998	0.419946	0.0366456	0.00472598	0.162866	0.0742358	0.013292	0.0253009	1.01769	0.0615446	1.04358	0.0338905
380	AT1G12900	AT1G12900.4_S_264___1	GAPA-2	glyceraldehyde 3-phosphate dehydrogenase A subunit 2 (GAPA-2); FUNCTIONS IN: NAD or NADH binding, glyceraldehyde-3-phosphate dehydrogenase activity; INVOLVED IN: oxidation reduction, glycolysis, glucose metabolic process; LOCATED IN: apoplast, chloroplast stroma, chloroplast, membrane, chloroplast envelope; EXPRESSED IN: 24 plant structures; EXPRESSED DURING: 14 growth stages; CONTAINS InterPro D…	23.9643	23.8866	24.2401	24.0576	24.0311	23.6928	23.9665	23.9758	23.7528	23.9086	23.9493	23.7438	1	0.790986	0.956205	0.962371	0.824563	0.91858	0.944904	0.819433	1.16131	0.988182	0.851472	0.241498	0.331016	0.437191	0.450446	0.73761	0.565197	0.120628	1.08721	-0.0779163	0.947425	0.198544	0.307417	0.508378	0.0959872	0.689246	0.522437	0.394754	-0.0867425	0.941647	0.135902	1.09878	0.00963534
381	AT1G12920	AT1G12920.1_S_425___1	ERF1-2	eukaryotic release factor 1-2 (ERF1-2); FUNCTIONS IN: translation release factor activity; INVOLVED IN: translational termination; LOCATED IN: translation release factor complex, plasma membrane; EXPRESSED IN: leaf; CONTAINS InterPro DOMAIN/s: eRF1 domain 2 (InterPro:IPR005141), eRF1 domain 3 (InterPro:IPR005142), eRF1 domain 1 (InterPro:IPR005140), Peptide chain release factor eRF1/aRF1 (InterPr…	22.6064	22.2084	22.8164	22.9327	22.3158	22.6845	22.6156	22.8446	23.1023	23.2569	23.3318	23.1091	1	1.29115	1.23096	1.44266	1.72484	1.91992	2.02231	1.73297	1.48698	1.64287	1.20123	1.29323e-05	0.000154994	0.120022	0.216395	0.1514	0.250876	0.0258648	1.01809	0.584895	1.49993	-0.55903	0.834771	1.92554e-05	3.87553e-05	0.22423	0.000377622	0.000215705	0.0417485	1.02936	0.246426	1.18626	0.287289
382	AT1G12930	AT1G12930.1_S_621___1	AT1G12930	ARM repeat superfamily protein; FUNCTIONS IN: binding; INVOLVED IN: biological_process unknown; LOCATED IN: cellular_component unknown; EXPRESSED IN: 23 plant structures; EXPRESSED DURING: 13 growth stages; CONTAINS InterPro DOMAIN/s: Exportin-1/Importin-beta-like (InterPro:IPR013598), Armadillo-type fold (InterPro:IPR016024); BEST Arabidopsis thaliana protein match is: ARM repeat superfamily pro…	25.7699	25.7225	25.6807	25.6688	25.6992	25.7953	25.5455	25.552	25.4624	25.54	25.5854	25.4857	1	1.06883	0.898906	0.902964	0.848575	0.89551	0.924128	0.862394	0.837838	1.02806	0.95507	9.14885e-05	0.0007678	0.092559	0.182151	0.119324	0.215576	0.0624962	1.04427	-0.129636	0.914062	0.192132	0.135148	0.00279095	2.43953e-05	0.200049	0.00277288	0.000368995	0.0420964	1.02961	-0.039976	0.972671	-0.0750314
383	AT1G12930	AT1G12930.1_S_625___1	AT1G12930	ARM repeat superfamily protein; FUNCTIONS IN: binding; INVOLVED IN: biological_process unknown; LOCATED IN: cellular_component unknown; EXPRESSED IN: 23 plant structures; EXPRESSED DURING: 13 growth stages; CONTAINS InterPro DOMAIN/s: Exportin-1/Importin-beta-like (InterPro:IPR013598), Armadillo-type fold (InterPro:IPR016024); BEST Arabidopsis thaliana protein match is: ARM repeat superfamily pro…	24.7334	24.3432	24.5964	24.7346	24.6388	24.6544	24.8469	24.6963	24.5263	24.6287	24.6079	24.834	1	1.01086	1.15516	1.0407	0.924974	0.993057	0.978825	1.14488	0.982384	0.847352	1.1001	0.615091	0.524836	0.391003	0.426809	0.599749	0.519253	-0.107209	0.928382	-0.059871	0.95935	-0.0473383	0.327793	0.583435	0.664404	0.469415	0.753855	0.585979	-0.0907324	0.939046	0.050913	1.03592	0.122138
384	AT1G13020	AT1G13020.1_S_175___1	EIF4B2	eukaryotic initiation factor 4B2 (EIF4B2); FUNCTIONS IN: translation initiation factor activity; INVOLVED IN: biological_process unknown; LOCATED IN: cellular_component unknown; EXPRESSED IN: 25 plant structures; EXPRESSED DURING: 13 growth stages; CONTAINS InterPro DOMAIN/s: Plant specific eukaryotic initiation factor 4B (InterPro:IPR010433); BEST Arabidopsis thaliana protein match is: eukaryoti…	22.3423	22.1757	21.6851	22.0201	22.0859	22.3308	21.7209	21.9283	22.1622	22.0338	22.2714	22.2805	1	1.18504	0.776472	0.896549	1.05436	0.964583	1.13725	1.14443	0.813965	1.46464	1.27648	0.338069	0.396726	0.120593	0.217063	0.135204	0.23362	0.0393131	1.02762	0.170532	1.12547	-0.131218	0.744425	0.161408	0.279238	0.784326	0.0757885	0.106844	-0.0166849	0.988502	-0.304343	0.809811	-0.120489
385	AT1G13020	AT1G13020.1_S_499___1	EIF4B2	eukaryotic initiation factor 4B2 (EIF4B2); FUNCTIONS IN: translation initiation factor activity; INVOLVED IN: biological_process unknown; LOCATED IN: cellular_component unknown; EXPRESSED IN: 25 plant structures; EXPRESSED DURING: 13 growth stages; CONTAINS InterPro DOMAIN/s: Plant specific eukaryotic initiation factor 4B (InterPro:IPR010433); BEST Arabidopsis thaliana protein match is: eukaryoti…	24.4188	24.2781	24.4518	24.4331	24.4381	24.2719	24.4049	24.4228	24.4247	24.384	24.3675	24.3038	1	0.891182	0.97727	0.989443	0.990737	0.963222	0.952253	0.911079	1.08084	0.974401	0.9208	0.884364	0.60579	0.237524	0.327935	0.687877	0.549649	0.0110372	1.00768	-0.0144326	0.990046	0.0254697	0.831086	0.780335	0.62291	0.992218	0.616976	0.513956	-0.115844	0.922842	-0.0191287	0.986829	-0.0406507
386	AT1G13020	AT1G13020.1_S_508___1	EIF4B2	eukaryotic initiation factor 4B2 (EIF4B2); FUNCTIONS IN: translation initiation factor activity; INVOLVED IN: biological_process unknown; LOCATED IN: cellular_component unknown; EXPRESSED IN: 25 plant structures; EXPRESSED DURING: 13 growth stages; CONTAINS InterPro DOMAIN/s: Plant specific eukaryotic initiation factor 4B (InterPro:IPR010433); BEST Arabidopsis thaliana protein match is: eukaryoti…	23.1697	23.6688	23.6738	23.5027	23.5026	23.7974	23.5543	23.4778	23.6842	23.3131	23.6344	23.5632	1	1.22675	1.0365	0.982981	1.13416	0.876916	1.09569	1.04292	0.714826	1.05711	1.06098	0.826436	0.590602	0.661314	0.540896	0.267939	0.350671	-0.0792225	0.946568	-0.0343002	0.976505	-0.0449223	0.540248	0.790558	0.728035	0.707861	0.383741	0.216476	0.140938	1.10262	0.168679	1.12403	0.0624145
387	AT1G13020	AT1G13020.1_T_283___1	EIF4B2	eukaryotic initiation factor 4B2 (EIF4B2); FUNCTIONS IN: translation initiation factor activity; INVOLVED IN: biological_process unknown; LOCATED IN: cellular_component unknown; EXPRESSED IN: 25 plant structures; EXPRESSED DURING: 13 growth stages; CONTAINS InterPro DOMAIN/s: Plant specific eukaryotic initiation factor 4B (InterPro:IPR010433); BEST Arabidopsis thaliana protein match is: eukaryoti…	24.373	25.5511	25.2923	24.8897	24.0145	25.5018	25.4364	25.0926	24.1248	25.2941	24.9779	24.6333	1	2.80371	2.67946	2.11132	1.07946	2.42786	1.95001	1.53569	0.865944	0.72776	0.72736	0.146661	0.245938	9.96987e-09	4.39958e-07	0.803076	0.584187	0.0152146	1.0106	-0.253766	0.838704	0.268981	0.920242	0.0996765	0.0814849	0.71583	0.282213	0.531614	1.27826	2.42547	1.0648	2.09188	0.701134
388	AT1G13030	AT1G13030.1_S_187___1	AT1G13030	sphere organelles protein-related; Has 14464 Blast hits to 9695 proteins in 837 species: Archae - 14; Bacteria - 1320; Metazoa - 4989; Fungi - 1376; Plants - 652; Viruses - 103; Other Eukaryotes - 6010 (source: NCBI BLink).	28.632	28.7474	28.8555	28.7078	28.6106	28.5961	28.5008	28.4004	28.5633	28.6627	28.6474	28.6973	1	0.99003	0.92674	0.864434	0.967791	1.03681	1.02586	1.06195	1.04726	1.10695	1.22849	0.0996279	0.191391	0.86505	0.600834	0.827143	0.590794	0.208744	1.15568	0.115716	1.08351	0.0930279	0.0329546	0.22942	0.33265	0.168709	0.52841	0.81988	0.0667746	1.04737	0.0659329	1.04676	-0.000145184
389	AT1G13030	AT1G13030.1_S_321___1	AT1G13030	sphere organelles protein-related; Has 14464 Blast hits to 9695 proteins in 837 species: Archae - 14; Bacteria - 1320; Metazoa - 4989; Fungi - 1376; Plants - 652; Viruses - 103; Other Eukaryotes - 6010 (source: NCBI BLink).	25.0939	24.7032	25.0181	24.8583	24.9745	24.6844	24.9162	24.945	25.1314	24.9337	24.9033	24.6156	1	0.817841	0.960359	0.97971	1.11485	0.97208	0.951827	0.779723	1.18859	0.991116	0.795871	0.951823	0.622354	0.156964	0.256562	0.698627	0.553099	0.0383653	1.02695	0.0159575	1.01112	0.0224077	0.755681	0.896981	0.855743	0.968589	0.523432	0.716709	-0.292844	0.816291	-0.120757	0.919705	-0.260335
390	AT1G13170	AT1G13170.1_S_236___1	ORP1D	OSBP(oxysterol binding protein)-related protein 1D (ORP1D); FUNCTIONS IN: oxysterol binding; INVOLVED IN: steroid metabolic process; EXPRESSED IN: 22 plant structures; EXPRESSED DURING: 13 growth stages; CONTAINS InterPro DOMAIN/s: Pleckstrin homology-type (InterPro:IPR011993), Oxysterol-binding protein (InterPro:IPR000648), Pleckstrin homology (InterPro:IPR001849); BEST Arabidopsis thaliana prot…	24.0807	24.038	24.1568	24.1268	24.2224	23.9557	23.7522	23.9932	23.8938	23.9238	23.8624	23.714	1	0.831214	0.72184	0.85311	0.796299	0.813005	0.77918	0.702969	0.978094	1.07944	0.824007	0.0479512	0.114674	0.619236	0.526322	0.477846	0.469555	0.119686	1.0865	-0.132392	0.912318	0.252078	0.233047	0.187848	0.0142405	0.273643	0.295748	0.118751	-0.0931254	0.93749	-0.141823	0.906373	-0.12097
391	AT1G13170	AT1G13170.1_S_401___1	ORP1D	OSBP(oxysterol binding protein)-related protein 1D (ORP1D); FUNCTIONS IN: oxysterol binding; INVOLVED IN: steroid metabolic process; EXPRESSED IN: 22 plant structures; EXPRESSED DURING: 13 growth stages; CONTAINS InterPro DOMAIN/s: Pleckstrin homology-type (InterPro:IPR011993), Oxysterol-binding protein (InterPro:IPR000648), Pleckstrin homology (InterPro:IPR001849); BEST Arabidopsis thaliana prot…	22.8757	22.8275	22.8264	22.6099	22.8963	22.7666	22.6228	22.5735	22.9081	22.7066	22.4833	22.3289	1	0.914043	0.827354	0.799533	1.00826	0.876783	0.751055	0.674865	0.959237	0.90778	0.844075	0.185363	0.283888	0.00720072	0.0266314	0.842456	0.594901	0.0700813	1.04978	-0.108078	0.927823	0.178159	0.469198	0.266129	0.0697874	0.864787	0.69101	0.235769	-0.126475	0.916067	-0.249203	0.841361	-0.389257
392	AT1G13170	AT1G13170.1_S_61___1	ORP1D	OSBP(oxysterol binding protein)-related protein 1D (ORP1D); FUNCTIONS IN: oxysterol binding; INVOLVED IN: steroid metabolic process; EXPRESSED IN: 22 plant structures; EXPRESSED DURING: 13 growth stages; CONTAINS InterPro DOMAIN/s: Pleckstrin homology-type (InterPro:IPR011993), Oxysterol-binding protein (InterPro:IPR000648), Pleckstrin homology (InterPro:IPR001849); BEST Arabidopsis thaliana prot…	22.2258	22.6637	22.2342	22.2422	22.4786	22.7306	22.2358	22.1981	22.4374	22.9317	22.2095	21.9046	1	1.19086	0.845118	0.82329	0.971862	1.36901	0.829832	0.671768	1.14959	0.981912	0.815955	0.837929	0.593695	6.65378e-05	0.000591796	0.561674	0.504803	-0.0692956	0.953103	-0.0399565	0.972684	-0.029339	0.55566	0.733698	0.802682	0.861643	0.670706	0.386831	0.394738	1.3147	-0.154104	0.898691	-0.265665
393	AT1G13190	AT1G13190.1_S_534___1	AT1G13190	RNA-binding (RRM/RBD/RNP motifs) family protein; FUNCTIONS IN: RNA binding, nucleotide binding, nucleic acid binding; EXPRESSED IN: 22 plant structures; EXPRESSED DURING: 13 growth stages; CONTAINS InterPro DOMAIN/s: RNA recognition motif, RNP-1 (InterPro:IPR000504), Nucleotide-binding, alpha-beta plait (InterPro:IPR012677); BEST Arabidopsis thaliana protein match is: RNA-binding (RRM/RBD/RNP mot…	24.9673	24.77	24.4313	24.691	24.304	24.7653	24.8647	24.3611	24.5014	24.2905	24.5682	24.7134	1	1.37678	1.47493	1.04034	1.14663	0.990648	1.20097	1.32813	0.71954	0.814259	1.27663	0.471088	0.466478	0.99783	0.633111	0.204437	0.300828	0.141129	1.10277	-0.0553907	0.962334	0.196519	0.393419	0.736837	0.236343	0.162279	0.363291	0.374498	0.0176863	1.01233	0.0304889	1.02136	-0.00240013
394	AT1G13210	AT1G13210.1_S_29___1	ACA.l	autoinhibited Ca2+/ATPase II (ACA.l); FUNCTIONS IN: calmodulin binding, ATPase activity, coupled to transmembrane movement of ions, phosphorylative mechanism; INVOLVED IN: phospholipid transport, ATP biosynthetic process; LOCATED IN: plasma membrane; EXPRESSED IN: 23 plant structures; EXPRESSED DURING: 12 growth stages; CONTAINS InterPro DOMAIN/s: ATPase, P-type, phospholipid-translocating, flipp…	23.5189	24.1768	24.0007	23.783	23.3813	24.177	24.173	23.7551	23.3294	23.8543	24.1044	23.7464	1	1.73586	1.73109	1.29572	0.964668	1.38802	1.65074	1.28793	0.799613	0.953586	0.993989	0.342823	0.399575	1.41137e-08	5.84677e-07	0.596393	0.518015	-0.0017216	0.998807	-0.112946	0.924698	0.111225	0.984379	0.202819	0.209672	0.805293	0.465058	0.306004	0.659521	1.57956	0.682847	1.6053	0.351612
395	AT1G13220	AT1G13220.2_S_934___1	LINC2	LITTLE NUCLEI2 (LINC2); INVOLVED IN: nucleus organization; LOCATED IN: nucleoplasm; EXPRESSED IN: 15 plant structures; EXPRESSED DURING: 7 growth stages; BEST Arabidopsis thaliana protein match is: little nuclei3 (TAIR:AT1G68790.1); Has 107806 Blast hits to 52972 proteins in 2654 species: Archae - 1404; Bacteria - 16181; Metazoa - 50751; Fungi - 7829; Plants - 5203; Viruses - 291; Other Eukaryote…	25.3132	25.3492	25.2398	25.0892	25.2047	25.4618	25.0503	25.1585	24.9943	25.1216	24.9678	25.0933	1	1.19509	0.898488	0.968485	0.864326	0.944052	0.848561	0.925726	0.789945	0.944433	0.955849	0.00398353	0.0165722	0.0150016	0.0475402	0.308398	0.378208	0.0290441	1.02034	-0.174539	0.886051	0.203583	0.644106	0.00746314	0.00205986	0.394707	0.0393192	0.011369	0.140133	1.10201	-0.0848147	0.942906	-0.057063
396	AT1G13220	AT1G13220.2_S_935___1	LINC2	LITTLE NUCLEI2 (LINC2); INVOLVED IN: nucleus organization; LOCATED IN: nucleoplasm; EXPRESSED IN: 15 plant structures; EXPRESSED DURING: 7 growth stages; BEST Arabidopsis thaliana protein match is: little nuclei3 (TAIR:AT1G68790.1); Has 107806 Blast hits to 52972 proteins in 2654 species: Archae - 1404; Bacteria - 16181; Metazoa - 50751; Fungi - 7829; Plants - 5203; Viruses - 291; Other Eukaryote…	25.2957	25.3842	25.0871	24.9109	24.9388	25.3946	25.1676	24.9397	25.1558	25.043	25.2254	24.833	1	1.37158	1.17188	1.00064	1.16233	1.07489	1.21981	0.929289	0.783684	1.0409	0.928693	0.530969	0.492478	0.00824269	0.0296554	0.262428	0.34669	0.0592617	1.04193	-0.0458817	0.968698	0.105143	0.527352	0.624303	0.264246	0.431444	0.269462	0.338981	0.143836	1.10484	0.0299569	1.02098	-0.235548
397	AT1G13320	AT1G13320.3_S_2___1	PP2AA3	protein phosphatase 2A subunit A3 (PP2AA3); FUNCTIONS IN: binding, protein phosphatase type 2A regulator activity; INVOLVED IN: regulation of phosphorylation; LOCATED IN: cell wall, plasma membrane, protein phosphatase type 2A complex; EXPRESSED IN: 25 plant structures; EXPRESSED DURING: 15 growth stages; CONTAINS InterPro DOMAIN/s: HEAT (InterPro:IPR000357), Armadillo-like helical (InterPro:IPR0…	21.3444	21.4304	21.3959	21.4241	21.2802	21.1035	21.2515	21.2626	21.1779	21.5671	21.4053	21.1584	1	0.88472	0.98032	0.987847	0.931568	1.22003	1.09055	0.919017	1.379	1.11245	0.930324	0.364689	0.412292	0.863374	0.600399	0.686505	0.549205	0.174249	1.12838	0.102723	1.0738	0.0715261	0.159822	0.404121	0.560561	0.620981	0.371841	0.741976	0.0994801	1.07139	0.0833697	1.05949	0.0141552
398	AT1G13340	AT1G13340.1_S_264___1	AT1G13340	Regulator of Vps4 activity in the MVB pathway protein; CONTAINS InterPro DOMAIN/s: Protein of unknown function DUF292, eukaryotic (InterPro:IPR005061); BEST Arabidopsis thaliana protein match is: Regulator of Vps4 activity in the MVB pathway protein (TAIR:AT1G34220.2); Has 628 Blast hits to 628 proteins in 152 species: Archae - 0; Bacteria - 0; Metazoa - 164; Fungi - 130; Plants - 284; Viruses - …	22.7331	22.8807	22.7638	23.1193	22.7629	23.02	23.113	23.0451	23.7894	23.6055	23.3512	23.7044	1	1.19507	1.27464	1.21601	2.03698	1.79325	1.50346	1.92054	1.50054	1.17951	1.57938	1.02816e-06	1.95296e-05	0.486072	0.473248	0.493669	0.47661	-0.111013	0.925937	0.627366	1.54474	-0.73838	0.399007	1.53957e-05	8.25216e-07	0.705154	0.000172867	2.71189e-05	0.0736064	1.05234	-0.0191242	0.986832	0.194488
399	AT1G13350	AT1G13350.1_S_377___1	AT1G13350	Protein kinase superfamily protein; FUNCTIONS IN: protein serine/threonine kinase activity, protein kinase activity, ATP binding; INVOLVED IN: protein amino acid phosphorylation; LOCATED IN: nucleus, cytoplasm; EXPRESSED IN: male gametophyte, cultured cell, pollen tube; EXPRESSED DURING: L mature pollen stage, M germinated pollen stage; CONTAINS InterPro DOMAIN/s: Protein kinase, catalytic domain…	22.9022	23.059	22.7156	23.0744	22.8304	23.0792	22.6296	22.7599	22.4624	22.2419	22.4451	22.4512	1	1.18824	0.870051	0.952343	0.77485	0.665038	0.7656	0.768849	0.559682	0.879948	0.807323	1.39377e-07	3.80743e-06	0.211305	0.30668	0.115022	0.210475	0.113032	1.0815	-0.424656	0.745017	0.537688	0.189061	7.91786e-06	7.63244e-08	0.432128	3.25253e-05	1.27741e-06	0.061725	1.04371	-0.134904	0.91073	0.0301615
400	AT1G13360	AT1G13360.3_S_31___1	AT1G13360	unknown protein; BEST Arabidopsis thaliana protein match is: unknown protein (TAIR:AT3G25870.1); Has 69 Blast hits to 69 proteins in 16 species: Archae - 0; Bacteria - 0; Metazoa - 6; Fungi - 0; Plants - 63; Viruses - 0; Other Eukaryotes - 0 (source: NCBI BLink).	24.337	24.5665	24.6921	24.8473	25.0747	24.4145	24.769	24.9321	24.6364	24.3615	24.5527	24.37	1	0.632792	0.809048	0.905936	0.738002	0.609994	0.69644	0.613594	0.963973	0.860815	0.677305	0.0154988	0.0487647	0.123102	0.219978	0.054078	0.125106	-0.186844	0.878526	-0.317397	0.802517	0.130553	0.0836378	0.00425832	0.223048	0.0196026	0.0233428	0.0931636	-0.235176	0.849581	-0.0113886	0.992137	0.0338161
401	AT1G13440	AT1G13440.1_S_155___1	GAPC-2	glyceraldehyde-3-phosphate dehydrogenase C2 (GAPC2); FUNCTIONS IN: copper ion binding, glyceraldehyde-3-phosphate dehydrogenase activity, zinc ion binding; INVOLVED IN: response to oxidative stress, response to cadmium ion, gluconeogenesis, defense response to bacterium, glycolysis; LOCATED IN: in 8 components; EXPRESSED IN: 27 plant structures; EXPRESSED DURING: 15 growth stages; CONTAINS InterP…	24.1385	23.7422	24.5116	24.2495	24.0707	23.9885	23.9185	24.0757	24.474	24.5905	24.429	24.4383	1	0.94458	0.899852	1.00346	1.32251	1.43378	1.28195	1.29021	1.5179	1.42462	1.28577	0.000866331	0.00481188	0.584781	0.513677	0.145113	0.244305	0.147102	1.10734	0.46964	1.38476	-0.322539	0.221123	0.000249073	0.00910738	0.11186	0.00638115	0.008226	-0.120651	0.919773	0.0586271	1.04147	0.0267562
402	AT1G13440	AT1G13440.1_S_207___1	GAPC-2	glyceraldehyde-3-phosphate dehydrogenase C2 (GAPC2); FUNCTIONS IN: copper ion binding, glyceraldehyde-3-phosphate dehydrogenase activity, zinc ion binding; INVOLVED IN: response to oxidative stress, response to cadmium ion, gluconeogenesis, defense response to bacterium, glycolysis; LOCATED IN: in 8 components; EXPRESSED IN: 27 plant structures; EXPRESSED DURING: 15 growth stages; CONTAINS InterP…	25.7849	25.672	25.9837	25.7143	25.8731	25.6874	25.622	25.9879	26.1025	25.937	25.8872	25.6115	1	0.879192	0.840262	1.08277	1.17232	1.04523	1.00983	0.834124	1.18886	1.2018	0.770359	0.555251	0.502277	0.508575	0.483076	0.107573	0.201409	-0.00388045	0.997314	0.0919359	1.0658	-0.0958164	0.969016	0.359555	0.339818	0.264642	0.0996115	0.319569	-0.154703	0.898317	-0.0891774	0.940059	-0.148949
403	AT1G13440	AT1G13440.1_S_214___1	GAPC-2	glyceraldehyde-3-phosphate dehydrogenase C2 (GAPC2); FUNCTIONS IN: copper ion binding, glyceraldehyde-3-phosphate dehydrogenase activity, zinc ion binding; INVOLVED IN: response to oxidative stress, response to cadmium ion, gluconeogenesis, defense response to bacterium, glycolysis; LOCATED IN: in 8 components; EXPRESSED IN: 27 plant structures; EXPRESSED DURING: 15 growth stages; CONTAINS InterP…	25.0109	24.7624	25.131	24.7924	25.1778	24.9013	25.0767	25.3257	25.5434	25.368	25.1668	25.0729	1	0.825592	0.932286	1.10796	1.28842	1.14092	0.99239	0.929894	1.38194	1.06447	0.839284	0.0687109	0.148335	0.58934	0.515389	0.557276	0.503076	-0.196197	0.872849	0.167416	1.12305	-0.363613	0.205645	0.279061	0.021445	0.474821	0.35273	0.117048	-0.233444	0.850602	-0.119216	0.920688	-0.180334
404	AT1G13440	AT1G13440.1_S_236___1	GAPC-2	glyceraldehyde-3-phosphate dehydrogenase C2 (GAPC2); FUNCTIONS IN: copper ion binding, glyceraldehyde-3-phosphate dehydrogenase activity, zinc ion binding; INVOLVED IN: response to oxidative stress, response to cadmium ion, gluconeogenesis, defense response to bacterium, glycolysis; LOCATED IN: in 8 components; EXPRESSED IN: 27 plant structures; EXPRESSED DURING: 15 growth stages; CONTAINS InterP…	27.6631	27.6468	27.6871	27.6796	27.7409	27.5142	27.5137	27.9035	27.8835	27.7356	27.6185	27.7629	1	0.85459	0.854324	1.11932	1.10393	0.996365	0.918689	1.01542	1.1659	1.07534	0.907169	0.723192	0.560796	0.458117	0.460465	0.84312	0.595078	0.00109214	1.00076	0.0820812	1.05854	-0.080989	0.992563	0.484697	0.490498	0.751928	0.764211	0.867644	-0.130298	0.913643	-0.156046	0.897481	0.0195217
405	AT1G13440	AT1G13440.1_T_157___1	GAPC-2	glyceraldehyde-3-phosphate dehydrogenase C2 (GAPC2); FUNCTIONS IN: copper ion binding, glyceraldehyde-3-phosphate dehydrogenase activity, zinc ion binding; INVOLVED IN: response to oxidative stress, response to cadmium ion, gluconeogenesis, defense response to bacterium, glycolysis; LOCATED IN: in 8 components; EXPRESSED IN: 27 plant structures; EXPRESSED DURING: 15 growth stages; CONTAINS InterP…	24.2057	24.4834	24.5662	24.5801	24.4602	24.3129	24.4692	24.527	24.5623	24.4884	24.6539	24.498	1	0.90292	1.00624	1.04739	1.07336	1.01974	1.14367	1.02654	1.12938	1.13658	0.980088	0.581244	0.51234	0.553094	0.501422	0.773711	0.575862	0.0165256	1.01152	0.108338	1.07799	-0.0918124	0.882719	0.33578	0.414026	0.711328	0.819284	0.587051	0.0188151	1.01313	0.153672	1.1124	0.125623
406	AT1G13440	AT1G13440.1_T_188___1	GAPC-2	glyceraldehyde-3-phosphate dehydrogenase C2 (GAPC2); FUNCTIONS IN: copper ion binding, glyceraldehyde-3-phosphate dehydrogenase activity, zinc ion binding; INVOLVED IN: response to oxidative stress, response to cadmium ion, gluconeogenesis, defense response to bacterium, glycolysis; LOCATED IN: in 8 components; EXPRESSED IN: 27 plant structures; EXPRESSED DURING: 15 growth stages; CONTAINS InterP…	27.2872	27.0798	27.063	27.1272	27.1341	26.9611	27.1548	27.3991	27.3498	27.2187	27.4058	27.2457	1	0.887005	1.01442	1.2016	1.16124	1.06039	1.20721	1.08042	1.19547	1.19005	0.899149	0.291973	0.367369	0.52081	0.488258	0.720469	0.559956	-0.0229842	0.984195	0.142726	1.10399	-0.16571	0.839631	0.212523	0.148916	0.673662	0.429146	0.557686	-0.170484	0.888545	-0.0491846	0.966482	0.000309696
407	AT1G13440	AT1G13440.1_T_233___1	GAPC-2	glyceraldehyde-3-phosphate dehydrogenase C2 (GAPC2); FUNCTIONS IN: copper ion binding, glyceraldehyde-3-phosphate dehydrogenase activity, zinc ion binding; INVOLVED IN: response to oxidative stress, response to cadmium ion, gluconeogenesis, defense response to bacterium, glycolysis; LOCATED IN: in 8 components; EXPRESSED IN: 27 plant structures; EXPRESSED DURING: 15 growth stages; CONTAINS InterP…	25.628	25.4233	25.5285	25.4661	25.6172	25.3958	25.3066	25.5631	25.5378	25.417	25.5261	25.6755	1	0.857731	0.806271	0.963181	0.94646	0.870426	0.938768	1.04125	1.0148	1.16433	1.08106	0.520205	0.488004	0.0298112	0.0805924	0.338156	0.396779	0.0407722	1.02866	0.0684384	1.04858	-0.0276662	0.498759	0.258245	0.645804	0.396695	0.331363	0.466407	-0.182319	0.881286	-0.140652	0.907109	-0.026093
408	AT1G13580	AT1G13580.3_S_298___2	LAG13	LAG1 longevity assurance homolog 3 (LAG13); FUNCTIONS IN: molecular_function unknown; INVOLVED IN: N-terminal protein myristoylation; LOCATED IN: endoplasmic reticulum; EXPRESSED IN: 16 plant structures; EXPRESSED DURING: 10 growth stages; CONTAINS InterPro DOMAIN/s: TRAM/LAG1/CLN8 homology domain (InterPro:IPR006634); BEST Arabidopsis thaliana protein match is: TRAM, LAG1 and CLN8 (TLC) lipid-se…	21.8679	21.8969	21.5	21.6034	22.0098	21.68	21.7676	21.7953	22.2281	21.5247	22.2321	22.1156	1	0.795669	0.845458	0.861852	1.16338	0.71446	1.16657	1.07609	0.897936	1.37981	1.24858	0.232649	0.324105	0.46657	0.4644	0.523275	0.489289	-0.0961256	0.935542	0.211942	1.15825	-0.308068	0.599413	0.249446	0.0966352	0.855006	0.570881	0.106989	-0.334714	0.792941	-0.202056	0.869311	-0.197181
409	AT1G13650	AT1G13650.4_S_171___1	AT1G13650	BEST Arabidopsis thaliana protein match is: 18S pre-ribosomal assembly protein gar2-related (TAIR:AT2G03810.4); Has 3688 Blast hits to 1629 proteins in 255 species: Archae - 22; Bacteria - 222; Metazoa - 684; Fungi - 292; Plants - 62; Viruses - 14; Other Eukaryotes - 2392 (source: NCBI BLink).	25.1488	25.0136	25.2853	25.3707	25.3711	25.2764	25.2628	25.4706	24.5267	24.7118	24.4998	24.4653	1	0.936433	0.927686	1.07141	0.556929	0.633198	0.546633	0.533715	0.67618	0.589244	0.498143	1.40391e-07	3.83007e-06	0.896092	0.60875	0.717466	0.559025	-0.140655	0.907108	-0.794346	0.576605	0.653691	0.273203	1.00418e-07	4.80486e-06	0.735368	4.71593e-06	9.62795e-05	-0.01493	0.989705	0.000425256	1.00029	0.086656
410	AT1G13650	AT1G13650.4_S_71___1	AT1G13650	BEST Arabidopsis thaliana protein match is: 18S pre-ribosomal assembly protein gar2-related (TAIR:AT2G03810.4); Has 3688 Blast hits to 1629 proteins in 255 species: Archae - 22; Bacteria - 222; Metazoa - 684; Fungi - 292; Plants - 62; Viruses - 14; Other Eukaryotes - 2392 (source: NCBI BLink).	24.5718	24.6964	24.483	24.5371	24.5619	24.5673	24.3998	24.5073	24.3456	24.5036	24.4121	24.4491	1	1.00378	0.893741	0.962882	0.860762	0.960387	0.901354	0.924829	0.956772	1.00852	0.96048	0.0190888	0.0573249	0.063657	0.140557	0.7159	0.558538	0.0630015	1.04464	-0.0815005	0.945074	0.144502	0.208212	0.105423	0.00523292	0.643664	0.250305	0.0481877	0.096016	1.06882	-0.0614588	0.958295	0.0047561
411	AT1G13650	AT1G13650.4_S_73___1	AT1G13650	BEST Arabidopsis thaliana protein match is: 18S pre-ribosomal assembly protein gar2-related (TAIR:AT2G03810.4); Has 3688 Blast hits to 1629 proteins in 255 species: Archae - 22; Bacteria - 222; Metazoa - 684; Fungi - 292; Plants - 62; Viruses - 14; Other Eukaryotes - 2392 (source: NCBI BLink).	24.1564	23.9386	24.1257	24.3747	24.2138	23.8757	24.1769	24.3685	23.4118	23.3328	23.5592	23.5613	1	0.791074	0.974712	1.11315	0.573549	0.542979	0.63524	0.636147	0.686383	0.651721	0.571484	4.60927e-07	1.01303e-05	0.0780519	0.162111	0.980407	0.629074	-0.00988005	0.993175	-0.692453	0.618801	0.682573	0.937472	1.31227e-06	1.72582e-06	0.996939	5.9666e-05	8.10548e-05	-0.211659	0.863544	0.0265737	1.01859	0.174111
412	AT1G13740	AT1G13740.1_S_112___1	AFP2	ABI five binding protein 2 (AFP2); CONTAINS InterPro DOMAIN/s: Protein of unknown function DUF1675 (InterPro:IPR012463); BEST Arabidopsis thaliana protein match is: ABI five binding protein (TAIR:AT1G69260.1); Has 207 Blast hits to 201 proteins in 26 species: Archae - 0; Bacteria - 0; Metazoa - 5; Fungi - 6; Plants - 185; Viruses - 3; Other Eukaryotes - 8 (source: NCBI BLink).	22.4262	22.5905	22.4557	22.2184	22.4952	22.7172	22.4836	22.2844	22.1967	22.2901	22.0829	22.0055	1	1.16628	0.991929	0.86402	0.813078	0.867442	0.751397	0.712158	0.74377	0.757511	0.824237	0.024331	0.0690742	0.13544	0.233879	0.999035	0.63339	-0.0723776	0.951069	-0.351284	0.783886	0.278906	0.582725	0.00993471	0.0381886	0.983684	0.132666	0.325304	0.159842	1.11716	-0.0320144	0.978054	-0.20331
413	AT1G13910	AT1G13910.2_S_256___2	AT1G13910	Leucine-rich repeat (LRR) family protein; INVOLVED IN: signal transduction; LOCATED IN: endomembrane system; EXPRESSED IN: 7 plant structures; EXPRESSED DURING: 4 anthesis, petal differentiation and expansion stage; CONTAINS InterPro DOMAIN/s: Leucine-rich repeat (InterPro:IPR001611); BEST Arabidopsis thaliana protein match is: Leucine-rich repeat (LRR) family protein (TAIR:AT5G61240.1); Has 8548…	22.1261	22.4652	22.5242	22.3461	23.0694	22.6033	22.6751	22.7111	22.8654	22.7294	22.6075	22.6457	1	0.723909	0.760833	0.780068	0.868128	0.790045	0.726036	0.745522	1.09136	0.954265	0.955713	0.059852	0.134536	0.945333	0.620806	0.705177	0.555177	-0.399308	0.758222	-0.0526955	0.964133	-0.346612	0.0290866	0.767829	0.0566805	0.0937115	0.970049	0.243382	-0.0876537	0.941052	-0.0847001	0.942981	-0.119339
414	AT1G13930	AT1G13930.3_S_139___1	AT1G13930	FUNCTIONS IN: molecular_function unknown; INVOLVED IN: response to cadmium ion, response to salt stress; LOCATED IN: chloroplast, chloroplast stroma, plasma membrane, chloroplast envelope; EXPRESSED IN: 27 plant structures; EXPRESSED DURING: 14 growth stages; BEST Arabidopsis thaliana protein match is: nodulin-related protein 1 (TAIR:AT2G03440.1); Has 64 Blast hits to 64 proteins in 17 species: A…	23.239	22.863	23.0112	22.6662	22.6819	22.846	23.2174	22.355	22.7664	22.8165	23.0198	22.7152	1	1.12044	1.44941	0.797236	1.06033	1.09776	1.26391	1.02336	0.979757	0.872016	1.28363	0.472641	0.467189	0.0284189	0.0777314	0.46965	0.465819	0.16977	1.12488	0.0544166	1.03844	0.115353	0.232882	0.700266	0.415735	0.240285	0.692962	0.581495	-0.0539477	0.963297	0.187032	1.13842	-0.316964
415	AT1G13930	AT1G13930.3_S_71___1	AT1G13930	FUNCTIONS IN: molecular_function unknown; INVOLVED IN: response to cadmium ion, response to salt stress; LOCATED IN: chloroplast, chloroplast stroma, plasma membrane, chloroplast envelope; EXPRESSED IN: 27 plant structures; EXPRESSED DURING: 14 growth stages; BEST Arabidopsis thaliana protein match is: nodulin-related protein 1 (TAIR:AT2G03440.1); Has 64 Blast hits to 64 proteins in 17 species: A…	22.7797	21.9175	23.1195	22.1289	22.4969	21.6959	22.7953	22.1083	22.1172	22.9377	22.0835	22.4095	1	0.573954	1.22979	0.763906	0.768606	1.35743	0.750848	0.94124	2.36505	0.610548	1.23214	0.754842	0.570349	0.415433	0.439586	0.141791	0.24077	0.21234	1.15857	0.112882	1.08139	0.0994583	0.455903	0.691217	0.726313	0.945698	0.146532	0.100602	-0.280878	0.82309	0.201494	1.14989	-0.248997
416	AT1G13950	AT1G13950.1_S_2___1	EIF-5A	eukaryotic elongation factor 5A-1 (ELF5A-1); FUNCTIONS IN: ribosome binding, RNA binding, translation elongation factor activity, translation initiation factor activity; INVOLVED IN: translational initiation, xylem development; LOCATED IN: cellular_component unknown; EXPRESSED IN: 18 plant structures; EXPRESSED DURING: 11 growth stages; CONTAINS InterPro DOMAIN/s: Nucleic acid-binding, OB-fold (I…	24.8623	24.9741	24.6097	24.6112	25.0814	24.6545	24.5013	23.8611	24.4213	23.8901	23.7982	23.8895	1	0.743903	0.668924	0.429209	0.632875	0.43791	0.410884	0.437746	0.588666	0.614246	1.01989	1.83115e-06	3.13167e-05	0.000488886	0.00301846	0.121077	0.217628	0.239749	1.18079	-0.524795	0.695058	0.764544	0.0750492	0.000229946	5.00939e-07	0.0471031	0.00105563	1.36917e-05	-0.282116	0.822384	-0.485281	0.714358	-0.667737
417	AT1G13960	AT1G13960.1_S_209___1	WRKY4	WRKY DNA-binding protein 4 (WRKY4); FUNCTIONS IN: DNA binding, sequence-specific DNA binding transcription factor activity; INVOLVED IN: regulation of transcription, DNA-dependent; LOCATED IN: chloroplast; EXPRESSED IN: 22 plant structures; EXPRESSED DURING: 10 growth stages; CONTAINS InterPro DOMAIN/s: DNA-binding WRKY (InterPro:IPR003657); BEST Arabidopsis thaliana protein match is: WRKY DNA-bi…	23.5133	23.5749	23.4966	23.472	23.5756	23.629	23.4729	23.3706	23.6257	23.6731	23.6615	23.491	1	1.03771	0.931263	0.867501	1.03534	1.06991	1.06135	0.943038	1.03104	1.13969	1.08707	0.120965	0.217497	0.04553	0.110419	0.88024	0.60474	0.00215764	1.0015	0.100825	1.07239	-0.0986673	0.968767	0.0720684	0.0781648	0.830714	0.351532	0.397846	0.0541156	1.03822	-0.0279036	0.980845	-0.127037
418	AT1G13980	AT1G13980.2_S_961___1	GN	GNOM (GN); FUNCTIONS IN: protein homodimerization activity, GTP:GDP antiporter activity; INVOLVED IN: in 13 processes; LOCATED IN: intracellular; EXPRESSED IN: 25 plant structures; EXPRESSED DURING: 15 growth stages; CONTAINS InterPro DOMAIN/s: SEC7-like (InterPro:IPR000904); BEST Arabidopsis thaliana protein match is: GNOM-like 1 (TAIR:AT5G39500.1); Has 2876 Blast hits to 2436 proteins in 245 sp…	24.2498	23.7726	24.0058	24.1573	24.3808	24.1494	23.9005	24.2639	24.3048	24.0969	23.9212	23.9598	1	0.851835	0.716818	0.922194	0.94865	0.821337	0.727205	0.746891	0.964198	1.01449	0.809906	0.60503	0.52119	0.100296	0.192248	0.800631	0.583505	-0.127294	0.915547	-0.103017	0.931084	-0.0242764	0.347355	0.446222	0.857136	0.642821	0.840928	0.709847	-0.305465	0.809181	-0.369277	0.77417	-0.184759
419	AT1G13980	AT1G13980.2_T_945___1	GN	GNOM (GN); FUNCTIONS IN: protein homodimerization activity, GTP:GDP antiporter activity; INVOLVED IN: in 13 processes; LOCATED IN: intracellular; EXPRESSED IN: 25 plant structures; EXPRESSED DURING: 15 growth stages; CONTAINS InterPro DOMAIN/s: SEC7-like (InterPro:IPR000904); BEST Arabidopsis thaliana protein match is: GNOM-like 1 (TAIR:AT5G39500.1); Has 2876 Blast hits to 2436 proteins in 245 sp…	23.4745	23.4488	23.6263	23.5894	23.5452	23.4393	23.3722	23.3742	23.3384	23.2494	23.2673	23.1207	1	0.929167	0.886971	0.88819	0.866404	0.814608	0.824794	0.745089	0.876708	0.9299	0.838884	4.06461e-06	6.01304e-05	0.420804	0.44231	0.167101	0.26663	0.102006	1.07327	-0.188757	0.877361	0.290763	0.0544621	0.000650316	9.51555e-07	0.0410978	0.0121027	9.75345e-06	-0.0735543	0.950294	-0.0307628	0.978903	-0.0912725
420	AT1G14000	AT1G14000.1_S_23___1	VIK	VH1-interacting kinase (VIK); CONTAINS InterPro DOMAIN/s: Protein kinase, ATP binding site (InterPro:IPR017441), Integrin-linked protein kinase (InterPro:IPR016253), Serine/threonine-protein kinase domain (InterPro:IPR002290), Serine-threonine/tyrosine-protein kinase (InterPro:IPR001245), Protein kinase-like domain (InterPro:IPR011009), Serine/threonine-protein kinase, active site (InterPro:IPR00…	25.3042	25.3935	26.0415	26.5178	25.2834	25.4539	25.7515	26.6563	24.9344	24.9634	25.3147	25.6935	1	1.12545	1.38329	2.58987	0.7851	0.801034	1.0219	1.32872	0.711745	0.738748	0.513045	1.77317e-09	1.0711e-07	1.17093e-15	0	0.098569	0.190027	0.0279491	1.01956	-0.559827	0.678383	0.587776	0.739163	2.06223e-08	6.31968e-09	0.436357	2.32148e-07	1.55444e-07	0.0962546	1.06899	0.52856	1.44249	1.1152
421	AT1G14040	AT1G14040.1_S_188___1	PHO1	EXS (ERD1/XPR1/SYG1) family protein; LOCATED IN: integral to membrane; EXPRESSED IN: 21 plant structures; EXPRESSED DURING: 12 growth stages; CONTAINS InterPro DOMAIN/s: SPX, N-terminal (InterPro:IPR004331), EXS, C-terminal (InterPro:IPR004342); BEST Arabidopsis thaliana protein match is: EXS (ERD1/XPR1/SYG1) family protein (TAIR:AT2G03240.1); Has 1168 Blast hits to 1094 proteins in 207 species: …	23.3637	23.5307	23.5504	23.6313	23.2648	23.6469	23.2086	23.4648	23.1711	23.3489	23.185	23.2161	1	1.30323	0.961821	1.14867	0.937118	1.06005	0.946224	0.966825	0.813406	0.983783	0.841689	0.03115	0.083305	0.191396	0.28936	0.810214	0.586166	0.122781	1.08883	-0.165969	0.891329	0.28875	0.252829	0.124259	0.00901673	0.453353	0.478192	0.0969047	0.242326	1.1829	0.0481675	1.03395	0.170867
422	AT1G14040	AT1G14040.1_S_65___1	PHO1	EXS (ERD1/XPR1/SYG1) family protein; LOCATED IN: integral to membrane; EXPRESSED IN: 21 plant structures; EXPRESSED DURING: 12 growth stages; CONTAINS InterPro DOMAIN/s: SPX, N-terminal (InterPro:IPR004331), EXS, C-terminal (InterPro:IPR004342); BEST Arabidopsis thaliana protein match is: EXS (ERD1/XPR1/SYG1) family protein (TAIR:AT2G03240.1); Has 1168 Blast hits to 1094 proteins in 207 species: …	23.2835	23.2166	23.3048	23.2138	23.392	23.3439	23.1311	23.3978	23.2822	23.2015	22.9608	22.9155	1	0.967212	0.834602	1.00403	0.926747	0.876311	0.741659	0.718742	0.906017	0.888639	0.715856	0.0533171	0.123835	0.328024	0.390602	0.545704	0.498472	-0.0614826	0.958279	-0.226183	0.854894	0.164701	0.514695	0.0196028	0.0850541	0.626253	0.0961968	0.223385	-0.0652382	0.955788	-0.186997	0.878432	-0.143527
423	AT1G14170	AT1G14170.2_T_101___1	AT1G14170	RNA-binding KH domain-containing protein; FUNCTIONS IN: RNA binding, nucleic acid binding; INVOLVED IN: biological_process unknown; LOCATED IN: cellular_component unknown; CONTAINS InterPro DOMAIN/s: K Homology (InterPro:IPR004087), K Homology, type 1, subgroup (InterPro:IPR018111), K Homology, type 1 (InterPro:IPR004088); BEST Arabidopsis thaliana protein match is: RNA-binding KH domain-containi…	25.6281	25.5488	25.2511	25.3868	25.4895	25.5313	25.3063	25.583	25.8152	25.6638	25.8885	26.1067	1	1.02934	0.880741	1.06694	1.25322	1.12838	1.31857	1.53388	1.09622	1.49711	1.43764	1.03244e-05	0.000128914	0.18421	0.28283	0.126463	0.223836	-0.0238119	0.98363	0.391014	1.31132	-0.414826	0.782693	3.6069e-05	1.42548e-05	0.723099	0.000394284	3.79797e-05	-0.0629846	0.957282	-0.162279	0.893613	0.0479148
424	AT1G14280	AT1G14280.1_S_132___1	PKS2	phytochrome kinase substrate 2 (PKS2); BEST Arabidopsis thaliana protein match is: phytochrome kinase substrate 1 (TAIR:AT2G02950.1); Has 337 Blast hits to 325 proteins in 29 species: Archae - 0; Bacteria - 2; Metazoa - 13; Fungi - 6; Plants - 286; Viruses - 0; Other Eukaryotes - 30 (source: NCBI BLink).	23.7235	23.5778	23.4973	23.4276	23.5612	23.9506	23.2944	23.4567	23.1748	23.3677	23.4946	23.366	1	1.30985	0.83115	0.930125	0.765051	0.874483	0.954921	0.873457	0.66762	1.14891	0.939074	0.048583	0.115772	0.202137	0.29884	0.0550072	0.126648	-0.00914418	0.993682	-0.214923	0.861592	0.205778	0.9243	0.0294075	0.0366608	0.243615	0.011031	0.0646574	0.145532	1.10614	-0.0577227	0.96078	-0.0697225
425	AT1G14280	AT1G14280.1_S_156___1	PKS2	phytochrome kinase substrate 2 (PKS2); BEST Arabidopsis thaliana protein match is: phytochrome kinase substrate 1 (TAIR:AT2G02950.1); Has 337 Blast hits to 325 proteins in 29 species: Archae - 0; Bacteria - 2; Metazoa - 13; Fungi - 6; Plants - 286; Viruses - 0; Other Eukaryotes - 30 (source: NCBI BLink).	22.6133	22.7698	22.4695	22.5096	22.3307	22.7803	22.5118	22.1275	21.5833	22.0505	22.0121	21.5716	1	1.36561	1.13372	0.8686	0.595679	0.823457	0.801821	0.590865	0.602994	0.707247	0.68025	4.15871e-07	9.31264e-06	0.0209441	0.0615759	0.722432	0.560562	0.152979	1.11186	-0.633188	0.64475	0.786167	0.248427	1.40623e-05	2.46951e-07	0.512504	0.000524877	7.6476e-06	0.357731	1.28141	0.15532	1.11367	-0.106218
426	AT1G14280	AT1G14280.1_S_214___1	PKS2	phytochrome kinase substrate 2 (PKS2); BEST Arabidopsis thaliana protein match is: phytochrome kinase substrate 1 (TAIR:AT2G02950.1); Has 337 Blast hits to 325 proteins in 29 species: Archae - 0; Bacteria - 2; Metazoa - 13; Fungi - 6; Plants - 286; Viruses - 0; Other Eukaryotes - 30 (source: NCBI BLink).	22.5679	23.1494	23.0881	23.2004	23.0995	22.8364	23.0348	23.0498	22.6334	22.8851	22.6107	22.6997	1	0.833309	0.956157	0.966124	0.723929	0.861896	0.712602	0.75794	1.03431	0.745277	0.784516	0.00291357	0.0128773	0.206608	0.302691	0.0380105	0.0966678	-0.00369925	0.997439	-0.297924	0.813422	0.294224	0.968783	0.00266763	0.00298167	0.0327629	0.0106591	0.00795127	0.190025	1.14078	0.144273	1.10517	0.216353
427	AT1G14280	AT1G14280.1_S_239___1	PKS2	phytochrome kinase substrate 2 (PKS2); BEST Arabidopsis thaliana protein match is: phytochrome kinase substrate 1 (TAIR:AT2G02950.1); Has 337 Blast hits to 325 proteins in 29 species: Archae - 0; Bacteria - 2; Metazoa - 13; Fungi - 6; Plants - 286; Viruses - 0; Other Eukaryotes - 30 (source: NCBI BLink).	25.7893	25.7507	25.7464	25.8407	25.6527	25.4581	25.6769	25.6453	25.0438	24.8964	25.0591	24.964	1	0.873845	1.01689	0.994898	0.655678	0.592025	0.662691	0.620406	0.677494	0.651684	0.623587	4.88119e-11	5.6662e-09	0.577866	0.511056	0.978225	0.628566	0.173513	1.1278	-0.617438	0.651827	0.790951	0.0662925	2.22011e-08	3.11067e-11	0.377058	1.63854e-06	2.8936e-09	-0.126807	0.915856	-0.0011397	0.99921	-0.0119201
428	AT1G14280	AT1G14280.1_S_239___2	PKS2	phytochrome kinase substrate 2 (PKS2); BEST Arabidopsis thaliana protein match is: phytochrome kinase substrate 1 (TAIR:AT2G02950.1); Has 337 Blast hits to 325 proteins in 29 species: Archae - 0; Bacteria - 2; Metazoa - 13; Fungi - 6; Plants - 286; Viruses - 0; Other Eukaryotes - 30 (source: NCBI BLink).	24.2652	24.2122	24.0318	23.677	24.1742	23.614	23.7268	23.8789	23.1369	23.1137	22.7484	22.4285	1	0.678221	0.733379	0.814912	0.487258	0.47947	0.372209	0.298195	0.706953	0.507527	0.365923	1.92709e-10	1.74274e-08	0.0237735	0.0678615	0.412932	0.438307	0.198092	1.14718	-0.991598	0.502921	1.18969	0.187899	2.22192e-08	2.03451e-10	0.241326	4.95408e-07	1.89897e-08	-0.212137	0.863257	-0.35645	0.781084	-0.530662
429	AT1G14280	AT1G14280.1_S_245___1	PKS2	phytochrome kinase substrate 2 (PKS2); BEST Arabidopsis thaliana protein match is: phytochrome kinase substrate 1 (TAIR:AT2G02950.1); Has 337 Blast hits to 325 proteins in 29 species: Archae - 0; Bacteria - 2; Metazoa - 13; Fungi - 6; Plants - 286; Viruses - 0; Other Eukaryotes - 30 (source: NCBI BLink).	24.5937	24.5101	24.6974	24.8835	24.7598	24.0804	24.3351	24.7577	23.86	23.4991	23.243	23.185	1	0.624431	0.744985	0.99852	0.535981	0.417335	0.349453	0.335698	0.668343	0.469074	0.336195	3.28761e-15	0	0.018537	0.0560392	0.0143383	0.0458901	0.187939	1.13913	-1.03646	0.487523	1.2244	0.0930137	1.55329e-12	6.07347e-15	0.131551	3.12513e-11	1.75878e-13	-0.374678	0.771278	-0.31273	0.805117	-0.12913
430	AT1G14280	AT1G14280.1_S_354___1	PKS2	phytochrome kinase substrate 2 (PKS2); BEST Arabidopsis thaliana protein match is: phytochrome kinase substrate 1 (TAIR:AT2G02950.1); Has 337 Blast hits to 325 proteins in 29 species: Archae - 0; Bacteria - 2; Metazoa - 13; Fungi - 6; Plants - 286; Viruses - 0; Other Eukaryotes - 30 (source: NCBI BLink).	22.2147	22.395	22.2803	22.3782	22.499	22.5152	21.9482	22.5046	22.0451	22.2504	21.9588	22.2107	1	1.0113	0.68265	1.00389	0.730045	0.841721	0.687668	0.818839	0.832314	1.00735	0.815663	0.146507	0.245776	0.146746	0.246027	0.773915	0.575921	-0.049702	0.966136	-0.250533	0.840586	0.200831	0.709563	0.0650024	0.13661	0.539433	0.287875	0.63426	0.133983	1.09732	-0.190468	0.876321	0.111591
431	AT1G14380	AT1G14380.4_S_407___1	IQD28	IQ-domain 28 (IQD28); FUNCTIONS IN: calmodulin binding; INVOLVED IN: biological_process unknown; LOCATED IN: plasma membrane; EXPRESSED IN: 22 plant structures; EXPRESSED DURING: 13 growth stages; CONTAINS InterPro DOMAIN/s: IQ calmodulin-binding region (InterPro:IPR000048); BEST Arabidopsis thaliana protein match is: IQ-domain 29 (TAIR:AT2G02790.1); Has 6802 Blast hits to 5296 proteins in 468 sp…	21.9889	21.8113	21.3394	21.4662	21.8008	21.6696	21.8708	21.5313	21.4395	21.525	21.2702	21.6761	1	0.913062	1.04967	0.82961	0.778458	0.825981	0.692253	0.917188	0.904627	0.659496	1.10557	0.178492	0.277522	0.365765	0.412902	0.194875	0.292467	-0.0666902	0.954826	-0.240423	0.846497	0.173733	0.613899	0.0733474	0.192125	0.306823	0.120327	0.198089	-0.0744394	0.949711	-0.249623	0.841116	-0.185189
432	AT1G14380	AT1G14380.4_S_626___1	IQD28	IQ-domain 28 (IQD28); FUNCTIONS IN: calmodulin binding; INVOLVED IN: biological_process unknown; LOCATED IN: plasma membrane; EXPRESSED IN: 22 plant structures; EXPRESSED DURING: 13 growth stages; CONTAINS InterPro DOMAIN/s: IQ calmodulin-binding region (InterPro:IPR000048); BEST Arabidopsis thaliana protein match is: IQ-domain 29 (TAIR:AT2G02790.1); Has 6802 Blast hits to 5296 proteins in 468 sp…	21.5982	21.2855	21.5254	20.7278	21.1725	21.9403	20.3799	21.1474	20.873	20.6131	20.6694	20.8697	1	1.70269	0.577305	0.982705	0.812509	0.678551	0.705587	0.810667	0.398518	1.22221	0.824935	0.0523285	0.122174	0.261079	0.345708	0.0498487	0.117955	0.124187	1.08989	-0.403746	0.755893	0.527934	0.575607	0.0730797	0.0205118	0.0413926	0.0482479	0.079781	0.0650682	1.04613	-0.35632	0.781155	-0.299621
433	AT1G14460	AT1G14460.1_S_208___1	F14L17.24	AAA-type ATPase family protein; FUNCTIONS IN: nucleoside-triphosphatase activity, DNA binding, DNA-directed DNA polymerase activity, nucleotide binding, ATP binding; INVOLVED IN: DNA replication; LOCATED IN: plasma membrane; EXPRESSED IN: 24 plant structures; EXPRESSED DURING: 13 growth stages; CONTAINS InterPro DOMAIN/s: ATPase, AAA-type, core (InterPro:IPR003959), ATPase, AAA+ type, core (Inter…	21.3229	21.6883	21.4178	21.5006	21.3189	21.6851	21.5323	21.5074	22.2584	22.1712	22.3527	22.2246	1	1.28894	1.1594	1.13961	1.91792	1.80538	2.04747	1.87341	1.40067	1.76598	1.64391	1.08008e-07	3.09052e-06	0.552632	0.501239	0.852587	0.59758	-0.0284911	0.980445	0.740816	1.67112	-0.769307	0.826282	6.28707e-07	2.90023e-07	0.995259	2.43595e-05	1.08048e-05	0.214778	1.16053	0.134165	1.09746	0.110786
434	AT1G14570	AT1G14570.4_S_290___1	AT1G14570	UBX domain-containing protein; CONTAINS InterPro DOMAIN/s: UAS (InterPro:IPR006577), Uncharacterised conserved protein UCP037991, UAS, UBX (InterPro:IPR017346), UBX (InterPro:IPR001012), Ubiquitin interacting motif (InterPro:IPR003903), UBA-like (InterPro:IPR009060), Thioredoxin-like fold (InterPro:IPR012336); BEST Arabidopsis thaliana protein match is: structural constituent of ribosome (TAIR:AT…	24.2163	24.3339	23.8223	23.5265	23.9562	24.1479	23.6164	23.9718	23.0561	23.8247	23.5925	23.4888	1	1.1421	0.790152	1.01084	0.535829	0.912866	0.777175	0.723246	0.799288	0.983577	0.715491	0.000271219	0.00186603	0.00773397	0.0281906	0.0205122	0.0605959	0.0516721	1.03647	-0.432564	0.740944	0.484236	0.669134	0.000753043	0.000198567	0.221869	0.00195943	0.00012882	0.359289	1.28279	-0.0657797	0.955429	-0.0805016
435	AT1G14580	AT1G14580.2_S_72___1	AT1G14580	C2H2-like zinc finger protein; FUNCTIONS IN: sequence-specific DNA binding transcription factor activity, zinc ion binding, nucleic acid binding; LOCATED IN: intracellular; EXPRESSED IN: 7 plant structures; EXPRESSED DURING: LP.04 four leaves visible, LP.10 ten leaves visible, LP.02 two leaves visible, 4 leaf senescence stage; CONTAINS InterPro DOMAIN/s: Zinc finger, C2H2-like (InterPro:IPR015880…	26.2235	26.2518	26.4004	26.3715	26.6619	26.1729	26.3607	26.515	25.9507	26.0274	25.7865	25.6261	1	0.712517	0.811578	0.903203	0.610803	0.644166	0.545121	0.487742	0.904071	0.67168	0.540013	4.26153e-09	2.19484e-07	0.521113	0.488385	0.0172129	0.052911	-0.115831	0.922851	-0.57995	0.668987	0.464119	0.153184	2.87081e-09	4.79307e-07	0.0872297	1.89965e-08	3.89278e-06	-0.128001	0.915099	-0.0961564	0.935522	-0.107827
436	AT1G14650	AT1G14650.3_S_259___1	AT1G14650	SWAP (Suppressor-of-White-APricot)/surp domain-containing protein / ubiquitin family protein; FUNCTIONS IN: RNA binding; INVOLVED IN: RNA processing; EXPRESSED IN: 24 plant structures; EXPRESSED DURING: 14 growth stages; CONTAINS InterPro DOMAIN/s: SWAP/Surp (InterPro:IPR000061), Ubiquitin (InterPro:IPR000626), Pre-mRNA splicing factor PRP21 like protein (InterPro:IPR022030), Ubiquitin supergroup…	22.4165	22.5196	22.5522	22.5112	22.6621	22.3849	22.2854	22.5347	22.6671	22.6087	22.606	22.3401	1	0.825192	0.770238	0.91547	1.00349	0.963663	0.961868	0.799951	1.1678	1.24879	0.873814	0.616385	0.525301	0.680413	0.547222	0.259355	0.344445	0.0331018	1.02321	0.0886905	1.0634	-0.0555886	0.716617	0.332829	0.542656	0.348106	0.232046	0.542073	-0.0775019	0.947697	-0.100662	0.932605	-0.119925
437	AT1G14688	AT1G14688.1_S_89___2	AT1G14688	FUNCTIONS IN: molecular_function unknown; INVOLVED IN: biological_process unknown; LOCATED IN: cellular_component unknown; CONTAINS InterPro DOMAIN/s: E3 Ubiquitin ligase (InterPro:IPR022170); Has 30201 Blast hits to 17322 proteins in 780 species: Archae - 12; Bacteria - 1396; Metazoa - 17338; Fungi - 3422; Plants - 5037; Viruses - 0; Other Eukaryotes - 2996 (source: NCBI BLink).	24.9227	24.8372	24.8388	24.556	24.5304	24.9652	24.777	24.7497	24.6145	24.8412	24.967	24.9503	1	1.3518	1.18644	1.16419	1.06005	1.24044	1.35341	1.33788	0.917623	1.14073	1.1492	0.736907	0.564985	0.413466	0.43858	0.346079	0.401508	0.0330896	1.0232	0.087675	1.06266	-0.0545854	0.770838	0.441465	0.631133	0.397973	0.747403	0.280571	0.19201	1.14235	0.17173	1.12641	0.0627845
438	AT1G14810	AT1G14810.1_S_132___1	AT1G14810	semialdehyde dehydrogenase family protein; FUNCTIONS IN: oxidoreductase activity, acting on the aldehyde or oxo group of donors, NAD or NADP as acceptor, aspartate-semialdehyde dehydrogenase activity; INVOLVED IN: cellular amino acid biosynthetic process, oxidation reduction, threonine biosynthetic process, methionine biosynthetic process, cellular amino acid metabolic process; LOCATED IN: mitoch…	23.0285	23.0257	23.2796	23.427	23.327	23.3335	23.103	23.2089	23.3933	23.4755	23.6674	23.3719	1	1.0045	0.856181	0.921385	1.04702	1.10839	1.26613	1.0316	1.10342	1.47881	1.11962	0.00366349	0.0154912	0.712772	0.557563	0.0684187	0.147892	-0.0528851	0.964007	0.233931	1.17603	-0.286816	0.540888	0.00896321	0.00162689	0.0801132	0.0227818	0.00579989	0.0285955	1.02002	0.100387	1.07206	0.0863099
439	AT1G14840	AT1G14840.2_S_30___1	MAP70-4	microtubule-associated proteins 70-4 (MAP70-4); FUNCTIONS IN: microtubule binding; INVOLVED IN: cytoskeleton organization; LOCATED IN: microtubule, plasma membrane; EXPRESSED IN: 18 plant structures; EXPRESSED DURING: 11 growth stages; CONTAINS InterPro DOMAIN/s: Myosin II heavy chain-like (InterPro:IPR009768); BEST Arabidopsis thaliana protein match is: microtubule-associated proteins 70-3 (TAIR…	23.6741	23.4262	23.5422	23.254	23.7218	23.5217	23.0909	23.6015	23.247	23.6578	23.3747	23.5605	1	0.870505	0.645804	0.920053	0.719565	0.956659	0.786193	0.894272	1.09897	1.21739	0.971979	0.980724	0.629148	0.425533	0.444685	0.100984	0.193128	-0.00986924	0.993183	-0.0239672	0.983524	0.0140979	0.935903	0.845184	0.908544	0.245403	0.259029	0.216524	-0.0123607	0.991469	-0.211636	0.863558	-0.0755653
440	AT1G14840	AT1G14840.2_S_34___1	MAP70-4	microtubule-associated proteins 70-4 (MAP70-4); FUNCTIONS IN: microtubule binding; INVOLVED IN: cytoskeleton organization; LOCATED IN: microtubule, plasma membrane; EXPRESSED IN: 18 plant structures; EXPRESSED DURING: 11 growth stages; CONTAINS InterPro DOMAIN/s: Myosin II heavy chain-like (InterPro:IPR009768); BEST Arabidopsis thaliana protein match is: microtubule-associated proteins 70-3 (TAIR…	25.1505	25.225	24.6848	25.0411	25.1337	24.8949	24.4202	24.5558	24.7559	24.8387	24.3929	24.5569	1	0.847496	0.609857	0.669951	0.769637	0.815094	0.598432	0.670479	0.961767	0.981266	1.00079	0.0315299	0.0840682	0.0111371	0.0376326	0.937783	0.618994	0.274189	1.20931	-0.115035	0.92336	0.389223	0.0676434	0.436666	0.010756	0.320868	0.789087	0.141399	-0.027148	0.981358	-0.514031	0.700263	-0.295418
441	AT1G15010	AT1G15010.1_S_19___2	AT1G15010	unknown protein; BEST Arabidopsis thaliana protein match is: unknown protein (TAIR:AT2G01300.1); Has 71 Blast hits to 71 proteins in 13 species: Archae - 0; Bacteria - 2; Metazoa - 0; Fungi - 0; Plants - 69; Viruses - 0; Other Eukaryotes - 0 (source: NCBI BLink).	23.6148	23.5824	23.535	23.5477	23.5549	23.5246	23.3089	23.2893	23.4988	23.0862	23.4401	23.578	1	0.979202	0.843237	0.83189	0.961902	0.72261	0.923516	1.01618	0.737959	1.0952	1.22153	0.189999	0.288103	0.549703	0.500073	0.257069	0.342763	0.150537	1.10998	-0.0186351	0.987166	0.169172	0.138937	0.853013	0.097313	0.544234	0.135125	0.169232	-0.158483	0.895967	-0.128205	0.914969	-0.0844966
442	AT1G15040	AT1G15040.1_S_301___1	AT1G15040	Class I glutamine amidotransferase-like superfamily protein; FUNCTIONS IN: hydrolase activity; INVOLVED IN: glutamine metabolic process; LOCATED IN: cellular_component unknown; EXPRESSED IN: hypocotyl, root; CONTAINS InterPro DOMAIN/s: Peptidase C26 (InterPro:IPR011697), Glutamine amidotransferase type 1 (InterPro:IPR017926); BEST Arabidopsis thaliana protein match is: Class I glutamine amidotran…	22.3447	22.3502	22.2803	22.4185	22.2852	22.5198	22.2777	22.3605	22.7473	22.5835	22.7569	22.3416	1	1.17656	0.994801	1.05352	1.37746	1.22964	1.38668	1.03984	1.04512	1.39393	0.987012	0.0448428	0.109197	0.851919	0.597404	0.496691	0.477935	-0.0123959	0.991445	0.246491	1.18632	-0.258887	0.913435	0.034744	0.026943	0.951025	0.0861373	0.0849228	0.0254451	1.01779	-0.0207619	0.985712	-0.085531
443	AT1G15130	AT1G15130.1_S_336___1	AT1G15130	Endosomal targeting BRO1-like domain-containing protein; CONTAINS InterPro DOMAIN/s: BRO1 (InterPro:IPR004328); Has 26948 Blast hits to 15985 proteins in 1003 species: Archae - 32; Bacteria - 2662; Metazoa - 9770; Fungi - 4642; Plants - 6039; Viruses - 612; Other Eukaryotes - 3191 (source: NCBI BLink).	24.6306	24.4616	24.7097	24.4917	25.0378	24.449	24.6198	24.7872	24.4727	24.4297	24.4673	24.2954	1	0.664887	0.748451	0.840542	0.675916	0.656072	0.673387	0.597716	0.986742	0.899708	0.711107	0.0295375	0.0800333	0.212095	0.307345	0.502278	0.480365	-0.150072	0.901205	-0.307168	0.808227	0.157096	0.18474	0.00828428	0.165391	0.278361	0.0297966	0.650983	-0.266949	0.831075	-0.114773	0.923527	-0.188976
444	AT1G15200	AT1G15200.1_S_281___1	AT1G15200	protein-protein interaction regulator family protein; CONTAINS InterPro DOMAIN/s: Pinin/SDK/memA protein (InterPro:IPR006786); Has 5330 Blast hits to 4034 proteins in 383 species: Archae - 10; Bacteria - 289; Metazoa - 2328; Fungi - 484; Plants - 229; Viruses - 50; Other Eukaryotes - 1940 (source: NCBI BLink).	22.6773	22.5564	22.4237	22.7641	22.586	22.7252	22.5581	22.5858	22.6288	22.6554	22.5346	22.6816	1	1.10129	0.980836	0.999874	1.03011	1.04923	0.965011	1.06851	0.952732	0.983865	1.06864	0.95964	0.624207	0.161099	0.260714	0.596354	0.518	-0.00841537	0.994184	0.0113146	1.00787	-0.0197299	0.903372	0.870348	0.776004	0.349414	0.928231	0.8	0.0149664	1.01043	-0.125218	0.916866	0.0464985
445	AT1G15230	AT1G15230.1_S_132___1	AT1G15230	unknown protein; FUNCTIONS IN: molecular_function unknown; INVOLVED IN: biological_process unknown; LOCATED IN: cellular_component unknown; EXPRESSED IN: 24 plant structures; EXPRESSED DURING: 15 growth stages; Has 26 Blast hits to 26 proteins in 12 species: Archae - 0; Bacteria - 0; Metazoa - 0; Fungi - 0; Plants - 26; Viruses - 0; Other Eukaryotes - 0 (source: NCBI BLink).	24.367	24.1146	23.9578	24.1548	23.3489	23.4588	23.2912	23.0668	23.4835	23.2944	23.545	23.4322	1	1.07918	0.960835	0.822432	1.0978	0.962978	1.14565	1.05949	0.892324	1.19235	1.28824	2.54751e-11	3.32837e-09	0.448716	0.456013	0.303134	0.374782	0.85714	1.81144	0.147366	1.10755	0.709774	2.74321e-11	0.145646	4.74897e-09	1.39897e-09	0.20835	1.88818e-07	-0.110474	0.926284	-0.135084	0.910617	-0.181799
446	AT1G15230	AT1G15230.1_S_138___1	AT1G15230	unknown protein; FUNCTIONS IN: molecular_function unknown; INVOLVED IN: biological_process unknown; LOCATED IN: cellular_component unknown; EXPRESSED IN: 24 plant structures; EXPRESSED DURING: 15 growth stages; Has 26 Blast hits to 26 proteins in 12 species: Archae - 0; Bacteria - 0; Metazoa - 0; Fungi - 0; Plants - 26; Viruses - 0; Other Eukaryotes - 0 (source: NCBI BLink).	26.3304	26.2702	26.2259	26.5566	26.2741	26.0072	26.0698	26.2511	26.3091	25.9552	25.9431	25.5991	1	0.831105	0.867963	0.984193	1.02458	0.801705	0.79503	0.626348	0.964626	0.915972	0.636408	0.0112708	0.0379884	0.362933	0.411294	0.230258	0.322208	0.195234	1.14491	-0.198883	0.871225	0.394117	0.126324	0.119561	0.00288416	0.560174	0.151116	0.00440101	-0.227	0.85441	-0.224889	0.855661	-0.168933
447	AT1G15280	AT1G15280.1_S_10___1	AT1G15280	CASC3/Barentsz eIF4AIII binding; FUNCTIONS IN: molecular_function unknown; INVOLVED IN: biological_process unknown; LOCATED IN: cytosol; EXPRESSED IN: 23 plant structures; EXPRESSED DURING: 13 growth stages; CONTAINS InterPro DOMAIN/s: CASC3/Barentsz eIF4AIII binding (InterPro:IPR018545); BEST Arabidopsis thaliana protein match is: CASC3/Barentsz eIF4AIII binding (TAIR:AT1G80000.2); Has 4070 Blas…	26.8408	26.9575	27.0998	26.9871	26.8722	26.9064	26.9424	27.0187	26.7002	26.9402	26.939	27.0683	1	1.02399	1.04989	1.10692	0.887596	1.04829	1.04737	1.14558	1.02373	0.997599	1.03493	0.705058	0.555139	0.0502288	0.118606	0.797639	0.582668	0.0363739	1.02553	-0.0230307	0.984163	0.0594046	0.612728	0.748395	0.409463	0.835637	0.802557	0.633473	0.130313	1.09453	0.189354	1.14025	0.220317
448	AT1G15280	AT1G15280.1_S_31___1	AT1G15280	CASC3/Barentsz eIF4AIII binding; FUNCTIONS IN: molecular_function unknown; INVOLVED IN: biological_process unknown; LOCATED IN: cytosol; EXPRESSED IN: 23 plant structures; EXPRESSED DURING: 13 growth stages; CONTAINS InterPro DOMAIN/s: CASC3/Barentsz eIF4AIII binding (InterPro:IPR018545); BEST Arabidopsis thaliana protein match is: CASC3/Barentsz eIF4AIII binding (TAIR:AT1G80000.2); Has 4070 Blas…	21.8656	21.5064	21.5446	21.6143	21.4978	21.7175	21.7411	21.402	21.5589	21.7741	21.5373	21.9842	1	1.16447	1.18367	0.935703	1.04323	1.21104	1.02769	1.40087	1.03999	0.868222	1.49713	0.569502	0.507846	0.968588	0.626313	0.138059	0.236741	0.0431395	1.03035	0.123991	1.08975	-0.080852	0.716145	0.298389	0.496311	0.329806	0.156489	0.26202	0.0252282	1.01764	-0.033128	0.977299	0.026035
449	AT1G15280	AT1G15280.1_S_49___1	AT1G15280	CASC3/Barentsz eIF4AIII binding; FUNCTIONS IN: molecular_function unknown; INVOLVED IN: biological_process unknown; LOCATED IN: cytosol; EXPRESSED IN: 23 plant structures; EXPRESSED DURING: 13 growth stages; CONTAINS InterPro DOMAIN/s: CASC3/Barentsz eIF4AIII binding (InterPro:IPR018545); BEST Arabidopsis thaliana protein match is: CASC3/Barentsz eIF4AIII binding (TAIR:AT1G80000.2); Has 4070 Blas…	25.2534	25.2043	25.2156	25.3744	25.4396	25.087	25.0546	25.3498	25.4841	25.3092	25.3576	25.5899	1	0.783134	0.765746	0.939646	1.03127	0.913584	0.944703	1.10978	1.16657	1.2337	1.18106	0.254571	0.340912	0.274299	0.355192	0.976836	0.628243	0.0291866	1.02044	0.202445	1.15065	-0.173259	0.823884	0.127198	0.190338	0.892401	0.570814	0.74985	-0.192217	0.87526	-0.183118	0.880797	0.0456576
450	AT1G15280	AT1G15280.1_S_49___2	AT1G15280	CASC3/Barentsz eIF4AIII binding; FUNCTIONS IN: molecular_function unknown; INVOLVED IN: biological_process unknown; LOCATED IN: cytosol; EXPRESSED IN: 23 plant structures; EXPRESSED DURING: 13 growth stages; CONTAINS InterPro DOMAIN/s: CASC3/Barentsz eIF4AIII binding (InterPro:IPR018545); BEST Arabidopsis thaliana protein match is: CASC3/Barentsz eIF4AIII binding (TAIR:AT1G80000.2); Has 4070 Blas…	24.7605	24.8116	25.2041	24.7674	24.8428	24.9288	25.0472	24.6959	24.7886	24.9831	25.0693	25.0976	1	1.06143	1.15224	0.903203	0.963124	1.10212	1.17	1.19314	1.03834	1.01541	1.32101	0.758019	0.571287	0.365284	0.412629	0.922537	0.615296	0.00720045	1.005	0.105944	1.0762	-0.0987433	0.963976	0.507323	0.536485	0.972833	0.795774	0.814082	0.110545	1.07964	0.309583	1.23935	0.0563576
451	AT1G15280	AT1G15280.1_S_4___2	AT1G15280	CASC3/Barentsz eIF4AIII binding; FUNCTIONS IN: molecular_function unknown; INVOLVED IN: biological_process unknown; LOCATED IN: cytosol; EXPRESSED IN: 23 plant structures; EXPRESSED DURING: 13 growth stages; CONTAINS InterPro DOMAIN/s: CASC3/Barentsz eIF4AIII binding (InterPro:IPR018545); BEST Arabidopsis thaliana protein match is: CASC3/Barentsz eIF4AIII binding (TAIR:AT1G80000.2); Has 4070 Blas…	27.7275	27.7725	28.0356	27.7279	28.0011	27.5492	27.7005	27.6771	27.6247	27.7182	27.938	27.6647	1	0.731051	0.811921	0.79883	0.77035	0.821957	0.957225	0.792021	1.12435	1.17896	0.991477	0.683032	0.548077	0.299572	0.372439	0.403307	0.433324	0.0839052	1.05988	0.00446115	1.0031	0.079444	0.439766	0.967131	0.464323	0.28682	0.313796	0.964089	-0.104477	0.930142	0.106944	1.07694	-0.0945231
452	AT1G15280	AT1G15280.1_S_52___1	AT1G15280	CASC3/Barentsz eIF4AIII binding; FUNCTIONS IN: molecular_function unknown; INVOLVED IN: biological_process unknown; LOCATED IN: cytosol; EXPRESSED IN: 23 plant structures; EXPRESSED DURING: 13 growth stages; CONTAINS InterPro DOMAIN/s: CASC3/Barentsz eIF4AIII binding (InterPro:IPR018545); BEST Arabidopsis thaliana protein match is: CASC3/Barentsz eIF4AIII binding (TAIR:AT1G80000.2); Has 4070 Blas…	25.3992	25.6061	25.5076	25.453	25.3576	25.609	25.4152	25.2503	25.3364	25.3742	25.5231	25.5473	1	1.19031	1.04067	0.928287	0.985352	1.01157	1.12154	1.14053	0.849835	1.0777	1.22864	0.460637	0.461644	0.163827	0.263418	0.21571	0.310369	0.0834799	1.05957	0.037248	1.02615	0.0462318	0.216343	0.578764	0.491141	0.580221	0.0843816	0.448455	0.165354	1.12144	0.117556	1.0849	0.052475
453	AT1G15290	AT1G15290.1_S_1106___1	AT1G15290	Tetratricopeptide repeat (TPR)-like superfamily protein; FUNCTIONS IN: binding; INVOLVED IN: biological_process unknown; LOCATED IN: cellular_component unknown; EXPRESSED IN: 24 plant structures; EXPRESSED DURING: 13 growth stages; CONTAINS InterPro DOMAIN/s: Tetratricopeptide-like helical (InterPro:IPR011990), Tetratricopeptide repeat-containing (InterPro:IPR013026), Tetratricopeptide repeat (In…	24.7913	24.664	24.6083	24.5683	25.0996	24.4628	24.7835	24.9398	25.0652	24.9023	25.0881	24.6501	1	0.643131	0.803231	0.89515	0.976424	0.872173	0.992025	0.732278	1.35614	1.23504	0.818051	0.139154	0.23793	0.202596	0.299237	0.473172	0.467431	-0.163465	0.892878	0.104976	1.07548	-0.268441	0.226551	0.435332	0.0498845	0.382703	0.282524	0.28566	-0.309014	0.807193	-0.158747	0.895803	-0.265984
454	AT1G15290	AT1G15290.1_S_617___1	AT1G15290	Tetratricopeptide repeat (TPR)-like superfamily protein; FUNCTIONS IN: binding; INVOLVED IN: biological_process unknown; LOCATED IN: cellular_component unknown; EXPRESSED IN: 24 plant structures; EXPRESSED DURING: 13 growth stages; CONTAINS InterPro DOMAIN/s: Tetratricopeptide-like helical (InterPro:IPR011990), Tetratricopeptide repeat-containing (InterPro:IPR013026), Tetratricopeptide repeat (In…	21.5856	21.9088	22.0182	21.8939	22.0881	22.1854	22.0361	21.8934	22.3009	22.2749	22.3165	22.5094	1	1.06977	0.964637	0.873775	1.15895	1.13822	1.17151	1.33911	1.06398	1.21446	1.53256	4.95894e-06	7.07547e-05	0.528177	0.491326	0.183175	0.281877	-0.199143	0.871068	0.299638	1.23084	-0.498781	0.0298891	0.00150162	9.97777e-07	0.047659	0.00669332	2.08494e-05	0.131498	1.09543	0.132063	1.09586	0.107371
455	AT1G15290	AT1G15290.1_T_255___1	AT1G15290	Tetratricopeptide repeat (TPR)-like superfamily protein; FUNCTIONS IN: binding; INVOLVED IN: biological_process unknown; LOCATED IN: cellular_component unknown; EXPRESSED IN: 24 plant structures; EXPRESSED DURING: 13 growth stages; CONTAINS InterPro DOMAIN/s: Tetratricopeptide-like helical (InterPro:IPR011990), Tetratricopeptide repeat-containing (InterPro:IPR013026), Tetratricopeptide repeat (In…	25.2438	25.0434	24.8762	24.6655	24.5911	25.1661	25.1191	24.553	24.4565	24.4772	24.947	24.5886	1	1.48975	1.44193	0.973938	0.910914	0.92409	1.27977	0.998311	0.6203	0.887542	1.02503	0.0648124	0.142357	0.135746	0.234215	0.152663	0.252177	0.0999496	1.07174	-0.240008	0.846741	0.339957	0.494362	0.104728	0.0233615	0.210879	0.201885	0.0349714	0.131785	1.09565	0.216969	1.16229	-0.161415
456	AT1G15340	AT1G15340.1_S_214___1	MBD10	methyl-CPG-binding domain 10 (MBD10); FUNCTIONS IN: methyl-CpG binding, DNA binding; INVOLVED IN: biological_process unknown; LOCATED IN: nucleus; EXPRESSED IN: 24 plant structures; EXPRESSED DURING: 13 growth stages; CONTAINS InterPro DOMAIN/s: DNA-binding, integrase-type (InterPro:IPR016177), Methyl-CpG DNA binding (InterPro:IPR001739); BEST Arabidopsis thaliana protein match is: methyl-CPG-bin…	23.2945	23.1715	22.8716	23.0191	22.8295	23.1015	22.7771	22.791	22.4508	22.2679	22.8578	22.6776	1	1.20742	0.964266	0.973624	0.769117	0.677514	1.0198	0.900055	0.561124	1.05759	0.924438	0.000495762	0.00305305	0.997249	0.632977	0.0881177	0.176177	0.214423	1.16024	-0.311226	0.805956	0.525649	0.0925083	0.0162287	0.000112124	0.353637	0.0150674	0.00026061	-0.0113525	0.992162	-0.0227881	0.984329	-0.029045
457	AT1G15340	AT1G15340.1_S_383___1	MBD10	methyl-CPG-binding domain 10 (MBD10); FUNCTIONS IN: methyl-CpG binding, DNA binding; INVOLVED IN: biological_process unknown; LOCATED IN: nucleus; EXPRESSED IN: 24 plant structures; EXPRESSED DURING: 13 growth stages; CONTAINS InterPro DOMAIN/s: DNA-binding, integrase-type (InterPro:IPR016177), Methyl-CpG DNA binding (InterPro:IPR001739); BEST Arabidopsis thaliana protein match is: methyl-CPG-bin…	24.7117	24.5439	24.4144	24.508	24.384	24.3492	24.3095	24.4143	24.1207	23.8943	24.2815	24.0737	1	0.976167	0.949639	1.02122	0.833162	0.712169	0.931369	0.806443	0.729556	0.980761	0.789685	7.02446e-05	0.000618619	0.63068	0.530376	0.485855	0.473151	0.180238	1.13307	-0.271729	0.828326	0.451968	0.0608018	0.00569495	1.51031e-05	0.335554	0.0366994	0.000172796	-0.143004	0.905632	-0.0703563	0.952403	-0.0734732
458	AT1G15340	AT1G15340.1_T_74___1	MBD10	methyl-CPG-binding domain 10 (MBD10); FUNCTIONS IN: methyl-CpG binding, DNA binding; INVOLVED IN: biological_process unknown; LOCATED IN: nucleus; EXPRESSED IN: 24 plant structures; EXPRESSED DURING: 13 growth stages; CONTAINS InterPro DOMAIN/s: DNA-binding, integrase-type (InterPro:IPR016177), Methyl-CpG DNA binding (InterPro:IPR001739); BEST Arabidopsis thaliana protein match is: methyl-CPG-bin…	24.028	24.3853	25.1267	24.7201	24.5158	24.426	24.8506	24.9195	24.3688	24.3357	24.2997	24.3654	1	0.939683	1.26129	1.32296	0.903135	0.882647	0.860936	0.901059	0.939303	0.682587	0.681091	0.00407961	0.0168931	0.000279064	0.00190999	0.0049502	0.019734	-0.112956	0.924691	-0.33558	0.792466	0.222623	0.250504	0.00115822	0.0263024	0.0668391	0.00507636	0.000443409	0.0781267	1.05565	0.454848	1.37064	0.364183
459	AT1G15400	AT1G15400.2_S_100___2	AT1G15400	unknown protein; FUNCTIONS IN: molecular_function unknown; INVOLVED IN: biological_process unknown; LOCATED IN: plasma membrane; EXPRESSED IN: 23 plant structures; EXPRESSED DURING: 13 growth stages; BEST Arabidopsis thaliana protein match is: unknown protein (TAIR:AT1G80180.1); Has 82 Blast hits to 82 proteins in 16 species: Archae - 0; Bacteria - 4; Metazoa - 0; Fungi - 0; Plants - 75; Viruses …	25.8515	25.6227	25.4948	25.7797	25.494	25.6643	25.5238	25.5481	24.8163	25.0528	25.3194	25.4364	1	1.12526	1.0209	1.03823	0.625152	0.736503	0.886016	0.960883	0.654516	0.867875	0.925505	1.24186e-05	0.000149939	0.387944	0.425163	0.0793504	0.163969	0.129627	1.09401	-0.401338	0.757156	0.530964	0.214619	0.00030463	4.80659e-06	0.375683	0.00142164	1.50433e-05	0.0593182	1.04197	0.0587466	1.04156	0.200816
460	AT1G15400	AT1G15400.2_S_107___1	AT1G15400	unknown protein; FUNCTIONS IN: molecular_function unknown; INVOLVED IN: biological_process unknown; LOCATED IN: plasma membrane; EXPRESSED IN: 23 plant structures; EXPRESSED DURING: 13 growth stages; BEST Arabidopsis thaliana protein match is: unknown protein (TAIR:AT1G80180.1); Has 82 Blast hits to 82 proteins in 16 species: Archae - 0; Bacteria - 4; Metazoa - 0; Fungi - 0; Plants - 75; Viruses …	26.4846	26.5638	26.4694	26.5631	26.1233	26.3742	26.3492	26.2746	25.9905	26.1824	26.2274	26.1417	1	1.18992	1.16949	1.11056	0.912067	1.04185	1.07482	1.01282	0.875562	0.919051	0.911992	6.08991e-05	0.000550458	0.246904	0.335153	0.928228	0.616682	0.239932	1.18094	-0.144799	0.904505	0.384732	0.00404417	0.0746182	1.37656e-05	0.0466054	0.494611	0.000420454	0.17402	1.1282	0.149185	1.10894	0.126991
461	AT1G15400	AT1G15400.2_S_107___2	AT1G15400	unknown protein; FUNCTIONS IN: molecular_function unknown; INVOLVED IN: biological_process unknown; LOCATED IN: plasma membrane; EXPRESSED IN: 23 plant structures; EXPRESSED DURING: 13 growth stages; BEST Arabidopsis thaliana protein match is: unknown protein (TAIR:AT1G80180.1); Has 82 Blast hits to 82 proteins in 16 species: Archae - 0; Bacteria - 4; Metazoa - 0; Fungi - 0; Plants - 75; Viruses …	25.825	25.5906	25.5272	25.8106	25.502	25.6781	25.5198	25.5741	25.218	25.1079	25.3613	25.4339	1	1.1298	1.01238	1.05121	0.821268	0.760948	0.907046	0.953886	0.673525	0.895951	0.907418	8.58833e-05	0.00072912	0.458417	0.460606	0.319824	0.385495	0.119861	1.08663	-0.288235	0.818903	0.408096	0.177892	0.00189229	2.57858e-05	0.259751	0.011032	0.000383746	-0.0561092	0.961855	-0.0455482	0.968922	0.0912141
462	AT1G15400	AT1G15400.2_S_16___1	AT1G15400	unknown protein; FUNCTIONS IN: molecular_function unknown; INVOLVED IN: biological_process unknown; LOCATED IN: plasma membrane; EXPRESSED IN: 23 plant structures; EXPRESSED DURING: 13 growth stages; BEST Arabidopsis thaliana protein match is: unknown protein (TAIR:AT1G80180.1); Has 82 Blast hits to 82 proteins in 16 species: Archae - 0; Bacteria - 4; Metazoa - 0; Fungi - 0; Plants - 75; Viruses …	25.2101	25.0811	25.1252	25.1801	25.1766	25.2009	24.8677	25.1319	24.7182	24.7946	24.8541	24.9289	1	1.01696	0.807231	0.969468	0.727774	0.767388	0.799653	0.842224	0.754587	0.990612	0.868748	0.000254629	0.00177227	0.541348	0.496715	0.399413	0.43128	0.0548609	1.03876	-0.270319	0.829136	0.32518	0.486992	0.00117214	0.000134229	0.496434	0.00506584	0.00280486	-0.00942457	0.993489	-0.085993	0.942136	0.0453051
463	AT1G15420	AT1G15420.2_T_21___1	AT1G15420	CONTAINS InterPro DOMAIN/s: Small-subunit processome, Utp12 (InterPro:IPR007148); Has 764 Blast hits to 656 proteins in 193 species: Archae - 0; Bacteria - 42; Metazoa - 237; Fungi - 154; Plants - 85; Viruses - 23; Other Eukaryotes - 223 (source: NCBI BLink).	22.5842	22.4843	22.3392	22.4166	22.4209	22.6106	22.6508	22.3142	22.6748	22.7351	22.6917	22.7186	1	1.1405	1.17273	0.928746	1.19247	1.24337	1.20645	1.22919	1.0902	1.02876	1.32349	0.0281638	0.0772025	0.720438	0.559946	0.593331	0.516878	-0.0430432	0.970605	0.205949	1.15344	-0.248992	0.655682	0.0368905	0.012495	0.406729	0.173549	0.118001	0.0500147	1.03528	0.000584174	1.00041	-0.0768146
464	AT1G15440	AT1G15440.2_S_235___1	PWP2	periodic tryptophan protein 2 (PWP2); FUNCTIONS IN: nucleotide binding; INVOLVED IN: biological_process unknown; LOCATED IN: CUL4 RING ubiquitin ligase complex; EXPRESSED IN: 24 plant structures; EXPRESSED DURING: 13 growth stages; CONTAINS InterPro DOMAIN/s: WD40 repeat 2 (InterPro:IPR019782), WD40 repeat, conserved site (InterPro:IPR019775), WD40 repeat (InterPro:IPR001680), Small-subunit proce…	24.3942	23.9507	24.026	24.2155	24.1121	24.119	24.0448	24.3808	24.3087	24.4393	24.3565	24.66	1	1.00478	0.954387	1.20467	1.14595	1.25452	1.1846	1.46196	1.24855	1.24122	1.21358	0.0661983	0.144498	0.306669	0.377088	0.79643	0.582329	-0.0175682	0.987897	0.276956	1.21164	-0.294524	0.899085	0.0500868	0.0376931	0.774526	0.395795	0.140412	-0.102036	0.931717	-0.129231	0.914319	0.147082
465	AT1G15440	AT1G15440.2_S_653___1	PWP2	periodic tryptophan protein 2 (PWP2); FUNCTIONS IN: nucleotide binding; INVOLVED IN: biological_process unknown; LOCATED IN: CUL4 RING ubiquitin ligase complex; EXPRESSED IN: 24 plant structures; EXPRESSED DURING: 13 growth stages; CONTAINS InterPro DOMAIN/s: WD40 repeat 2 (InterPro:IPR019782), WD40 repeat, conserved site (InterPro:IPR019775), WD40 repeat (InterPro:IPR001680), Small-subunit proce…	25.6168	25.2365	25.8877	25.4965	25.8409	25.4939	25.6376	25.7763	25.7143	25.7043	25.7987	25.607	1	0.786209	0.868546	0.956197	0.915953	0.909641	0.971141	0.850289	1.157	1.11812	0.88924	0.397879	0.43047	0.144979	0.244164	0.463042	0.462765	-0.127818	0.915215	0.0188631	1.01316	-0.146681	0.277763	0.871976	0.213824	0.328789	0.714304	0.346645	-0.245767	0.843367	0.0506401	1.03572	-0.0974387
466	AT1G15750	AT1G15750.4_S_214___1	WSIP1	TOPLESS (TPL); FUNCTIONS IN: protein binding, transcription repressor activity, protein homodimerization activity; INVOLVED IN: xylem and phloem pattern formation, response to auxin stimulus, primary shoot apical meristem specification, jasmonic acid mediated signaling pathway; LOCATED IN: cytosol, nucleus; EXPRESSED IN: 27 plant structures; EXPRESSED DURING: 15 growth stages; CONTAINS InterPro D…	29.8406	29.6415	29.7595	29.6483	30.0279	29.6757	29.67	29.6606	29.8363	29.8512	29.5903	29.3497	1	0.783356	0.780296	0.775188	0.875639	0.884696	0.738369	0.624909	1.12937	0.946268	0.806139	0.482284	0.471554	0.00832936	0.0299029	0.316843	0.383613	-0.036062	0.975314	-0.101664	0.931958	0.0656019	0.672225	0.235982	0.442482	0.817014	0.221455	0.245177	-0.17886	0.883401	-0.228333	0.85362	-0.348811
467	AT1G15750	AT1G15750.4_S_684___1	WSIP1	TOPLESS (TPL); FUNCTIONS IN: protein binding, transcription repressor activity, protein homodimerization activity; INVOLVED IN: xylem and phloem pattern formation, response to auxin stimulus, primary shoot apical meristem specification, jasmonic acid mediated signaling pathway; LOCATED IN: cytosol, nucleus; EXPRESSED IN: 27 plant structures; EXPRESSED DURING: 15 growth stages; CONTAINS InterPro D…	25.7722	25.8072	25.8026	25.6957	25.9306	25.754	25.7925	25.9482	25.8768	25.9062	25.9301	26.1958	1	0.884798	0.908691	1.01227	0.963375	0.983237	0.999627	1.2018	1.11126	1.10007	1.18723	0.0458693	0.11102	0.56871	0.50754	0.476358	0.46888	-0.0868829	0.941555	0.120891	1.08741	-0.207774	0.291014	0.143932	0.0139061	0.491202	0.415146	0.0409467	-0.037401	0.974409	-0.018151	0.987497	0.0867066
468	AT1G15750	AT1G15750.4_S_684___2	WSIP1	TOPLESS (TPL); FUNCTIONS IN: protein binding, transcription repressor activity, protein homodimerization activity; INVOLVED IN: xylem and phloem pattern formation, response to auxin stimulus, primary shoot apical meristem specification, jasmonic acid mediated signaling pathway; LOCATED IN: cytosol, nucleus; EXPRESSED IN: 27 plant structures; EXPRESSED DURING: 15 growth stages; CONTAINS InterPro D…	24.287	24.0901	24.0105	24.1316	24.0994	24.0576	23.9591	23.9559	23.9742	23.9514	23.9796	24.0634	1	0.971427	0.90733	0.905355	0.916904	0.902488	0.920325	0.975369	0.929033	1.01432	1.07733	0.101545	0.193842	0.365642	0.412832	0.697089	0.552609	0.111799	1.08058	-0.0258439	0.982246	0.137643	0.100641	0.700495	0.0447496	0.428676	0.703309	0.161295	-0.0871977	0.941349	-0.137142	0.909319	-0.0698655
469	AT1G15750	AT1G15750.4_S_685___1	WSIP1	TOPLESS (TPL); FUNCTIONS IN: protein binding, transcription repressor activity, protein homodimerization activity; INVOLVED IN: xylem and phloem pattern formation, response to auxin stimulus, primary shoot apical meristem specification, jasmonic acid mediated signaling pathway; LOCATED IN: cytosol, nucleus; EXPRESSED IN: 27 plant structures; EXPRESSED DURING: 15 growth stages; CONTAINS InterPro D…	24.4254	24.5371	24.4293	24.5686	24.6037	24.4325	24.4093	24.384	24.3873	24.4334	24.597	24.6709	1	0.888082	0.873947	0.858705	0.860711	0.888632	0.995338	1.04768	1.00062	1.1389	1.22007	0.631298	0.530593	0.757444	0.571117	0.15586	0.255443	0.032732	1.02295	0.0647757	1.04592	-0.0320437	0.628483	0.340007	0.635704	0.382491	0.0748927	0.593855	-0.0044923	0.996891	0.00638426	1.00444	0.068998
470	AT1G15750	AT1G15750.4_S_685___2	WSIP1	TOPLESS (TPL); FUNCTIONS IN: protein binding, transcription repressor activity, protein homodimerization activity; INVOLVED IN: xylem and phloem pattern formation, response to auxin stimulus, primary shoot apical meristem specification, jasmonic acid mediated signaling pathway; LOCATED IN: cytosol, nucleus; EXPRESSED IN: 27 plant structures; EXPRESSED DURING: 15 growth stages; CONTAINS InterPro D…	25.4209	25.38	25.6511	25.6506	25.6572	25.3216	25.6346	25.5826	25.6855	25.4186	25.479	25.4974	1	0.792467	0.984475	0.949603	1.01981	0.847557	0.883797	0.895154	1.06952	0.897733	0.942661	0.950954	0.622147	0.161726	0.261338	0.675844	0.545725	-0.023377	0.983927	-0.0288914	0.980173	0.00551443	0.809964	0.766352	0.954751	0.787099	0.890308	0.510888	-0.21449	0.861851	0.000352979	1.00024	-0.0110074
471	AT1G15750	AT1G15750.4_S_705___1	WSIP1	TOPLESS (TPL); FUNCTIONS IN: protein binding, transcription repressor activity, protein homodimerization activity; INVOLVED IN: xylem and phloem pattern formation, response to auxin stimulus, primary shoot apical meristem specification, jasmonic acid mediated signaling pathway; LOCATED IN: cytosol, nucleus; EXPRESSED IN: 27 plant structures; EXPRESSED DURING: 15 growth stages; CONTAINS InterPro D…	28.2207	28.0616	28.443	28.2728	28.0465	28.085	28.2991	28.5953	28.2224	27.7091	28.4189	28.181	1	1.0271	1.19141	1.46292	1.12974	0.791467	1.29456	1.09777	0.770583	1.08657	0.750393	0.775193	0.576289	0.204642	0.301004	0.880713	0.604861	-0.00696688	0.995183	-0.123623	0.91788	0.116656	0.971519	0.527254	0.5507	0.903293	0.668446	0.925403	-0.211311	0.863752	0.223827	1.16783	0.186525
472	AT1G15750	AT1G15750.4_T_286___1	WSIP1	TOPLESS (TPL); FUNCTIONS IN: protein binding, transcription repressor activity, protein homodimerization activity; INVOLVED IN: xylem and phloem pattern formation, response to auxin stimulus, primary shoot apical meristem specification, jasmonic acid mediated signaling pathway; LOCATED IN: cytosol, nucleus; EXPRESSED IN: 27 plant structures; EXPRESSED DURING: 15 growth stages; CONTAINS InterPro D…	27.2745	27.2951	27.1276	26.8903	26.8555	27.1947	27.0901	26.5866	26.9644	26.9909	27.1194	27.2527	1	1.26508	1.17659	0.829938	1.07842	1.09839	1.20073	1.31697	0.868233	1.02051	1.58683	0.252457	0.339336	0.380671	0.421206	0.274759	0.355517	0.215154	1.16083	0.150128	1.10967	0.0650264	0.107323	0.257854	0.622173	0.408739	0.142162	0.338435	0.128744	1.09334	0.0808728	1.05766	-0.121622
473	AT1G15780	AT1G15780.1_S_1138___1	MED15A	unknown protein; BEST Arabidopsis thaliana protein match is: unknown protein (TAIR:AT2G10440.1); Has 103701 Blast hits to 43153 proteins in 1828 species: Archae - 30; Bacteria - 7385; Metazoa - 38639; Fungi - 11531; Plants - 7727; Viruses - 307; Other Eukaryotes - 38082 (source: NCBI BLink).	22.3477	22.4311	22.4374	22.4243	22.5192	22.5196	22.4633	22.5246	22.5455	22.4564	22.5356	22.3121	1	1.00033	0.962037	1.00381	1.01839	0.957451	1.01148	0.866273	0.957135	1.0514	0.862985	0.628025	0.529442	0.955704	0.623275	0.931677	0.617519	-0.0965706	0.935254	-0.0442989	0.969761	-0.0522717	0.337827	0.658962	0.602666	0.875587	0.845376	0.815263	-0.00173524	0.998798	0.00801532	1.00557	-0.0504628
474	AT1G15780	AT1G15780.1_S_920___1	MED15A	unknown protein; BEST Arabidopsis thaliana protein match is: unknown protein (TAIR:AT2G10440.1); Has 103701 Blast hits to 43153 proteins in 1828 species: Archae - 30; Bacteria - 7385; Metazoa - 38639; Fungi - 11531; Plants - 7727; Viruses - 307; Other Eukaryotes - 38082 (source: NCBI BLink).	22.6061	22.6987	23.0178	22.9863	22.9164	22.8506	22.7475	23.0036	22.3979	22.8419	22.4898	23.0489	1	0.955425	0.889545	1.0623	0.698098	0.949641	0.744004	1.09616	0.993945	0.836387	1.03187	0.0975008	0.188644	0.00461362	0.0186493	0.0372722	0.0952698	-0.0523268	0.96438	-0.184938	0.879687	0.132611	0.54681	0.0370602	0.130632	0.184555	0.0343414	0.0308938	0.156948	1.11493	0.111579	1.08041	0.372789
475	AT1G15820	AT1G15820.1_S_171___1	LHCB6	light harvesting complex photosystem II subunit 6 (LHCB6); FUNCTIONS IN: chlorophyll binding; INVOLVED IN: photosynthesis, nonphotochemical quenching; LOCATED IN: in 7 components; EXPRESSED IN: 24 plant structures; EXPRESSED DURING: 14 growth stages; CONTAINS InterPro DOMAIN/s: Chlorophyll A-B binding protein (InterPro:IPR001344); BEST Arabidopsis thaliana protein match is: photosystem I light ha…	23.9122	23.9011	23.7662	23.8237	23.8991	23.8426	23.8302	23.5451	24.2105	23.7107	23.7677	24.1693	1	0.96161	0.95337	0.78241	1.24091	0.877545	0.912913	1.20597	0.912578	0.957564	1.54135	0.400861	0.432042	0.51837	0.487233	0.481118	0.47103	0.0715273	1.05083	0.185264	1.13703	-0.113737	0.603693	0.182249	0.410137	0.886531	0.166775	0.52125	-0.189165	0.877113	-0.219268	0.859001	-0.161234
476	AT1G15820	AT1G15820.1_T_181___1	LHCB6	light harvesting complex photosystem II subunit 6 (LHCB6); FUNCTIONS IN: chlorophyll binding; INVOLVED IN: photosynthesis, nonphotochemical quenching; LOCATED IN: in 7 components; EXPRESSED IN: 24 plant structures; EXPRESSED DURING: 14 growth stages; CONTAINS InterPro DOMAIN/s: Chlorophyll A-B binding protein (InterPro:IPR001344); BEST Arabidopsis thaliana protein match is: photosystem I light ha…	24.7896	24.7117	24.8325	24.7311	25.011	24.8878	24.7894	24.5222	25.3669	25.1293	25.2315	25.056	1	0.918168	0.857632	0.712597	1.27977	1.08548	1.16513	1.03164	1.18222	1.35854	1.44772	0.000188032	0.00138345	0.1403	0.239168	0.800557	0.583485	-0.036401	0.975084	0.393306	1.3134	-0.429707	0.73019	0.000478631	0.000161201	0.587318	0.00948868	0.00421265	-0.146229	0.903609	-0.104709	0.929992	-0.286095
477	AT1G15820	AT1G15820.1_T_43___1	LHCB6	light harvesting complex photosystem II subunit 6 (LHCB6); FUNCTIONS IN: chlorophyll binding; INVOLVED IN: photosynthesis, nonphotochemical quenching; LOCATED IN: in 7 components; EXPRESSED IN: 24 plant structures; EXPRESSED DURING: 14 growth stages; CONTAINS InterPro DOMAIN/s: Chlorophyll A-B binding protein (InterPro:IPR001344); BEST Arabidopsis thaliana protein match is: photosystem I light ha…	24.5148	24.7104	24.5002	24.4425	24.963	24.7285	24.604	24.5722	25.1504	25.108	25.3258	25.1203	1	0.849943	0.779679	0.762671	1.13869	1.10571	1.28584	1.11514	1.30092	1.64919	1.46215	5.39453e-08	1.75126e-06	0.459772	0.46124	0.364002	0.411902	-0.174962	0.885791	0.45919	1.37477	-0.634152	0.069275	1.22433e-05	1.87368e-08	0.186151	0.000149944	7.6979e-07	-0.0271093	0.981385	-0.0661018	0.955216	-0.164421
478	AT1G15930	AT1G15930.2_S_135___1	RPS12A	Ribosomal protein L7Ae/L30e/S12e/Gadd45 family protein; FUNCTIONS IN: structural constituent of ribosome; INVOLVED IN: response to cadmium ion, response to salt stress, translation; LOCATED IN: cytosolic small ribosomal subunit, cytosolic ribosome; EXPRESSED IN: 23 plant structures; EXPRESSED DURING: 13 growth stages; CONTAINS InterPro DOMAIN/s: Ribosomal protein S12e (InterPro:IPR000530), Riboso…	23.4659	23.4485	23.6055	23.6284	23.2953	23.4577	23.5504	23.8762	23.7674	23.545	23.8539	23.0922	1	1.11919	1.19342	1.49582	1.38713	1.18902	1.47292	0.868719	1.06239	1.23419	0.580765	0.984575	0.630043	0.753967	0.570091	0.173396	0.272703	-0.00779369	0.994612	0.0197551	1.01379	-0.0275488	0.961603	0.902882	0.864894	0.922755	0.0765339	0.375425	-0.0257611	0.982302	0.160428	1.11762	0.0227742
479	AT1G15930	AT1G15930.2_S_2___1	RPS12A	Ribosomal protein L7Ae/L30e/S12e/Gadd45 family protein; FUNCTIONS IN: structural constituent of ribosome; INVOLVED IN: response to cadmium ion, response to salt stress, translation; LOCATED IN: cytosolic small ribosomal subunit, cytosolic ribosome; EXPRESSED IN: 23 plant structures; EXPRESSED DURING: 13 growth stages; CONTAINS InterPro DOMAIN/s: Ribosomal protein S12e (InterPro:IPR000530), Riboso…	27.0456	27.1037	27.63	28.0784	27.3629	26.9607	27.4002	26.8584	27.6991	27.2033	27.083	27.6368	1	0.756726	1.02623	0.70494	1.26245	0.895301	0.823662	1.20909	1.18312	0.802607	1.71516	0.348221	0.402773	0.435977	0.449852	0.216737	0.311221	0.318862	1.24735	0.259983	1.19746	0.0588781	0.173983	0.266109	0.799953	0.118035	0.402352	0.37208	-0.279973	0.823606	0.00187591	1.0013	0.155351
480	AT1G15930	AT1G15930.2_S_94___1	RPS12A	Ribosomal protein L7Ae/L30e/S12e/Gadd45 family protein; FUNCTIONS IN: structural constituent of ribosome; INVOLVED IN: response to cadmium ion, response to salt stress, translation; LOCATED IN: cytosolic small ribosomal subunit, cytosolic ribosome; EXPRESSED IN: 23 plant structures; EXPRESSED DURING: 13 growth stages; CONTAINS InterPro DOMAIN/s: Ribosomal protein S12e (InterPro:IPR000530), Riboso…	22.305	22.7883	22.3097	22.2471	22.184	22.5972	22.2522	22.2359	22.1462	22.6479	22.2601	22.3497	1	1.3316	1.04835	1.03657	0.974087	1.37922	1.0541	1.1217	1.03576	1.00549	1.08213	0.672609	0.544658	0.00167383	0.00822009	0.982273	0.629508	0.0952287	1.06823	0.0336444	1.02359	0.0615843	0.382312	0.756755	0.571189	0.881406	0.984767	0.869579	0.466053	1.38133	0.0622419	1.04409	0.0658237
481	AT1G15940	AT1G15940.1_S_290___1	AT1G15940	Tudor/PWWP/MBT superfamily protein; FUNCTIONS IN: binding; INVOLVED IN: biological_process unknown; EXPRESSED IN: 25 plant structures; EXPRESSED DURING: 15 growth stages; CONTAINS InterPro DOMAIN/s: Armadillo-type fold (InterPro:IPR016024); BEST Arabidopsis thaliana protein match is: Tudor/PWWP/MBT superfamily protein (TAIR:AT1G80810.1); Has 113244 Blast hits to 64070 proteins in 2877 species: Ar…	25.2473	25.2944	25.199	25.2946	25.3073	25.2875	25.2047	25.2551	24.9727	25.3138	25.1538	25.345	1	0.98636	0.931398	0.964487	0.793012	1.00454	0.899098	1.02647	1.01843	0.965321	1.06426	0.551322	0.500718	0.23084	0.322672	0.412016	0.437837	-0.00482702	0.99666	-0.0673262	0.954405	0.0624992	0.944034	0.329914	0.365436	0.990744	0.177838	0.380232	0.122831	1.08887	0.0101087	1.00703	0.122494
[truncated: 7,481 more rows]
[truncated: 10 more columns]

## Sheet: T3 vs T0
					mat1																													mat2
[truncated: 7,964 more rows]
[truncated: 10 more columns]

## Sheet: T10 vs T0
					mat1																													mat2
[truncated: 7,964 more rows]
[truncated: 10 more columns]
