# Supplementary material for: A sequential MAP kinase cascade regulates mechanical signalling
Source: Nat Commun. 2026 Jul 1;17:5729. doi: 10.1038/s41467-026-74994-x (PMC13324856; doi:10.1038/s41467-026-74994-x)
Supplement: Supplementary file 15 — Supplementary Data 13 [file 41467_2026_74994_MOESM15_ESM.xlsx]

## Sheet: Cluster 1
Gene name - phosphosites	COL_T0/COL-T0	COL_T01/COL-T0	COL_T3/COL-T0	COL_T10/COL-T0
AT3G52870 (AT3G52870.1_S_440___1)	1	1.64438	5.87089	10.3019
AT1G24160 (AT1G24160.2_S_58___1)	1	1.4223	3.73197	6.5809
AT3G13990 (AT3G13990.2_S_246___1)	1	1.42757	2.08201	3.96965
RLK (AT2G37710.1_T_505___2)	1	1.11073	2.98105	3.32678
PIRL9 (AT3G11330.1_S_489___1)	1	1.16309	1.91007	3.16411
SEC5A (AT1G76850.1_T_989___1)	1	1.4469	2.25624	3.08757
AT2G33830 (AT2G33830.1_S_45___2)	1	1.19554	1.6018	3.06442
ATAILP1 (AT5G19140.1_S_21___1)	1	1.15805	1.88839	3.05017
AT2G33830 (AT2G33830.1_T_50___2)	1	1.25125	1.38477	2.5729
AT4G01810 (AT4G01810.3_S_35___1)	1	1.0123	1.71248	2.55367
KAPP (AT5G19280.1_S_171___1)	1	1.14226	1.50148	2.54585
AT4G29190 (AT4G29190.1_S_198___1)	1	1.03308	2.11351	2.4521
COR78 (AT5G52310.1_S_662___1)	1	1.11258	1.67257	2.32512
AT4G29190 (AT4G29190.1_S_271___1)	1	1.14654	1.72722	2.24267
DCAF1 (AT4G31160.1_S_349___1)	1	1.14494	1.64445	2.21431
AT5G12850 (AT5G12850.1_S_516___1)	1	1.32404	1.89743	2.09339
NEDD1 (AT5G05970.1_S_620___1)	1	1.02318	1.65678	1.99919
AT5G60460 (AT5G60460.2_S_59___1)	1	1.83442	1.48897	1.98807
ATML1 (AT4G21750.4_S_100___1)	1	1.19261	1.55791	1.98177
CDPK19 (AT5G19450.2_S_36___1)	1	1.19634	1.61457	1.86793
PXN (AT2G39970.1_S_155___1)	1	1.11974	1.28548	1.83825
AT1G28280 (AT1G28280.2_S_215___1)	1	1.0693	1.63774	1.82684
AT2G41900 (AT2G41900.1_S_544___1)	1	1.11984	1.16732	1.7156
AT1G21380 (AT1G21380.1_T_466___1)	1	1.07497	1.1201	1.69906
NMT3 (AT1G73600.2_S_11___1)	1	1.05914	1.30661	1.59797
PLDGAMMA1 (AT4G11850.1_S_680___1)	1	1.00799	1.31568	1.39929
AT4G28080 (AT4G28080.1_S_1360___1)	1	1.52995	3.99579	5.6691
XIK (AT5G20490.3_S_990___1)	1	1.22124	2.10911	5.47463
AT4G31430 (AT4G31430.3_S_239___1)	1	1.15813	3.0355	5.19725
F2KP (AT1G07110.1_S_276___1)	1	1.09387	3.25996	5.0557
PPC4-2 (AT2G25070.2_S_131___1)	1	1.3429	2.54657	4.93632
AT3G58600 (AT3G58600.1_S_246___1)	1	1.36928	3.02749	4.90504
ATMRP10 (AT3G62700.1_S_897___1)	1	1.60952	2.57982	4.36033
AT5G18230 (AT5G18230.3_S_404___1)	1	1.09456	3.41447	4.07147
MLP423 (AT1G24020.2_S_64___1)	1	1.25659	2.07672	3.87266
AT3G05000 (AT3G05000.1_T_121___1)	1	1.17915	1.86262	3.78434
AT4G39680 (AT4G39680.2_S_436___2)	1	1.09012	2.28386	3.62228
FAB1B (AT3G14270.2_S_1321___1)	1	1.04393	2.22329	3.57107
AT1G11360 (AT1G11360.4_S_24___2)	1	1.03429	1.64227	3.46198
AT5G48370 (AT5G48370.2_S_3___1)	1	1.11817	2.33609	3.45405
AT2G32240 (AT2G32240.1_S_1274___1)	1	1.39603	2.48624	3.33113
AT4G39680 (AT4G39680.2_T_417___2)	1	1.26195	2.58885	3.29171
GLU1 (AT5G04140.1_S_85___1)	1	1.1541	2.20156	3.24232
EIF4G (AT3G60240.2_S_1525___1)	1	1.2984	1.78306	3.16326
AT1G20770 (AT1G20770.2_S_135___1)	1	1.23489	2.06762	2.8843
AT1G27430 (AT1G27430.2_S_33___1)	1	1.06609	2.0693	2.88363
AT4G39680 (AT4G39680.2_T_421___2)	1	1.14384	2.28409	2.86779
ZFN1 (AT3G02830.2_S_164___1)	1	1.23397	1.73507	2.85947
AT3G03570 (AT3G03570.1_T_214___1)	1	1.06205	1.71793	2.82776
AT4G00752 (AT4G00752.1_S_224___1)	1	1.19411	2.65248	2.81799
AT3G51120 (AT3G51120.1_S_1205___1)	1	1.24234	2.56973	2.80764
AT4G37210 (AT4G37210.1_S_432___1)	1	1.00198	2.07819	2.71629
SDG29 (AT5G53430.1_S_15___1)	1	1.49109	1.99104	2.651
VCS (AT3G13300.3_S_736___1)	1	1.26298	1.94275	2.61499
CPK5 (AT4G35310.2_S_548___2)	1	2.12532	1.6806	2.6049
ARA4 (AT2G43130.1_S_186___1)	1	1.85569	1.84963	2.59872
ADL3 (AT1G59610.1_S_844___1)	1	1.44747	1.83883	2.59851
VIK (AT1G14000.1_S_23___1)	1	1.12545	1.38329	2.58987
AT3G52870 (AT3G52870.1_S_408___1)	1	1.84972	1.61875	2.57853
F2KP (AT1G07110.1_S_216___2)	1	1.32983	1.8661	2.55256
AKIN10 (AT3G01090.3_S_364___1)	1	1.22613	2.0277	2.55008
PC-MYB1 (AT4G32730.5_S_873___1)	1	1.21787	2.18906	2.52876
AT4G24840 (AT4G24840.1_S_8___1)	1	1.13572	1.46891	2.51737
AT3G05900 (AT3G05900.1_T_7___1)	1	1.25267	1.97333	2.37354
MLP28 (AT1G70830.1_T_178___2)	1	1.06771	1.60178	2.36393
ATR1 (AT4G24520.1_S_275___1)	1	1.85608	1.68924	2.35801
AT4G31860 (AT4G31860.1_S_131___1)	1	1.13209	1.88728	2.35054
SCD1 (AT1G49040.4_S_770___1)	1	1.13393	1.34003	2.34116
GOS12 (AT2G45200.1_S_146___1)	1	1.39964	1.70794	2.32254
CID7 (AT2G26280.6_S_172___1)	1	1.48793	1.58497	2.30955
AT1G34220 (AT1G34220.2_S_498___2)	1	1.23354	1.66812	2.27673
ECT2 (AT3G13460.2_S_19___1)	1	1.46549	1.22176	2.27497
AT1G34220 (AT1G34220.2_S_495___2)	1	1.23018	1.66547	2.26311
LUH (AT2G32700.6_S_211___1)	1	1.31264	2.04397	2.24658
AT2G41900 (AT2G41900.1_S_613___1)	1	1.1458	1.63693	2.2359
AT4G13730 (AT4G13730.2_S_194___1)	1	1.45183	1.42115	2.17889
AT1G19480 (AT1G19480.2_S_103___1)	1	1.08135	1.70524	2.1348
AT5G41950 (AT5G41950.1_S_214___1)	1	1.01191	1.43906	2.12677
CLUB (AT5G54440.1_S_900___1)	1	1.29489	1.71888	2.09355
AT4G24690 (AT4G24690.1_S_178___1)	1	1.08933	2.00829	2.07333
AT1G62330 (AT1G62330.1_S_30___2)	1	1.17365	1.36312	2.07054
IQD14 (AT2G43680.5_S_196___2)	1	1.30341	1.71903	2.05999
AT2G32980 (AT2G32980.1_T_224___1)	1	1.24604	1.65758	2.05519
AT2G20550 (AT2G20550.2_S_41___1)	1	1.31514	1.8599	2.04498
AT1G73980 (AT1G73980.3_S_437___1)	1	1.34473	1.73343	2.03852
APUM5 (AT3G20250.1_S_479___1)	1	1.16399	1.85343	2.02271
iqd32 (AT1G19870.1_S_369___1)	1	1.24891	1.34561	2.02237
BIG2 (AT3G60860.1_S_1307___1)	1	1.16304	1.61619	2.00158
XIK (AT5G20490.3_S_1451___1)	1	1.38627	1.55096	1.94697
MUM4 (AT1G53500.1_T_371___1)	1	1.01439	1.13673	1.90071
AT2G33830 (AT2G33830.1_T_51___2)	1	1.06204	1.76975	1.89822
UXS3 (AT5G59290.1_S_16___1)	1	1.2835	1.44888	1.88435
AT1G51805 (AT1G51805.2_S_528___1)	1	1.46229	1.43136	1.85329
pEARLI4 (AT2G20960.4_S_146___1)	1	1.40318	1.42026	1.83173
AT1G18740 (AT1G18740.1_S_205___1)	1	1.36314	1.55674	1.82713
AML1 (AT5G61960.9_S_534___1)	1	1.26564	1.1017	1.8267
DGK5 (AT2G20900.3_S_445___1)	1	1.38558	1.43891	1.81734
AT3G53390 (AT3G53390.1_T_75___1)	1	1.05477	1.33024	1.81129
PBS1 (AT5G13160.1_S_405___2)	1	1.14889	1.07645	1.7843
KING1 (AT3G48530.1_S_14___3)	1	1.58346	1.34983	1.78191
BHLH122 (AT1G51140.1_T_199___1)	1	1.1661	1.56639	1.77396
AT3G54680 (AT3G54680.1_S_129___1)	1	1.14585	1.36526	1.76166
ATMIN7 (AT3G43300.2_S_1385___1)	1	1.00064	1.26166	1.6671
AtMC4 (AT1G79340.1_S_296___1)	1	1.18674	1.45099	1.64659
KING1 (AT3G48530.1_S_19___2)	1	1.16673	1.49082	1.63383
IQD14 (AT2G43680.5_S_216___2)	1	1.04386	1.58202	1.62088
ATPLC2 (AT3G08510.4_S_280___1)	1	1.24327	1.3727	1.56751
FIP2 (AT4G17060.1_S_47___1)	1	1.22974	1.28093	1.55222
CBSCBSPB1 (AT5G63490.2_S_44___1)	1	1.0148	1.20298	1.53818
GOS12 (AT2G45200.1_S_51___1)	1	1.22321	1.2177	1.52754
AT3G10770 (AT3G10770.2_S_202___1)	1	1.27106	1.16537	1.50655
RLK902 (AT3G17840.1_S_331___1)	1	1.02197	1.20852	1.47463
AT1G11360 (AT1G11360.4_S_239___1)	1	1.14275	1.18191	1.30842
AT4G38710 (AT4G38710.1_S_300___1)	1	1.69863	6.19583	7.31975
AT3G49800 (AT3G49800.1_S_369___1)	1	3.55053	3.97014	5.38331
AT2G31370 (AT2G31370.5_S_18___1)	1	1.81258	2.75165	3.16049
SE (AT2G27100.1_S_689___1)	1	1.51808	2.51335	2.73465
PUB3 (AT3G54790.2_S_355___1)	1	1.08746	2.75144	2.58729
AT5G12850 (AT5G12850.1_S_502___1)	1	1.66671	2.32062	2.56558
ATPCAP1 (AT4G20260.9_T_206___1)	1	1.51923	2.17819	2.35676
LTI29 (AT1G20450.2_T_220___1)	1	1.42391	2.33202	2.34458
AT5G38640 (AT5G38640.1_S_88___1)	1	1.28315	2.37563	2.27316
AT3G02890 (AT3G02890.2_S_254___1)	1	1.35608	2.13113	2.20125
MOS1 (AT4G24680.5_S_72___1)	1	1.38461	2.19812	2.18861
F2KP (AT1G07110.1_T_226___2)	1	1.40164	2.12616	2.13393
AT2G11890 (AT2G11890.2_S_65___1)	1	1.34888	1.92593	2.0684
AT4G01290 (AT4G01290.2_S_472___1)	1	1.43238	1.99535	2.06413
emb2386 (AT1G02780.1_T_200___1)	1	1.07508	2.13024	2.04995
AT1G28280 (AT1G28280.2_T_234___1)	1	1.37315	1.8088	1.98649
KCA1 (AT5G10470.1_T_698___1)	1	1.13884	1.99949	1.88678
ATMRP10 (AT3G62700.1_S_938___1)	1	1.13734	1.84062	1.8829
ATNUC-L1 (AT1G48920.1_S_305___1)	1	1.13375	1.87666	1.82895
GRF6 (AT5G10450.1_S_219___1)	1	1.2287	1.55928	1.64545
AT3G12020 (AT3G12020.4_S_577___1)	1	1.02261	1.66628	1.58367
CHUP1 (AT3G25690.6_T_517___1)	1	1.13135	1.54224	1.5231
AT1G27030 (AT1G27030.1_S_10___1)	1	1.18405	1.48704	1.50044
IQD14 (AT2G43680.5_S_212___2)	1	1.08234	1.5551	1.49905
AT4G11270 (AT4G11270.2_S_1002___2)	1	1.16267	1.52939	1.49717
AT1G62020 (AT1G62020.1_T_889___1)	1	1.00195	1.54614	1.44907
PHOT1 (AT3G45780.2_S_58___1)	1	1.21751	1.298	1.37833
ATCYS1 (AT5G12140.1_S_94___1)	1	1.01582	1.24889	1.2302
AT3G55600 (AT3G55600.2_S_104___2)	1	1.83807	2.55846	2.75532
AT3G51950 (AT3G51950.4_S_79___1)	1	1.17391	2.82153	2.42222
AT1G73980 (AT1G73980.3_S_490___1)	1	1.46271	2.43137	2.38639
AT1G78150 (AT1G78150.1_S_28___1)	1	1.33325	2.54312	2.35773
ATAMT1 (AT1G64780.1_S_488___1)	1	1.72987	1.74267	2.06018
AT2G44730 (AT2G44730.1_S_246___1)	1	1.32999	1.94915	1.89216
AMT1 (AT4G13510.1_S_475___1)	1	1.42138	1.6459	1.75691
BIG (AT3G02260.2_S_502___1)	1	1.32177	1.50469	1.57938
average	1	1.28059	1.92002	2.53618
stdev	0	0.282189	0.732238	1.20233
SE	0	0.0231178	0.0599873	0.0984988

## Sheet: Cluster 2
Gene name - phosphosites	COL_T0/COL-T0	COL_T01/COL-T0	COL_T3/COL-T0	COL_T10/COL-T0
AT3G23310 (AT3G23310.1_S_302___1)	1	-1.23332	-1.6563	-1.32747
AT1G79570 (AT1G79570.5_S_638___1)	1	-1.08393	-1.35081	-1.45799
AT5G47490 (AT5G47490.1_S_1054___1)	1	-1.10776	-1.74362	-1.50707
AT4G38550 (AT4G38550.3_S_363___2)	1	-1.4998	-1.99246	-1.59444
ATNEK6 (AT3G44200.2_T_514___1)	1	-1.08931	-1.35049	-1.6833
AT1G79570 (AT1G79570.5_S_823___1)	1	-1.21351	-1.60135	-1.77381
AT5G07980 (AT5G07980.2_S_603___1)	1	-1.44357	-1.98074	-1.81429
AT4G05150 (AT4G05150.1_T_292___2)	1	-1.47133	-1.74896	-1.87497
AT5G19390 (AT5G19390.2_S_447___1)	1	-1.52306	-2.39763	-2.08272
F2KP (AT1G07110.1_S_216___1)	1	1.04596	-1.19914	1.61844
AT4G24290 (AT4G24290.2_S_250___1)	1	1.04424	-1.10761	1.53457
AT1G21630 (AT1G21630.3_S_1083___1)	1	-1.49607	-1.32447	-1.02595
ATTPS10 (AT1G60140.6_S_5___1)	1	-1.2648	-1.88638	-1.1614
AT1G52110 (AT1G52110.1_S_478___1)	1	-1.18187	-2.77379	-1.22625
AT1G20760 (AT1G20760.1_S_922___2)	1	-1.39513	-1.66395	-1.24365
AT1G72410 (AT1G72410.2_S_477___1)	1	-1.07001	-1.65756	-1.26365
AT5G64850 (AT5G64850.1_S_52___2)	1	-1.6705	-1.79234	-1.26653
AT-HSFA4A (AT4G18880.1_S_112___1)	1	-1.20265	-1.53684	-1.29587
ATCLASP (AT2G20190.1_S_613___1)	1	-1.37287	-1.78168	-1.31954
AT4G30780 (AT4G30780.1_S_558___1)	1	-1.28541	-1.37884	-1.3399
MLO6 (AT1G61560.3_S_441___1)	1	-1.10898	-1.30565	-1.35012
AT5G47480 (AT5G47480.1_S_1283___1)	1	-1.02629	-1.23009	-1.36835
AT3G51470 (AT3G51470.1_S_347___1)	1	-1.69008	-1.6859	-1.39172
AT3G51950 (AT3G51950.4_S_352___1)	1	-1.53702	-2.39224	-1.39573
TIF3B1 (AT5G27640.3_S_273___1)	1	-1.13726	-1.48932	-1.41532
ADL6 (AT1G10290.1_S_712___1)	1	-1.14578	-1.96182	-1.44993
AT1G20760 (AT1G20760.1_S_878___2)	1	-1.6205	-1.56873	-1.46996
TOM20-2 (AT1G27390.1_S_4___1)	1	-1.35809	-1.98462	-1.48366
VAP27-1 (AT3G60600.2_S_149___1)	1	-1.01399	-1.44864	-1.4837
AT4G14990 (AT4G14990.1_S_6___1)	1	-1.01289	-1.87456	-1.50397
AT4G05150 (AT4G05150.1_S_281___1)	1	-1.06717	-2.73185	-1.51481
AT2G35050 (AT2G35050.2_S_835___1)	1	-1.5047	-1.57217	-1.52417
ATCSLC04 (AT3G28180.1_S_581___1)	1	-1.23145	-1.87902	-1.58948
AT4G02030 (AT4G02030.1_S_655___1)	1	-1.16967	-1.57485	-1.61272
AT5G52580 (AT5G52580.1_S_308___1)	1	-1.27228	-1.85322	-1.66983
AT5G01020 (AT5G01020.1_S_31___1)	1	-2.07433	-1.96999	-1.72505
AT5G47480 (AT5G47480.1_S_1030___1)	1	-1.05094	-1.59546	-1.72816
AT4G38550 (AT4G38550.3_S_363___1)	1	-1.45634	-1.78245	-1.74052
CPK5 (AT4G35310.2_S_552___1)	1	-1.6045	-2.54342	-1.74134
AT5G47490 (AT5G47490.1_S_166___1)	1	-1.3931	-1.51072	-1.75094
FRA3 (AT1G65580.1_S_19___1)	1	-1.12995	-1.90936	-1.78443
AT4G05150 (AT4G05150.1_T_292___1)	1	-1.57598	-1.54431	-1.80406
APUM2 (AT2G29190.2_S_202___1)	1	-1.98669	-2.07425	-1.82104
AT4G30780 (AT4G30780.1_S_495___1)	1	-1.77409	-2.0632	-1.88088
AT2G39130 (AT2G39130.3_S_136___1)	1	-1.38829	-1.95835	-1.88154
AT2G35050 (AT2G35050.2_S_898___1)	1	-1.29266	-2.16167	-1.89995
MLO2 (AT1G11310.3_S_503___1)	1	-1.95212	-1.79856	-1.90002
AT3G22235 (AT3G22235.2_S_24___1)	1	-1.36006	-1.79195	-1.91814
OBE4 (AT3G63500.2_S_6___1)	1	-1.59209	-1.84432	-2.11572
AT5G21940 (AT5G21940.1_S_244___1)	1	-2.07125	-2.40249	-2.20518
AT2G35050 (AT2G35050.2_T_1134___2)	1	-1.52612	-2.484	-2.35434
AT3G01560 (AT3G01560.1_S_75___1)	1	-1.3621	-2.27039	-2.59378
AT1G79570 (AT1G79570.5_S_1128___2)	1	-1.79238	-2.78436	-2.86702
EMB2719 (AT1G20200.1_S_19___1)	1	-1.40321	-1.1064	-1.04278
THO2 (AT1G24706.9_S_1243___1)	1	-1.84561	-1.031	-1.07497
SEC15B (AT4G02350.2_T_761___1)	1	-1.32446	-1.6596	-1.1494
PIRL4 (AT4G35470.2_S_163___1)	1	-1.29435	-1.65867	-1.1808
VAP27-1 (AT3G60600.2_S_2___1)	1	-2.12895	-1.94591	-1.19523
AT3G01560 (AT3G01560.1_S_107___1)	1	-1.06068	-1.2789	-1.52397
AT3G62240 (AT3G62240.1_S_526___1)	1	-1.00403	-1.28446	-1.55992
AT4G15545 (AT4G15545.1_S_222___2)	1	-1.52653	-1.29883	-1.62544
AT4G01290 (AT4G01290.2_S_359___1)	1	-2.05844	-1.26641	-1.7439
AT4G05150 (AT4G05150.1_T_292___3)	1	-1.5185	-1.06588	-1.81946
AT4G05150 (AT4G05150.1_S_305___3)	1	-1.52308	-1.06542	-1.86954
AT3G22270 (AT3G22270.1_S_6___1)	1	-1.08968	-1.14091	-2.01618
EIF-5A (AT1G13950.1_S_2___1)	1	-1.34426	-1.49494	-2.32987
ATBS14A (AT3G58170.1_S_28___1)	1	-1.15119	-1.57945	-2.53452
BZO2H3 (AT5G28770.1_S_293___1)	1	-1.42664	-1.56955	-2.54444
CPK6 (AT2G17290.2_S_540___1)	1	-1.75356	-1.76935	-2.60238
AT5G16880 (AT5G16880.4_S_35___1)	1	-1.1058	-1.8467	1.10199
average	1	-1.33361	-1.72899	-1.53932
stdev	0	0.50249	0.419277	0.747066
SE	0	0.060059	0.0501132	0.0892914

## Sheet: Cluster 3
Gene name - phosphosites	COL_T0/COL-T0	COL_T01/COL-T0	COL_T3/COL-T0	COL_T10/COL-T0
ATPEN2 (AT3G19420.1_S_91___1)	1	-1.22414	1.70179	4.0811
AT5G06110 (AT5G06110.2_S_549___1)	1	-1.09577	2.19758	3.8237
AT4G11560 (AT4G11560.2_S_321___1)	1	-1.59072	1.1414	3.17218
AT1G32360 (AT1G32360.1_S_330___1)	1	-1.36558	2.06947	2.62785
AT3G11450 (AT3G11450.1_S_538___1)	1	-1.31619	1.61547	2.40201
AT4G26480 (AT4G26480.2_S_25___1)	1	-1.03089	1.95967	2.33917
EDA39 (AT4G33050.3_S_99___1)	1	-1.12266	1.22457	2.30449
AT1G27030 (AT1G27030.1_S_11___1)	1	-1.48744	1.34668	2.30355
MAP3KA (AT1G53570.5_S_134___2)	1	-1.04423	1.17844	2.28286
CHR2 (AT2G46020.6_S_2088___1)	1	-1.15472	1.08032	1.9182
FPP6 (AT1G47900.2_S_379___1)	1	-1.23455	1.27935	1.88476
AT5G06780 (AT5G06780.2_S_87___1)	1	-1.02286	1.50141	1.84823
AKIN11 (AT3G29160.2_S_366___1)	1	-1.10319	1.28587	1.83407
VCR (AT3G13290.1_S_91___1)	1	-1.20905	1.41062	1.57649
AT1G28280 (AT1G28280.2_S_16___1)	1	-1.82711	1.91582	1.41963
NERD (AT2G16485.2_S_1266___1)	1	-1.08399	1.35332	1.37872
AT3G15450 (AT3G15450.1_S_18___1)	1	-1.25757	2.1433	4.59055
MBD11 (AT3G15790.3_T_74___1)	1	-1.18745	2.19024	3.08829
AT4G29190 (AT4G29190.1_S_187___2)	1	-1.06928	1.58487	3.0275
ECT5 (AT3G13060.6_S_546___1)	1	-1.02547	1.55293	3.02696
AT5G16300 (AT5G16300.3_T_857___1)	1	-1.02333	1.76483	2.81168
AT4G27450 (AT4G27450.1_S_18___1)	1	-1.18168	1.02137	2.66662
CID3 (AT1G54170.1_S_454___1)	1	-1.01057	1.64127	2.63459
VCS (AT3G13300.3_S_98___1)	1	-1.0055	2.15538	2.40787
AT5G55530 (AT5G55530.3_S_372___1)	1	-1.28896	1.10081	2.39667
ATR2 (AT4G30210.2_T_272___1)	1	-1.17391	1.5633	2.39261
AT2G39130 (AT2G39130.3_S_126___2)	1	-1.49181	1.64244	2.34271
AGD9 (AT5G46750.1_S_225___1)	1	-1.05651	1.37978	2.21087
AT2G18910 (AT2G18910.1_S_35___1)	1	-1.27381	1.05515	2.2052
AT5G18230 (AT5G18230.3_S_370___1)	1	-1.12745	1.32116	2.14415
ATG2484-1 (AT4G17330.3_S_1223___1)	1	-1.01517	1.72133	2.06039
AT2G39130 (AT2G39130.3_S_87___2)	1	-1.01894	1.3362	1.99452
AT4G29440 (AT4G29440.2_S_860___1)	1	-1.28601	1.02216	1.92364
ARF2 (AT5G62000.4_S_689___1)	1	-1.08762	1.69652	1.92054
AT3G63460 (AT3G63460.1_T_881___1)	1	-1.18228	1.43028	1.8812
AT4G01290 (AT4G01290.2_T_408___1)	1	-1.11101	1.78447	1.88072
AT2G30930 (AT2G30930.1_S_122___1)	1	-1.08917	1.27522	1.85291
ATRAB7A (AT2G21880.4_S_172___1)	1	-1.16699	1.43933	1.82648
EIF4G (AT3G60240.2_T_885___1)	1	-1.051	1.31307	1.81843
AT1G61210 (AT1G61210.3_S_490___1)	1	-1.31602	-1.04017	1.75768
AT1G11480 (AT1G11480.2_S_213___1)	1	-1.03849	1.26952	1.73581
PIRL9 (AT3G11330.1_S_487___1)	1	-1.146	1.24759	1.72621
AT1G73980 (AT1G73980.3_S_10___1)	1	-1.11424	1.44619	1.71034
AT4G05150 (AT4G05150.1_S_310___2)	1	-1.07097	1.26165	1.68882
BHLH48 (AT2G42300.5_S_79___1)	1	-1.07442	1.2839	1.65692
AT4G39680 (AT4G39680.2_T_417___1)	1	-1.10968	-1.2594	1.64323
AT3G20720 (AT3G20720.1_S_571___1)	1	-1.1935	1.34513	1.6328
VMA10 (AT3G01390.4_S_3___1)	1	-1.00084	1.2175	1.60909
AT5G41950 (AT5G41950.1_S_156___2)	1	-1.05505	1.13089	1.60625
AT3G09670 (AT3G09670.2_S_525___1)	1	-1.08763	1.08362	1.60229
CHR2 (AT2G46020.6_S_2136___1)	1	-1.02198	1.49768	1.59696
AT4G35890 (AT4G35890.1_S_67___1)	1	-1.08887	1.26309	1.59086
AT4G28080 (AT4G28080.1_S_543___1)	1	-1.13424	1.0644	1.48675
AT4G15790 (AT4G15790.1_S_19___1)	1	-1.10717	1.32724	1.48517
AT3G45260 (AT3G45260.2_S_273___1)	1	-1.36054	1.74799	1.45412
AT5G38640 (AT5G38640.1_S_220___1)	1	-1.00421	1.07544	1.44988
AT1G28280 (AT1G28280.2_S_175___3)	1	-1.83017	2.14902	1.41899
KCA1 (AT5G10470.1_S_611___1)	1	-1.34064	1.18033	1.41522
AT2G20560 (AT2G20560.1_S_117___1)	1	-1.01076	1.6647	1.30872
AT5G25840 (AT5G25840.1_S_9___1)	1	-1.07649	1.26193	1.18444
AT5G55530 (AT5G55530.3_S_3___1)	1	-1.02036	2.18309	3.54274
AT5G43830 (AT5G43830.1_S_18___1)	1	-1.01034	2.27336	5.88178
average	1	-1.16625	1.40438	2.16915
stdev	0	0.179242	0.583957	0.844155
SE	0	0.0227637	0.0741626	0.107208

## Sheet: Cluster 4
Gene name - phosphosites	COL_T0/COL-T0	COL_T01/COL-T0	COL_T3/COL-T0	COL_T10/COL-T0
ATMRP10 (AT3G62700.1_S_894___2)	1	2.97872	4.66616	4.25266
CPK9 (AT3G20410.2_S_69___1)	1	2.07094	2.96301	3.043
LUG (AT4G32551.1_T_308___1)	1	1.91622	5.62282	2.87283
AT5G53310 (AT5G53310.2_T_37___1)	1	2.02395	3.20282	2.68948
DGK5 (AT2G20900.3_T_446___1)	1	2.29778	2.71234	2.45995
AT5G13260 (AT5G13260.1_T_165___1)	1	2.73241	3.16889	2.45953
RPS10C (AT5G52650.1_S_110___1)	1	2.06043	3.06621	2.43567
BKI1 (AT5G42750.1_S_63___1)	1	1.86485	2.4477	2.19386
AT1G52780 (AT1G52780.1_S_1041___1)	1	2.59048	1.87884	2.18283
AT2G33830 (AT2G33830.1_S_54___3)	1	1.85136	3.16415	2.17228
AT1G28280 (AT1G28280.2_S_194___1)	1	1.1417	2.61554	2.09605
ATTPS10 (AT1G60140.6_T_23___1)	1	1.58515	2.35039	1.94875
G6PD6 (AT5G40760.2_S_18___2)	1	2.21198	1.79839	1.79277
NEF1 (AT5G13390.1_T_46___1)	1	1.45768	1.83205	1.75212
RBCS-2B (AT5G38420.1_S_32___1)	1	1.8189	1.33746	1.74234
MTPC2 (AT3G12100.2_S_37___2)	1	1.1703	2.59446	1.73029
AT2G41900 (AT2G41900.1_S_566___1)	1	1.48929	1.50005	1.66189
AT1G21580 (AT1G21580.9_S_398___1)	1	1.544	1.78542	1.6614
AT1G01440 (AT1G01440.1_S_233___1)	1	1.5441	2.15604	1.6465
AT5G07670 (AT5G07670.1_S_13___1)	1	1.53571	1.41638	1.54972
WEB1 (AT2G26570.2_T_154___1)	1	1.29245	1.48541	1.47891
ATMAP70-1 (AT1G68060.1_S_475___1)	1	1.77836	1.22268	1.4458
AT2G37050 (AT2G37050.3_S_584___2)	1	1.38131	1.56987	1.43564
AT1G54920 (AT1G54920.4_S_325___1)	1	1.92472	1.52865	1.40309
ACA.l (AT1G13210.1_S_29___1)	1	1.73586	1.73109	1.29572
PSD3 (AT4G25970.1_S_48___1)	1	1.21452	1.65989	1.26983
AT5G42950 (AT5G42950.1_S_1520___1)	1	1.26485	1.63527	1.26048
AT3G26935 (AT3G26935.1_T_145___1)	1	1.61965	1.51191	1.18991
CAMTA3 (AT2G22300.2_S_964___1)	1	1.8149	1.59501	1.16764
ATTPS10 (AT1G60140.6_T_23___2)	1	1.12861	1.17826	1.11275
MLP28 (AT1G70830.1_T_181___1)	1	3.80122	6.62409	6.47586
GSL-OH (AT2G25450.1_S_340___1)	1	5.43945	6.70008	5.37965
F2KP (AT1G07110.1_S_220___2)	1	2.78526	5.36421	4.35363
AT5G42950 (AT5G42950.1_S_1449___1)	1	2.288	5.4168	4.23599
ATMPK6 (AT2G43790.1_T_221___2)	1	2.35906	4.17123	4.06026
MKP1 (AT3G55270.1_S_572___1)	1	3.14411	5.00961	3.65711
MAPKKK5 (AT5G66850.1_S_682___1)	1	1.67711	4.1571	3.54938
AT4G39150 (AT4G39150.3_S_324___2)	1	5.36423	6.40501	3.54581
AT3G12140 (AT3G12140.1_S_90___1)	1	1.42117	4.61334	3.53457
AT4G39150 (AT4G39150.3_S_320___2)	1	5.35686	6.40597	3.53358
AT4G39150 (AT4G39150.3_Y_319___2)	1	2.88224	4.97492	3.32126
EIN2 (AT5G03280.1_S_731___1)	1	3.17934	3.05066	3.22815
AT5G42950 (AT5G42950.1_S_390___1)	1	2.0657	3.70142	3.22148
AT4G35890 (AT4G35890.1_S_33___1)	1	2.52137	4.84277	3.21368
CHR4 (AT5G44800.1_S_1817___1)	1	1.94691	6.21643	3.09804
ATCDS1 (AT1G62430.1_T_12___2)	1	2.05869	3.31861	2.98956
AT5G65950 (AT5G65950.1_S_825___1)	1	3.57201	4.34079	2.98381
ATSPS4F (AT4G10120.3_S_126___1)	1	2.23173	2.7537	2.85575
AT3G21100 (AT3G21100.2_S_495___2)	1	1.40141	3.45677	2.80139
ATCDS1 (AT1G62430.1_S_8___2)	1	2.05623	3.20619	2.78123
BLH1 (AT2G35940.3_T_132___1)	1	1.77963	4.31863	2.64045
ATSIK (AT3G08760.3_S_120___1)	1	2.02183	2.55314	2.60381
MAPKKK5 (AT5G66850.1_T_677___1)	1	1.38971	3.28904	2.59739
NERD (AT2G16485.2_T_1416___2)	1	1.46652	3.50591	2.54716
ATMPK15 (AT1G73670.1_S_511___1)	1	2.78415	2.43461	2.48057
AT2G18860 (AT2G18860.3_T_235___1)	1	1.61807	2.63281	2.448
AT1G67950 (AT1G67950.4_S_207___1)	1	1.6059	2.50211	2.4173
AT5G35570 (AT5G35570.1_S_78___1)	1	2.57259	3.36637	2.37964
AT5G41950 (AT5G41950.1_T_162___1)	1	1.99786	2.73477	2.35859
ATCDS1 (AT1G62430.1_T_12___1)	1	5.22908	5.68217	2.35828
NERD (AT2G16485.2_S_1408___2)	1	1.38233	3.53271	2.3446
AT3G55600 (AT3G55600.2_T_106___2)	1	1.81304	2.1958	2.27817
AT3G54760 (AT3G54760.2_S_487___1)	1	2.6454	3.18158	2.26668
AT5G41460 (AT5G41460.1_S_20___1)	1	2.72794	2.4397	2.20092
eIFiso4G1 (AT5G57870.2_S_483___1)	1	1.6064	2.19798	2.19242
AT5G44090 (AT5G44090.1_S_115___1)	1	1.81073	1.88711	2.17109
AT3G21100 (AT3G21100.2_S_487___2)	1	1.36677	2.65944	2.16363
AT2G33830 (AT2G33830.1_T_51___3)	1	1.8381	3.27852	2.15584
AT2G33830 (AT2G33830.1_T_48___3)	1	1.83338	2.77921	2.15421
AT4G39680 (AT4G39680.2_T_421___1)	1	1.91607	3.10088	2.14602
SRF6 (AT1G53730.1_S_377___2)	1	1.58262	2.40151	2.14077
EIF4B2 (AT1G13020.1_T_283___1)	1	2.80371	2.67946	2.11132
ATPI4K GAMMA 7 (AT2G03890.1_S_125___1)	1	2.21709	2.29281	2.08859
AT3G55020 (AT3G55020.2_S_178___1)	1	2.12366	1.71308	2.06533
AT3G55600 (AT3G55600.2_S_107___2)	1	1.52546	2.30798	2.05995
CHR2 (AT2G46020.6_S_356___1)	1	1.30926	2.54015	2.00637
ATMPK6 (AT2G43790.1_T_221___1)	1	1.30526	3.04147	1.998
ATMPK8 (AT1G18150.3_Y_268___1)	1	2.27479	2.97731	1.97189
AT4G38370 (AT4G38370.1_S_206___1)	1	1.99847	1.54851	1.9572
DYL1 (AT1G28330.1_T_29___1)	1	1.81854	1.54874	1.92912
ATPHOS34 (AT4G27320.1_T_36___2)	1	2.13968	1.89974	1.91622
AT4G11560 (AT4G11560.2_T_318___1)	1	2.00983	2.89338	1.90656
AT5G64090 (AT5G64090.1_T_434___2)	1	1.51935	1.82713	1.89007
CBSDUF6 (AT4G33700.3_T_253___1)	1	2.38435	3.76429	1.87765
AT1G28280 (AT1G28280.2_S_155___1)	1	1.57876	2.30972	1.87672
HSPRO2 (AT2G40000.1_S_18___1)	1	1.63706	1.71139	1.85711
AT5G09890 (AT5G09890.1_S_26___1)	1	1.52382	2.02128	1.85652
AT1G71710 (AT1G71710.2_S_282___1)	1	1.69174	1.56063	1.83469
AT5G38640 (AT5G38640.1_S_108___1)	1	1.20094	2.13095	1.83417
AT1G62330 (AT1G62330.1_S_34___1)	1	1.57239	2.29749	1.83295
AT1G69980 (AT1G69980.1_S_196___1)	1	1.88667	1.87026	1.82979
AT1G28280 (AT1G28280.2_T_218___2)	1	1.08069	2.39559	1.82873
COR47 (AT1G20440.1_T_14___1)	1	1.48768	1.73773	1.82751
AT1G28280 (AT1G28280.2_S_215___2)	1	1.08091	2.39359	1.82516
ATPAH1 (AT3G09560.4_S_125___1)	1	1.87972	1.67112	1.82255
PLDP1 (AT3G16785.6_S_622___1)	1	2.20307	2.25403	1.80083
AT3G12020 (AT3G12020.4_T_581___2)	1	1.42257	2.08134	1.77104
CID7 (AT2G26280.6_S_66___3)	1	2.05235	1.43697	1.77022
Phox3 (AT5G20360.6_S_371___1)	1	1.68227	2.3332	1.76319
GNL1 (AT5G39500.2_S_961___1)	1	1.61456	1.76622	1.76317
KING1 (AT3G48530.1_S_14___2)	1	1.46318	1.87533	1.72215
AT1G64370 (AT1G64370.1_T_72___1)	1	1.71305	1.53841	1.69915
CPK21 (AT4G04720.2_S_414___1)	1	2.83023	1.82614	1.69488
ERD14 (AT1G76180.2_T_46___1)	1	1.24758	1.96546	1.68707
AT3G12020 (AT3G12020.4_S_577___2)	1	1.40255	2.07523	1.67918
AT4G35890 (AT4G35890.1_S_33___2)	1	1.51908	1.81442	1.6752
AT5G47480 (AT5G47480.1_T_27___1)	1	1.39407	1.8821	1.66652
AT4G20720 (AT4G20720.2_S_322___1)	1	1.3395	1.71783	1.66482
AT4G35890 (AT4G35890.1_S_25___2)	1	1.51935	1.84186	1.6642
AT3G61260 (AT3G61260.1_S_88___1)	1	2.13491	1.95255	1.64744
MKP1 (AT3G55270.1_T_109___1)	1	1.6313	1.75592	1.62582
CID7 (AT2G26280.6_S_69___3)	1	1.97174	1.28428	1.61713
AT5G64090 (AT5G64090.1_S_430___2)	1	1.39961	1.78215	1.60689
CMTA5 (AT4G16150.1_T_154___1)	1	1.27646	1.85294	1.59272
AT5G54930 (AT5G54930.2_S_44___1)	1	2.14936	2.41344	1.59248
AT3G12140 (AT3G12140.1_S_117___1)	1	1.40922	1.69936	1.58163
PIN7 (AT1G23080.2_S_296___1)	1	1.19212	1.95021	1.57331
ATPLC1 (AT5G58670.1_S_260___1)	1	2.08024	1.75851	1.56707
AT1G21580 (AT1G21580.9_S_1164___1)	1	1.14569	1.83335	1.54732
AtPPa1 (AT1G01050.2_S_24___1)	1	1.41456	1.73394	1.54602
B73 (AT5G20990.3_S_269___1)	1	1.85109	1.85075	1.54264
AT4G01090 (AT4G01090.1_S_256___1)	1	1.49987	1.51752	1.52715
PATL2 (AT1G22530.2_S_79___1)	1	1.52278	1.57565	1.52178
PUB4 (AT2G23140.5_S_311___1)	1	1.98801	2.08661	1.5197
AT5G13260 (AT5G13260.1_S_31___1)	1	1.53139	1.71981	1.51798
AT2G29970 (AT2G29970.1_T_601___1)	1	1.41771	2.08322	1.51217
PIP2E (AT2G39010.1_S_282___1)	1	2.36193	1.97718	1.48464
AT5G18610 (AT5G18610.3_S_31___1)	1	2.60949	2.88115	1.48463
CPK5 (AT4G35310.2_S_548___1)	1	1.37472	1.47714	1.48462
RBOHD (AT5G47910.1_S_163___1)	1	2.31696	1.7523	1.46426
AT1G28280 (AT1G28280.2_S_175___1)	1	1.44339	1.66246	1.46116
emb1507 (AT1G20960.2_S_23___1)	1	2.40287	1.84687	1.44898
PEN3 (AT1G59870.1_S_45___1)	1	1.44657	1.69209	1.44493
AT4G39420 (AT4G39420.1_S_721___1)	1	1.54714	2.27508	1.43883
AT3G48050 (AT3G48050.2_S_577___1)	1	1.34031	1.33921	1.43661
AHA11 (AT5G62670.1_T_889___1)	1	1.13973	2.01489	1.4345
AT3G52930 (AT3G52930.1_S_350___1)	1	1.99819	1.41301	1.42504
AT4G25770 (AT4G25770.1_S_64___1)	1	1.55362	1.68306	1.40768
AtDBP1 (AT2G25620.2_S_374___1)	1	1.35821	1.28459	1.40684
AT3G13235 (AT3G13235.3_T_369___1)	1	1.62959	1.52332	1.3998
AT1G28280 (AT1G28280.2_S_163___1)	1	1.46748	1.89283	1.39677
AT5G06560 (AT5G06560.1_S_238___1)	1	1.28236	1.30249	1.39312
AT3G58730 (AT3G58730.1_S_241___1)	1	2.16036	1.71621	1.39096
AT3G12140 (AT3G12140.1_S_211___1)	1	1.7677	1.70208	1.36698
IQD14 (AT2G43680.5_T_519___1)	1	2.07894	1.91929	1.36088
DegP7 (AT3G03380.1_S_10___1)	1	1.68401	1.46305	1.3547
AT3G16060 (AT3G16060.1_T_80___1)	1	1.45599	1.4691	1.35451
AT1G10140 (AT1G10140.1_S_136___1)	1	2.05076	1.89823	1.35038
AT5G12850 (AT5G12850.1_S_560___1)	1	1.59433	1.26028	1.34423
PUB13 (AT3G46510.1_S_344___1)	1	2.06269	1.82596	1.33422
MLO2 (AT1G11310.3_S_450___2)	1	1.63479	1.43513	1.32381
MLO2 (AT1G11310.3_S_448___2)	1	1.63114	1.385	1.32339
AT4G02630 (AT4G02630.1_S_62___1)	1	1.70083	1.53133	1.31699
ATBET9 (AT5G14270.1_S_647___1)	1	1.28425	1.88035	1.26541
MPK9 (AT3G18040.2_Y_99___1)	1	1.19054	1.50568	1.24724
AT2G47970 (AT2G47970.2_S_104___1)	1	1.42175	1.43869	1.21732
CMTA5 (AT4G16150.1_S_324___1)	1	1.24865	1.41908	1.21442
AT5G16680 (AT5G16680.2_S_415___1)	1	2.06985	2.17193	1.21096
MAPKKK7 (AT3G13530.1_S_338___2)	1	1.01255	1.33312	1.10379
ALE2 (AT2G20300.1_S_300___1)	1	1.34952	1.21077	1.09186
AT1G34220 (AT1G34220.2_S_550___2)	1	1.16018	1.20064	1.05719
AT2G41900 (AT2G41900.1_S_375___1)	1	1.18457	1.89645	1.71219
NTMC2TYPE6.1 (AT1G53590.1_S_548___1)	1	1.26139	1.56871	1.56631
AT3G50370 (AT3G50370.1_S_625___1)	1	1.46064	1.21359	1.11682
PUX4 (AT4G04210.1_S_22___1)	1	1.81733	1.50177	1.08702
average	1	1.88004	2.41914	1.99187
stdev	0	0.745107	1.20585	0.813392
SE	0	0.0580065	0.0938753	0.0633225

## Sheet: Cluster 5
Gene name - phosphosites	COL_T0/COL-T0	COL_T01/COL-T0	COL_T3/COL-T0	COL_T10/COL-T0
ICR1 (AT1G17140.2_S_68___1)	1	1.55726	1.21965	-1.35521
AT4G01290 (AT4G01290.2_S_704___1)	1	2.322	1.63956	-1.40325
MAPKKK7 (AT3G13530.1_S_1036___1)	1	1.70494	1.44246	-1.00051
AT5G40450 (AT5G40450.2_S_2732___1)	1	1.7826	1.31026	-1.00197
AT3G26935 (AT3G26935.1_S_392___1)	1	2.13612	1.70843	-1.01409
AT1G72410 (AT1G72410.2_S_624___1)	1	1.51913	1.16272	-1.02081
AT5G06780 (AT5G06780.2_S_105___1)	1	1.25603	1.08416	-1.10697
HA3 (AT5G57350.4_T_882___1)	1	1.25889	1.49674	-1.10884
AT1G79570 (AT1G79570.5_S_130___1)	1	2.89162	1.32036	-1.1973
AT3G54360 (AT3G54360.2_T_100___1)	1	1.58323	1.30952	-1.22606
AT5G18590 (AT5G18590.2_S_470___1)	1	1.40385	1.11666	-1.25861
PMI1 (AT1G42550.1_S_439___1)	1	1.6411	1.20987	-1.35865
PSD3 (AT4G25970.1_S_46___1)	1	1.56181	1.12228	-1.56857
AT2G01690 (AT2G01690.1_S_624___1)	1	1.85239	-1.04559	-1.78542
AT2G36460 (AT2G36460.1_S_350___1)	1	1.96872	1.31059	1.12572
ATGSL12 (AT5G13000.2_S_799___1)	1	1.84494	1.03655	1.12316
AT4G09250 (AT4G09250.1_S_209___1)	1	2.27116	1.20422	1.0985
RPT2 (AT2G30520.1_S_493___1)	1	1.7593	1.17917	1.09172
ATMPK8 (AT1G18150.3_S_539___1)	1	1.79801	1.24361	1.07807
UBC23 (AT2G16920.2_S_735___1)	1	1.5293	1.13196	1.07486
AT3G46920 (AT3G46920.2_S_823___1)	1	2.16249	1.15153	1.04375
MSL5 (AT3G14810.2_S_67___1)	1	1.5488	1.30156	1.04293
VPS46.2 (AT1G73030.1_S_73___1)	1	1.64879	1.07193	1.03783
AT3G61690 (AT3G61690.2_S_456___1)	1	1.49059	1.26085	1.02967
MAP2B (AT3G59990.4_S_35___1)	1	1.6671	1.34338	1.01715
PSD3 (AT4G25970.1_S_35___1)	1	2.09109	1.63152	1.01335
AT1G79570 (AT1G79570.5_S_144___1)	1	2.83525	-1.00814	-1.03624
AT4G39150 (AT4G39150.3_S_324___1)	1	1.93444	-1.166	-1.26354
AT4G14990 (AT4G14990.1_S_361___1)	1	2.61799	-1.19328	-1.49759
AT1G79570 (AT1G79570.5_T_1125___1)	1	2.13789	-1.17323	-1.52157
CID7 (AT2G26280.6_S_69___2)	1	1.63696	-1.26567	-1.53149
VCS (AT3G13300.3_S_668___1)	1	1.38432	-1.16064	-1.64892
AT5G13260 (AT5G13260.1_T_6___2)	1	1.58322	-1.61131	-1.68369
AT1G79570 (AT1G79570.5_S_155___1)	1	1.05591	-1.30278	-1.68617
AT5G13260 (AT5G13260.1_S_8___2)	1	1.57819	-1.61574	-1.69035
AT1G20110 (AT1G20110.1_S_530___1)	1	1.5228	-1.86399	-1.72492
AT5G57610 (AT5G57610.1_S_704___1)	1	1.12882	-1.36976	-1.84502
TPR4 (AT1G04530.1_S_7___1)	1	1.21826	-1.39491	-1.88671
AT1G79090 (AT1G79090.3_S_117___1)	1	1.28298	-1.79094	-2.13674
ATSPS1F (AT5G20280.1_S_700___1)	1	1.07823	-1.53227	-2.34655
AT2G35050 (AT2G35050.2_T_1134___1)	1	1.15819	-3.01421	-2.88849
PIN3 (AT1G70940.1_S_294___1)	1	2.43594	1.12525	1.51716
CESA5 (AT5G09870.1_T_124___1)	1	2.21884	1.22652	1.40394
ATGSL05 (AT4G03550.1_S_1053___1)	1	1.91958	1.30325	1.32047
CPK1 (AT5G04870.1_T_64___1)	1	2.05866	1.38426	1.29786
AT1G04280 (AT1G04280.2_S_145___1)	1	1.46569	-1.07639	-1.02959
GME (AT5G28840.2_S_369___1)	1	1.32052	-1.0005	-1.04034
VCR (AT3G13290.1_S_815___1)	1	1.51458	-1.04461	-1.0734
EDR1 (AT1G08720.2_S_476___1)	1	1.07764	-1.68991	-1.11962
AT2G20050 (AT2G20050.2_S_82___1)	1	1.31258	-1.01934	-1.12512
AT4G21460 (AT4G21460.1_T_113___1)	1	1.13592	-1.11454	-1.26543
AT2G20950 (AT2G20950.1_S_274___1)	1	1.12844	-1.16694	-1.36767
ADL6 (AT1G10290.1_S_877___1)	1	1.11278	-1.10457	-1.38886
TPR4 (AT1G04530.1_T_36___1)	1	1.83265	-1.50175	-1.42377
SNRK2-10 (AT1G60940.2_S_154___1)	1	1.54523	-1.81759	-1.46425
AT2G01190 (AT2G01190.1_T_318___1)	1	1.23763	-1.31381	-1.4822
AT3G52870 (AT3G52870.1_S_373___1)	1	1.1672	-2.00172	-1.52228
IQD14 (AT2G43680.5_S_142___1)	1	1.00833	-1.80593	-1.52742
AT2G23200 (AT2G23200.1_S_465___1)	1	1.02674	-1.15855	-1.5777
AT1G79570 (AT1G79570.5_S_1128___1)	1	1.13343	-2.53	-1.6902
VCS (AT3G13300.3_S_88___1)	1	1.04587	-2.53703	-1.94631
TCP8 (AT1G58100.2_S_187___1)	1	1.53341	-1.1167	1.25952
BPA1 (AT5G16840.3_T_154___1)	1	1.82693	-1.1562	1.19062
average	1	1.6264	-0.200249	-0.71543
stdev	0	0.449626	1.42545	1.23771
SE	0	0.0566476	0.17959	0.155937
