# Supplementary material for: A sequential MAP kinase cascade regulates mechanical signalling
Source: Nat Commun. 2026 Jul 1;17:5729. doi: 10.1038/s41467-026-74994-x (PMC13324856; doi:10.1038/s41467-026-74994-x)
Supplement: Supplementary file 16 — Supplementary Data 14 [file 41467_2026_74994_MOESM16_ESM.xlsx]

## Sheet: Cluster 1
Gene name - phosphosites	COL_T0/COL-T0	COL_T01/COL-T0	COL_T3/COL-T0	COL_T10/COL-T0
AT3G52870 (AT3G52870.1_S_440___1)	1	1.64438	5.87089	10.3019
AT1G24160 (AT1G24160.2_S_58___1)	1	1.4223	3.73197	6.5809
AT3G13990 (AT3G13990.2_S_246___1)	1	1.42757	2.08201	3.96965
RLK (AT2G37710.1_T_505___2)	1	1.11073	2.98105	3.32678
PIRL9 (AT3G11330.1_S_489___1)	1	1.16309	1.91007	3.16411
SEC5A (AT1G76850.1_T_989___1)	1	1.4469	2.25624	3.08757
AT2G33830 (AT2G33830.1_S_45___2)	1	1.19554	1.6018	3.06442
ATAILP1 (AT5G19140.1_S_21___1)	1	1.15805	1.88839	3.05017
AT2G33830 (AT2G33830.1_T_50___2)	1	1.25125	1.38477	2.5729
AT4G01810 (AT4G01810.3_S_35___1)	1	1.0123	1.71248	2.55367
KAPP (AT5G19280.1_S_171___1)	1	1.14226	1.50148	2.54585
AT4G29190 (AT4G29190.1_S_198___1)	1	1.03308	2.11351	2.4521
COR78 (AT5G52310.1_S_662___1)	1	1.11258	1.67257	2.32512
AT4G29190 (AT4G29190.1_S_271___1)	1	1.14654	1.72722	2.24267
DCAF1 (AT4G31160.1_S_349___1)	1	1.14494	1.64445	2.21431
AT5G12850 (AT5G12850.1_S_516___1)	1	1.32404	1.89743	2.09339
NEDD1 (AT5G05970.1_S_620___1)	1	1.02318	1.65678	1.99919
AT5G60460 (AT5G60460.2_S_59___1)	1	1.83442	1.48897	1.98807
ATML1 (AT4G21750.4_S_100___1)	1	1.19261	1.55791	1.98177
CDPK19 (AT5G19450.2_S_36___1)	1	1.19634	1.61457	1.86793
PXN (AT2G39970.1_S_155___1)	1	1.11974	1.28548	1.83825
AT1G28280 (AT1G28280.2_S_215___1)	1	1.0693	1.63774	1.82684
AT2G41900 (AT2G41900.1_S_544___1)	1	1.11984	1.16732	1.7156
AT1G21380 (AT1G21380.1_T_466___1)	1	1.07497	1.1201	1.69906
NMT3 (AT1G73600.2_S_11___1)	1	1.05914	1.30661	1.59797
PLDGAMMA1 (AT4G11850.1_S_680___1)	1	1.00799	1.31568	1.39929
AT4G28080 (AT4G28080.1_S_1360___1)	1	1.52995	3.99579	5.6691
XIK (AT5G20490.3_S_990___1)	1	1.22124	2.10911	5.47463
AT4G31430 (AT4G31430.3_S_239___1)	1	1.15813	3.0355	5.19725
F2KP (AT1G07110.1_S_276___1)	1	1.09387	3.25996	5.0557
PPC4-2 (AT2G25070.2_S_131___1)	1	1.3429	2.54657	4.93632
AT3G58600 (AT3G58600.1_S_246___1)	1	1.36928	3.02749	4.90504
ATMRP10 (AT3G62700.1_S_897___1)	1	1.60952	2.57982	4.36033
AT5G18230 (AT5G18230.3_S_404___1)	1	1.09456	3.41447	4.07147
MLP423 (AT1G24020.2_S_64___1)	1	1.25659	2.07672	3.87266
AT3G05000 (AT3G05000.1_T_121___1)	1	1.17915	1.86262	3.78434
AT4G39680 (AT4G39680.2_S_436___2)	1	1.09012	2.28386	3.62228
FAB1B (AT3G14270.2_S_1321___1)	1	1.04393	2.22329	3.57107
AT1G11360 (AT1G11360.4_S_24___2)	1	1.03429	1.64227	3.46198
AT5G48370 (AT5G48370.2_S_3___1)	1	1.11817	2.33609	3.45405
AT2G32240 (AT2G32240.1_S_1274___1)	1	1.39603	2.48624	3.33113
AT4G39680 (AT4G39680.2_T_417___2)	1	1.26195	2.58885	3.29171
GLU1 (AT5G04140.1_S_85___1)	1	1.1541	2.20156	3.24232
EIF4G (AT3G60240.2_S_1525___1)	1	1.2984	1.78306	3.16326
AT1G20770 (AT1G20770.2_S_135___1)	1	1.23489	2.06762	2.8843
AT1G27430 (AT1G27430.2_S_33___1)	1	1.06609	2.0693	2.88363
AT4G39680 (AT4G39680.2_T_421___2)	1	1.14384	2.28409	2.86779
ZFN1 (AT3G02830.2_S_164___1)	1	1.23397	1.73507	2.85947
AT3G03570 (AT3G03570.1_T_214___1)	1	1.06205	1.71793	2.82776
AT4G00752 (AT4G00752.1_S_224___1)	1	1.19411	2.65248	2.81799
AT3G51120 (AT3G51120.1_S_1205___1)	1	1.24234	2.56973	2.80764
AT4G37210 (AT4G37210.1_S_432___1)	1	1.00198	2.07819	2.71629
SDG29 (AT5G53430.1_S_15___1)	1	1.49109	1.99104	2.651
VCS (AT3G13300.3_S_736___1)	1	1.26298	1.94275	2.61499
CPK5 (AT4G35310.2_S_548___2)	1	2.12532	1.6806	2.6049
ARA4 (AT2G43130.1_S_186___1)	1	1.85569	1.84963	2.59872
ADL3 (AT1G59610.1_S_844___1)	1	1.44747	1.83883	2.59851
VIK (AT1G14000.1_S_23___1)	1	1.12545	1.38329	2.58987
AT3G52870 (AT3G52870.1_S_408___1)	1	1.84972	1.61875	2.57853
F2KP (AT1G07110.1_S_216___2)	1	1.32983	1.8661	2.55256
AKIN10 (AT3G01090.3_S_364___1)	1	1.22613	2.0277	2.55008
PC-MYB1 (AT4G32730.5_S_873___1)	1	1.21787	2.18906	2.52876
AT4G24840 (AT4G24840.1_S_8___1)	1	1.13572	1.46891	2.51737
AT3G05900 (AT3G05900.1_T_7___1)	1	1.25267	1.97333	2.37354
MLP28 (AT1G70830.1_T_178___2)	1	1.06771	1.60178	2.36393
ATR1 (AT4G24520.1_S_275___1)	1	1.85608	1.68924	2.35801
AT4G31860 (AT4G31860.1_S_131___1)	1	1.13209	1.88728	2.35054
SCD1 (AT1G49040.4_S_770___1)	1	1.13393	1.34003	2.34116
GOS12 (AT2G45200.1_S_146___1)	1	1.39964	1.70794	2.32254
CID7 (AT2G26280.6_S_172___1)	1	1.48793	1.58497	2.30955
AT1G34220 (AT1G34220.2_S_498___2)	1	1.23354	1.66812	2.27673
ECT2 (AT3G13460.2_S_19___1)	1	1.46549	1.22176	2.27497
AT1G34220 (AT1G34220.2_S_495___2)	1	1.23018	1.66547	2.26311
LUH (AT2G32700.6_S_211___1)	1	1.31264	2.04397	2.24658
AT2G41900 (AT2G41900.1_S_613___1)	1	1.1458	1.63693	2.2359
AT4G13730 (AT4G13730.2_S_194___1)	1	1.45183	1.42115	2.17889
AT1G19480 (AT1G19480.2_S_103___1)	1	1.08135	1.70524	2.1348
AT5G41950 (AT5G41950.1_S_214___1)	1	1.01191	1.43906	2.12677
CLUB (AT5G54440.1_S_900___1)	1	1.29489	1.71888	2.09355
AT4G24690 (AT4G24690.1_S_178___1)	1	1.08933	2.00829	2.07333
AT1G62330 (AT1G62330.1_S_30___2)	1	1.17365	1.36312	2.07054
IQD14 (AT2G43680.5_S_196___2)	1	1.30341	1.71903	2.05999
AT2G32980 (AT2G32980.1_T_224___1)	1	1.24604	1.65758	2.05519
AT2G20550 (AT2G20550.2_S_41___1)	1	1.31514	1.8599	2.04498
AT1G73980 (AT1G73980.3_S_437___1)	1	1.34473	1.73343	2.03852
APUM5 (AT3G20250.1_S_479___1)	1	1.16399	1.85343	2.02271
iqd32 (AT1G19870.1_S_369___1)	1	1.24891	1.34561	2.02237
BIG2 (AT3G60860.1_S_1307___1)	1	1.16304	1.61619	2.00158
XIK (AT5G20490.3_S_1451___1)	1	1.38627	1.55096	1.94697
MUM4 (AT1G53500.1_T_371___1)	1	1.01439	1.13673	1.90071
AT2G33830 (AT2G33830.1_T_51___2)	1	1.06204	1.76975	1.89822
UXS3 (AT5G59290.1_S_16___1)	1	1.2835	1.44888	1.88435
AT1G51805 (AT1G51805.2_S_528___1)	1	1.46229	1.43136	1.85329
pEARLI4 (AT2G20960.4_S_146___1)	1	1.40318	1.42026	1.83173
AT1G18740 (AT1G18740.1_S_205___1)	1	1.36314	1.55674	1.82713
AML1 (AT5G61960.9_S_534___1)	1	1.26564	1.1017	1.8267
DGK5 (AT2G20900.3_S_445___1)	1	1.38558	1.43891	1.81734
AT3G53390 (AT3G53390.1_T_75___1)	1	1.05477	1.33024	1.81129
PBS1 (AT5G13160.1_S_405___2)	1	1.14889	1.07645	1.7843
KING1 (AT3G48530.1_S_14___3)	1	1.58346	1.34983	1.78191
BHLH122 (AT1G51140.1_T_199___1)	1	1.1661	1.56639	1.77396
AT3G54680 (AT3G54680.1_S_129___1)	1	1.14585	1.36526	1.76166
ATMIN7 (AT3G43300.2_S_1385___1)	1	1.00064	1.26166	1.6671
AtMC4 (AT1G79340.1_S_296___1)	1	1.18674	1.45099	1.64659
KING1 (AT3G48530.1_S_19___2)	1	1.16673	1.49082	1.63383
IQD14 (AT2G43680.5_S_216___2)	1	1.04386	1.58202	1.62088
ATPLC2 (AT3G08510.4_S_280___1)	1	1.24327	1.3727	1.56751
FIP2 (AT4G17060.1_S_47___1)	1	1.22974	1.28093	1.55222
CBSCBSPB1 (AT5G63490.2_S_44___1)	1	1.0148	1.20298	1.53818
GOS12 (AT2G45200.1_S_51___1)	1	1.22321	1.2177	1.52754
AT3G10770 (AT3G10770.2_S_202___1)	1	1.27106	1.16537	1.50655
RLK902 (AT3G17840.1_S_331___1)	1	1.02197	1.20852	1.47463
AT1G11360 (AT1G11360.4_S_239___1)	1	1.14275	1.18191	1.30842
AT4G38710 (AT4G38710.1_S_300___1)	1	1.69863	6.19583	7.31975
AT3G49800 (AT3G49800.1_S_369___1)	1	3.55053	3.97014	5.38331
AT2G31370 (AT2G31370.5_S_18___1)	1	1.81258	2.75165	3.16049
SE (AT2G27100.1_S_689___1)	1	1.51808	2.51335	2.73465
PUB3 (AT3G54790.2_S_355___1)	1	1.08746	2.75144	2.58729
AT5G12850 (AT5G12850.1_S_502___1)	1	1.66671	2.32062	2.56558
ATPCAP1 (AT4G20260.9_T_206___1)	1	1.51923	2.17819	2.35676
LTI29 (AT1G20450.2_T_220___1)	1	1.42391	2.33202	2.34458
AT5G38640 (AT5G38640.1_S_88___1)	1	1.28315	2.37563	2.27316
AT3G02890 (AT3G02890.2_S_254___1)	1	1.35608	2.13113	2.20125
MOS1 (AT4G24680.5_S_72___1)	1	1.38461	2.19812	2.18861
F2KP (AT1G07110.1_T_226___2)	1	1.40164	2.12616	2.13393
AT2G11890 (AT2G11890.2_S_65___1)	1	1.34888	1.92593	2.0684
AT4G01290 (AT4G01290.2_S_472___1)	1	1.43238	1.99535	2.06413
emb2386 (AT1G02780.1_T_200___1)	1	1.07508	2.13024	2.04995
AT1G28280 (AT1G28280.2_T_234___1)	1	1.37315	1.8088	1.98649
KCA1 (AT5G10470.1_T_698___1)	1	1.13884	1.99949	1.88678
ATMRP10 (AT3G62700.1_S_938___1)	1	1.13734	1.84062	1.8829
ATNUC-L1 (AT1G48920.1_S_305___1)	1	1.13375	1.87666	1.82895
GRF6 (AT5G10450.1_S_219___1)	1	1.2287	1.55928	1.64545
AT3G12020 (AT3G12020.4_S_577___1)	1	1.02261	1.66628	1.58367
CHUP1 (AT3G25690.6_T_517___1)	1	1.13135	1.54224	1.5231
AT1G27030 (AT1G27030.1_S_10___1)	1	1.18405	1.48704	1.50044
IQD14 (AT2G43680.5_S_212___2)	1	1.08234	1.5551	1.49905
AT4G11270 (AT4G11270.2_S_1002___2)	1	1.16267	1.52939	1.49717
AT1G62020 (AT1G62020.1_T_889___1)	1	1.00195	1.54614	1.44907
PHOT1 (AT3G45780.2_S_58___1)	1	1.21751	1.298	1.37833
ATCYS1 (AT5G12140.1_S_94___1)	1	1.01582	1.24889	1.2302
AT3G55600 (AT3G55600.2_S_104___2)	1	1.83807	2.55846	2.75532
AT3G51950 (AT3G51950.4_S_79___1)	1	1.17391	2.82153	2.42222
AT1G73980 (AT1G73980.3_S_490___1)	1	1.46271	2.43137	2.38639
AT1G78150 (AT1G78150.1_S_28___1)	1	1.33325	2.54312	2.35773
ATAMT1 (AT1G64780.1_S_488___1)	1	1.72987	1.74267	2.06018
AT2G44730 (AT2G44730.1_S_246___1)	1	1.32999	1.94915	1.89216
AMT1 (AT4G13510.1_S_475___1)	1	1.42138	1.6459	1.75691
BIG (AT3G02260.2_S_502___1)	1	1.32177	1.50469	1.57938
average	1	1.28059	1.92002	2.53618
stdev	0	0.282189	0.732238	1.20233
SE	0	0.0231178	0.0599873	0.0984988

## Sheet: Cluster 1 Process
							P-value color scale
							> 10-3	10-3 to 10-5	10-5 to 10-7	10-7 to 10-9	< 10-9
GO term	Description	P-value	FDR q-value	Enrichment (N, B, n, b)	Genes
GO:0015031	protein transport	2.61e-05	0.112	8.00 (18140,256,62,7)	[+] Show genes
GO:0045184	establishment of protein localization	3.17e-05	0.0681	7.76 (18140,264,62,7)	[+] Show genes
GO:0071705	nitrogen compound transport	3.46e-05	0.0494	6.36 (18140,368,62,8)	[+] Show genes
GO:0016192	vesicle-mediated transport	3.62e-05	0.0389	9.65 (18140,182,62,6)	[+] Show genes
GO:0015833	peptide transport	4.11e-05	0.0353	7.45 (18140,275,62,7)	[+] Show genes
GO:0042886	amide transport	4.51e-05	0.0322	7.34 (18140,279,62,7)	[+] Show genes
GO:0097305	response to alcohol	4.55e-05	0.0279	12.72 (18140,115,62,5)	[+] Show genes
GO:0009737	response to abscisic acid	4.55e-05	0.0244	12.72 (18140,115,62,5)	[+] Show genes
GO:0006810	transport	9.71e-05	0.0463	3.60 (18140,975,62,12)	[+] Show genes
GO:0048193	Golgi vesicle transport	0.000101	0.0434	16.48 (18140,71,62,4)	[+] Show genes
GO:0008104	protein localization	0.000103	0.04	6.44 (18140,318,62,7)	[+] Show genes
GO:0033993	response to lipid	0.00012	0.0428	10.38 (18140,141,62,5)	[+] Show genes
GO:0051234	establishment of localization	0.000126	0.0415	3.50 (18140,1002,62,12)	[+] Show genes
GO:0033036	macromolecule localization	0.000142	0.0434	6.11 (18140,335,62,7)	[+] Show genes
GO:0071702	organic substance transport	0.000192	0.055	4.97 (18140,471,62,8)	[+] Show genes
GO:0051179	localization	0.000275	0.0738	3.22 (18140,1090,62,12)	[+] Show genes
GO:0051641	cellular localization	0.000416	0.105	5.12 (18140,400,62,7)	[+] Show genes
GO:0046907	intracellular transport	0.00071	0.169	5.57 (18140,315,62,6)	[+] Show genes
Species used: Arabidopsis thaliana
The system has recognized 23897 genes out of 33751 gene terms entered by the user.
23897 genes were recognized by gene symbol and 0 genes by other gene IDs .
77 duplicate genes were removed (keeping the highest ranking instance of each gene) leaving a total of 23820 genes.
Only 18140 of these genes are associated with a GO term.
The GOrilla database is periodically updated using the GO database and other sources.
The GOrilla database was last updated on Mar 6, 2021
This results page will be available on this site for one month from now (until May 3, 2024 ). You can bookmark this page and come back to it later.
'P-value' is the enrichment p-value computed according to the mHG or HG model. This p-value is not corrected for multiple testing of 4290 GO terms.
'FDR q-value' is the correction of the above p-value for multiple testing using the Benjamini and Hochberg (1995) method.
Namely, for the ith term (ranked according to p-value) the FDR q-value is (p-value * number of GO terms) / i.
Enrichment (N, B, n, b) is defined as follows:
N - is the total number of genes
B - is the total number of genes associated with a specific GO term
n - is the number of genes in the top of the user's input list or in the target set when appropriate
b - is the number of genes in the intersection
Enrichment = (b/n) / (B/N)
Genes: For each GO term you can see the list of associated genes that appear in the optimal top of the list.
Each gene name is specified by gene symbol followed by a short description of the gene
Back to the GOrilla main page

## Sheet: Cluster 1 Function
							P-value color scale
							> 10-3	10-3 to 10-5	10-5 to 10-7	10-7 to 10-9	< 10-9
GO term	Description	P-value	FDR q-value	Enrichment (N, B, n, b)	Genes
GO:0005515	protein binding	0.000461	0.878	2.39 (18140,2085,62,17)	[+] Show genes
Species used: Arabidopsis thaliana
The system has recognized 23897 genes out of 33751 gene terms entered by the user.
23897 genes were recognized by gene symbol and 0 genes by other gene IDs .
77 duplicate genes were removed (keeping the highest ranking instance of each gene) leaving a total of 23820 genes.
Only 18140 of these genes are associated with a GO term.
The GOrilla database is periodically updated using the GO database and other sources.
The GOrilla database was last updated on Mar 6, 2021
This results page will be available on this site for one month from now (until May 3, 2024 ). You can bookmark this page and come back to it later.
'P-value' is the enrichment p-value computed according to the mHG or HG model. This p-value is not corrected for multiple testing of 1903 GO terms.
'FDR q-value' is the correction of the above p-value for multiple testing using the Benjamini and Hochberg (1995) method.
Namely, for the ith term (ranked according to p-value) the FDR q-value is (p-value * number of GO terms) / i.
Enrichment (N, B, n, b) is defined as follows:
N - is the total number of genes
B - is the total number of genes associated with a specific GO term
n - is the number of genes in the top of the user's input list or in the target set when appropriate
b - is the number of genes in the intersection
Enrichment = (b/n) / (B/N)
Genes: For each GO term you can see the list of associated genes that appear in the optimal top of the list.
Each gene name is specified by gene symbol followed by a short description of the gene
Back to the GOrilla main page

## Sheet: Cluster 1 Component
							P-value color scale
							> 10-3	10-3 to 10-5	10-5 to 10-7	10-7 to 10-9	< 10-9
GO term	Description	P-value	FDR q-value	Enrichment (N, B, n, b)	Genes
GO:0005634	nucleus	4.79e-06	0.0038	1.82 (18140,6269,62,39)	[+] Show genes
GO:0044431	Golgi apparatus part	2.74e-05	0.0109	7.94 (18140,258,62,7)	[+] Show genes
GO:0044424	intracellular part	2.81e-05	0.00745	1.29 (18140,13136,62,58)	[+] Show genes
GO:0044433	cytoplasmic vesicle part	9.58e-05	0.019	16.72 (18140,70,62,4)	[+] Show genes
GO:0005829	cytosol	9.89e-05	0.0157	2.98 (18140,1473,62,15)	[+] Show genes
GO:0005802	trans-Golgi network	0.000176	0.0232	9.56 (18140,153,62,5)	[+] Show genes
GO:0030120	vesicle coat	0.00023	0.0261	25.08 (18140,35,62,3)	[+] Show genes
GO:0044464	cell part	0.000274	0.0272	1.23 (18140,13782,62,58)	[+] Show genes
GO:0030117	membrane coat	0.000369	0.0326	21.41 (18140,41,62,3)	[+] Show genes
GO:0098791	Golgi subcompartment	0.000576	0.0457	7.39 (18140,198,62,5)	[+] Show genes
GO:0005737	cytoplasm	0.000794	0.0573	2.20 (18140,2393,62,18)	[+] Show genes
Species used: Arabidopsis thaliana
The system has recognized 23897 genes out of 33751 gene terms entered by the user.
23897 genes were recognized by gene symbol and 0 genes by other gene IDs .
77 duplicate genes were removed (keeping the highest ranking instance of each gene) leaving a total of 23820 genes.
Only 18140 of these genes are associated with a GO term.
The GOrilla database is periodically updated using the GO database and other sources.
The GOrilla database was last updated on Mar 6, 2021
This results page will be available on this site for one month from now (until May 3, 2024 ). You can bookmark this page and come back to it later.
'P-value' is the enrichment p-value computed according to the mHG or HG model. This p-value is not corrected for multiple testing of 794 GO terms.
'FDR q-value' is the correction of the above p-value for multiple testing using the Benjamini and Hochberg (1995) method.
Namely, for the ith term (ranked according to p-value) the FDR q-value is (p-value * number of GO terms) / i.
Enrichment (N, B, n, b) is defined as follows:
N - is the total number of genes
B - is the total number of genes associated with a specific GO term
n - is the number of genes in the top of the user's input list or in the target set when appropriate
b - is the number of genes in the intersection
Enrichment = (b/n) / (B/N)
Genes: For each GO term you can see the list of associated genes that appear in the optimal top of the list.
Each gene name is specified by gene symbol followed by a short description of the gene
Back to the GOrilla main page

## Sheet: Cluster 2
Gene name - phosphosites	COL_T0/COL-T0	COL_T01/COL-T0	COL_T3/COL-T0	COL_T10/COL-T0
AT3G23310 (AT3G23310.1_S_302___1)	1	-1.23332	-1.6563	-1.32747
AT1G79570 (AT1G79570.5_S_638___1)	1	-1.08393	-1.35081	-1.45799
AT5G47490 (AT5G47490.1_S_1054___1)	1	-1.10776	-1.74362	-1.50707
AT4G38550 (AT4G38550.3_S_363___2)	1	-1.4998	-1.99246	-1.59444
ATNEK6 (AT3G44200.2_T_514___1)	1	-1.08931	-1.35049	-1.6833
AT1G79570 (AT1G79570.5_S_823___1)	1	-1.21351	-1.60135	-1.77381
AT5G07980 (AT5G07980.2_S_603___1)	1	-1.44357	-1.98074	-1.81429
AT4G05150 (AT4G05150.1_T_292___2)	1	-1.47133	-1.74896	-1.87497
AT5G19390 (AT5G19390.2_S_447___1)	1	-1.52306	-2.39763	-2.08272
F2KP (AT1G07110.1_S_216___1)	1	1.04596	-1.19914	1.61844
AT4G24290 (AT4G24290.2_S_250___1)	1	1.04424	-1.10761	1.53457
AT1G21630 (AT1G21630.3_S_1083___1)	1	-1.49607	-1.32447	-1.02595
ATTPS10 (AT1G60140.6_S_5___1)	1	-1.2648	-1.88638	-1.1614
AT1G52110 (AT1G52110.1_S_478___1)	1	-1.18187	-2.77379	-1.22625
AT1G20760 (AT1G20760.1_S_922___2)	1	-1.39513	-1.66395	-1.24365
AT1G72410 (AT1G72410.2_S_477___1)	1	-1.07001	-1.65756	-1.26365
AT5G64850 (AT5G64850.1_S_52___2)	1	-1.6705	-1.79234	-1.26653
AT-HSFA4A (AT4G18880.1_S_112___1)	1	-1.20265	-1.53684	-1.29587
ATCLASP (AT2G20190.1_S_613___1)	1	-1.37287	-1.78168	-1.31954
AT4G30780 (AT4G30780.1_S_558___1)	1	-1.28541	-1.37884	-1.3399
MLO6 (AT1G61560.3_S_441___1)	1	-1.10898	-1.30565	-1.35012
AT5G47480 (AT5G47480.1_S_1283___1)	1	-1.02629	-1.23009	-1.36835
AT3G51470 (AT3G51470.1_S_347___1)	1	-1.69008	-1.6859	-1.39172
AT3G51950 (AT3G51950.4_S_352___1)	1	-1.53702	-2.39224	-1.39573
TIF3B1 (AT5G27640.3_S_273___1)	1	-1.13726	-1.48932	-1.41532
ADL6 (AT1G10290.1_S_712___1)	1	-1.14578	-1.96182	-1.44993
AT1G20760 (AT1G20760.1_S_878___2)	1	-1.6205	-1.56873	-1.46996
TOM20-2 (AT1G27390.1_S_4___1)	1	-1.35809	-1.98462	-1.48366
VAP27-1 (AT3G60600.2_S_149___1)	1	-1.01399	-1.44864	-1.4837
AT4G14990 (AT4G14990.1_S_6___1)	1	-1.01289	-1.87456	-1.50397
AT4G05150 (AT4G05150.1_S_281___1)	1	-1.06717	-2.73185	-1.51481
AT2G35050 (AT2G35050.2_S_835___1)	1	-1.5047	-1.57217	-1.52417
ATCSLC04 (AT3G28180.1_S_581___1)	1	-1.23145	-1.87902	-1.58948
AT4G02030 (AT4G02030.1_S_655___1)	1	-1.16967	-1.57485	-1.61272
AT5G52580 (AT5G52580.1_S_308___1)	1	-1.27228	-1.85322	-1.66983
AT5G01020 (AT5G01020.1_S_31___1)	1	-2.07433	-1.96999	-1.72505
AT5G47480 (AT5G47480.1_S_1030___1)	1	-1.05094	-1.59546	-1.72816
AT4G38550 (AT4G38550.3_S_363___1)	1	-1.45634	-1.78245	-1.74052
CPK5 (AT4G35310.2_S_552___1)	1	-1.6045	-2.54342	-1.74134
AT5G47490 (AT5G47490.1_S_166___1)	1	-1.3931	-1.51072	-1.75094
FRA3 (AT1G65580.1_S_19___1)	1	-1.12995	-1.90936	-1.78443
AT4G05150 (AT4G05150.1_T_292___1)	1	-1.57598	-1.54431	-1.80406
APUM2 (AT2G29190.2_S_202___1)	1	-1.98669	-2.07425	-1.82104
AT4G30780 (AT4G30780.1_S_495___1)	1	-1.77409	-2.0632	-1.88088
AT2G39130 (AT2G39130.3_S_136___1)	1	-1.38829	-1.95835	-1.88154
AT2G35050 (AT2G35050.2_S_898___1)	1	-1.29266	-2.16167	-1.89995
MLO2 (AT1G11310.3_S_503___1)	1	-1.95212	-1.79856	-1.90002
AT3G22235 (AT3G22235.2_S_24___1)	1	-1.36006	-1.79195	-1.91814
OBE4 (AT3G63500.2_S_6___1)	1	-1.59209	-1.84432	-2.11572
AT5G21940 (AT5G21940.1_S_244___1)	1	-2.07125	-2.40249	-2.20518
AT2G35050 (AT2G35050.2_T_1134___2)	1	-1.52612	-2.484	-2.35434
AT3G01560 (AT3G01560.1_S_75___1)	1	-1.3621	-2.27039	-2.59378
AT1G79570 (AT1G79570.5_S_1128___2)	1	-1.79238	-2.78436	-2.86702
EMB2719 (AT1G20200.1_S_19___1)	1	-1.40321	-1.1064	-1.04278
THO2 (AT1G24706.9_S_1243___1)	1	-1.84561	-1.031	-1.07497
SEC15B (AT4G02350.2_T_761___1)	1	-1.32446	-1.6596	-1.1494
PIRL4 (AT4G35470.2_S_163___1)	1	-1.29435	-1.65867	-1.1808
VAP27-1 (AT3G60600.2_S_2___1)	1	-2.12895	-1.94591	-1.19523
AT3G01560 (AT3G01560.1_S_107___1)	1	-1.06068	-1.2789	-1.52397
AT3G62240 (AT3G62240.1_S_526___1)	1	-1.00403	-1.28446	-1.55992
AT4G15545 (AT4G15545.1_S_222___2)	1	-1.52653	-1.29883	-1.62544
AT4G01290 (AT4G01290.2_S_359___1)	1	-2.05844	-1.26641	-1.7439
AT4G05150 (AT4G05150.1_T_292___3)	1	-1.5185	-1.06588	-1.81946
AT4G05150 (AT4G05150.1_S_305___3)	1	-1.52308	-1.06542	-1.86954
AT3G22270 (AT3G22270.1_S_6___1)	1	-1.08968	-1.14091	-2.01618
EIF-5A (AT1G13950.1_S_2___1)	1	-1.34426	-1.49494	-2.32987
ATBS14A (AT3G58170.1_S_28___1)	1	-1.15119	-1.57945	-2.53452
BZO2H3 (AT5G28770.1_S_293___1)	1	-1.42664	-1.56955	-2.54444
CPK6 (AT2G17290.2_S_540___1)	1	-1.75356	-1.76935	-2.60238
AT5G16880 (AT5G16880.4_S_35___1)	1	-1.1058	-1.8467	1.10199
average	1	-1.33361	-1.72899	-1.53932
stdev	0	0.50249	0.419277	0.747066
SE	0	0.060059	0.0501132	0.0892914

## Sheet: Cluster 2 Process
							P-value color scale
							> 10-3	10-3 to 10-5	10-5 to 10-7	10-7 to 10-9	< 10-9
GO term	Description	P-value	FDR q-value	Enrichment (N, B, n, b)	Genes
GO:0006914	autophagy	1.79e-06	0.00768	121.47 (18140,14,32,3)	[+] Show genes
GO:0061919	process utilizing autophagic mechanism	1.79e-06	0.00384	121.47 (18140,14,32,3)	[+] Show genes
GO:0006901	vesicle coating	3.01e-06	0.00431	566.88 (18140,2,32,2)	[+] Show genes
GO:0048208	COPII vesicle coating	3.01e-06	0.00323	566.88 (18140,2,32,2)	[+] Show genes
GO:0051641	cellular localization	5.03e-06	0.00431	9.92 (18140,400,32,7)	[+] Show genes
GO:0016197	endosomal transport	8.62e-06	0.00616	73.94 (18140,23,32,3)	[+] Show genes
GO:0070863	positive regulation of protein exit from endoplasmic reticulum	9.03e-06	0.00554	377.92 (18140,3,32,2)	[+] Show genes
GO:0070861	regulation of protein exit from endoplasmic reticulum	9.03e-06	0.00484	377.92 (18140,3,32,2)	[+] Show genes
GO:0090316	positive regulation of intracellular protein transport	1.8e-05	0.0086	283.44 (18140,4,32,2)	[+] Show genes
GO:0051222	positive regulation of protein transport	1.8e-05	0.00774	283.44 (18140,4,32,2)	[+] Show genes
GO:1904951	positive regulation of establishment of protein localization	1.8e-05	0.00704	283.44 (18140,4,32,2)	[+] Show genes
GO:0032388	positive regulation of intracellular transport	1.8e-05	0.00645	283.44 (18140,4,32,2)	[+] Show genes
GO:0033157	regulation of intracellular protein transport	3e-05	0.00992	226.75 (18140,5,32,2)	[+] Show genes
GO:0000290	deadenylation-dependent decapping of nuclear-transcribed mRNA	3e-05	0.00921	226.75 (18140,5,32,2)	[+] Show genes
GO:0090087	regulation of peptide transport	6.3e-05	0.018	161.96 (18140,7,32,2)	[+] Show genes
GO:0051223	regulation of protein transport	6.3e-05	0.0169	161.96 (18140,7,32,2)	[+] Show genes
GO:1903829	positive regulation of cellular protein localization	6.3e-05	0.0159	161.96 (18140,7,32,2)	[+] Show genes
GO:0070201	regulation of establishment of protein localization	6.3e-05	0.015	161.96 (18140,7,32,2)	[+] Show genes
GO:0032386	regulation of intracellular transport	6.3e-05	0.0142	161.96 (18140,7,32,2)	[+] Show genes
GO:0007029	endoplasmic reticulum organization	8.39e-05	0.018	141.72 (18140,8,32,2)	[+] Show genes
GO:0033962	cytoplasmic mRNA processing body assembly	0.000134	0.0275	113.38 (18140,10,32,2)	[+] Show genes
GO:0070973	protein localization to endoplasmic reticulum exit site	0.000164	0.032	103.07 (18140,11,32,2)	[+] Show genes
GO:0051050	positive regulation of transport	0.000197	0.0367	94.48 (18140,12,32,2)	[+] Show genes
GO:0046907	intracellular transport	0.00021	0.0375	9.00 (18140,315,32,5)	[+] Show genes
GO:0051649	establishment of localization in cell	0.000286	0.0491	8.41 (18140,337,32,5)	[+] Show genes
GO:0007030	Golgi organization	0.000506	0.0835	59.67 (18140,19,32,2)	[+] Show genes
GO:0006996	organelle organization	0.000599	0.0951	7.16 (18140,396,32,5)	[+] Show genes
GO:0022607	cellular component assembly	0.000708	0.109	6.90 (18140,411,32,5)	[+] Show genes
Species used: Arabidopsis thaliana
The system has recognized 23866 genes out of 33672 gene terms entered by the user.
23866 genes were recognized by gene symbol and 0 genes by other gene IDs .
46 duplicate genes were removed (keeping the highest ranking instance of each gene) leaving a total of 23820 genes.
Only 18140 of these genes are associated with a GO term.
The GOrilla database is periodically updated using the GO database and other sources.
The GOrilla database was last updated on Mar 6, 2021
This results page will be available on this site for one month from now (until May 3, 2024 ). You can bookmark this page and come back to it later.
'P-value' is the enrichment p-value computed according to the mHG or HG model. This p-value is not corrected for multiple testing of 4290 GO terms.
'FDR q-value' is the correction of the above p-value for multiple testing using the Benjamini and Hochberg (1995) method.
Namely, for the ith term (ranked according to p-value) the FDR q-value is (p-value * number of GO terms) / i.
Enrichment (N, B, n, b) is defined as follows:
N - is the total number of genes
B - is the total number of genes associated with a specific GO term
n - is the number of genes in the top of the user's input list or in the target set when appropriate
b - is the number of genes in the intersection
Enrichment = (b/n) / (B/N)
Genes: For each GO term you can see the list of associated genes that appear in the optimal top of the list.
Each gene name is specified by gene symbol followed by a short description of the gene
Back to the GOrilla main page

## Sheet: Cluster 2 Function
No GO Enrichment Found
There are no GO terms with an enrichment p-value above the value you specified
Species used: Arabidopsis thaliana
The system has recognized 23866 genes out of 33672 gene terms entered by the user.
23866 genes were recognized by gene symbol and 0 genes by other gene IDs .
46 duplicate genes were removed (keeping the highest ranking instance of each gene) leaving a total of 23820 genes.
Only 18140 of these genes are associated with a GO term.
The GOrilla database is periodically updated using the GO database and other sources.
The GOrilla databse was last updated on Mar 6, 2021

## Sheet: Cluster 2 Component
							P-value color scale
							> 10-3	10-3 to 10-5	10-5 to 10-7	10-7 to 10-9	< 10-9
GO term	Description	P-value	FDR q-value	Enrichment (N, B, n, b)	Genes
GO:0030660	Golgi-associated vesicle membrane	9.03e-06	0.00717	377.92 (18140,3,32,2)	[+] Show genes
GO:0030662	coated vesicle membrane	9.03e-06	0.00359	377.92 (18140,3,32,2)	[+] Show genes
GO:0030659	cytoplasmic vesicle membrane	9.03e-06	0.00239	377.92 (18140,3,32,2)	[+] Show genes
GO:0030658	transport vesicle membrane	9.03e-06	0.00179	377.92 (18140,3,32,2)	[+] Show genes
GO:0012507	ER to Golgi transport vesicle membrane	9.03e-06	0.00143	377.92 (18140,3,32,2)	[+] Show genes
GO:0012506	vesicle membrane	4.5e-05	0.00596	188.96 (18140,6,32,2)	[+] Show genes
GO:0016020	membrane	7.06e-05	0.00801	3.20 (18140,2301,32,13)	[+] Show genes
GO:0005886	plasma membrane	7.47e-05	0.00741	3.77 (18140,1655,32,11)	[+] Show genes
GO:0005634	nucleus	8.3e-05	0.00732	1.99 (18140,6269,32,22)	[+] Show genes
GO:0070971	endoplasmic reticulum exit site	0.000197	0.0156	94.48 (18140,12,32,2)	[+] Show genes
GO:0044433	cytoplasmic vesicle part	0.000252	0.0182	24.29 (18140,70,32,3)	[+] Show genes
GO:0005829	cytosol	0.000754	0.0499	3.46 (18140,1473,32,9)	[+] Show genes
Species used: Arabidopsis thaliana
The system has recognized 23866 genes out of 33672 gene terms entered by the user.
23866 genes were recognized by gene symbol and 0 genes by other gene IDs .
46 duplicate genes were removed (keeping the highest ranking instance of each gene) leaving a total of 23820 genes.
Only 18140 of these genes are associated with a GO term.
The GOrilla database is periodically updated using the GO database and other sources.
The GOrilla database was last updated on Mar 6, 2021
This results page will be available on this site for one month from now (until May 3, 2024 ). You can bookmark this page and come back to it later.
'P-value' is the enrichment p-value computed according to the mHG or HG model. This p-value is not corrected for multiple testing of 794 GO terms.
'FDR q-value' is the correction of the above p-value for multiple testing using the Benjamini and Hochberg (1995) method.
Namely, for the ith term (ranked according to p-value) the FDR q-value is (p-value * number of GO terms) / i.
Enrichment (N, B, n, b) is defined as follows:
N - is the total number of genes
B - is the total number of genes associated with a specific GO term
n - is the number of genes in the top of the user's input list or in the target set when appropriate
b - is the number of genes in the intersection
Enrichment = (b/n) / (B/N)
Genes: For each GO term you can see the list of associated genes that appear in the optimal top of the list.
Each gene name is specified by gene symbol followed by a short description of the gene
Back to the GOrilla main page

## Sheet: Cluster 3
Gene name - phosphosites	COL_T0/COL-T0	COL_T01/COL-T0	COL_T3/COL-T0	COL_T10/COL-T0
ATPEN2 (AT3G19420.1_S_91___1)	1	-1.22414	1.70179	4.0811
AT5G06110 (AT5G06110.2_S_549___1)	1	-1.09577	2.19758	3.8237
AT4G11560 (AT4G11560.2_S_321___1)	1	-1.59072	1.1414	3.17218
AT1G32360 (AT1G32360.1_S_330___1)	1	-1.36558	2.06947	2.62785
AT3G11450 (AT3G11450.1_S_538___1)	1	-1.31619	1.61547	2.40201
AT4G26480 (AT4G26480.2_S_25___1)	1	-1.03089	1.95967	2.33917
EDA39 (AT4G33050.3_S_99___1)	1	-1.12266	1.22457	2.30449
AT1G27030 (AT1G27030.1_S_11___1)	1	-1.48744	1.34668	2.30355
MAP3KA (AT1G53570.5_S_134___2)	1	-1.04423	1.17844	2.28286
CHR2 (AT2G46020.6_S_2088___1)	1	-1.15472	1.08032	1.9182
FPP6 (AT1G47900.2_S_379___1)	1	-1.23455	1.27935	1.88476
AT5G06780 (AT5G06780.2_S_87___1)	1	-1.02286	1.50141	1.84823
AKIN11 (AT3G29160.2_S_366___1)	1	-1.10319	1.28587	1.83407
VCR (AT3G13290.1_S_91___1)	1	-1.20905	1.41062	1.57649
AT1G28280 (AT1G28280.2_S_16___1)	1	-1.82711	1.91582	1.41963
NERD (AT2G16485.2_S_1266___1)	1	-1.08399	1.35332	1.37872
AT3G15450 (AT3G15450.1_S_18___1)	1	-1.25757	2.1433	4.59055
MBD11 (AT3G15790.3_T_74___1)	1	-1.18745	2.19024	3.08829
AT4G29190 (AT4G29190.1_S_187___2)	1	-1.06928	1.58487	3.0275
ECT5 (AT3G13060.6_S_546___1)	1	-1.02547	1.55293	3.02696
AT5G16300 (AT5G16300.3_T_857___1)	1	-1.02333	1.76483	2.81168
AT4G27450 (AT4G27450.1_S_18___1)	1	-1.18168	1.02137	2.66662
CID3 (AT1G54170.1_S_454___1)	1	-1.01057	1.64127	2.63459
VCS (AT3G13300.3_S_98___1)	1	-1.0055	2.15538	2.40787
AT5G55530 (AT5G55530.3_S_372___1)	1	-1.28896	1.10081	2.39667
ATR2 (AT4G30210.2_T_272___1)	1	-1.17391	1.5633	2.39261
AT2G39130 (AT2G39130.3_S_126___2)	1	-1.49181	1.64244	2.34271
AGD9 (AT5G46750.1_S_225___1)	1	-1.05651	1.37978	2.21087
AT2G18910 (AT2G18910.1_S_35___1)	1	-1.27381	1.05515	2.2052
AT5G18230 (AT5G18230.3_S_370___1)	1	-1.12745	1.32116	2.14415
ATG2484-1 (AT4G17330.3_S_1223___1)	1	-1.01517	1.72133	2.06039
AT2G39130 (AT2G39130.3_S_87___2)	1	-1.01894	1.3362	1.99452
AT4G29440 (AT4G29440.2_S_860___1)	1	-1.28601	1.02216	1.92364
ARF2 (AT5G62000.4_S_689___1)	1	-1.08762	1.69652	1.92054
AT3G63460 (AT3G63460.1_T_881___1)	1	-1.18228	1.43028	1.8812
AT4G01290 (AT4G01290.2_T_408___1)	1	-1.11101	1.78447	1.88072
AT2G30930 (AT2G30930.1_S_122___1)	1	-1.08917	1.27522	1.85291
ATRAB7A (AT2G21880.4_S_172___1)	1	-1.16699	1.43933	1.82648
EIF4G (AT3G60240.2_T_885___1)	1	-1.051	1.31307	1.81843
AT1G61210 (AT1G61210.3_S_490___1)	1	-1.31602	-1.04017	1.75768
AT1G11480 (AT1G11480.2_S_213___1)	1	-1.03849	1.26952	1.73581
PIRL9 (AT3G11330.1_S_487___1)	1	-1.146	1.24759	1.72621
AT1G73980 (AT1G73980.3_S_10___1)	1	-1.11424	1.44619	1.71034
AT4G05150 (AT4G05150.1_S_310___2)	1	-1.07097	1.26165	1.68882
BHLH48 (AT2G42300.5_S_79___1)	1	-1.07442	1.2839	1.65692
AT4G39680 (AT4G39680.2_T_417___1)	1	-1.10968	-1.2594	1.64323
AT3G20720 (AT3G20720.1_S_571___1)	1	-1.1935	1.34513	1.6328
VMA10 (AT3G01390.4_S_3___1)	1	-1.00084	1.2175	1.60909
AT5G41950 (AT5G41950.1_S_156___2)	1	-1.05505	1.13089	1.60625
AT3G09670 (AT3G09670.2_S_525___1)	1	-1.08763	1.08362	1.60229
CHR2 (AT2G46020.6_S_2136___1)	1	-1.02198	1.49768	1.59696
AT4G35890 (AT4G35890.1_S_67___1)	1	-1.08887	1.26309	1.59086
AT4G28080 (AT4G28080.1_S_543___1)	1	-1.13424	1.0644	1.48675
AT4G15790 (AT4G15790.1_S_19___1)	1	-1.10717	1.32724	1.48517
AT3G45260 (AT3G45260.2_S_273___1)	1	-1.36054	1.74799	1.45412
AT5G38640 (AT5G38640.1_S_220___1)	1	-1.00421	1.07544	1.44988
AT1G28280 (AT1G28280.2_S_175___3)	1	-1.83017	2.14902	1.41899
KCA1 (AT5G10470.1_S_611___1)	1	-1.34064	1.18033	1.41522
AT2G20560 (AT2G20560.1_S_117___1)	1	-1.01076	1.6647	1.30872
AT5G25840 (AT5G25840.1_S_9___1)	1	-1.07649	1.26193	1.18444
AT5G55530 (AT5G55530.3_S_3___1)	1	-1.02036	2.18309	3.54274
AT5G43830 (AT5G43830.1_S_18___1)	1	-1.01034	2.27336	5.88178
average	1	-1.16625	1.40438	2.16915
stdev	0	0.179242	0.583957	0.844155
SE	0	0.0227637	0.0741626	0.107208

## Sheet: Cluster 3 Process
							P-value color scale
							> 10-3	10-3 to 10-5	10-5 to 10-7	10-7 to 10-9	< 10-9
GO term	Description	P-value	FDR q-value	Enrichment (N, B, n, b)	Genes
GO:0051252	regulation of RNA metabolic process	7.15e-06	0.0307	5.61 (18140,829,39,10)	[+] Show genes
GO:0019219	regulation of nucleobase-containing compound metabolic process	1.18e-05	0.0254	5.30 (18140,878,39,10)	[+] Show genes
GO:1902182	shoot apical meristem development	2.7e-05	0.0385	232.56 (18140,4,39,2)	[+] Show genes
GO:0010468	regulation of gene expression	2.98e-05	0.032	4.76 (18140,977,39,10)	[+] Show genes
GO:1903506	regulation of nucleic acid-templated transcription	3.51e-05	0.0302	5.30 (18140,790,39,9)	[+] Show genes
GO:0006355	regulation of transcription, DNA-templated	3.51e-05	0.0251	5.30 (18140,790,39,9)	[+] Show genes
GO:2001141	regulation of RNA biosynthetic process	3.51e-05	0.0215	5.30 (18140,790,39,9)	[+] Show genes
GO:0051171	regulation of nitrogen compound metabolic process	4.88e-05	0.0261	4.49 (18140,1035,39,10)	[+] Show genes
GO:0080090	regulation of primary metabolic process	6.66e-05	0.0318	4.33 (18140,1074,39,10)	[+] Show genes
GO:0050793	regulation of developmental process	7.06e-05	0.0303	11.46 (18140,203,39,5)	[+] Show genes
GO:2000112	regulation of cellular macromolecule biosynthetic process	7.44e-05	0.029	4.81 (18140,870,39,9)	[+] Show genes
GO:0010556	regulation of macromolecule biosynthetic process	7.91e-05	0.0283	4.77 (18140,877,39,9)	[+] Show genes
GO:0031323	regulation of cellular metabolic process	9.06e-05	0.0299	4.18 (18140,1114,39,10)	[+] Show genes
GO:0097305	response to alcohol	0.000106	0.0326	16.18 (18140,115,39,4)	[+] Show genes
GO:0009737	response to abscisic acid	0.000106	0.0304	16.18 (18140,115,39,4)	[+] Show genes
GO:0060255	regulation of macromolecule metabolic process	0.000109	0.0292	4.08 (18140,1139,39,10)	[+] Show genes
GO:0031326	regulation of cellular biosynthetic process	0.000114	0.0288	4.55 (18140,920,39,9)	[+] Show genes
GO:0009889	regulation of biosynthetic process	0.00012	0.0286	4.52 (18140,926,39,9)	[+] Show genes
GO:0048507	meristem development	0.000161	0.0363	103.36 (18140,9,39,2)	[+] Show genes
GO:0048831	regulation of shoot system development	0.000189	0.0405	26.83 (18140,52,39,3)	[+] Show genes
GO:0019222	regulation of metabolic process	0.000207	0.0422	3.78 (18140,1231,39,10)	[+] Show genes
GO:0033993	response to lipid	0.000233	0.0454	13.20 (18140,141,39,4)	[+] Show genes
GO:0045814	negative regulation of gene expression, epigenetic	0.000293	0.0547	77.52 (18140,12,39,2)	[+] Show genes
GO:0006342	chromatin silencing	0.000293	0.0524	77.52 (18140,12,39,2)	[+] Show genes
GO:0050794	regulation of cellular process	0.000819	0.141	2.94 (18140,1741,39,11)	[+] Show genes
GO:0009909	regulation of flower development	0.000835	0.138	46.51 (18140,20,39,2)	[+] Show genes
GO:0050789	regulation of biological process	0.000962	0.153	2.70 (18140,2070,39,12)	[+] Show genes
Species used: Arabidopsis thaliana
The system has recognized 23862 genes out of 33664 gene terms entered by the user.
23862 genes were recognized by gene symbol and 0 genes by other gene IDs .
42 duplicate genes were removed (keeping the highest ranking instance of each gene) leaving a total of 23820 genes.
Only 18140 of these genes are associated with a GO term.
The GOrilla database is periodically updated using the GO database and other sources.
The GOrilla database was last updated on Mar 6, 2021
This results page will be available on this site for one month from now (until May 3, 2024 ). You can bookmark this page and come back to it later.
'P-value' is the enrichment p-value computed according to the mHG or HG model. This p-value is not corrected for multiple testing of 4290 GO terms.
'FDR q-value' is the correction of the above p-value for multiple testing using the Benjamini and Hochberg (1995) method.
Namely, for the ith term (ranked according to p-value) the FDR q-value is (p-value * number of GO terms) / i.
Enrichment (N, B, n, b) is defined as follows:
N - is the total number of genes
B - is the total number of genes associated with a specific GO term
n - is the number of genes in the top of the user's input list or in the target set when appropriate
b - is the number of genes in the intersection
Enrichment = (b/n) / (B/N)
Genes: For each GO term you can see the list of associated genes that appear in the optimal top of the list.
Each gene name is specified by gene symbol followed by a short description of the gene
Back to the GOrilla main page

[truncated: 10 more sheets: Cluster 3 Function, Cluster 3 Component, Cluster 4, Cluster 4 Process, Cluster 4 Function, Cluster 4 Component, Cluster 5, Cluster 5 Process, Cluster 5 Function, Cluster 5 Component]
