# Supplementary material for: A sequential MAP kinase cascade regulates mechanical signalling
Source: Nat Commun. 2026 Jul 1;17:5729. doi: 10.1038/s41467-026-74994-x (PMC13324856; doi:10.1038/s41467-026-74994-x)
Supplement: Supplementary file 18 — Supplementary Data 16 [file 41467_2026_74994_MOESM18_ESM.xlsx]

## Sheet: Cluster 1
Gene name-phosphosites	COL-T0	COL_T1	COL_T3	COL_T10	AOS_T0	AOS_T1	AOS_T3	AOS_T10	MKK_T0	MKK_T1	MKK_T3	MKK_T10
AT1G11360 (AT1G11360.4_S_14___1)	1	-1.10204	-1.17698	-1.11264	-1.04932	-1.08853	1.02406	1.02465	-1.04837	-1.08774	-1.11721	-1.20377
DRT111 (AT1G30480.1_S_189___1)	1	-1.28638	-1.2071	-1.02939	-1.29717	-1.29132	1.02438	1.04928	-1.15686	-1.15776	-1.18565	-1.39447
ATGPX6 (AT4G11600.1_S_216___1)	1	-1.22894	-1.28141	-1.2698	-1.02973	1.08126	1.43879	1.07744	-2.68395	-1.87984	-2.78583	-2.61053
DRT101 (AT5G18070.1_S_68___1)	1	-1.09826	1.19398	1.12327	1.00156	-1.00694	1.06793	1.40551	1.20097	1.22529	-1.11431	-1.25568
SYP121 (AT3G11820.1_S_7___1)	1	-1.19504	-1.05338	-1.09223	-1.24987	-1.13378	1.1011	1.00701	-1.19004	-1.2318	-1.31335	-1.40257
PATL3 (AT1G72160.1_S_18___1)	1	-1.21933	-1.16183	-1.06647	-1.09737	-1.14524	1.03076	1.05357	-1.1512	-1.34702	-1.81426	-2.13804
MED17 (AT5G20170.1_S_348___1)	1	-1.33723	-1.33247	-1.13467	-1.26813	-1.1665	1.13031	-1.12914	-1.72052	-1.6619	-1.4256	-1.89184
PKS2 (AT1G14280.1_S_245___1)	1	-1.60146	-1.34231	-1.00148	-1.12198	-1.18898	-1.04423	1.08954	-1.86574	-2.39616	-2.86162	-2.97887
ATMPK3 (AT3G45640.1_T_196___1)	1	1.02871	1.30113	-1.14642	-1.11584	1.11607	1.4695	1.08363	-1.6	-1.60417	-1.78012	-1.58209
MSL6 (AT1G78610.1_S_462___1)	1	1.05727	1.14154	1.23596	-1.16579	1.00321	1.17341	1.15665	1.01396	1.3379	-1.01923	-1.21255
JAZ12 (AT5G20900.1_S_97___2)	1	-1.23134	1.03855	-1.1283	1.2744	1.31691	2.34501	3.30135	-1.42236	-1.48417	-1.48642	-1.35551
AT2G38610 (AT2G38610.2_S_12___1)	1	-1.14777	1.02976	1.18303	-1.16133	-1.35686	1.0563	1.24736	1.11435	1.13883	-1.20599	-1.18558
AT1G28280 (AT1G28280.2_T_219___2)	1	-1.37595	1.00993	-1.00519	-1.2064	-1.30002	1.18417	-1.12013	-1.11215	-1.1679	-1.33087	-1.30706
MAPKKK6 (AT3G07980.3_S_611___1)	1	-1.15931	1.00766	-1.01017	-1.26331	1.05473	1.05429	1.05276	-1.10443	-1.15136	-1.43082	-1.22645
ATPC1 (AT4G04640.1_S_243___1)	1	-1.04056	-1.09245	1.03891	-1.15454	-1.05576	1.03312	1.24297	-1.07255	-1.02977	-1.15012	-1.14179
AT3G51470 (AT3G51470.1_S_59___1)	1	-1.38289	-1.11277	1.15569	-1.07435	-1.36992	1.08629	1.41804	-1.05299	-1.00989	-1.10267	-1.20363
AML2 (AT2G42890.3_S_463___1)	1	-1.26407	-1.1661	1.01691	-1.22465	-1.09184	-1.00427	1.0021	-1.28361	-1.14439	-1.10855	-1.15538
ATHB6 (AT2G22430.1_S_199___1)	1	-1.246	-1.16748	1.05282	-1.23356	-1.35952	-1.01948	1.07745	-1.1455	-1.51213	-1.3883	-1.66229
AT4G14740 (AT4G14740.4_S_33___1)	1	-1.13332	-1.29028	1.02483	1.06101	-1.20983	-1.05601	1.04703	-2.23915	-1.96242	-2.58477	-2.97883
AT3G01810 (AT3G01810.3_S_336___2)	1	-1.39261	-1.34172	1.19347	-1.18127	-1.12503	1.02793	1.12253	-1.05257	-1.00938	-1.06843	-1.178
eIFiso4G1 (AT5G57870.2_S_538___1)	1	1.03091	2.26029	1.01321	1.56239	-1.17703	1.8269	-1.33716	-1.28039	-1.39277	-1.39185	-1.3949
NFA03 (AT5G56950.1_T_48___1)	1	-1.14193	1.15531	1.15835	-1.32831	-1.29052	1.24017	1.25653	1.22515	1.25745	-1.24608	-1.07254
AT3G27350 (AT3G27350.1_S_133___1)	1	-1.00171	1.12128	1.07407	-1.02597	-1.07973	-1.02382	1.30719	-1.17241	-1.19268	-1.49536	-1.55554
MAPKKK5 (AT5G66850.1_S_170___1)	1	1.35606	1.10951	1.04474	1.00521	1.17765	1.49534	1.23435	-1.41735	-1.22353	-1.09248	-1.06287
AT5G05570 (AT5G05570.2_T_467___1)	1	-1.02145	1.10758	1.1344	-1.03355	-1.23015	1.1801	1.40063	-1.46089	-1.16753	-1.19368	-1.32556
AT5G38640 (AT5G38640.1_S_88___2)	1	1.14171	1.09642	1.22516	1.17537	-1.26346	1.19524	1.92513	1.34581	1.2141	-1.04869	1.0267
AT4G14200 (AT4G14200.1_S_708___1)	1	-1.06644	1.01866	1.04697	1.03399	-1.01535	1.00458	1.21627	-1.02153	-1.20246	-1.14366	-1.51096
AT1G61210 (AT1G61210.3_S_490___1)	1	-1.31602	-1.04017	1.75768	-1.37059	-1.34668	1.17801	1.60206	-1.12037	-1.10449	-1.06789	-1.07845
AT5G02770 (AT5G02770.1_S_76___1)	1	-1.29954	-1.12617	1.007	-1.1311	-1.11702	1.04153	-1.04593	-1.47322	-1.21815	-1.4396	-1.69511
AT2G25010 (AT2G25010.1_S_446___1)	1	-1.17448	-1.14814	1.1424	-1.07933	-1.02918	1.14564	-1.09183	-1.20152	-1.08202	-1.14638	-1.39875
HIT3 (AT3G56490.1_S_34___1)	1	-1.32069	-1.18001	1.03128	-1.22859	-1.19472	1.02885	-1.21069	-1.0748	-1.20969	-1.15398	-1.42337
AT1G20370 (AT1G20370.1_S_510___1)	1	-1.18914	-1.26542	1.09322	-1.05834	-1.3238	1.20231	-1.13008	-1.21598	-1.01016	-1.41273	-1.48486
RAP2.7 (AT2G28550.6_S_78___1)	1	1.05916	1.49128	1.05212	1.22713	1.02065	-1.47436	1.04281	-1.15599	-1.2067	-1.18363	-1.12494
AT3G42170 (AT3G42170.1_T_138___1)	1	1.0591	1.42041	1.33289	-1.03578	-1.05	1.62272	1.17494	-1.18091	-1.08081	-1.21013	-1.05161
TMT2 (AT4G35300.5_S_133___1)	1	-1.19979	1.193	1.17429	-1.42086	1.01087	1.01997	1.45621	-1.00845	-1.01897	-1.08932	-1.28992
ACL5 (AT5G19530.2_S_14___1)	1	-1.26723	1.13176	1.11855	-1.43466	-1.17321	1.20166	1.0194	-1.13597	-1.07189	-1.33158	-1.44231
AT5G57830 (AT5G57830.1_S_277___1)	1	-1.00879	1.09927	1.81359	-1.14079	-1.44877	1.07996	1.37434	1.03657	-1.181	-1.06685	-1.14257
AT2G39130 (AT2G39130.3_S_127___2)	1	-1.45517	1.09148	1.01325	-1.74484	-1.37332	-1.01834	1.71401	-1.00397	-1.21899	-1.2527	-1.21587
AT3G45260 (AT3G45260.2_S_273___1)	1	-1.36054	1.74799	1.45412	-1.08578	1.08617	2.4066	1.23482	-1.12132	-1.04388	-1.02661	-1.0456
AT3G57890 (AT3G57890.1_S_166___1)	1	-1.32049	1.56066	1.11592	-1.36269	-1.19442	1.55077	1.18616	-1.34125	-1.39101	-1.39504	-1.2692
FPP6 (AT1G47900.2_S_379___1)	1	-1.23455	1.27935	1.88476	-1.14638	-1.13742	1.46195	1.62504	-1.43499	-1.25249	-1.43273	-1.12801
FDH (AT2G26250.1_S_28___1)	1	-1.03692	1.26191	1.80449	-1.39381	-1.00235	1.43422	1.37256	-1.00822	-1.08126	-1.01017	-1.2474
MBD10 (AT1G15340.1_T_74___1)	1	-1.06419	1.26129	1.32296	-1.40224	-1.09467	1.52727	1.15218	-1.10725	-1.13296	-1.16153	-1.10981
AT4G11560 (AT4G11560.2_S_321___1)	1	-1.59072	1.1414	3.17218	-1.19956	-1.33661	1.0393	3.50668	-2.08576	-2.63014	-1.65993	-1.45401
AT1G74780 (AT1G74780.1_S_288___1)	1	-1.37477	1.00974	1.12198	-1.95028	-1.07896	-1.08585	1.07775	-1.26107	-1.08711	-1.01164	-1.24611
ATMPK6 (AT2G43790.1_T_221___1)	1	1.30526	3.04147	1.998	-1.04266	1.35458	2.33149	2.31193	-1.34543	-1.24996	-1.19841	-1.0806
AT1G28280 (AT1G28280.2_S_175___3)	1	-1.83017	2.14902	1.41899	-2.13832	-1.17205	2.33643	1.25437	-1.19584	-1.33983	-1.63342	-1.48144
AT3G05900 (AT3G05900.1_T_7___1)	1	1.25267	1.97333	2.37354	-1.10933	1.15388	1.85265	2.45593	1.13407	-1.22886	1.0606	-1.26714
AT1G28280 (AT1G28280.2_S_16___1)	1	-1.82711	1.91582	1.41963	-2.1465	-1.17019	2.3394	1.24852	-1.18795	-1.34313	-1.634	-1.48539
AT3G52870 (AT3G52870.1_S_408___1)	1	1.84972	1.61875	2.57853	-1.20628	1.39695	1.91904	2.06011	-1.13033	1.35818	1.08507	-1.24677
MAPKKK5 (AT5G66850.1_T_677___1)	1	1.38971	3.28904	2.59739	1.20149	1.71152	3.55195	3.60482	-1.30928	1.48841	-1.14523	1.64315
average	1	-0.725765	0.505537	0.853408	-0.834679	-0.582455	1.03402	1.10213	-0.966344	-0.944707	-1.26282	-1.30837
stdev	0	1.05586	1.34621	1.12704	0.972079	1.05746	1.05271	1.08736	0.912755	0.955282	0.624494	0.689008
SE	0	0.14785	0.188507	0.157817	0.136118	0.148075	0.147409	0.152261	0.127811	0.133766	0.0874467	0.0964804

## Sheet: Cluster 2
Gene name-phosphosites	COL-T0	COL_T1	COL_T3	COL_T10	AOS_T0	AOS_T1	AOS_T3	AOS_T10	MKK_T0	MKK_T1	MKK_T3	MKK_T10
WIP1 (AT4G26455.1_S_217___1)	1	1.59696	1.2571	1.06292	1.80913	1.37407	-1.33152	1.17762	1.37442	1.21519	1.47763	1.23801
TOP1BETA (AT5G55310.1_S_301___1)	1	1.2187	1.20834	-1.09996	1.30318	1.07137	-1.01888	1.0365	1.04123	-1.17168	1.10264	1.18214
AT3G12940 (AT3G12940.3_S_300___1)	1	1.29283	1.11596	-1.09771	1.46738	1.33596	1.11672	1.12325	-1.19999	-1.01989	1.04035	1.11011
ATPMM (AT2G45790.1_T_231___1)	1	1.15741	1.0077	-1.03022	1.11286	1.11341	1.02548	1.01235	1.05696	1.01552	1.25804	1.38983
AT4G01810 (AT4G01810.3_S_35___2)	1	1.11934	-1.00131	-1.05461	1.11357	1.13076	-1.11253	1.02448	-1.02931	-1.20947	-1.13453	1.24581
SPS1 (AT5G11110.1_S_127___1)	1	1.11634	-1.07464	-1.01347	1.39249	1.23232	1.08654	-1.09239	-1.02435	-1.15384	1.34077	1.23771
AT3G22260 (AT3G22260.1_S_52___1)	1	1.198	-1.08164	-1.15098	1.1611	1.19838	-1.11474	-1.24248	-1.11978	-1.24879	1.13224	-1.05296
AT2G33435 (AT2G33435.1_S_779___1)	1	1.12409	-1.34903	-1.12313	1.09546	1.02674	-1.09856	-1.1554	1.04506	-1.01543	1.21916	1.11869
AT1G78230 (AT1G78230.1_S_647___1)	1	1.05083	-1.65863	-1.31506	1.12722	-1.34713	-1.24295	-1.07677	-1.83833	-1.82333	-1.38689	-1.13715
AT2G35050 (AT2G35050.2_T_1134___1)	1	1.15819	-3.01421	-2.88849	1.0189	1.16516	-4.032	-2.33375	-1.71064	1.0238	-2.53881	-2.82706
AT1G27100 (AT1G27100.1_S_411___1)	1	1.57113	2.0354	1.15955	1.26429	-1.43551	-1.79466	1.14303	-1.21971	1.23428	1.30569	1.16301
ATSC35 (AT5G64200.2_S_253___2)	1	1.45934	1.71017	-1.00214	1.6324	1.53045	1.2097	1.56889	1.34326	1.45776	1.82167	2.02662
RSZ33 (AT2G37340.5_S_242___1)	1	1.82623	1.59616	-1.03767	1.69326	1.21545	1.29897	1.11254	1.41791	1.49934	1.7358	1.9572
AT3G05900 (AT3G05900.1_S_373___1)	1	1.1266	1.43155	1.15152	1.45779	1.3156	-1.24587	1.10031	-1.35907	1.05496	1.11559	1.17745
CBSDUF7 (AT1G47330.2_S_423___1)	1	1.04165	1.41945	-1.22601	1.08225	1.28677	-1.229	1.04497	1.35187	-1.02432	1.08111	-1.07706
EIN4 (AT3G04580.2_S_617___1)	1	1.37229	1.34962	-1.11863	1.23988	1.26887	-1.05242	1.01168	1.20038	-1.0881	1.16839	1.07308
AT5G18525 (AT5G18525.1_S_1131___1)	1	1.2339	1.29828	-1.03145	1.21949	1.2134	-1.09198	-1.00073	-1.05397	1.11924	1.2426	1.1619
AT3G12020 (AT3G12020.4_S_40___1)	1	1.29056	1.26601	-1.02094	1.42969	1.30142	1.14694	1.12678	-1.21442	1.07017	1.21462	1.13826
AT3G29760 (AT3G29760.5_S_118___1)	1	1.29845	1.24758	-1.1598	1.40405	1.27104	-1.00327	1.23378	1.32702	1.14985	1.27276	1.28851
HIP (AT3G17880.1_S_64___1)	1	1.47526	1.24605	1.17768	1.33683	1.11336	1.12352	1.02263	1.21038	1.12049	1.3216	1.50035
AT4G39680 (AT4G39680.2_S_319___2)	1	1.87522	1.16241	-1.02681	1.36982	1.08724	1.12837	1.27798	1.50022	1.29591	1.51517	1.73244
AT4G11790 (AT4G11790.1_S_312___1)	1	1.98364	1.14921	1.41132	2.61781	1.69544	1.46639	1.02458	1.39692	-1.51745	1.3213	1.53227
LINC3 (AT1G68790.1_S_843___2)	1	1.15955	1.11408	-1.03762	1.1582	1.08174	-1.1002	-1.05161	1.03954	1.18117	-1.0742	1.40441
ATRSP31 (AT3G61860.1_S_181___2)	1	1.12774	1.00966	-1.08979	1.13088	1.0355	1.0062	-1.15766	-1.039	-1.05143	1.21933	1.11288
AT3G63400 (AT3G63400.4_S_199___1)	1	1.17388	-1.0869	-1.03773	1.18326	1.06609	-1.06843	1.09479	-1.04539	1.0546	1.13706	1.2452
AT2G35050 (AT2G35050.2_S_491___1)	1	1.55869	-1.19309	-1.27314	1.36271	1.29914	1.02818	-1.49909	-1.29602	-1.00982	1.3237	1.0863
AT4G05150 (AT4G05150.1_S_277___1)	1	1.17823	-1.21116	-1.33825	1.23272	1.12554	1.07219	-1.52123	-1.10911	-1.02188	-1.02692	-1.22749
AT1G16520 (AT1G16520.1_S_191___1)	1	1.0282	-1.28212	-1.15334	1.19952	1.04048	-1.09297	-1.26161	-1.20814	-1.16969	1.00383	1.04804
RBR1 (AT3G12280.2_S_911___1)	1	1.08043	-1.33639	-1.44242	-1.02441	-1.0389	-1.08001	-1.27468	-1.16551	-1.13095	-1.00582	1.03506
AT4G05150 (AT4G05150.1_S_277___2)	1	1.18066	-1.33888	-1.25825	1.10115	-1.07397	-1.25219	-1.46049	-1.12937	-1.20527	-1.03081	-1.83246
iqd2 (AT5G03040.3_S_360___2)	1	-1.10093	-1.35149	-1.14279	1.00866	-1.08173	-1.03641	1.08639	-1.29134	-1.19942	-1.02378	1.32952
iqd2 (AT5G03040.3_S_363___2)	1	-1.10384	-1.36322	-1.14941	1.00455	-1.08389	-1.03855	1.08295	-1.29747	-1.24841	-1.02878	1.3217
AT5G12150/MXC9.11 (AT5G12150.2_S_452___1)	1	-1.11049	-1.42272	-1.39951	1.3822	-1.04195	-1.31091	-1.38997	-1.01723	-1.02187	-1.29465	-1.18874
AT4G29440 (AT4G29440.2_S_855___1)	1	1.02373	-1.44328	-1.56454	1.05007	1.11383	1.03353	-1.23352	-1.10112	-1.06405	-1.01215	-1.03152
ATSPS4F (AT4G10120.3_S_180___1)	1	-1.24261	-1.49249	-1.51942	1.40712	-1.01268	-1.11646	-1.27169	-1.28594	-1.19466	1.01669	1.00489
BZO2H3 (AT5G28770.1_S_293___1)	1	-1.42664	-1.56955	-2.54444	1.08753	1.13005	-1.31471	-1.67819	-1.34318	-1.13493	-1.27982	-1.80172
FED A (AT1G60950.1_S_14___1)	1	1.12794	-1.70977	-1.0045	1.13113	-1.2459	-1.12644	-1.06723	-1.09563	1.1753	-1.2264	-1.29709
AT3G01560 (AT3G01560.1_S_75___1)	1	-1.3621	-2.27039	-2.59378	1.05906	-1.50177	-1.99173	-2.79581	-1.20105	-1.09555	-1.4935	-1.54668
CBSDUF3 (AT2G14520.3_S_254___1)	1	1.61312	1.65639	1.05538	1.52014	1.2652	1.27536	1.32187	1.09539	1.09039	1.4049	1.33683
VIP4 (AT5G61150.1_S_195___2)	1	1.58521	1.5819	1.22602	1.46355	1.31891	1.3093	1.30856	1.38008	1.51949	1.61139	1.49746
AT3G47200 (AT3G47200.2_S_253___1)	1	1.52327	1.53321	1.04838	1.39651	1.60372	1.27976	1.17046	1.30611	-1.04052	1.32348	1.16639
GPK1 (AT3G17420.1_S_59___1)	1	1.85785	1.53275	1.42676	1.4954	1.51569	1.50692	1.62154	1.4309	1.22372	1.68571	1.82085
AT5G60170 (AT5G60170.1_S_406___1)	1	1.54259	1.40649	1.52224	1.60438	1.4629	1.25253	1.56745	1.50848	1.32908	1.43932	1.72885
SAY1 (AT4G11740.2_S_324___1)	1	1.61194	1.40318	1.01185	1.54298	1.07335	1.17346	-1.05694	1.16928	1.18427	1.28097	1.2821
AT4G28080 (AT4G28080.1_S_183___1)	1	1.71205	1.21994	1.48129	1.73489	1.50894	1.38442	1.26101	1.38075	-1.05049	1.48401	1.28947
IQD29 (AT2G02790.3_S_505___1)	1	1.91331	-1.19922	1.42065	2.02663	1.41065	1.88078	-1.37032	1.40022	-1.15374	1.52417	1.59636
RAPTOR1B (AT3G08850.1_T_887___1)	1	1.09025	-1.21044	1.02668	1.06288	1.11064	1.08015	-1.07476	-1.12879	-1.13781	1.33265	1.28693
AT5G40490 (AT5G40490.1_S_55___1)	1	1.02641	-1.28031	-1.14572	1.01626	1.01165	1.1476	1.08329	-1.26757	-1.42518	-1.10114	-1.12178
average	1	1.02824	0.021202	-0.560615	1.28514	0.734537	-0.101342	0.0119447	-0.121147	-0.179447	0.517003	0.640103
stdev	0	0.901082	1.45041	1.22631	0.453836	1.01092	1.35907	1.32008	1.2651	1.19027	1.23015	1.25319
SE	0	0.13006	0.209349	0.177003	0.0655055	0.145914	0.196164	0.190537	0.182601	0.171801	0.177557	0.180883

## Sheet: Cluster 3
Gene name-phosphosites	COL-T0	COL_T1	COL_T3	COL_T10	AOS_T0	AOS_T1	AOS_T3	AOS_T10	MKK_T0	MKK_T1	MKK_T3	MKK_T10
AT1G52380 (AT1G52380.4_T_430___1)	1	1.14017	-1.04471	-1.2053	1.20046	1.04313	1.13861	-1.17626	1.00834	1.33315	1.20572	1.6838
BAM1 (AT3G23920.1_S_55___2)	1	-1.01685	-1.07359	1.09706	1.37111	1.21627	1.15745	-1.02066	1.23816	1.43487	1.47275	1.62957
MUR1 (AT3G51160.1_S_8___1)	1	1.08795	-1.09569	-1.0377	1.10034	1.17741	-1.10881	-1.12288	1.10848	1.15434	1.20945	1.45956
DHAR1 (AT1G19570.1_S_119___1)	1	-1.61711	-1.10806	-1.03928	-1.17882	-1.20304	-1.22248	-1.24752	2.05695	1.78367	1.19308	1.15828
APUM2 (AT2G29190.2_S_280___2)	1	-1.30623	-1.16103	-1.3348	-1.20564	-1.11845	-1.0289	-1.32816	-1.3994	-1.29344	-1.11401	1.09652
AT1G03370 (AT1G03370.2_S_129___1)	1	-1.05856	-1.23782	-1.50398	-1.05283	1.04056	-1.38683	-1.45543	-1.06068	1.05834	1.11972	1.25868
VAP27-1 (AT3G60600.2_S_149___1)	1	-1.01399	-1.44864	-1.4837	1.46856	-1.14973	-1.18616	-1.07987	1.57537	1.19102	1.03364	1.50609
SEC1B (AT4G12120.1_S_578___1)	1	-1.38852	-1.50539	-1.61227	-1.63914	-1.6451	-1.47554	-1.41284	1.16374	1.0077	-1.65648	-1.31212
AT1G72790 (AT1G72790.1_S_160___1)	1	1.0754	-1.04804	1.03174	1.06484	1.08576	-1.01862	1.05784	1.09346	1.13661	1.20249	1.36584
DHAR1 (AT1G19570.1_S_100___1)	1	-1.14498	-1.06317	-1.1353	-1.49584	-1.48865	-1.1556	-1.10281	2.14237	2.0044	1.16269	1.85891
ATUBA2 (AT5G06460.1_S_15___1)	1	1.05748	-1.09109	-1.03744	1.05472	-1.06252	-1.09934	-1.15398	1.01042	1.03356	1.07631	1.38929
VCS (AT3G13300.3_S_664___2)	1	-1.10716	-1.13261	-1.25035	-1.12153	-1.15945	-1.06553	-1.17665	1.06131	1.85083	-1.04597	-1.11084
AT5G57330 (AT5G57330.1_S_302___1)	1	-1.58603	-1.1613	-1.05733	-1.41842	-1.33934	-1.13669	-1.10374	1.18141	1.20625	1.07317	-1.09606
PGK1 (AT3G12780.1_S_263___1)	1	-1.13292	-1.21161	-1.16148	-1.05698	-1.04737	-1.05779	-1.04639	-1.13783	-1.07312	-1.03172	1.0044
AT1G75150 (AT1G75150.1_S_377___1)	1	-1.005	-1.21324	-1.1224	-1.00355	-1.03005	-1.02892	-1.22933	1.0021	-1.04039	1.19302	1.265
iqd21 (AT3G49260.4_S_454___1)	1	-1.14365	-1.21409	-1.06752	-1.11637	1.084	-1.2933	-1.19494	-1.10327	1.09841	1.2828	1.03112
AT2G31670 (AT2G31670.1_S_95___1)	1	-1.23854	-1.22442	-1.1766	-1.31451	-1.08499	-1.02137	-1.17715	1.22094	1.02178	-1.12372	-1.09749
RPS14B (AT3G11510.1_T_15___1)	1	1.03236	-1.22806	-1.12145	-1.08725	-1.01687	-1.16758	-1.11211	-1.07895	1.10353	1.14439	1.20811
AT3G47960 (AT3G47960.1_S_52___1)	1	-1.16838	-1.32027	-1.06099	-1.34495	-1.40758	-1.31186	-1.2043	1.4154	1.15652	1.34091	-1.08571
AT5G47480 (AT5G47480.1_S_1295___2)	1	-1.14532	-1.37598	-1.24066	-1.05328	-1.04975	-1.19007	-1.35795	-1.19375	1.046	-1.08288	1.08411
PGK1 (AT3G12780.1_S_81___1)	1	-1.07286	-1.38105	-1.23095	-1.05072	1.04766	-1.09048	1.05412	-1.1211	1.14222	1.19527	1.55466
AT1G52380 (AT1G52380.4_S_434___2)	1	-1.23094	-1.39791	-1.5627	-1.31607	-1.23491	-1.16054	-1.41774	-1.12972	-1.11791	-1.06001	1.08422
AHA1 (AT2G18960.1_S_544___1)	1	-1.36672	-1.46429	-1.13398	-1.33713	-1.47164	-1.20429	-1.20616	1.01737	1.01499	-1.13147	-1.25228
BAM1 (AT3G23920.1_S_55___1)	1	-1.18632	-1.47657	-1.04963	1.01296	-1.04203	-1.12343	-1.14408	1.10184	-1.01196	1.14649	1.41656
AT4G35785 (AT4G35785.2_S_43___2)	1	1.34521	1.59695	1.04785	1.22054	1.19569	1.16452	1.31669	1.28146	1.79924	1.4958	1.9962
AT4G35785 (AT4G35785.2_S_51___2)	1	1.28473	1.59018	1.02867	1.15712	1.18999	1.1644	1.29379	1.22657	1.67056	1.40011	1.69932
ATX1 (AT1G66240.1_T_42___1)	1	1.1872	1.34223	1.01388	1.34166	1.50461	1.0606	1.00886	1.43003	1.32077	1.6181	1.78433
PIP2E (AT2G39010.1_S_282___2)	1	1.10518	1.27079	1.51044	-1.61899	1.38324	1.50785	1.21728	2.50044	2.87526	2.20377	2.28062
PIP2E (AT2G39010.1_S_279___2)	1	1.10443	1.27024	1.50927	-1.61883	1.38258	1.52581	1.21624	2.49913	2.87341	2.20195	2.28016
AML1 (AT5G61960.9_S_69___1)	1	1.29774	1.02386	1.21191	1.45404	1.16171	1.13674	1.06828	1.37818	1.38977	1.51354	1.8382
PUR ALPHA-1 (AT2G32080.2_S_27___1)	1	1.08207	1.01099	1.06253	1.18221	1.16466	1.03025	1.08564	1.22593	1.16482	1.49566	1.43184
RBL15 (AT3G58460.1_S_332___2)	1	-1.40914	-1.0198	-1.06775	-1.3008	-1.15251	1.11488	1.03409	1.19071	1.15348	1.00357	1.04741
GLX2-3 (AT1G53580.1_S_269___1)	1	-1.17263	-1.04588	-1.12233	-1.04538	-1.26386	1.09512	-1.03097	1.48655	1.43305	1.0525	-1.01905
AT3G26560 (AT3G26560.1_S_347___1)	1	-1.43066	1.70396	-1.27751	1.10698	1.00121	-1.50905	1.08734	-1.07019	1.86693	1.45394	1.40496
AML4 (AT5G07290.1_S_426___1)	1	1.39709	1.12273	1.42805	1.53009	1.40032	1.21358	1.26363	1.3265	1.36786	1.69489	1.913
GTA02 (AT4G08350.1_T_800___2)	1	1.21399	1.45246	1.13863	1.19238	1.11711	-1.15301	1.43028	1.28748	1.2639	1.49646	1.3496
AT5G42570 (AT5G42570.1_S_211___1)	1	1.50911	1.24347	1.01601	1.33985	1.21913	-1.09874	1.1795	1.53168	1.23839	1.6626	1.36429
TOC159 (AT4G02510.4_S_665___1)	1	1.35142	1.33354	1.25244	1.42664	1.34687	1.22148	1.1237	1.32846	1.33061	1.58084	1.53993
AT1G11480 (AT1G11480.2_S_485___1)	1	1.26877	1.29149	1.08566	1.19097	1.01414	1.04169	1.21419	1.21736	1.22507	1.16772	1.16906
average	1	-0.164159	-0.371576	-0.350238	-0.101579	0.020723	-0.326203	-0.226934	0.795212	1.08242	0.842233	1.00462
stdev	0	1.2325	1.2291	1.16837	1.27663	1.22492	1.15309	1.18294	1.13383	0.954375	1.06614	1.06373
SE	0	0.197357	0.196814	0.187089	0.204424	0.196144	0.184643	0.189422	0.181558	0.152822	0.17072	0.170334

## Sheet: Cluster 4
Gene name-phosphosites	COL-T0	COL_T1	COL_T3	COL_T10	AOS_T0	AOS_T1	AOS_T3	AOS_T10	MKK_T0	MKK_T1	MKK_T3	MKK_T10
AT4G35110 (AT4G35110.6_S_51___1)	1	-1.28516	-1.13812	1.03482	-1.22847	-1.15163	-1.05257	-1.02123	-1.48743	-1.33082	-1.99789	-1.90886
RGS1 (AT3G26090.2_S_278___1)	1	-1.22586	-1.14601	1.12365	-1.26558	-1.45906	-1.03709	-1.06618	1.099	-1.02795	-1.17198	-1.09519
iqd2 (AT5G03040.3_S_406___1)	1	-1.02956	-1.17526	-1.00579	-1.01613	1.2316	1.03882	-1.11302	-1.12851	-1.3127	-1.04089	-1.21825
AT3G07810 (AT3G07810.1_S_189___1)	1	-1.25365	-1.26639	-1.18368	-1.23765	-1.18114	-1.11612	-1.20501	-1.35508	-1.23031	-1.38433	-1.46843
ATSK41 (AT1G09840.9_T_44___1)	1	-1.64236	-1.27081	-1.25234	-1.52198	-1.07591	-1.16354	-1.27458	-1.13213	-1.21531	-1.62054	-1.88867
IMPA-2 (AT4G16143.2_S_194___1)	1	-1.15406	-1.28466	1.12704	-1.18361	-1.2514	1.10172	-1.12768	1.12456	1.13384	-1.18502	-1.03214
AT1G17030 (AT1G17030.1_S_273___3)	1	-1.36882	-1.32633	-1.29287	-1.47496	-1.34836	-1.26804	-1.24678	-1.39624	-1.34199	-1.41493	-1.36327
AT4G11560 (AT4G11560.2_S_12___1)	1	-1.38558	-1.3323	-1.29084	-1.70126	1.01358	-1.23939	-1.1549	-1.12726	-1.07959	-1.06693	-1.41915
AT1G50140 (AT1G50140.5_T_293___1)	1	-1.64994	-1.3432	-1.18689	-1.75388	-1.24175	-1.49045	-1.28462	-1.0396	-1.30907	-1.40508	-1.28823
AT4G08790 (AT4G08790.1_S_304___1)	1	-1.41811	-1.37955	-1.18804	-1.25561	-1.4176	-1.0324	-1.20734	-1.39625	-1.13223	-1.32723	-1.53626
AT5G40450 (AT5G40450.2_S_1899___1)	1	-1.00653	-1.41824	1.47566	1.15233	1.0749	1.19092	-1.20313	1.00156	-1.10226	-1.10914	-1.2153
AT3G15040 (AT3G15040.1_S_157___1)	1	-1.33696	-1.49401	1.07191	-1.31774	-1.48546	-1.23367	-1.10807	1.15255	-1.0003	-1.60198	-1.71377
KRP4 (AT2G32710.1_T_246___1)	1	-1.30768	-1.65171	-1.62996	-1.28478	-1.45653	-1.16058	-1.02835	-1.29319	-1.33479	-1.95425	-2.01563
AT5G19390 (AT5G19390.2_S_447___1)	1	-1.52306	-2.39763	-2.08272	-1.05743	-1.30274	-1.51526	-1.53471	-1.13813	-1.43503	-1.41839	-1.32624
Phox2 (AT1G62390.1_S_216___1)	1	-1.32276	-1.00091	1.30637	-1.38748	-1.14449	-1.00389	-1.00791	-1.17615	-1.20238	-1.18838	-1.25133
AT1G08800 (AT1G08800.4_S_190___1)	1	-1.2978	-1.14801	-1.23492	-1.38903	-1.15163	-1.13594	-1.47664	-1.00096	-1.11613	-1.51157	-2.03128
AFH1 (AT3G25500.1_S_440___1)	1	-1.13792	-1.15531	-1.14579	-1.25203	-1.0812	-1.07297	-1.07993	-1.14615	-1.09028	-1.17994	-1.1668
NTRC (AT2G41680.1_T_295___1)	1	-1.38283	-1.17983	-1.11817	-1.22413	-1.25325	-1.07308	-1.0799	-1.19496	-1.26997	-1.37026	-1.31766
GUN5 (AT5G13630.1_S_869___1)	1	-1.58524	-1.22511	-1.07767	-1.59151	-1.24826	-1.51376	-1.33174	-1.22476	-1.37901	-1.13642	-1.62579
AT1G01440 (AT1G01440.1_S_427___1)	1	-1.00168	-1.25757	1.37655	-1.00179	-1.06308	-1.0801	-1.02006	-1.02133	1.06001	-1.34178	-1.3256
BIG (AT3G02260.2_S_508___1)	1	-1.3006	-1.27705	-1.18744	-1.23504	-1.30429	-1.20744	-1.12225	-1.26682	-1.21952	-1.31811	-1.31537
AT3G17850 (AT3G17850.1_S_1275___1)	1	-1.22305	-1.28694	1.02104	-1.26138	-1.30159	-1.14112	-1.34017	1.02833	-1.02377	-1.43161	-1.64764
AT3G57570 (AT3G57570.1_S_222___1)	1	-1.39888	-1.30294	-1.13425	-1.50576	-1.22294	-1.21861	-1.15508	-1.31524	-1.45867	-1.48466	-1.53194
GAPB (AT1G42970.1_S_116___1)	1	-1.27122	-1.31526	-1.15183	-1.24455	-1.29478	-1.12887	-1.11282	-1.34578	-1.12253	-1.28535	-1.66481
HON5 (AT1G48620.1_S_334___1)	1	-1.40985	-1.33571	-1.36847	-1.48702	1.06624	-1.30563	-1.16647	-1.35718	-1.25718	-1.32485	-1.52721
AT2G34357 (AT2G34357.1_S_1101___1)	1	-1.161	-1.34196	1.01812	-1.1663	-1.0711	-1.13171	-1.65736	-1.11536	-1.18427	-1.01037	-1.12659
AT5G55860 (AT5G55860.1_S_639___1)	1	-1.24875	-1.35381	-1.0926	-1.2664	-1.31974	-1.09986	-1.34126	-1.39817	-1.62605	-1.85898	-2.08944
CESA1 (AT4G32410.1_S_180___1)	1	-1.13393	-1.38413	-1.17462	-1.86071	-1.32507	-1.17836	-1.22877	-1.10513	-1.17008	-1.13933	-1.1507
RGLG2 (AT5G14420.4_S_392___1)	1	-1.44314	-1.40606	-1.25711	-1.47216	-1.44114	-1.23955	-1.26748	-1.46148	-1.10671	-1.4828	-1.53618
AT5G52280 (AT5G52280.1_S_257___1)	1	-1.10595	-1.45716	-1.07309	-1.03842	-1.33012	-1.11089	-1.01955	-1.06444	-1.25839	-1.58164	-2.12242
AT5G24890 (AT5G24890.1_S_121___1)	1	-1.57684	-1.50009	-1.40739	-1.16518	-1.44327	-1.27371	-1.18619	-1.07956	-1.23027	-1.28433	-1.67261
IQD3 (AT3G52290.1_S_388___1)	1	-1.12669	-1.50651	-1.62754	-1.13803	-1.11234	-1.32137	-1.39055	-2.01654	-2.00486	-1.67061	-1.6652
AT3G07660 (AT3G07660.1_S_554___1)	1	-1.4287	-1.54923	-1.71715	-1.14814	-1.25973	-1.55244	-1.509	-1.36244	-1.33012	-1.4965	-1.0477
AT2G35050 (AT2G35050.2_S_835___1)	1	-1.5047	-1.57217	-1.52417	-1.06643	-1.47924	-1.33251	-1.37167	-1.04093	-1.1333	-1.77114	-1.98955
CIP7 (AT4G27430.2_S_915___1)	1	-1.50386	-1.5997	-1.43544	1.05349	-1.6491	-1.34014	-1.49287	-1.59698	-1.29603	-1.8794	-2.24735
PKP1 (AT3G22960.1_S_347___1)	1	-1.36131	-1.7449	-1.18016	-1.71219	-1.42878	-1.20769	-1.20563	-1.15363	-1.12703	-1.17741	-1.02477
APUM4 (AT3G10360.1_S_245___2)	1	-1.82226	-1.8334	-1.68146	-1.17953	-1.17944	-1.50786	-1.69818	-1.2051	-1.21278	-1.42435	-1.33096
AT5G07980 (AT5G07980.2_S_603___1)	1	-1.44357	-1.98074	-1.81429	-1.03562	-1.28467	-1.70565	-1.8727	-1.45863	-1.1503	-1.35835	-1.96312
ATFIP1[V] (AT5G58040.2_S_528___1)	1	-1.09779	-2.1963	-1.2513	-1.57456	-1.20681	-1.34605	-1.20444	-1.58863	-1.56324	1.11494	-1.31707
AT3G48050 (AT3G48050.2_S_894___1)	1	-1.44059	-1.00957	-1.06805	-1.30392	-1.19741	-1.11116	-1.05836	-1.27972	-1.14299	-1.17407	-1.50616
AT5G01790 (AT5G01790.1_S_182___1)	1	-1.52099	-1.16768	-1.21684	-1.37362	-1.72046	-1.13614	-1.13591	-1.5887	-1.45532	-1.80754	-1.94775
PPOX2 (AT2G46580.1_S_133___1)	1	-1.43122	-1.1829	-1.36502	-1.68882	-1.36771	-1.07459	-1.13188	-1.13755	-1.07801	-1.13174	-1.12977
AT3G57890 (AT3G57890.1_S_11___1)	1	-1.59674	-1.20964	-1.15973	-1.41213	-1.36251	-1.09276	-1.20441	1.00718	-1.23263	-1.25858	-1.28017
AT4G24880 (AT4G24880.1_S_416___1)	1	-1.49961	-1.25346	-1.31319	-1.71755	-1.55285	-1.27953	-1.25328	-1.07015	-1.12785	-1.34715	-1.36203
ATBCA4 (AT1G70410.3_S_68___1)	1	-1.26717	-1.26541	-1.36815	-1.34382	-1.11349	-1.06025	-1.08617	-1.24937	-1.1035	-1.15008	-1.27363
AT4G01290 (AT4G01290.2_S_359___1)	1	-2.05844	-1.26641	-1.7439	-1.16593	-1.26114	-1.27002	-1.19984	1.12764	-1.06743	-1.36522	-1.88142
AT1G21630 (AT1G21630.3_T_1045___1)	1	-1.63334	-1.29648	-1.07549	-1.64998	-1.45073	-1.31678	-1.04152	-1.13557	-1.16487	-1.18894	-1.35345
ATMDAR2 (AT5G03630.1_S_401___1)	1	-1.23731	-1.30082	-1.04288	-1.38812	-1.3955	-1.10772	-1.37965	1.10129	-1.1147	-1.25531	-1.42739
P5CR (AT5G14800.1_S_238___1)	1	-1.60443	-1.34407	-1.92687	-1.79074	-1.10024	-1.27791	-1.24321	-1.0706	-1.14021	-1.09249	-1.38909
AT2G35050 (AT2G35050.2_S_818___1)	1	-1.48128	-1.61593	-1.43007	-1.00858	-1.22096	-1.13674	-1.26681	-1.14624	1.13455	-1.45286	-1.69345
KRP4 (AT2G32710.1_T_245___1)	1	-1.30562	-1.6525	-1.6314	-1.28421	-1.48751	-1.16013	-1.02786	-1.29508	-1.33542	-1.95454	-2.01631
BSL3 (AT2G27210.2_S_959___1)	1	-1.37948	-1.12586	-1.02896	-1.2641	-1.21659	1.04083	-1.13365	-1.12252	-1.139	-1.21172	-1.36092
AT3G01810 (AT3G01810.3_S_380___1)	1	-1.44589	-1.27976	-1.21646	-1.64501	-1.18058	-1.57699	-1.32053	-1.17322	1.25144	-1.43756	-1.46609
UEV1D-4 (AT3G52560.2_S_5___1)	1	-1.79235	-1.40047	-1.32348	-1.00151	1.02581	-1.23534	-1.2708	-1.18651	1.05247	-1.18922	-1.10103
AT4G35320 (AT4G35320.1_S_41___1)	1	-1.04076	-1.07622	-1.02291	-1.04632	-1.11885	-1.08091	1.04115	-1.16579	1.063	-1.57471	-2.00805
PAPS1 (AT1G17980.2_S_454___2)	1	-1.23402	-1.10139	-1.17077	-1.23674	-1.27879	1.05688	-1.03658	-1.10661	-1.14508	-1.32344	-1.61768
SAC9 (AT3G59770.2_S_991___1)	1	-1.39314	-1.012	-1.12037	-1.2829	-1.1588	1.14749	1.11303	1.02849	1.07431	-1.037	-1.06392
ATM1 (AT3G19960.5_S_14___1)	1	-1.21687	-1.24737	-1.14639	-1.27095	-1.02341	-1.29524	1.04106	-1.25638	-1.10142	-1.41651	-1.45962
AT1G72390 (AT1G72390.2_S_626___1)	1	-1.12993	-1.13464	-1.01536	-1.07706	-1.11161	-1.00636	1.01067	-1.11557	-1.07771	-1.14272	-1.19705
AT3G48710 (AT3G48710.1_S_52___2)	1	-1.08759	-1.20532	-1.11762	-1.17502	-1.11279	-1.02823	1.25435	-1.16528	-1.25067	-1.20762	-1.21306
average	1	-1.36124	-1.36138	-0.928613	-1.24373	-1.08312	-0.986807	-1.03741	-0.896408	-0.954874	-1.33351	-1.49878
stdev	0	0.211014	0.263658	0.922255	0.49242	0.675203	0.716934	0.67122	0.852992	0.77426	0.404219	0.324611
SE	0	0.0272418	0.0340382	0.119063	0.0635712	0.0871683	0.0925558	0.0866541	0.110121	0.0999565	0.0521845	0.0419071

## Sheet: Cluster 5
Gene name-phosphosites	COL-T0	COL_T1	COL_T3	COL_T10	AOS_T0	AOS_T1	AOS_T3	AOS_T10	MKK_T0	MKK_T1	MKK_T3	MKK_T10
AT1G11360 (AT1G11360.4_S_14___1)	1	-1.10204	-1.17698	-1.11264	-1.04932	-1.08853	1.02406	1.02465	-1.04837	-1.08774	-1.11721	-1.20377
DRT111 (AT1G30480.1_S_189___1)	1	-1.28638	-1.2071	-1.02939	-1.29717	-1.29132	1.02438	1.04928	-1.15686	-1.15776	-1.18565	-1.39447
ATGPX6 (AT4G11600.1_S_216___1)	1	-1.22894	-1.28141	-1.2698	-1.02973	1.08126	1.43879	1.07744	-2.68395	-1.87984	-2.78583	-2.61053
DRT101 (AT5G18070.1_S_68___1)	1	-1.09826	1.19398	1.12327	1.00156	-1.00694	1.06793	1.40551	1.20097	1.22529	-1.11431	-1.25568
SYP121 (AT3G11820.1_S_7___1)	1	-1.19504	-1.05338	-1.09223	-1.24987	-1.13378	1.1011	1.00701	-1.19004	-1.2318	-1.31335	-1.40257
PATL3 (AT1G72160.1_S_18___1)	1	-1.21933	-1.16183	-1.06647	-1.09737	-1.14524	1.03076	1.05357	-1.1512	-1.34702	-1.81426	-2.13804
MED17 (AT5G20170.1_S_348___1)	1	-1.33723	-1.33247	-1.13467	-1.26813	-1.1665	1.13031	-1.12914	-1.72052	-1.6619	-1.4256	-1.89184
PKS2 (AT1G14280.1_S_245___1)	1	-1.60146	-1.34231	-1.00148	-1.12198	-1.18898	-1.04423	1.08954	-1.86574	-2.39616	-2.86162	-2.97887
ATMPK3 (AT3G45640.1_T_196___1)	1	1.02871	1.30113	-1.14642	-1.11584	1.11607	1.4695	1.08363	-1.6	-1.60417	-1.78012	-1.58209
MSL6 (AT1G78610.1_S_462___1)	1	1.05727	1.14154	1.23596	-1.16579	1.00321	1.17341	1.15665	1.01396	1.3379	-1.01923	-1.21255
JAZ12 (AT5G20900.1_S_97___2)	1	-1.23134	1.03855	-1.1283	1.2744	1.31691	2.34501	3.30135	-1.42236	-1.48417	-1.48642	-1.35551
AT2G38610 (AT2G38610.2_S_12___1)	1	-1.14777	1.02976	1.18303	-1.16133	-1.35686	1.0563	1.24736	1.11435	1.13883	-1.20599	-1.18558
AT1G28280 (AT1G28280.2_T_219___2)	1	-1.37595	1.00993	-1.00519	-1.2064	-1.30002	1.18417	-1.12013	-1.11215	-1.1679	-1.33087	-1.30706
MAPKKK6 (AT3G07980.3_S_611___1)	1	-1.15931	1.00766	-1.01017	-1.26331	1.05473	1.05429	1.05276	-1.10443	-1.15136	-1.43082	-1.22645
ATPC1 (AT4G04640.1_S_243___1)	1	-1.04056	-1.09245	1.03891	-1.15454	-1.05576	1.03312	1.24297	-1.07255	-1.02977	-1.15012	-1.14179
AT3G51470 (AT3G51470.1_S_59___1)	1	-1.38289	-1.11277	1.15569	-1.07435	-1.36992	1.08629	1.41804	-1.05299	-1.00989	-1.10267	-1.20363
AML2 (AT2G42890.3_S_463___1)	1	-1.26407	-1.1661	1.01691	-1.22465	-1.09184	-1.00427	1.0021	-1.28361	-1.14439	-1.10855	-1.15538
ATHB6 (AT2G22430.1_S_199___1)	1	-1.246	-1.16748	1.05282	-1.23356	-1.35952	-1.01948	1.07745	-1.1455	-1.51213	-1.3883	-1.66229
AT4G14740 (AT4G14740.4_S_33___1)	1	-1.13332	-1.29028	1.02483	1.06101	-1.20983	-1.05601	1.04703	-2.23915	-1.96242	-2.58477	-2.97883
AT3G01810 (AT3G01810.3_S_336___2)	1	-1.39261	-1.34172	1.19347	-1.18127	-1.12503	1.02793	1.12253	-1.05257	-1.00938	-1.06843	-1.178
eIFiso4G1 (AT5G57870.2_S_538___1)	1	1.03091	2.26029	1.01321	1.56239	-1.17703	1.8269	-1.33716	-1.28039	-1.39277	-1.39185	-1.3949
NFA03 (AT5G56950.1_T_48___1)	1	-1.14193	1.15531	1.15835	-1.32831	-1.29052	1.24017	1.25653	1.22515	1.25745	-1.24608	-1.07254
AT3G27350 (AT3G27350.1_S_133___1)	1	-1.00171	1.12128	1.07407	-1.02597	-1.07973	-1.02382	1.30719	-1.17241	-1.19268	-1.49536	-1.55554
MAPKKK5 (AT5G66850.1_S_170___1)	1	1.35606	1.10951	1.04474	1.00521	1.17765	1.49534	1.23435	-1.41735	-1.22353	-1.09248	-1.06287
AT5G05570 (AT5G05570.2_T_467___1)	1	-1.02145	1.10758	1.1344	-1.03355	-1.23015	1.1801	1.40063	-1.46089	-1.16753	-1.19368	-1.32556
AT5G38640 (AT5G38640.1_S_88___2)	1	1.14171	1.09642	1.22516	1.17537	-1.26346	1.19524	1.92513	1.34581	1.2141	-1.04869	1.0267
AT4G14200 (AT4G14200.1_S_708___1)	1	-1.06644	1.01866	1.04697	1.03399	-1.01535	1.00458	1.21627	-1.02153	-1.20246	-1.14366	-1.51096
AT1G61210 (AT1G61210.3_S_490___1)	1	-1.31602	-1.04017	1.75768	-1.37059	-1.34668	1.17801	1.60206	-1.12037	-1.10449	-1.06789	-1.07845
AT5G02770 (AT5G02770.1_S_76___1)	1	-1.29954	-1.12617	1.007	-1.1311	-1.11702	1.04153	-1.04593	-1.47322	-1.21815	-1.4396	-1.69511
AT2G25010 (AT2G25010.1_S_446___1)	1	-1.17448	-1.14814	1.1424	-1.07933	-1.02918	1.14564	-1.09183	-1.20152	-1.08202	-1.14638	-1.39875
HIT3 (AT3G56490.1_S_34___1)	1	-1.32069	-1.18001	1.03128	-1.22859	-1.19472	1.02885	-1.21069	-1.0748	-1.20969	-1.15398	-1.42337
AT1G20370 (AT1G20370.1_S_510___1)	1	-1.18914	-1.26542	1.09322	-1.05834	-1.3238	1.20231	-1.13008	-1.21598	-1.01016	-1.41273	-1.48486
RAP2.7 (AT2G28550.6_S_78___1)	1	1.05916	1.49128	1.05212	1.22713	1.02065	-1.47436	1.04281	-1.15599	-1.2067	-1.18363	-1.12494
AT3G42170 (AT3G42170.1_T_138___1)	1	1.0591	1.42041	1.33289	-1.03578	-1.05	1.62272	1.17494	-1.18091	-1.08081	-1.21013	-1.05161
TMT2 (AT4G35300.5_S_133___1)	1	-1.19979	1.193	1.17429	-1.42086	1.01087	1.01997	1.45621	-1.00845	-1.01897	-1.08932	-1.28992
ACL5 (AT5G19530.2_S_14___1)	1	-1.26723	1.13176	1.11855	-1.43466	-1.17321	1.20166	1.0194	-1.13597	-1.07189	-1.33158	-1.44231
AT5G57830 (AT5G57830.1_S_277___1)	1	-1.00879	1.09927	1.81359	-1.14079	-1.44877	1.07996	1.37434	1.03657	-1.181	-1.06685	-1.14257
AT2G39130 (AT2G39130.3_S_127___2)	1	-1.45517	1.09148	1.01325	-1.74484	-1.37332	-1.01834	1.71401	-1.00397	-1.21899	-1.2527	-1.21587
AT3G45260 (AT3G45260.2_S_273___1)	1	-1.36054	1.74799	1.45412	-1.08578	1.08617	2.4066	1.23482	-1.12132	-1.04388	-1.02661	-1.0456
AT3G57890 (AT3G57890.1_S_166___1)	1	-1.32049	1.56066	1.11592	-1.36269	-1.19442	1.55077	1.18616	-1.34125	-1.39101	-1.39504	-1.2692
FPP6 (AT1G47900.2_S_379___1)	1	-1.23455	1.27935	1.88476	-1.14638	-1.13742	1.46195	1.62504	-1.43499	-1.25249	-1.43273	-1.12801
FDH (AT2G26250.1_S_28___1)	1	-1.03692	1.26191	1.80449	-1.39381	-1.00235	1.43422	1.37256	-1.00822	-1.08126	-1.01017	-1.2474
MBD10 (AT1G15340.1_T_74___1)	1	-1.06419	1.26129	1.32296	-1.40224	-1.09467	1.52727	1.15218	-1.10725	-1.13296	-1.16153	-1.10981
AT4G11560 (AT4G11560.2_S_321___1)	1	-1.59072	1.1414	3.17218	-1.19956	-1.33661	1.0393	3.50668	-2.08576	-2.63014	-1.65993	-1.45401
AT1G74780 (AT1G74780.1_S_288___1)	1	-1.37477	1.00974	1.12198	-1.95028	-1.07896	-1.08585	1.07775	-1.26107	-1.08711	-1.01164	-1.24611
ATMPK6 (AT2G43790.1_T_221___1)	1	1.30526	3.04147	1.998	-1.04266	1.35458	2.33149	2.31193	-1.34543	-1.24996	-1.19841	-1.0806
AT1G28280 (AT1G28280.2_S_175___3)	1	-1.83017	2.14902	1.41899	-2.13832	-1.17205	2.33643	1.25437	-1.19584	-1.33983	-1.63342	-1.48144
AT3G05900 (AT3G05900.1_T_7___1)	1	1.25267	1.97333	2.37354	-1.10933	1.15388	1.85265	2.45593	1.13407	-1.22886	1.0606	-1.26714
AT1G28280 (AT1G28280.2_S_16___1)	1	-1.82711	1.91582	1.41963	-2.1465	-1.17019	2.3394	1.24852	-1.18795	-1.34313	-1.634	-1.48539
AT3G52870 (AT3G52870.1_S_408___1)	1	1.84972	1.61875	2.57853	-1.20628	1.39695	1.91904	2.06011	-1.13033	1.35818	1.08507	-1.24677
MAPKKK5 (AT5G66850.1_T_677___1)	1	1.38971	3.28904	2.59739	1.20149	1.71152	3.55195	3.60482	-1.30928	1.48841	-1.14523	1.64315
average	1	-0.725765	0.505537	0.853408	-0.834679	-0.582455	1.03402	1.10213	-0.966344	-0.944707	-1.26282	-1.30837
stdev	0	1.05586	1.34621	1.12704	0.972079	1.05746	1.05271	1.08736	0.912755	0.955282	0.624494	0.689008
SE	0	0.14785	0.188507	0.157817	0.136118	0.148075	0.147409	0.152261	0.127811	0.133766	0.0874467	0.0964804
