# Supplementary material for: A sequential MAP kinase cascade regulates mechanical signalling
Source: Nat Commun. 2026 Jul 1;17:5729. doi: 10.1038/s41467-026-74994-x (PMC13324856; doi:10.1038/s41467-026-74994-x)
Supplement: Supplementary file 19 — Supplementary Data 17 [file 41467_2026_74994_MOESM19_ESM.xlsx]

## Sheet: Cluster 1 Process
							P-value color scale
							> 10-3	10-3 to 10-5	10-5 to 10-7	10-7 to 10-9	< 10-9
GO term	Description	P-value	FDR q-value	Enrichment (N, B, n, b)	Genes
GO:0097305	response to alcohol	1.75e-05	0.0749	15.46 (18140,115,51,5)	[+] Show genes
GO:0009737	response to abscisic acid	1.75e-05	0.0375	15.46 (18140,115,51,5)	[+] Show genes
GO:1902182	shoot apical meristem development	4.63e-05	0.0663	177.84 (18140,4,51,2)	[+] Show genes
GO:0033993	response to lipid	4.66e-05	0.0499	12.61 (18140,141,51,5)	[+] Show genes
GO:0048193	Golgi vesicle transport	4.69e-05	0.0402	20.04 (18140,71,51,4)	[+] Show genes
GO:0016192	vesicle-mediated transport	0.000156	0.111	9.77 (18140,182,51,5)	[+] Show genes
GO:0048507	meristem development	0.000275	0.169	79.04 (18140,9,51,2)	[+] Show genes
GO:0048831	regulation of shoot system development	0.00042	0.225	20.52 (18140,52,51,3)	[+] Show genes
GO:0001101	response to acid chemical	0.00044	0.21	7.80 (18140,228,51,5)	[+] Show genes
GO:0065007	biological regulation	0.00048	0.206	2.43 (18140,2346,51,16)	[+] Show genes
GO:0045814	negative regulation of gene expression, epigenetic	0.000502	0.196	59.28 (18140,12,51,2)	[+] Show genes
GO:0006342	chromatin silencing	0.000502	0.18	59.28 (18140,12,51,2)	[+] Show genes
GO:0009725	response to hormone	0.000681	0.225	7.09 (18140,251,51,5)	[+] Show genes
GO:0071840	cellular component organization or biogenesis	0.000733	0.225	3.29 (18140,1080,51,10)	[+] Show genes
GO:0009719	response to endogenous stimulus	0.000745	0.213	6.95 (18140,256,51,5)	[+] Show genes
GO:0022607	cellular component assembly	0.000992	0.266	5.19 (18140,411,51,6)	[+] Show genes
Species used: Arabidopsis thaliana
The system has recognized 23874 genes out of 33684 gene terms entered by the user.
23874 genes were recognized by gene symbol and 0 genes by other gene IDs .
54 duplicate genes were removed (keeping the highest ranking instance of each gene) leaving a total of 23820 genes.
Only 18140 of these genes are associated with a GO term.
The GOrilla database is periodically updated using the GO database and other sources.
The GOrilla database was last updated on Mar 6, 2021
This results page will be available on this site for one month from now (until May 12, 2024 ). You can bookmark this page and come back to it later.
'P-value' is the enrichment p-value computed according to the mHG or HG model. This p-value is not corrected for multiple testing of 4290 GO terms.
'FDR q-value' is the correction of the above p-value for multiple testing using the Benjamini and Hochberg (1995) method.
Namely, for the ith term (ranked according to p-value) the FDR q-value is (p-value * number of GO terms) / i.
Enrichment (N, B, n, b) is defined as follows:
N - is the total number of genes
B - is the total number of genes associated with a specific GO term
n - is the number of genes in the top of the user's input list or in the target set when appropriate
b - is the number of genes in the intersection
Enrichment = (b/n) / (B/N)

## Sheet: Cluster 1 Function
							P-value color scale
							> 10-3	10-3 to 10-5	10-5 to 10-7	10-7 to 10-9	< 10-9
GO term	Description	P-value	FDR q-value	Enrichment (N, B, n, b)	Genes
GO:0042393	histone binding	6.31e-06	0.012	33.09 (18140,43,51,4)	[+] Show genes
GO:0005515	protein binding	0.000122	0.116	2.73 (18140,2085,51,16)	[+] Show genes
GO:0003729	mRNA binding	0.000129	0.0816	5.22 (18140,545,51,8)	[+] Show genes
GO:0005488	binding	0.000233	0.111	1.84 (18140,5208,51,27)	[+] Show genes
GO:0003682	chromatin binding	0.000884	0.336	15.93 (18140,67,51,3)	[+] Show genes
Species used: Arabidopsis thaliana
The system has recognized 23874 genes out of 33684 gene terms entered by the user.
23874 genes were recognized by gene symbol and 0 genes by other gene IDs .
54 duplicate genes were removed (keeping the highest ranking instance of each gene) leaving a total of 23820 genes.
Only 18140 of these genes are associated with a GO term.
The GOrilla database is periodically updated using the GO database and other sources.
The GOrilla database was last updated on Mar 6, 2021
This results page will be available on this site for one month from now (until May 12, 2024 ). You can bookmark this page and come back to it later.
'P-value' is the enrichment p-value computed according to the mHG or HG model. This p-value is not corrected for multiple testing of 1903 GO terms.
'FDR q-value' is the correction of the above p-value for multiple testing using the Benjamini and Hochberg (1995) method.
Namely, for the ith term (ranked according to p-value) the FDR q-value is (p-value * number of GO terms) / i.
Enrichment (N, B, n, b) is defined as follows:
N - is the total number of genes
B - is the total number of genes associated with a specific GO term
n - is the number of genes in the top of the user's input list or in the target set when appropriate
b - is the number of genes in the intersection
Enrichment = (b/n) / (B/N)
Genes: For each GO term you can see the list of associated genes that appear in the optimal top of the list.
Each gene name is specified by gene symbol followed by a short description of the gene
Back to the GOrilla main page

## Sheet: Cluster 1 Component
							P-value color scale
							> 10-3	10-3 to 10-5	10-5 to 10-7	10-7 to 10-9	< 10-9
GO term	Description	P-value	FDR q-value	Enrichment (N, B, n, b)	Genes
GO:0044424	intracellular part	9.47e-05	0.0752	1.30 (18140,13136,51,48)	[+] Show genes
GO:0005829	cytosol	0.000162	0.0641	3.14 (18140,1473,51,13)	[+] Show genes
GO:0005776	autophagosome	0.000419	0.111	64.67 (18140,11,51,2)	[+] Show genes
GO:0044464	cell part	0.000651	0.129	1.24 (18140,13782,51,48)	[+] Show genes
GO:0005634	nucleus	0.000902	0.143	1.65 (18140,6269,51,29)	[+] Show genes
Species used: Arabidopsis thaliana
The system has recognized 23874 genes out of 33684 gene terms entered by the user.
23874 genes were recognized by gene symbol and 0 genes by other gene IDs .
54 duplicate genes were removed (keeping the highest ranking instance of each gene) leaving a total of 23820 genes.
Only 18140 of these genes are associated with a GO term.
The GOrilla database is periodically updated using the GO database and other sources.
The GOrilla database was last updated on Mar 6, 2021
This results page will be available on this site for one month from now (until May 12, 2024 ). You can bookmark this page and come back to it later.
'P-value' is the enrichment p-value computed according to the mHG or HG model. This p-value is not corrected for multiple testing of 794 GO terms.
'FDR q-value' is the correction of the above p-value for multiple testing using the Benjamini and Hochberg (1995) method.
Namely, for the ith term (ranked according to p-value) the FDR q-value is (p-value * number of GO terms) / i.
Enrichment (N, B, n, b) is defined as follows:
N - is the total number of genes
B - is the total number of genes associated with a specific GO term
n - is the number of genes in the top of the user's input list or in the target set when appropriate
b - is the number of genes in the intersection
Enrichment = (b/n) / (B/N)
Genes: For each GO term you can see the list of associated genes that appear in the optimal top of the list.
Each gene name is specified by gene symbol followed by a short description of the gene
Back to the GOrilla main page

## Sheet: Cluster 2 Process
No GO Enrichment Found
There are no GO terms with an enrichment p-value above the value you specified
Species used: Arabidopsis thaliana
The system has recognized 23847 genes out of 33650 gene terms entered by the user.
23847 genes were recognized by gene symbol and 0 genes by other gene IDs .
27 duplicate genes were removed (keeping the highest ranking instance of each gene) leaving a total of 23820 genes.
Only 18140 of these genes are associated with a GO term.
The GOrilla database is periodically updated using the GO database and other sources.
The GOrilla databse was last updated on Mar 6, 2021

## Sheet: Cluster 2 Function
No GO Enrichment Found
There are no GO terms with an enrichment p-value above the value you specified
Species used: Arabidopsis thaliana
The system has recognized 23847 genes out of 33650 gene terms entered by the user.
23847 genes were recognized by gene symbol and 0 genes by other gene IDs .
27 duplicate genes were removed (keeping the highest ranking instance of each gene) leaving a total of 23820 genes.
Only 18140 of these genes are associated with a GO term.
The GOrilla database is periodically updated using the GO database and other sources.
The GOrilla databse was last updated on Mar 6, 2021

## Sheet: Cluster 2 Component
							P-value color scale
							> 10-3	10-3 to 10-5	10-5 to 10-7	10-7 to 10-9	< 10-9
GO term	Description	P-value	FDR q-value	Enrichment (N, B, n, b)	Genes
GO:0044424	intracellular part	0.00043	0.341	1.38 (18140,13136,24,24)	[+] Show genes
GO:0005886	plasma membrane	0.000915	0.363	3.65 (18140,1655,24,8)	[+] Show genes
Species used: Arabidopsis thaliana
The system has recognized 23847 genes out of 33650 gene terms entered by the user.
23847 genes were recognized by gene symbol and 0 genes by other gene IDs .
27 duplicate genes were removed (keeping the highest ranking instance of each gene) leaving a total of 23820 genes.
Only 18140 of these genes are associated with a GO term.
The GOrilla database is periodically updated using the GO database and other sources.
The GOrilla database was last updated on Mar 6, 2021
This results page will be available on this site for one month from now (until May 12, 2024 ). You can bookmark this page and come back to it later.
'P-value' is the enrichment p-value computed according to the mHG or HG model. This p-value is not corrected for multiple testing of 794 GO terms.
'FDR q-value' is the correction of the above p-value for multiple testing using the Benjamini and Hochberg (1995) method.
Namely, for the ith term (ranked according to p-value) the FDR q-value is (p-value * number of GO terms) / i.
Enrichment (N, B, n, b) is defined as follows:
N - is the total number of genes
B - is the total number of genes associated with a specific GO term
n - is the number of genes in the top of the user's input list or in the target set when appropriate
b - is the number of genes in the intersection
Enrichment = (b/n) / (B/N)
Genes: For each GO term you can see the list of associated genes that appear in the optimal top of the list.
Each gene name is specified by gene symbol followed by a short description of the gene
Back to the GOrilla main page

## Sheet: Cluster 3 Process
							P-value color scale
							> 10-3	10-3 to 10-5	10-5 to 10-7	10-7 to 10-9	< 10-9
GO term	Description	P-value	FDR q-value	Enrichment (N, B, n, b)	Genes
GO:0070973	protein localization to endoplasmic reticulum exit site	2.6e-05	0.111	253.71 (18140,11,13,2)	[+] Show genes
GO:0070972	protein localization to endoplasmic reticulum	0.000165	0.353	103.36 (18140,27,13,2)	[+] Show genes
Species used: Arabidopsis thaliana
The system has recognized 23835 genes out of 33641 gene terms entered by the user.
23835 genes were recognized by gene symbol and 0 genes by other gene IDs .
15 duplicate genes were removed (keeping the highest ranking instance of each gene) leaving a total of 23820 genes.
Only 18140 of these genes are associated with a GO term.
The GOrilla database is periodically updated using the GO database and other sources.
The GOrilla database was last updated on Mar 6, 2021
This results page will be available on this site for one month from now (until May 12, 2024 ). You can bookmark this page and come back to it later.
'P-value' is the enrichment p-value computed according to the mHG or HG model. This p-value is not corrected for multiple testing of 4290 GO terms.
'FDR q-value' is the correction of the above p-value for multiple testing using the Benjamini and Hochberg (1995) method.
Namely, for the ith term (ranked according to p-value) the FDR q-value is (p-value * number of GO terms) / i.
Enrichment (N, B, n, b) is defined as follows:
N - is the total number of genes
B - is the total number of genes associated with a specific GO term
n - is the number of genes in the top of the user's input list or in the target set when appropriate
b - is the number of genes in the intersection
Enrichment = (b/n) / (B/N)
Genes: For each GO term you can see the list of associated genes that appear in the optimal top of the list.
Each gene name is specified by gene symbol followed by a short description of the gene
Back to the GOrilla main page

## Sheet: Cluster 3 Function
							P-value color scale
							> 10-3	10-3 to 10-5	10-5 to 10-7	10-7 to 10-9	< 10-9
GO term	Description	P-value	FDR q-value	Enrichment (N, B, n, b)	Genes
GO:0003729	mRNA binding	0.000464	0.883	10.24 (18140,545,13,4)	[+] Show genes
Species used: Arabidopsis thaliana
The system has recognized 23835 genes out of 33641 gene terms entered by the user.
23835 genes were recognized by gene symbol and 0 genes by other gene IDs .
15 duplicate genes were removed (keeping the highest ranking instance of each gene) leaving a total of 23820 genes.
Only 18140 of these genes are associated with a GO term.
The GOrilla database is periodically updated using the GO database and other sources.
The GOrilla database was last updated on Mar 6, 2021
This results page will be available on this site for one month from now (until May 12, 2024 ). You can bookmark this page and come back to it later.
'P-value' is the enrichment p-value computed according to the mHG or HG model. This p-value is not corrected for multiple testing of 1903 GO terms.
'FDR q-value' is the correction of the above p-value for multiple testing using the Benjamini and Hochberg (1995) method.
Namely, for the ith term (ranked according to p-value) the FDR q-value is (p-value * number of GO terms) / i.
Enrichment (N, B, n, b) is defined as follows:
N - is the total number of genes
B - is the total number of genes associated with a specific GO term
n - is the number of genes in the top of the user's input list or in the target set when appropriate
b - is the number of genes in the intersection
Enrichment = (b/n) / (B/N)
Genes: For each GO term you can see the list of associated genes that appear in the optimal top of the list.
Each gene name is specified by gene symbol followed by a short description of the gene
Back to the GOrilla main page

## Sheet: Cluster 3 Component
							P-value color scale
							> 10-3	10-3 to 10-5	10-5 to 10-7	10-7 to 10-9	< 10-9
GO term	Description	P-value	FDR q-value	Enrichment (N, B, n, b)	Genes
GO:0005829	cytosol	0.000295	0.235	5.68 (18140,1473,13,6)	[+] Show genes
GO:0044446	intracellular organelle part	0.000453	0.18	4.24 (18140,2306,13,7)	[+] Show genes
GO:0044422	organelle part	0.000456	0.121	4.23 (18140,2309,13,7)	[+] Show genes
Species used: Arabidopsis thaliana
The system has recognized 23835 genes out of 33641 gene terms entered by the user.
23835 genes were recognized by gene symbol and 0 genes by other gene IDs .
15 duplicate genes were removed (keeping the highest ranking instance of each gene) leaving a total of 23820 genes.
Only 18140 of these genes are associated with a GO term.
The GOrilla database is periodically updated using the GO database and other sources.
The GOrilla database was last updated on Mar 6, 2021
This results page will be available on this site for one month from now (until May 12, 2024 ). You can bookmark this page and come back to it later.
'P-value' is the enrichment p-value computed according to the mHG or HG model. This p-value is not corrected for multiple testing of 794 GO terms.
'FDR q-value' is the correction of the above p-value for multiple testing using the Benjamini and Hochberg (1995) method.
Namely, for the ith term (ranked according to p-value) the FDR q-value is (p-value * number of GO terms) / i.
Enrichment (N, B, n, b) is defined as follows:
N - is the total number of genes
B - is the total number of genes associated with a specific GO term
n - is the number of genes in the top of the user's input list or in the target set when appropriate
b - is the number of genes in the intersection
Enrichment = (b/n) / (B/N)
Genes: For each GO term you can see the list of associated genes that appear in the optimal top of the list.
Each gene name is specified by gene symbol followed by a short description of the gene
Back to the GOrilla main page

## Sheet: Cluster 4 Process
No GO Enrichment Found
There are no GO terms with an enrichment p-value above the value you specified
Species used: Arabidopsis thaliana
The system has recognized 23853 genes out of 33662 gene terms entered by the user.
23853 genes were recognized by gene symbol and 0 genes by other gene IDs .
33 duplicate genes were removed (keeping the highest ranking instance of each gene) leaving a total of 23820 genes.
Only 18140 of these genes are associated with a GO term.
The GOrilla database is periodically updated using the GO database and other sources.
The GOrilla databse was last updated on Mar 6, 2021

[truncated: 5 more sheets: Cluster 4 Function, Cluster 4 Component, Cluster 5 Process, Cluster 5 Function, Cluster 5 Component]
