# Supplementary material for: A sequential MAP kinase cascade regulates mechanical signalling
Source: Nat Commun. 2026 Jul 1;17:5729. doi: 10.1038/s41467-026-74994-x (PMC13324856; doi:10.1038/s41467-026-74994-x)
Supplement: Supplementary file 21 — Supplementary Data 19 [file 41467_2026_74994_MOESM21_ESM.xlsx]

## Sheet: Sheet1
Primer	Sequence
UBC21_qPCR_F	CTGCGACTCAGGGAATCTTCTA
UBC21_qPCR_R	TTGTGCCATTGAATTGAACCC
ERF109_qPCR_F	CAGTTGAAGCAGAGCAATGG
ERF109_qPCR_R	TCATCCACTCCTCCATATTGC
JAZ8_qPCR_F	TGTGTTTTTCTTCAGATGTTACCC
JAZ8_qPCR_R	TCTCTGCTTGCGATCGATATT
CML39_qPCR_F1	GGATGCAAACAGAGACGGTAG
CML39_qPCR_R1	TTGCTCTCCCAACGTCTTAAA
CML39_qPCR_F2	GGGGAGCTTGAAGATGATGC
CML39_qPCR_R2	TCAAAGCTTAGAACTCCATCAGC
CML38_qPCR_F	TCTCAGTTAATCAAAGTAGATGACGAA
CML38_qPCR_R	CAGTCTAAACGCTCCCTTGAG
CRK41_qPCR_F	GCTCTCCACCTTACACCACA
CRK41_qPCR_R	AGAGAGACAGTCGTTGCAGT
TCH2_qPCR_F	TAGTCGACGGTGATGATTCG
TCH2_qPCR_R	CGAGGAGTCACAAGAAATGGT
TCH3_qPCR_F	CCTTCCGCGTATTCGACA
TCH3_qPCR_R	GGGAGCGCATAGTAGTACGG
TCH4_qPCR_F	GCTCAACAAAGGATGAGATGG
TCH4_qPCR_R	CCTCTTCGCATCCGTACAAT
PP2A5_qPCR_F	ACAAGGTACGAGGTGGTGTT
PP2A5_qPCR_R	CTGTTCTTGCGGTTTCTCCC
WRKY30_qPCR_F	TCCGATCAAGAACCACTTGTC
WRKY30_qPCR_R	CGTCCAGCGTTCTATCAACA
ERF019_qPCR_F	CGTGACCGTCTCTGGTTAGG
ERF019_qPCR_R	CAGAAGAAAGCAACGTCGTG
ERF098_qPCR_F	GGGGTCATCTCGCTATACTCAAC
ERF098_qPCR_R	AGAAGCATAAGGAGGGCGAAG
CML40_qPCR_F	TCTCAAGGACTGCGAGGTTATG
CML40_qPCR_R	GCATCATGGCCCTAAACTCATC
SARD1_qPCR_F	AATCCCTCAACCAGCCCTAC
SARD1_qPCR_R	CGCCCACTTCTAAAAAGTTCCC
