# Supplementary material for: A sequential MAP kinase cascade regulates mechanical signalling
Source: Nat Commun. 2026 Jul 1;17:5729. doi: 10.1038/s41467-026-74994-x (PMC13324856; doi:10.1038/s41467-026-74994-x)
Supplement: Supplementary file 24 — Source Data [file 41467_2026_74994_MOESM24_ESM.xlsx]

## Sheet: Figure 1a
Figure 1a				House keeping gene			Gene of interest																									ERF109
		Rep	Genotype	UBC			ERF109			CML39			CML40			CRK41			PP2A5			TCH3			TCH4			ERF019				P values from Wilcoxon rank sum tests
				Cq (rep 1)	Cq (rep 2)	Cq average	Cq (rep 1)	Cq (rep 2)	Cq average	Cq (rep 1)	Cq (rep 2)	Cq average	Cq (rep 1)	Cq (rep 2)	Cq average	Cq (rep 1)	Cq (rep 2)	Cq average	Cq (rep 1)	Cq (rep 2)	Cq average	Cq (rep 1)	Cq (rep 2)	Cq average	Cq (rep 1)	Cq (rep 2)	Cq average	Cq (rep 1)	Cq (rep 2)	Cq average			WT_NAPP1_0 min	MPK6SR31_NAPP1_0 min	MPK6SR58_NAPP1_0 min	WT_NAPP1_22 min	MPK6SR31_NAPP1_22 min	MPK6SR58_NAPP1_22 min
	0 min	1	Col-0	25.0598	24.9506	25.0052	32.1386	32.1298	32.1342	24.9164	25.0283	24.9723		30.2006	30.2006	28.1619	27.9625	28.0622	27.3508	27.4619	27.4064	24.3479	24.4189	24.3834	25.4756	25.619	25.5473	31.4522	31.394	31.4231		WT_NAPP1_0 min	1	0.00793651	0.00793651	0.004329	0.004329	0.004329
			MPK6SR31	24.5374	24.328	24.4327	28.9481	27.8392	28.3936	21.2164	21.3935	21.3049	25.0846	24.1953	24.6399	26.5396	26.3562	26.4479		26.048	26.048	20.8372	20.9579	20.8975	21.4698	21.4592	21.4645	32.6722	31.8997	32.2859		MPK6SR31_NAPP1_0 min	0.00793651	1	0.031746	0.004329	0.004329	0.004329
			MPK6SR58	24.2507	24.2552	24.2529	28.5135	28.8195	28.6665	22.1009	22.4472	22.2741	25.548	25.6055	25.5768	27.3015	27.2418	27.2716	26.5104	26.4586	26.4845	21.5728	21.6445	21.6087	22.1184	22.0588	22.0886	31.2004	31.3591	31.2798		MPK6SR58_NAPP1_0 min	0.00793651	0.031746	1	0.004329	0.004329	0.004329
		2	Col-0	24.5819	24.6864	24.6342	32.2238	32.416	32.3199	24.3886	24.5954	24.492	29.4548	29.1513	29.303	28.0696	28.1911	28.1304	26.3335	26.757	26.5452	23.5541	23.6906	23.6223	24.4374	24.6812	24.5593	30.8885	31.8476	31.3681		WT_NAPP1_22 min	0.004329	0.004329	0.004329	1	0.0021645	0.025974
			MPK6SR31	24.6369	24.4478	24.5423	27.5308	27.3085	27.4197	21.1453	21.8359	21.4906	24.4909	24.4799	24.4854	26.6258	26.57	26.5979	26.2784	26.2261	26.2523	20.9473	20.9362	20.9417	21.329	21.3389	21.3339	31.0581	31.4552	31.2567		MPK6SR31_NAPP1_22 min	0.004329	0.004329	0.004329	0.0021645	1	0.004329
			MPK6SR58	24.1043	24.0271	24.0657	28.5246	28.4218	28.4732	23.1166	22.9566	23.0366	26.1116	26.0133	26.0625	27.563	27.7353	27.6492	26.4742	26.4403	26.4573	22.2801	22.244	22.262	22.427	22.6277	22.5273	31.052	30.5442	30.7981		MPK6SR58_NAPP1_22 min	0.004329	0.004329	0.004329	0.025974	0.004329	1
		3	Col-0	24.5363	24.5027	24.5195	31.5003	31.613	31.5566	24.4051	24.2468	24.3259	28.6263	28.7048	28.6655	28.1918	28.3052	28.2485	26.5285	26.5504	26.5395	23.3721	23.2556	23.3138	24.5486	24.5768	24.5627	31.6564	31.6719	31.6641
			MPK6SR31	24.4287	24.1977	24.3132	27.0936	27.0244	27.059	20.7932	20.6836	20.7384	23.9281	23.8947	23.9114	27.397	27.28	27.3385	26.226	26.1647	26.1954	21.3326	21.2487	21.2906	21.1109	21.0276	21.0693	31.3312	32.4824	31.9068		CML39
			MPK6SR58	24.4275	24.1928	24.3102	29.3628	29.2712	29.317	23.0653	23.0549	23.0601	26.1868	26.1839	26.1854	27.7165	27.7281	27.7223	25.8495	25.7432	25.7964	22.3374	22.3816	22.3595	22.8158	22.8362	22.826	31.0788	30.775	30.9269		P values from Wilcoxon rank sum tests
		4	Col-0	24.6185	24.4403	24.5294	32.7582	32.0863	32.4222	24.4588	24.3561	24.4075	30.2887	30.2141	30.2514	27.9187	27.7655	27.8421	27.7257	28.0438	27.8847	24.4689	24.6007	24.5348	25.2184	25.4741	25.3463	31.5371	31.8132	31.6751			WT_NAPP1_0 min	MPK6SR31_NAPP1_0 min	MPK6SR58_NAPP1_0 min	WT_NAPP1_22 min	MPK6SR31_NAPP1_22 min	MPK6SR58_NAPP1_22 min
			MPK6SR31	24.2329	24.2811	24.257	27.48	27.2598	27.3699	21.6709	21.9433	21.8071	24.32	24.4665	24.3932	27.3611	27.2708	27.3159	26.4303	26.3962	26.4133	21.4793	21.8958	21.6876	21.6472	21.8187	21.7329	32.6895	32.2594	32.4745		WT_NAPP1_0 min	1	0.00793651	0.150794	0.004329	0.004329	0.004329
			MPK6SR58	24.3541	24.4939	24.424	29.8058	29.5127	29.6592	25.0055	25.1157	25.0606	28.6307	28.4803	28.5555	29.0752	29.1688	29.122	27.138	27.1973	27.1676	24.6458	24.6992	24.6725	24.282	24.284	24.283	31.7981	31.4678	31.6329		MPK6SR31_NAPP1_0 min	0.00793651	1	0.00793651	0.004329	0.004329	0.004329
		5	Col-0	24.4271	24.5219	24.4745	32.6686	32.5888	32.6287	24.196	24.4571	24.3266	30.1309	30.1706	30.1508	28.4108	28.6492	28.53	28.0387	27.9211	27.9799	24.4415	24.7491	24.5953	25.3694	25.3541	25.3618	32.1708	31.9439	32.0573		MPK6SR58_NAPP1_0 min	0.150794	0.00793651	1	0.004329	0.004329	0.004329
			MPK6SR31	24.1586	24.2017	24.1801	27.8781	27.7298	27.8039	22.0365	22.1511	22.0938	24.5056	24.6219	24.5638	27.4721	27.2598	27.366	26.429	26.4776	26.4533	21.6541	21.7493	21.7017	21.8876	21.8402	21.8639	32.4168	31.6246	32.0207		WT_NAPP1_22 min	0.004329	0.004329	0.004329	1	0.309524	0.484848
			MPK6SR58	24.4001	24.4373	24.4187	27.6963	27.6032	27.6498	22.5814	22.41	22.4957	26.0591	26.1203	26.0897	28.1242	28.0154	28.0698	26.506	26.1518	26.3289	21.891	21.9621	21.9265	22.3384	22.2773	22.3079	31.5133	30.8262	31.1697		MPK6SR31_NAPP1_22 min	0.004329	0.004329	0.004329	0.309524	1	0.484848
	22 min	1	Col-0	24.6788	25.49	25.0844	22.9479	22.9706	22.9592	20.0096	20.0978	20.0537	23.6631	23.7837	23.7234	25.6698	25.467	25.5684	23.6979	23.8007	23.7493	19.8799	19.8017	19.8408	19.4486	19.4313	19.4399	25.6246	25.5784	25.6015		MPK6SR58_NAPP1_22 min	0.004329	0.004329	0.004329	0.484848	0.484848	1
			MPK6SR31	24.3555	24.3316	24.3435	25.4181	25.5351	25.4766	20.0487	20.064	20.0564	24.0899	24.0331	24.0615	26.2837	26.2997	26.2917	25.8263	25.5375	25.6819	20.7709	20.8317	20.8013	20.6277	20.6795	20.6536	29.8781	29.7626	29.8204
			MPK6SR58	24.3189	24.3763	24.3476	23.0478	22.9042	22.976	19.8718	19.6036	19.7377	23.4954	23.6461	23.5707	26.2888	26.2798	26.2843	23.2684	23.3957	23.3321	20.2547	20.1599	20.2073	20.2473	20.0901	20.1687	25.7361	25.8322	25.7842		CML40
		2	Col-0	24.5125	24.4885	24.5005	22.4077	22.5577	22.4827	19.8756	19.8	19.8378	23.2109	23.2074	23.2091	25.3574	25.3774	25.3674	23.231	23.1072	23.1691	19.5003	19.458	19.4792	19.3778	19.1255	19.2516	25.0564	25.0327	25.0446		P values from Wilcoxon rank sum tests
			MPK6SR31	24.2218	24.2521	24.237	25.0537	25.1903	25.122	19.5369	20.0699	19.8034	24.1204	24.5498	24.3351	27.5836	27.4689	27.5262	25.7372	25.7503	25.7437	21.3742	21.8822	21.6282	20.3365	20.3032	20.3198	29.8587		29.8587			WT_NAPP1_0 min	MPK6SR31_NAPP1_0 min	MPK6SR58_NAPP1_0 min	WT_NAPP1_22 min	MPK6SR31_NAPP1_22 min	MPK6SR58_NAPP1_22 min
			MPK6SR58	24.4665	24.3858	24.4262	23.029	22.8179	22.9235	19.5086	19.6205	19.5646	24.2198	24.2397	24.2297	27.3106	27.3552	27.3329	24.096	24.1659	24.131	20.6014	20.6883	20.6448	20.0737	20.0134	20.0435	27.0031	27.1523	27.0777		WT_NAPP1_0 min	1	0.00793651	0.00793651	0.004329	0.004329	0.004329
		3	Col-0	24.824	24.6603	24.7421	22.7382	22.9357	22.837	19.5142	19.5057	19.51	22.8764	22.9189	22.8976	25.4034	25.4708	25.4371	22.7545	22.6439	22.6992	19.4421	19.3172	19.3796	20.2302	19.4797	19.855	24.5793	24.8001	24.6897		MPK6SR31_NAPP1_0 min	0.00793651	1	0.00793651	0.004329	0.329004	0.246753
			MPK6SR31	24.5453	24.2632	24.4042	24.7226	24.7188	24.7207	19.7373	19.8856	19.8114	24.7533	24.7348	24.744	27.2092	26.793	27.0011	24.5919	24.4718	24.5319	21.0241	21.1089	21.0665	20.1674	20.0913	20.1294	29.5599	29.5811	29.5705		MPK6SR58_NAPP1_0 min	0.00793651	0.00793651	1	0.004329	0.004329	0.004329
			MPK6SR58	24.4385	24.3442	24.3913	22.6585	22.6029	22.6307	19.3485	19.2368	19.2926	24.2045	24.0779	24.1412	27.0576	26.7767	26.9172	24.3332	24.5384	24.4358	20.5777	20.6665	20.6221	19.6361	19.7153	19.6757	27.1232	27.0443	27.0838		WT_NAPP1_22 min	0.004329	0.004329	0.004329	1	0.004329	0.0021645
		4	Col-0	24.6722	24.5	24.5861	23.3788	23.1849	23.2818	19.9351	19.6292	19.7821	23.8993	23.5644	23.7318	25.3315	25.4771	25.4043	23.464	23.3888	23.4264	19.9393	19.6924	19.8158	19.3195	19.0925	19.206	25.6191	25.3457	25.4824		MPK6SR31_NAPP1_22 min	0.004329	0.329004	0.004329	0.004329	1	0.818182
			MPK6SR31	24.2605	24.2837	24.2721	25.1748	25.2704	25.2226	19.9675	20.0309	19.9992	24.1601	24.1837	24.1719	27.5875	27.1264	27.357	25.4629	25.5145	25.4887	21.1482	21.1434	21.1458	20.3549	20.3438	20.3493	30.4172	30.7149	30.5661		MPK6SR58_NAPP1_22 min	0.004329	0.246753	0.004329	0.0021645	0.818182	1
			MPK6SR58	24.3291	24.2197	24.2744	23.8276	23.7792	23.8034	19.9851	19.9865	19.9858	23.9192	24.1153	24.0172	27.2833	27.4251	27.3542	24.7211	24.5722	24.6466	20.9378	21.0603	20.9991	20.4934	20.2616	20.3775	28.4064	28.4083	28.4073
		5	Col-0	24.6928	24.82	24.7564	22.7611	22.69	22.7256	19.9747	19.7469	19.8608	23.1732	23.1251	23.1492	25.9365	25.9718	25.9542	23.2343	23.3349	23.2846	20.2507	20.114	20.1823	19.0674	19.2397	19.1536	25.5222	25.4855	25.5039		CRK41
			MPK6SR31	24.4045	24.5306	24.4676	23.5293	23.7485	23.6389	19.5115	19.3617	19.4366	24.2181	24.0257	24.1219	26.6016	26.6096	26.6056	24.707	24.8381	24.7725	20.6923	20.5879	20.6401	19.8326	19.443	19.6378	28.9918	28.4947	28.7432		P values from Wilcoxon rank sum tests
			MPK6SR58	24.2442	24.3346	24.2894	22.9369	23.0693	23.0031	19.435	19.4123	19.4236	24.5689	24.4131	24.491	27.3121	27.2045	27.2583		24.1438	24.1438	20.8586	20.638	20.7483	20.2312	20.3166	20.2739	28.1827	28.2525	28.2176			WT_NAPP1_0 min	MPK6SR31_NAPP1_0 min	MPK6SR58_NAPP1_0 min	WT_NAPP1_22 min	MPK6SR31_NAPP1_22 min	MPK6SR58_NAPP1_22 min
		6	Col-0	24.4772	24.5888	24.533	22.7217	22.719	22.7204	19.8448	20.0751	19.96	23.3673	23.3909	23.3791	25.0458	24.9695	25.0077	23.4446	23.3386	23.3916	19.4995	19.4667	19.4831	19.1445	19.0024	19.0734	25.241	25.296	25.2685		WT_NAPP1_0 min	1	0.031746	1	0.004329	0.017316	0.00865801
			MPK6SR31	24.2653	24.7959	24.5306	24.0948	24.0408	24.0678	19.2059	19.321	19.2635	23.4129	23.4339	23.4234	25.6876	25.6844	25.686	25.0869	25.1345	25.1107	19.8544	19.5667	19.7106	20.2224	20.1953	20.2088	28.3441	28.4053	28.3747		MPK6SR31_NAPP1_0 min	0.031746	1	0.0555556	0.004329	0.792208	0.662338
			MPK6SR58	24.1787	24.2968	24.2377	22.7002	22.5858	22.643	19.4451	19.8362	19.6406	24.2786	24.4676	24.3731	27.0864	27.1347	27.1106	24.5422	24.4784	24.5103	20.9242	21.1333	21.0287	20.4004	20.3128	20.3566	27.0862	27.2074	27.1468		MPK6SR58_NAPP1_0 min	1	0.0555556	1	0.004329	0.017316	0.00865801
																																WT_NAPP1_22 min	0.004329	0.004329	0.004329	1	0.004329	0.0021645
																																MPK6SR31_NAPP1_22 min	0.017316	0.792208	0.017316	0.004329	1	0.818182
																																MPK6SR58_NAPP1_22 min	0.00865801	0.662338	0.00865801	0.0021645	0.818182	1
																																PP2A5
																																P values from Wilcoxon rank sum tests
																																	WT_NAPP1_0 min	MPK6SR31_NAPP1_0 min	MPK6SR58_NAPP1_0 min	WT_NAPP1_22 min	MPK6SR31_NAPP1_22 min	MPK6SR58_NAPP1_22 min
																																WT_NAPP1_0 min	1	0.0952381	0.547619	0.004329	0.004329	0.004329
																																MPK6SR31_NAPP1_0 min	0.0952381	1	0.420635	0.004329	0.004329	0.004329
																																MPK6SR58_NAPP1_0 min	0.547619	0.420635	1	0.004329	0.00865801	0.004329
																																WT_NAPP1_22 min	0.004329	0.004329	0.004329	1	0.0021645	0.0021645
																																MPK6SR31_NAPP1_22 min	0.004329	0.004329	0.00865801	0.0021645	1	0.0151515
																																MPK6SR58_NAPP1_22 min	0.004329	0.004329	0.004329	0.0021645	0.0151515	1
																																TCH3
																																P values from Wilcoxon rank sum tests
																																	WT_NAPP1_0 min	MPK6SR31_NAPP1_0 min	MPK6SR58_NAPP1_0 min	WT_NAPP1_22 min	MPK6SR31_NAPP1_22 min	MPK6SR58_NAPP1_22 min
																																WT_NAPP1_0 min	1	0.00793651	0.150794	0.004329	0.004329	0.004329
																																MPK6SR31_NAPP1_0 min	0.00793651	1	0.0555556	0.004329	0.246753	0.0822511
																																MPK6SR58_NAPP1_0 min	0.150794	0.0555556	1	0.004329	0.00865801	0.004329
																																WT_NAPP1_22 min	0.004329	0.004329	0.004329	1	0.00865801	0.0021645
																																MPK6SR31_NAPP1_22 min	0.004329	0.246753	0.00865801	0.00865801	1	0.818182
																																MPK6SR58_NAPP1_22 min	0.004329	0.0822511	0.004329	0.0021645	0.818182	1
																																TCH4
																																P values from Wilcoxon rank sum tests
																																	WT_NAPP1_0 min	MPK6SR31_NAPP1_0 min	MPK6SR58_NAPP1_0 min	WT_NAPP1_22 min	MPK6SR31_NAPP1_22 min	MPK6SR58_NAPP1_22 min
																																WT_NAPP1_0 min	1	0.00793651	0.00793651	0.004329	0.004329	0.004329
																																MPK6SR31_NAPP1_0 min	0.00793651	1	0.00793651	0.004329	0.004329	0.004329
																																MPK6SR58_NAPP1_0 min	0.00793651	0.00793651	1	0.004329	0.004329	0.004329
																																WT_NAPP1_22 min	0.004329	0.004329	0.004329	1	0.0021645	0.0021645
																																MPK6SR31_NAPP1_22 min	0.004329	0.004329	0.004329	0.0021645	1	1
																																MPK6SR58_NAPP1_22 min	0.004329	0.004329	0.004329	0.0021645	1	1
																																ERF019
																																P values from Wilcoxon rank sum tests
																																	WT_NAPP1_0 min	MPK6SR31_NAPP1_0 min	MPK6SR58_NAPP1_0 min	WT_NAPP1_22 min	MPK6SR31_NAPP1_22 min	MPK6SR58_NAPP1_22 min
																																WT_NAPP1_0 min	1	0.0952381	0.84127	0.004329	0.004329	0.004329
																																MPK6SR31_NAPP1_0 min	0.0952381	1	0.0952381	0.004329	0.004329	0.004329
																																MPK6SR58_NAPP1_0 min	0.84127	0.0952381	1	0.004329	0.004329	0.004329
																																WT_NAPP1_22 min	0.004329	0.004329	0.004329	1	0.0021645	0.0021645
																																MPK6SR31_NAPP1_22 min	0.004329	0.004329	0.004329	0.0021645	1	0.00865801
																																MPK6SR58_NAPP1_22 min	0.004329	0.004329	0.004329	0.0021645	0.00865801	1

## Sheet: Figure 1b
Figure 1b				House keeping gene			Gene of interest																									ERF109
		Rep	Genotype	UBC			ERF109			CML39			CML40			CRK41			PP2A5			TCH3			TCH4			ERF019				P values from Wilcoxon rank sum tests
				Cq (rep 1)	Cq (rep 2)	Cq average	Cq (rep 1)	Cq (rep 2)	Cq average	Cq (rep 1)	Cq (rep 2)	Cq average	Cq (rep 1)	Cq (rep 2)	Cq average	Cq (rep 1)	Cq (rep 2)	Cq average	Cq (rep 1)	Cq (rep 2)	Cq average	Cq (rep 1)	Cq (rep 2)	Cq average	Cq (rep 1)	Cq (rep 2)	Cq average	Cq (rep 1)	Cq (rep 2)	Cq average			aos 22 min	aos 0 min	mkk45 22 min	mkk45 0 min	WT 22 min	WT 0 min
	0 min	1	WT	24.55	24.4	24.475	31.74	31.8	31.77	30.43	31.91	31.17	30.31	30.47	30.39	28.46	28.27	28.365	30.7	30.12	30.41	24.89	24.83	24.86	24.51	24.51	24.51	32.21	31.31	31.76		aos 22 min	1	0.0021645	0.0021645	0.0021645	0.0021645	0.0021645
			aos	24.3	24.11	24.205	32.22	31.98	32.1	30.36	30.59	30.475	27.73	27.68	27.705	27.82	27.61	27.715	30.64	29.75	30.195	23.61	23.52	23.565	24.28	24.06	24.17	31.33	31.98	31.655		aos 0 min	0.0021645	1	0.0021645	0.0649351	0.0021645	0.484848
			mkk4/5	24.33	24.26	24.295	29.26	29.08	29.17	28.79	28.86	28.825	25.91	25.86	25.885	28.01	27.96	27.985	25.04	24.93	24.985	22.26	22.33	22.295	22.13	22.1	22.115	30.66	30.76	30.71		mkk45 22 min	0.0021645	0.0021645	1	0.0021645	0.818182	0.0021645
		2	WT	24.04	24.11	24.075	32.33	33.01	32.67	30.22	29.39	29.805	29.81	27.71	28.76	27.57	27.08	27.325	28.05	28.34	28.195	24.3	24.32	24.31	23.74	23.84	23.79	30.48	30.06	30.27		mkk45 0 min	0.0021645	0.0649351	0.0021645	1	0.0021645	0.0649351
			aos	24.18	24.09	24.135	30.15	32.67	31.41	30.74	29.74	30.24	27.63	26.44	27.035	27.21	26.86	27.035	28.53	28.89	28.71	23.13	23.23	23.18	24.17	24.18	24.175	32.56	31.17	31.865		WT 22 min	0.0021645	0.0021645	0.818182	0.0021645	1	0.0021645
			mkk4/5	24.06	24.1	24.08	30.08	33.03	31.555	29.93	28.99	29.46	28.91	27.19	28.05	27.89	27.5	27.695	26.95	26.87	26.91	24.76	24.85	24.805	23.61	23.44	23.525	31.15	30.41	30.78		WT 0 min	0.0021645	0.484848	0.0021645	0.0649351	0.0021645	1
		3	WT	24.22	24.34	24.28	33.17	33.07	33.12	30.46	31.28	30.87	26.9	30.7	28.8	28.08	28.04	28.06	29.94	30.49	30.215	25.87	25.6	25.735	24.8	24.93	24.865	31.13	31.97	31.55
			aos	24.24	24.25	24.245	33.81	33.67	33.74	31.17	31.27	31.22	26.96	30.29	28.625	27.38	27.34	27.36	30.01	30.01	30.01	24.88	24.99	24.935	24.24	24.25	24.245	30.77	31.96	31.365		CML39
			mkk4/5	24.1	23.91	24.005	32.7	32.04	32.37	28.67	28.71	28.69	27.08	29.14	28.11	26.89	26.98	26.935	25.21	24.95	25.08	23.32	23.2	23.26	22.63	22.84	22.735	31.08	30.73	30.905		P values from Wilcoxon rank sum tests
		4	WT	24.17	24.07	24.12	32.7	33.36	33.03	30.39	30.55	30.47	29.52	29.76	29.64	27.44	27.24	27.34	29.74	30.13	29.935	24.86	24.8	24.83	24.2	24.07	24.135	30.51	31.26	30.885			aos 22 min	aos 0 min	mkk45 22 min	mkk45 0 min	WT 22 min	WT 0 min
			aos	24.07	24.17	24.12	33.03	33.19	33.11	30.28	30.54	30.41	28.1	28.17	28.135	27.4	27.14	27.27	28.29	28.5	28.395	23.78	23.7	23.74	23.38	23.35	23.365	30.91	31.67	31.29		aos 22 min	1	0.0021645	0.0021645	0.818182	0.0021645	0.004329
			mkk4/5	24.17	24.52	24.345	31.91	31.5	31.705	29.97	29.95	29.96	28.27	29.05	28.66	27.25	27.12	27.185	28.07	28.16	28.115	24.66	24.76	24.71	23.73	23.68	23.705	31.1	30.8	30.95		aos 0 min	0.0021645	1	0.0021645	0.0151515	0.0021645	0.484848
		5	WT	24.01	23.92	23.965	32.85	32.45	32.65	30.34	30.4	30.37	29.72	28.96	29.34	28.31	28.13	28.22	30.14	30.4	30.27	25.37	25.36	25.365	25.04	24.7	24.87	31.14	30.98	31.06		mkk45 22 min	0.0021645	0.0021645	1	0.004329	0.309524	0.0021645
			aos	24.12	24.08	24.1	33.11	32.66	32.885	31.11	31.07	31.09	27.52	27.18	27.35	27.31	27.53	27.42	29.95	30.13	30.04	23.62	23.59	23.605	24.59	24.43	24.51	31.56	31.26	31.41		mkk45 0 min	0.818182	0.0151515	0.004329	1	0.025974	0.025974
			mkk4/5	24.7	24.6	24.65	33.74	32.76	33.25	31.33	31.13	31.23	29.54	28.76	29.15	29.63	29.46	29.545	30.79	30.82	30.805	27.09	27.08	27.085	25.65	25.45	25.55	31.67	26.29	28.98		WT 22 min	0.0021645	0.0021645	0.309524	0.025974	1	0.0021645
		6	WT	24.15	24.24	24.195	32.09	32.3	32.195	30.65	30.22	30.435	N/A	27.92	27.92	27.6	27.34	27.47	29.09	29.12	29.105	24.4	24.19	24.295	24.42	24.95	24.685	30.99	31.22	31.105		WT 0 min	0.004329	0.484848	0.0021645	0.025974	0.0021645	1
			aos	24.15	24.19	24.17	33.25	35.14	34.195	31.11	31.43	31.27	31.6	30.53	31.065	27.2	27.14	27.17	30.05	30.17	30.11	25.06	24.35	24.705	24.72	24.65	24.685	32.23	31.41	31.82
			mkk4/5	24.69	24.71	24.7	30.81	30.96	30.885	26.9	27.1	27	29.38	29.34	29.36	28.63	28.44	28.535	29.03	28.8	28.915	25.07	25.19	25.13	24.75	24.78	24.765	30.93	32.24	31.585		CML40
	22 min	1	WT	25.3	24.32	24.81	25.93	25.5	25.715	29.09	29.65	29.37	26.19	26.19	26.19	26.18	25.69	25.935	26.58	26.72	26.65	21	21.15	21.075	21.71	21.65	21.68	28.61	28.88	28.745		P values from Wilcoxon rank sum tests
			aos	24.28	25	24.64	27.86	27.89	27.875	29.8	29.39	29.595	25.34	25.41	25.375	25.75	26.05	25.9	26.05	26.09	26.07	20.8	20.93	20.865	21.34	21.07	21.205	27.94	27.8	27.87			aos 22 min	aos 0 min	mkk45 22 min	mkk45 0 min	WT 22 min	WT 0 min
			mkk4/5	24.49	24.96	24.725	24.06	24.28	24.17	26.96	26.59	26.775	25.43	25.95	25.69	26.69	26.47	26.58	26.07	25.89	25.98	21.14	21.22	21.18	20.57	20.31	20.44	27.09	27.1	27.095		aos 22 min	1	0.0021645	0.428571	0.004329	0.004329	0.0021645
		2	WT	24.5	24.67	24.585	23.03	23.29	23.16	27.4	27.43	27.415	23.71	23.65	23.68	24.44	24.2	24.32	24.32	24.12	24.22	19.35	19.48	19.415	18.64	18.35	18.495	25.96	25.58	25.77		aos 0 min	0.0021645	1	0.004329	0.329004	0.004329	0.132035
			aos	24.43	24.48	24.455	25.96	26.14	26.05	30.54	30.03	30.285	25.07	24.29	24.68	25.26	25.17	25.215	24.85	25.08	24.965	20.16	20.15	20.155	19.48	19.48	19.48	26.43	26.75	26.59		mkk45 22 min	0.428571	0.004329	1	0.00793651	0.00793651	0.004329
			mkk4/5	24.49	24.49	24.49	23.23	23.18	23.205	26.58	26.85	26.715	24.27	24.36	24.315	25.76	26.11	25.935				20.04	20.13	20.085	20.49	20.14	20.315	25.44	25.67	25.555		mkk45 0 min	0.004329	0.329004	0.00793651	1	0.00793651	0.125541
		3	WT	24.61	24.52	24.565	22.73	22.89	22.81	28.45	28.12	28.285	24.28	23.84	24.06	24.52	24.48	24.5	24.5	24.41	24.455	19.37	19.26	19.315	19.01	18.89	18.95	26.03	26.08	26.055		WT 22 min	0.004329	0.004329	0.00793651	0.00793651	1	0.004329
			aos	25.61	25.05	25.33	26.23	26.62	26.425	29.38	30.44	29.91	24.78	25.12	24.95	25.75	26.02	25.885	25.29	25.3	25.295	20.17	20.2	20.185	19.57	19.9	19.735	26.51	26.8	26.655		WT 0 min	0.0021645	0.132035	0.004329	0.125541	0.004329	1
			mkk4/5	25.03	24.44	24.735	22.83	23.17	23	26.7	26.47	26.585	24.88	25.04	24.96	25.95	26.05	26	25.34	25.43	25.385	20.74	20.55	20.645	19.87	19.89	19.88	26.92	26.82	26.87
		4	WT	24.46	24.69	24.575	23.23	23.11	23.17	26.27	26.48	26.375	23.67	23.9	23.785	24.69	24.78	24.735	24.49	24.58	24.535	19.74	19.93	19.835	19.2	19.31	19.255	26.21	26.15	26.18		CRK41
			aos	25.15	25.02	25.085	26.35	26.6	26.475	30.03	29.67	29.85	24.65	24.8	24.725	25.44	25.96	25.7	25.33	25.46	25.395	19.87	20.15	20.01	19.06	18.71	18.885	27.08	27.02	27.05		P values from Wilcoxon rank sum tests
			mkk4/5	25.03	25.02	25.025	23.11	23.11	23.11	26.22	26.41	26.315	25.1	25.49	25.295	26.39	26.45	26.42	25.85	25.84	25.845	20.94	21.19	21.065	19.85	19.73	19.79	27.21	27.13	27.17			aos 22 min	aos 0 min	mkk45 22 min	mkk45 0 min	WT 22 min	WT 0 min
		5	WT	24.56	24.78	24.67	23.03	23.18	23.105	26.69	26.71	26.7	23.45	23.45	23.45	25.61	25.48	25.545	24.47	24.67	24.57	19.95	19.96	19.955	18.9	18.99	18.945	26.22	26.29	26.255		aos 22 min	1	0.0021645	0.0021645	0.0021645	0.179654	0.0021645
			aos	24.7	24.95	24.825	26.16	26.42	26.29	29.96	30.32	30.14	24.4	24.29	24.345	25.75	25.98	25.865	25.15	25.25	25.2	20.35	20.62	20.485	19.17	19.11	19.14	26.88	26.8	26.84		aos 0 min	0.0021645	1	0.0021645	0.309524	0.0021645	0.0649351
			mkk4/5	24.3	24.34	24.32	22.28	22.6	22.44	26.04	26.06	26.05	24.37	24.3	24.335	25.93	25.99	25.96	24.53	24.48	24.505	20.29	20.25	20.27	19.17	19.17	19.17	26.52	26.43	26.475		mkk45 22 min	0.0021645	0.0021645	1	0.0021645	0.0021645	0.0021645
		6	WT	24.54	24.9	24.72	26.35	26.86	26.605	30.14	30.47	30.305	24.25	24.22	24.235	25.73	25.39	25.56	25.84	25.29	25.565	20.96	20.44	20.7	19.83	20	19.915	26.97	26.31	26.64		mkk45 0 min	0.0021645	0.309524	0.0021645	1	0.0021645	0.818182
			aos	24.99	24.96	24.975	23.55	23.28	23.415	26.76	27.3	27.03	24.23	23.86	24.045	25.61	25.34	25.475	24.92	24.83	24.875	20.24	20.33	20.285	19.14	19.34	19.24	26.22	28.29	27.255		WT 22 min	0.179654	0.0021645	0.0021645	0.0021645	1	0.0021645
			mkk4/5	24.55	24.43	24.49	24.99	25.09	25.04	27.28	27.67	27.475	24.74	24.69	24.715	27.48	27.18	27.33	26.26	26.47	26.365	21.4	21.51	21.455	20.97	21.04	21.005	28.41	27.92	28.165		WT 0 min	0.0021645	0.0649351	0.0021645	0.818182	0.0021645	1
																																PP2A5
																																P values from Wilcoxon rank sum tests
																																	aos 22 min	aos 0 min	mkk45 22 min	mkk45 0 min	WT 22 min	WT 0 min
																																aos 22 min	1	0.0021645	0.428571	0.0151515	0.0930736	0.0021645
																																aos 0 min	0.0021645	1	0.004329	0.0649351	0.0021645	0.937229
																																mkk45 22 min	0.428571	0.004329	1	0.0822511	0.0519481	0.004329
																																mkk45 0 min	0.0151515	0.0649351	0.0822511	1	0.00865801	0.0649351
																																WT 22 min	0.0930736	0.0021645	0.0519481	0.00865801	1	0.0021645
																																WT 0 min	0.0021645	0.937229	0.004329	0.0649351	0.0021645	1
																																TCH3
																																P values from Wilcoxon rank sum tests
																																	aos 22 min	aos 0 min	mkk45 22 min	mkk45 0 min	WT 22 min	WT 0 min
																																aos 22 min	1	0.0021645	0.179654	0.0021645	0.393939	0.0021645
																																aos 0 min	0.0021645	1	0.0021645	0.699134	0.0021645	0.0649351
																																mkk45 22 min	0.179654	0.0021645	1	0.0021645	0.025974	0.0021645
																																mkk45 0 min	0.0021645	0.699134	0.0021645	1	0.0021645	0.699134
																																WT 22 min	0.393939	0.0021645	0.025974	0.0021645	1	0.0021645
																																WT 0 min	0.0021645	0.0649351	0.0021645	0.699134	0.0021645	1
																																TCH4
																																P values from Wilcoxon rank sum tests
																																	aos 22 min	aos 0 min	mkk45 22 min	mkk45 0 min	WT 22 min	WT 0 min
																																aos 22 min	1	0.0021645	0.309524	0.0021645	0.246753	0.0021645
																																aos 0 min	0.0021645	1	0.0021645	0.393939	0.004329	0.393939
																																mkk45 22 min	0.309524	0.0021645	1	0.0021645	0.004329	0.0021645
																																mkk45 0 min	0.0021645	0.393939	0.0021645	1	0.004329	0.132035
																																WT 22 min	0.246753	0.004329	0.004329	0.004329	1	0.004329
																																WT 0 min	0.0021645	0.393939	0.0021645	0.132035	0.004329	1
																																ERF019
																																P values from Wilcoxon rank sum tests
																																	aos 22 min	aos 0 min	mkk45 22 min	mkk45 0 min	WT 22 min	WT 0 min
																																aos 22 min	1	0.0021645	0.662338	0.0021645	0.0519481	0.0021645
																																aos 0 min	0.0021645	1	0.004329	0.0021645	0.004329	0.025974
																																mkk45 22 min	0.662338	0.004329	1	0.004329	0.00793651	0.004329
																																mkk45 0 min	0.0021645	0.0021645	0.004329	1	0.004329	0.0930736
																																WT 22 min	0.0519481	0.004329	0.00793651	0.004329	1	0.004329
																																WT 0 min	0.0021645	0.025974	0.004329	0.0930736	0.004329	1

## Sheet: Figure 1c
Figure 1c				House keeping gene			Gene of interest																									ERF109
		Rep	Genotype	UBC			ERF109			CML39			CML40			CRK41			PP2A5			TCH3			TCH4			ERF019				P values from Wilcoxon rank sum tests
				Cq (rep 1)	Cq (rep 2)	Cq average	Cq (rep 1)	Cq (rep 2)	Cq average	Cq (rep 1)	Cq (rep 2)	Cq average	Cq (rep 1)	Cq (rep 2)	Cq average	Cq (rep 1)	Cq (rep 2)	Cq average	Cq (rep 1)	Cq (rep 2)	Cq average	Cq (rep 1)	Cq (rep 2)	Cq average	Cq (rep 1)	Cq (rep 2)	Cq average	Cq (rep 1)	Cq (rep 2)	Cq average			mkk3 22 min	mkk3 0 min	mkk345 22 min	mkk345 0 min	WT 22 min	WT 0 min
	0 min	1	WT	24.09	24.13	24.11	31.86	30.71	31.285	N/A	31.49	31.49	31.07	30.9	30.985	28	28.21	28.105	30.7	30.75	30.725	25.55	25.6	25.575	25.37	25.58	25.475	32.22	32.29	32.255		mkk3 22 min	1	0.00793651	1	0.00793651	0.0952381	0.00793651
			mkk3	24.02	23.8	23.91	31.81	30.49	31.15	31.89	30.62	31.255	28.27	28.3	28.285	28.43	28.6	28.515	30.66	30.43	30.545	25.12	24.93	25.025	25.01	25.31	25.16	31.68	32.22	31.95		mkk3 0 min	0.00793651	1	0.00793651	0.690476	0.00793651	0.547619
			mkk3/4/5	24.3	24.26	24.28	30.36	29.38	29.87	29.34	29.16	29.25	28.36	28.12	28.24	28.09	28.45	28.27	26.51	26.27	26.39	23.42	23.54	23.48	22.85	22.79	22.82	32.07	32.1	32.085		mkk345 22 min	1	0.00793651	1	0.00793651	0.0555556	0.00793651
		2	WT	23.52	23.64	23.58	30.45	31.77	31.11	30.68	31.31	30.995	28.54	28.77	28.655	27.84	27.93	27.885	30.2	30.29	30.245	24.39	24.73	24.56	25.34	25.28	25.31	31.79	32.86	32.325		mkk345 0 min	0.00793651	0.690476	0.00793651	1	0.00793651	0.222222
			mkk3	23.75	23.64	23.695	30.34	31.19	30.765	30.34	30.21	30.275	26.67	26.45	26.56	25.77	28.09	26.93	30.12	30.47	30.295	23.34	23.29	23.315	24.81	25.14	24.975	31.75	32.51	32.13		WT 22 min	0.0952381	0.00793651	0.0555556	0.00793651	1	0.00793651
			mkk3/4/5	23.72	23.88	23.8	30.14	31.83	30.985	29.05	29.82	29.435	29.76	29.43	29.595	25.5	28.57	27.035	27.9	28.15	28.025	24.37	24.71	24.54	23.44	23.56	23.5	33.07	33.7	33.385		WT 0 min	0.00793651	0.547619	0.00793651	0.222222	0.00793651	1
		3	WT	23.6	23.64	23.62	31.07	31.23	31.15	31.12	31.5	31.31	31.12	30.17	30.645	28.85	28.92	28.885	30.56	30.78	30.67	25.86	25.68	25.77	25.67	25.65	25.66	32.72	32.11	32.415
			mkk3	23.59	23.54	23.565	30.93	30.3	30.615	30.62	30.55	30.585	27.5	27.17	27.335	28.01	27.72	27.865	29.12	29.01	29.065	24.17	24.1	24.135	24.61	24.48	24.545	32	31.56	31.78		CML39
			mkk3/4/5	23.53	23.53	23.53	31.46	30.37	30.915	29.55	29.13	29.34	28.57	28.54	28.555	29.29	28.99	29.14	27.77	27.78	27.775	24.69	24.72	24.705	23.59	23.43	23.51	33.12	31.4	32.26		P values from Wilcoxon rank sum tests
		4	WT	23.36	23.51	23.435	33.87	33.03	33.45	31.69	31.88	31.785	29.79	29.8	29.795	27.34	28.36	27.85	30.62	30.7	30.66	25.08	25.12	25.1	25.31	25.63	25.47	32.57	33.34	32.955			mkk3 22 min	mkk3 0 min	mkk345 22 min	mkk345 0 min	WT 22 min	WT 0 min
			mkk3	23.33	23.54	23.435	31.43	31.82	31.625	31.33	31.2	31.265	28.3	28.35	28.325	28.02	28.11	28.065	28.52	27.84	28.18	24.68	24.62	24.65	25.03	25.09	25.06	33.11	32.71	32.91		mkk3 22 min	1	0.00793651	0.420635	0.00793651	0.0952381	0.00793651
			mkk3/4/5	23.73	23.93	23.83	32.44	31.81	32.125	31.04	30.95	30.995	30.41	30.55	30.48	28.94	29.15	29.045	29.53	29.36	29.445	25.82	25.85	25.835	23.99	23.85	23.92	33.11	33.48	33.295		mkk3 0 min	0.00793651	1	0.00793651	0.031746	0.00793651	0.420635
		5	WT	23.7	23.52	23.61	31.14	32.16	31.65	30.78	31.11	30.945	29.88	29.86	29.87	29.19	28.7	28.945	30.5	31.28	30.89	25.75	25.84	25.795	25.55	25.58	25.565	32.61	33.06	32.835		mkk345 22 min	0.420635	0.00793651	1	0.00793651	0.547619	0.00793651
			mkk3	23.53	23.6	23.565	31.36	32.04	31.7	30.6	31.38	30.99	29.66	30.66	30.16	28.49	28.44	28.465	30.82	30.65	30.735	25.7	25.9	25.8	25.59	25.41	25.5	32.25	32.8	32.525		mkk345 0 min	0.00793651	0.031746	0.00793651	1	0.00793651	0.00793651
			mkk3/4/5	23.58	23.54	23.56	29.86	30.77	30.315	28.87	29.09	28.98	29.21	29.53	29.37	29.06	29.29	29.175	26.55	26.57	26.56	24.2	24.02	24.11	23.32	23.31	23.315	32.11	32.53	32.32		WT 22 min	0.0952381	0.00793651	0.547619	0.00793651	1	0.00793651
	22 min	1	WT	23.62	24.02	23.82	21.57	21.63	21.6	27.52	27.67	27.595	22.15	22.1	22.125	23.91	23.99	23.95	24.12	24.17	24.145	19.44	19.31	19.375	20.02	19.97	19.995	24.86	24.81	24.835		WT 0 min	0.00793651	0.420635	0.00793651	0.00793651	0.00793651	1
			mkk3	24.07	23.9	23.985	21.43	21.41	21.42	25.7	25.67	25.685	22.23	22.12	22.175	24.84	24.84	24.84	24.43	24.28	24.355	19.86	19.78	19.82	20.09	20.07	20.08	25.35	25.13	25.24
			mkk3/4/5	24.52	24.27	24.395	22.02	22.06	22.04	28.18	28.3	28.24	24.21	24.11	24.16	26.45	26.31	26.38	25.55	25.41	25.48	20.78	20.89	20.835	20.66	20.5	20.58	27.08	26.94	27.01		CML40
		2	WT	23.86	23.75	23.805	21.33	21.28	21.305	25.88	25.83	25.855	21.71	21.95	21.83	24.31	24.83	24.57	23.95	25.5	24.725	19.71	19.87	19.79	20.02	20.26	20.14	24.54	24.88	24.71		P values from Wilcoxon rank sum tests
			mkk3	24.33	24.28	24.305	22.38	22.41	22.395	25.2	25.3	25.25	22.71	22.67	22.69	24.82	25.03	24.925	24.57	24.7	24.635	20.16	20.18	20.17	20.85	20.87	20.86	25.63	25.78	25.705			mkk3 22 min	mkk3 0 min	mkk345 22 min	mkk345 0 min	WT 22 min	WT 0 min
			mkk3/4/5	23.75	23.92	23.835	21.47	21.57	21.52	26.17	26.6	26.385	23.59	23.55	23.57	26.09	26.22	26.155	25.64	25.72	25.68	20.7	20.79	20.745	20.1	20.13	20.115	26.5	26.43	26.465		mkk3 22 min	1	0.00793651	0.00793651	0.00793651	0.309524	0.00793651
		3	WT	24.07	24.03	24.05	21.36	21.35	21.355	25.8	25.88	25.84	21.76	21.66	21.71	25.08	25.11	25.095	23.64	23.8	23.72	20.02	20.04	20.03	20.26	20.11	20.185	24.99	24.93	24.96		mkk3 0 min	0.00793651	1	0.00793651	0.222222	0.00793651	0.0555556
			mkk3	23.99	24.09	24.04	21.83	22.02	21.925	26.04	26.12	26.08	22.54	22.58	22.56	24.7	24.74	24.72	24.34	24.39	24.365	19.9	20.28	20.09	20.69	20.44	20.565	25.7	25.87	25.785		mkk345 22 min	0.00793651	0.00793651	1	0.00793651	0.00793651	0.00793651
			mkk3/4/5	23.98	23.91	23.945	22.5	22.51	22.505	26.66	26.56	26.61	24.49	24.54	24.515	25.81	26.12	25.965	26.08	26.03	26.055	21.01	20.97	20.99	20.32	20.48	20.4	28.13	28.36	28.245		mkk345 0 min	0.00793651	0.222222	0.00793651	1	0.00793651	0.150794
		4	WT	24.03	23.88	23.955	21.54	21.57	21.555	26.81	26.75	26.78	22.4	22.42	22.41	23.95	24.02	23.985	23.76	23.5	23.63	19.11	19.15	19.13	19.28	19.21	19.245	24.73	24.8	24.765		WT 22 min	0.309524	0.00793651	0.00793651	0.00793651	1	0.00793651
			mkk3	23.91	23.95	23.93	21.7	21.92	21.81	26.13	26.13	26.13	22.09	22.22	22.155	24.74	24.79	24.765	23.71	24.02	23.865	19.64	19.67	19.655	19.78	19.76	19.77	25.99	26.04	26.015		WT 0 min	0.00793651	0.0555556	0.00793651	0.150794	0.00793651	1
			mkk3/4/5	24.19	24.36	24.275	22.74	22.78	22.76	25.55	25.64	25.595	24.31	24.51	24.41	26.73	27.21	26.97	25.3	25.33	25.315	21.53	21.57	21.55	20.3	20.56	20.43	27.23	27.3	27.265
		5	WT	23.75	24.02	23.885	21.37	21.41	21.39	26.44	26.7	26.57	22.18	22.2	22.19	24.86	24.71	24.785	23.59	23.71	23.65	19.53	19.55	19.54	19.42	19.41	19.415	24.86	24.92	24.89		CRK41
			mkk3	23.66	23.62	23.64	22.02	21.73	21.875	25.51	25.37	25.44	22.59	22.59	22.59	25.09	25.08	25.085	24.33	24.14	24.235	19.9	20.03	19.965	20.11	20.02	20.065	25.8	25.74	25.77		P values from Wilcoxon rank sum tests
			mkk3/4/5	24.16	24.07	24.115	21.89	21.83	21.86	25.44	25.49	25.465	24.09	23.94	24.015	26.73	26.79	26.76	25.62	25.48	25.55	20.85	20.61	20.73	20.43	20.62	20.525	26.78	26.74	26.76			mkk3 22 min	mkk3 0 min	mkk345 22 min	mkk345 0 min	WT 22 min	WT 0 min
																																mkk3 22 min	1	0.00793651	0.00793651	0.00793651	0.690476	0.00793651
																																mkk3 0 min	0.00793651	1	0.00793651	0.547619	0.00793651	0.690476
																																mkk345 22 min	0.00793651	0.00793651	1	0.00793651	0.00793651	0.00793651
																																mkk345 0 min	0.00793651	0.547619	0.00793651	1	0.00793651	1
																																WT 22 min	0.690476	0.00793651	0.00793651	0.00793651	1	0.00793651
																																WT 0 min	0.00793651	0.690476	0.00793651	1	0.00793651	1
																																PP2A5
																																P values from Wilcoxon rank sum tests
																																	mkk3 22 min	mkk3 0 min	mkk345 22 min	mkk345 0 min	WT 22 min	WT 0 min
																																mkk3 22 min	1	0.00793651	0.00793651	0.00793651	0.420635	0.00793651
																																mkk3 0 min	0.00793651	1	0.00793651	0.031746	0.00793651	0.0952381
																																mkk345 22 min	0.00793651	0.00793651	1	0.015873	0.00793651	0.00793651
																																mkk345 0 min	0.00793651	0.031746	0.015873	1	0.00793651	0.00793651
																																WT 22 min	0.420635	0.00793651	0.00793651	0.00793651	1	0.00793651
																																WT 0 min	0.00793651	0.0952381	0.00793651	0.00793651	0.00793651	1
																																TCH3
																																P values from Wilcoxon rank sum tests
																																	mkk3 22 min	mkk3 0 min	mkk345 22 min	mkk345 0 min	WT 22 min	WT 0 min
																																mkk3 22 min	1	0.00793651	0.00793651	0.00793651	0.222222	0.00793651
																																mkk3 0 min	0.00793651	1	0.00793651	0.690476	0.00793651	0.309524
																																mkk345 22 min	0.00793651	0.00793651	1	0.00793651	0.00793651	0.00793651
																																mkk345 0 min	0.00793651	0.690476	0.00793651	1	0.00793651	0.0952381
																																WT 22 min	0.222222	0.00793651	0.00793651	0.00793651	1	0.00793651
																																WT 0 min	0.00793651	0.309524	0.00793651	0.0952381	0.00793651	1
																																TCH4
																																P values from Wilcoxon rank sum tests
																																	mkk3 22 min	mkk3 0 min	mkk345 22 min	mkk345 0 min	WT 22 min	WT 0 min
																																mkk3 22 min	1	0.00793651	0.84127	0.00793651	0.222222	0.00793651
																																mkk3 0 min	0.00793651	1	0.00793651	0.00793651	0.00793651	0.0555556
																																mkk345 22 min	0.84127	0.00793651	1	0.00793651	0.150794	0.00793651
																																mkk345 0 min	0.00793651	0.00793651	0.00793651	1	0.00793651	0.00793651
																																WT 22 min	0.222222	0.00793651	0.150794	0.00793651	1	0.00793651
																																WT 0 min	0.00793651	0.0555556	0.00793651	0.00793651	0.00793651	1
																																ERF019
																																P values from Wilcoxon rank sum tests
																																	mkk3 22 min	mkk3 0 min	mkk345 22 min	mkk345 0 min	WT 22 min	WT 0 min
																																mkk3 22 min	1	0.00793651	0.00793651	0.00793651	0.00793651	0.00793651
																																mkk3 0 min	0.00793651	1	0.00793651	0.690476	0.00793651	0.547619
																																mkk345 22 min	0.00793651	0.00793651	1	0.00793651	0.00793651	0.00793651
																																mkk345 0 min	0.00793651	0.690476	0.00793651	1	0.00793651	1
																																WT 22 min	0.00793651	0.00793651	0.00793651	0.00793651	1	0.00793651
																																WT 0 min	0.00793651	0.547619	0.00793651	1	0.00793651	1

## Sheet: Figure 3a
Figure 3a
	GO_term	Description	p_adjusted	Enrichment	Condition	Genotype
	GO:0009620	response to fungus	0.00648	4.73	Process	camta1/2/3
	GO:0009617	response to bacterium	0.0146	4.24	Process	camta1/2/3
	GO:0098542	defense response to other organism	0.015	3.2	Process	camta1/2/3
	GO:0009751	response to salicylic acid	0.0284	8.19	Process	camta1/2/3
	GO:0009753	response to jasmonic acid	0.0431	10.35	Process	camta1/2/3
	GO:0000302	response to reactive oxygen species	0.0221	8.78	Process	camta1/2/3
	GO:0071456	cellular response to hypoxia	1.29e-22	11.83	Process	camta1/2/3
	GO:0007165	signal transduction	0.00119	2.75	Process	camta1/2/3
	GO:0010565	regulation of cellular ketone metabolic process	0.00917	8.19	Process	camta1/2/3
	GO:0006521	regulation of cellular amino acid metabolic process	0.0262	21.07	Process	camta1/2/3
	GO:0002831	regulation of response to biotic stimulus	0.00426	7.65	Process	camta1/2/3
	GO:0032101	regulation of response to external stimulus	0.00478	7.48	Process	camta1/2/3
	GO:0031347	regulation of defense response	0.0281	4.68	Process	camta1/2/3
	GO:0006468	protein phosphorylation	0.000299	2.52	Process	camta1/2/3
	GO:0009737	response to abscisic acid	0.031	3.64	Process	mkk4/5
	GO:0009751	response to salicylic acid	0.041	6.98	Process	mkk4/5
	GO:0010035	response to inorganic substance	0.0171	2.79	Process	mkk4/5
	GO:0010200	response to chitin	6.62e-07	9.14	Process	mkk4/5
	GO:1902074	response to salt	0.00243	13.09	Process	mkk4/5
	GO:0000302	response to reactive oxygen species	0.0317	7.48	Process	mkk4/5
	GO:0009611	response to wounding	0.00355	7.33	Process	mkk4/5
	GO:0071456	cellular response to hypoxia	3.39e-25	11.34	Process	mkk4/5
	GO:0042742	defense response to bacterium	0.0445	3.7	Process	mkk4/5
	GO:0046885	regulation of hormone biosynthetic process	0.0441	9.31	Process	mkk4/5
	GO:0010310	regulation of hydrogen peroxide metabolic process	0.0193	20.95	Process	mkk4/5
	GO:0010565	regulation of cellular ketone metabolic process	0.0151	6.98	Process	mkk4/5
	GO:0007165	signal transduction	1.09e-16	4.69	Process	mkk4/5
	GO:0009863	salicylic acid mediated signaling pathway	0.031	17.95	Process	mkk4/5
	GO:0007166	cell surface receptor signaling pathway	0.0364	7.22	Process	mkk4/5
	GO:0045088	regulation of innate immune response	0.0322	7.48	Process	mkk4/5
	GO:0002376	immune system process	0.00456	5.24	Process	mkk4/5
	GO:1900150	regulation of defense response to fungus	0.00174	13.96	Process	mkk4/5
	GO:0090421	embryonic meristem initiation	0.0364	41.89	Process	mkk4/5
	GO:0006468	protein phosphorylation	6.06e-20	4.22	Process	mkk4/5
	GO:0046777	protein autophosphorylation	0.0409	4.73	Process	mkk4/5
	GO:0009617	response to bacterium	0.000403	4.69	Process	mkk4/5
	GO:0098542	defense response to other organism	2.62e-05	3.9	Process	mkk4/5
	GO:0002831	regulation of response to biotic stimulus	0.000957	7.45	Process	mkk4/5
	GO:0032101	regulation of response to external stimulus	0.00111	7.29	Process	mkk4/5
	GO:0031347	regulation of defense response	7.35e-05	5.98	Process	mkk4/5
	GO:0005515	protein binding	0.00371	1.65	Function	camta1/2/3
	GO:0061809	NAD+ nucleotidase, cyclic ADP-ribose generating	0.00394	5.46	Function	camta1/2/3
	GO:0050135	NAD(P)+ nucleosidase activity	0.00499	5.52	Function	camta1/2/3
	GO:0043565	sequence-specific DNA binding	0.0226	2.63	Function	camta1/2/3
	GO:0000976	transcription regulatory region sequence-specific DNA binding	0.0423	2.83	Function	camta1/2/3
	GO:0003700	DNA-binding transcription factor activity	0.0479	2.19	Function	camta1/2/3
	GO:0004672	protein kinase activity	0.00531	2.68	Function	camta1/2/3
	GO:0050135	NAD(P)+ nucleosidase activity	3.12e-18	12.24	Function	mkk4/5
	GO:0061809	NAD+ nucleotidase, cyclic ADP-ribose generating	1.43e-18	12.1	Function	mkk4/5
	GO:0043531	ADP binding	8.8e-18	9.04	Function	mkk4/5
	GO:0005515	protein binding	0.000804	1.61	Function	mkk4/5
	GO:0004693	cyclin-dependent protein serine/threonine kinase activity	0.00959	13.96	Function	mkk4/5
	GO:0005319	lipid transporter activity	0.0476	9.31	Function	mkk4/5
	GO:0004672	protein kinase activity	2.19e-14	4.13	Function	mkk4/5
	GO:0005794	Golgi apparatus	0.00502	2.48	Component	camta1/2/3
	GO:0046658	anchored component of plasma membrane	0.0245	4.68	Component	camta1/2/3
	GO:0009506	plasmodesma	0.0236	2.36	Component	camta1/2/3
	GO:0005886	plasma membrane	2.97e-17	2.61	Component	mkk4/5

## Sheet: Figure 3d
Figure 3d
	Description	p_adjusted	Enrichment	Condition
	negative regulation of circadian rhythm	0.0208	85.59	Process
	regulation of defense response to virus	0.0258	24.07	Process
	negative regulation of photomorphogenesis	0.0253	24.07	Process
	red, far-red light phototransduction	0.0445	19.26	Process
	circadian rhythm	4.29e-05	10.44	Process
	response to wounding	0.00217	5.27	Process
	cellular response to hypoxia	0.0157	4.88	Process
	response to cold	0.00188	4.2	Process
	response to heat	0.0468	3.94	Process
	response to salt stress	0.00566	3.7	Process
	response to abscisic acid	0.00435	3.62	Process
	regulation of DNA-templated transcription	1.73e-05	2.6	Process
	DNA-binding transcription factor activity	2.55e-06	2.98	Function
	protein-containing complex	3.14e-07	0.04	Component

## Sheet: Figure 6c
Figure 6c

## Sheet: Figure 7a
Figure 7a			House keeping gene			Gene of interest																									ERF109
	Rep	Genotype	UBC			ERF109			CML39			JAZ8			CRK41			PP2A5			WRKY30			ERF098			ERF019				P values from Wilcoxon rank sum tests
			Cq (rep 1)	Cq (rep 2)	Cq average	Cq (rep 1)	Cq (rep 2)	Cq average	Cq (rep 1)	Cq (rep 2)	Cq average	Cq (rep 1)	Cq (rep 2)	Cq average	Cq (rep 1)	Cq (rep 2)	Cq average	Cq (rep 1)	Cq (rep 2)	Cq average	Cq (rep 1)	Cq (rep 2)	Cq average	Cq (rep 1)	Cq (rep 2)	Cq average	Cq (rep 1)	Cq (rep 2)	Cq average			mapkkk3-2/5-2 yda-∆42 22 min	mapkkk3-2/5-2 yda-∆42 0 min	mapkkk3-2/5-2 22 min	mapkkk3-2/5-2 0 min	WT 22 min	WT 0 min
0 min	1	WT	24.99	24.77	24.88	31.82	32.15	31.985	32.39	31.18	31.785	30.36	30.49	30.425	27.42	27.43	27.425	29.17	29.43	29.3	28.81	29.2	29.005	33.61	33.26	33.435	32.06	32.97	32.515		mapkkk3-2/5-2 yda-∆42 22 min	1	0.0021645	0.937229	0.0021645	0.937229	0.0021645
		mapkkk3-2/5-2	24.77	24.47	24.62	32.23	32.11	32.17	31.61	30.58	31.095	29.32	29.47	29.395	27.05	27.09	27.07	28.3	28.45	28.375	28.98	28.8	28.89	35	35.2	35.1	33.28	33.14	33.21		mapkkk3-2/5-2 yda-∆42 0 min	0.0021645	1	0.0021645	1	0.0021645	0.132035
		mapkkk3-2/5-2 yda-∆42	24.85	24.39	24.62	32.18	31.64	31.91	31.48	30.65	31.065	31.69	31.27	31.48	28.03	27.88	27.955	28.61	28.59	28.6	30.46	30.13	30.295	36.03	36.79	36.41	34.06	33.46	33.76		mapkkk3-2/5-2 22 min	0.937229	0.0021645	1	0.0021645	0.818182	0.0021645
	2	WT	24.4	24.33	24.365	32.13	33.51	32.82	30.12	30.77	30.445	31.63	31.71	31.67	27.39	27.81	27.6	29.2	29.14	29.17	29.22	29.65	29.435	34.12	33.72	33.92	31.69	32.57	32.13		mapkkk3-2/5-2 0 min	0.0021645	1	0.0021645	1	0.0021645	0.025974
		mapkkk3-2/5-2	24.39	24.45	24.42	30.94	33.09	32.015	29.39	31.24	30.315	29.68	30.03	29.855	26.77	26.9	26.835	26.87	27.08	26.975	28.58	28.96	28.77	35.94	34.44	35.19	32.4	32.46	32.43		WT 22 min	0.937229	0.0021645	0.818182	0.0021645	1	0.0021645
		mapkkk3-2/5-2 yda-∆42	24.35	24.59	24.47	30.67	34.19	32.43	29.38	32.26	30.82	31.1	31.84	31.47	27.37	27.7	27.535	28.6	28.88	28.74	30.04	30.72	30.38	33.99	34.96	34.475	32.34	33.47	32.905		WT 0 min	0.0021645	0.132035	0.0021645	0.025974	0.0021645	1
	3	WT	24.37	24.43	24.4	32.79	32.6	32.695	33.28	31.05	32.165	31.68	32.13	31.905	26.92	26.87	26.895	28.58	28.71	28.645	28.68	28.4	28.54	N/A	35.77	35.77	31.65	32.61	32.13
		mapkkk3-2/5-2	24.64	24.7	24.67	32.2	32.57	32.385	32.16	31.16	31.66	30.32	30.22	30.27	27.82	27.65	27.735	29.3	29.03	29.165	30.58	29.58	30.08	36.29	38.22	37.255	32.56	31.74	32.15		CML39
		mapkkk3-2/5-2 yda-∆42	24.22	24.26	24.24	32.1	31.35	31.725	30.88	30.27	30.575	30.33	30.88	30.605	28.17	28.23	28.2	27.17	27.58	27.375	30.31	30.41	30.36	35.08	34.65	34.865	30.92	31.33	31.125		P values from Wilcoxon rank sum tests
	4	WT	24.64	24.51	24.575	33.15	33.43	33.29	31.36	32.56	31.96	31.38	31.39	31.385	27.82	28.07	27.945	28.47	29	28.735	29.78	30.15	29.965	33.96	35.23	34.595	32.44	32.13	32.285			mapkkk3-2/5-2 yda-∆42 22 min	mapkkk3-2/5-2 yda-∆42 0 min	mapkkk3-2/5-2 22 min	mapkkk3-2/5-2 0 min	WT 22 min	WT 0 min
		mapkkk3-2/5-2	24.46	24.7	24.58	30.31	30.53	30.42	31.06	31.67	31.365	29.77	29.94	29.855	27.26	27.37	27.315	28.24	28.16	28.2	29.12	28.97	29.045	33.59	33.04	33.315	28.73	29.47	29.1		mapkkk3-2/5-2 yda-∆42 22 min	1	0.004329	0.792208	0.004329	0.428571	0.004329
		mapkkk3-2/5-2 yda-∆42	24.67	24.6	24.635	30.09	28.97	29.53	30.4	30.9	30.65	29	28.81	28.905	27.36	27.28	27.32	26.42	26.61	26.515	28.42	28.75	28.585	33.28	32.11	32.695	28.16	28.14	28.15		mapkkk3-2/5-2 yda-∆42 0 min	0.004329	1	0.025974	0.818182	0.025974	0.309524
	5	WT	24.6	24.41	24.505	33.12	34.33	33.725	31.52	33.01	32.265	30.77	31.66	31.215	27.78	28.13	27.955	29.73	30.1	29.915	30.09	30.03	30.06	34.22	33.18	33.7	32.01	32.03	32.02		mapkkk3-2/5-2 22 min	0.792208	0.025974	1	0.0151515	0.699134	0.004329
		mapkkk3-2/5-2	24.67	24.62	24.645	29.85	29.95	29.9	30.77	32.22	31.495	31.02	31.12	31.07	27.57	27.61	27.59	27.68	27.41	27.545	28.92	29.03	28.975	33.37	33.21	33.29	28.5	28.63	28.565		mapkkk3-2/5-2 0 min	0.004329	0.818182	0.0151515	1	0.00865801	0.0930736
		mapkkk3-2/5-2 yda-∆42	24.62	24.49	24.555	33.14	33.75	33.445	31.49	34.82	33.155	32.04	31.7	31.87	27.98	28.05	28.015	29	29.02	29.01	29.95	30.87	30.41	36.85	35.62	36.235	33.72	32.8	33.26		WT 22 min	0.428571	0.025974	0.699134	0.00865801	1	0.00865801
	6	WT	24.41	24.49	24.45	33.25	32.11	32.68	32.71	31.98	32.345	31.09	31.09	31.09	27.17	27.13	27.15	29.34	29.17	29.255	28.93	28.71	28.82	33.92	35.19	34.555	31.07	31.3	31.185		WT 0 min	0.004329	0.309524	0.004329	0.0930736	0.00865801	1
		mapkkk3-2/5-2	24.5	24.66	24.58	32.63	32.33	32.48	31.81	31.38	31.595	28.94	28.87	28.905	26.52	26.54	26.53	28.24	28.3	28.27	28.16	28.15	28.155	35.19	34.3	34.745	32.24	31.82	32.03
		mapkkk3-2/5-2 yda-∆42	25.07	24.61	24.84	31.28	30.36	30.82	32.38	31.89	32.135	31.16	31.04	31.1	28.27	28.07	28.17	28.77	28.54	28.655	29.15	29.62	29.385	34.44	34.04	34.24	29.83	30.12	29.975		CML40
22 min	1	WT	24.3	24.5	24.4	24.83	25.06	24.945	30.43	29.61	30.02	25.07	25.11	25.09	24.28	24.16	24.22	23.84	23.67	23.755	26.38	26.49	26.435	31.68	33.37	32.525	26.26	26.36	26.31		P values from Wilcoxon rank sum tests
		mapkkk3-2/5-2	24.85	24.73	24.79	25.19	25.03	25.11	30.21	29.91	30.06	24.63	24.61	24.62	24.84	24.74	24.79	24.37	24.19	24.28	27.31	27.29	27.3	34.33	34.79	34.56	26.93	26.18	26.555			mapkkk3-2/5-2 yda-∆42 22 min	mapkkk3-2/5-2 yda-∆42 0 min	mapkkk3-2/5-2 22 min	mapkkk3-2/5-2 0 min	WT 22 min	WT 0 min
		mapkkk3-2/5-2 yda-∆42	24.61	24.44	24.525	24.54	24.57	24.555	30.44	30.01	30.225	24.79	24.82	24.805	24.88	24.97	24.925	24.79	24.68	24.735	28.97	28.96	28.965	36.94	35.51	36.225	26.78	26.66	26.72		mapkkk3-2/5-2 yda-∆42 22 min	1	0.004329	0.222222	0.004329	0.015873	0.004329
	2	WT	24.43	24.25	24.34	24.01	25.01	24.51	28.9	30.33	29.615	23.9	24.17	24.035	24.51	24.98	24.745	23.18	23.39	23.285	26.68	26.79	26.735	38.06	32.5	35.28	25.52	25.21	25.365		mapkkk3-2/5-2 yda-∆42 0 min	0.004329	1	0.004329	0.309524	0.004329	0.179654
		mapkkk3-2/5-2	25.3	25.85	25.575	24.97	25.43	25.2	29.3	31.16	30.23	25.07	25.12	25.095	26.02	26.42	26.22	25.85	26.55	26.2	28.51	29.41	28.96	N/A	33.13	33.13	27.49	28.09	27.79		mapkkk3-2/5-2 22 min	0.222222	0.004329	1	0.004329	0.0555556	0.004329
		mapkkk3-2/5-2 yda-∆42	25.44	26.01	25.725	25.82	26.3	26.06	28.49	29.28	28.885	24.79	24.95	24.87	27.34	27.78	27.56	25.51	25.65	25.58	28.73	29.44	29.085	N/A	34.26	34.26	28.03	28.47	28.25		mapkkk3-2/5-2 0 min	0.004329	0.309524	0.004329	1	0.004329	1
	3	WT	24.57	24.77	24.67	24.85	25.04	24.945	29.89	29.29	29.59	24.83	24.19	24.51	25.12	25.11	25.115	24.44	23.93	24.185	26.71	26.64	26.675	31.8	32	31.9	25.76	25.82	25.79		WT 22 min	0.015873	0.004329	0.0555556	0.004329	1	0.004329
		mapkkk3-2/5-2	25.09	25.43	25.26	25.54	25.39	25.465	30.58	30.03	30.305	24.69	24.7	24.695	29.08	29.2	29.14	25.16	25.27	25.215	27.76	28.17	27.965	33.17	33.37	33.27	26.98	26.99	26.985		WT 0 min	0.004329	0.179654	0.004329	1	0.004329	1
		mapkkk3-2/5-2 yda-∆42	25.12	25.47	25.295	24.94	24.73	24.835	30.69	30.05	30.37	24.8	25.06	24.93	26.14	26.12	26.13	25.57	25.74	25.655	29.77	31.38	30.575	34.55	35.04	34.795	27.68	27.75	27.715
	4	WT	24.92	25.06	24.99	25.37	25.84	25.605	31.1	31.66	31.38	25.57	25.56	25.565	25.26	25.36	25.31	24.72	24.62	24.67	27.89	27.94	27.915	33.47	34.04	33.755	27.17	27.15	27.16		CRK41
		mapkkk3-2/5-2	25.12	25.16	25.14	25.42	25.93	25.675	31.79	31.93	31.86	24.89	25.11	25	26.18	26.31	26.245	25.13	25.44	25.285	29.22	29.66	29.44	33.9	32.92	33.41	27.84	27.97	27.905		P values from Wilcoxon rank sum tests
		mapkkk3-2/5-2 yda-∆42	24.95	25.1	25.025	25.4	25.61	25.505	30.97	30.59	30.78	24.96	25.25	25.105	26.48	26.61	26.545	25.12	25.52	25.32	29.3	29.33	29.315	34.3	34.01	34.155	27.62	27.7	27.66			mapkkk3-2/5-2 yda-∆42 22 min	mapkkk3-2/5-2 yda-∆42 0 min	mapkkk3-2/5-2 22 min	mapkkk3-2/5-2 0 min	WT 22 min	WT 0 min
	5	WT	24.81	25.02	24.915	24.07	24.48	24.275	30	32.02	31.01	24.17	24.31	24.24	25.46	25.75	25.605	24.45	24.59	24.52		27.3	27.3	32.04	32.66	32.35	26.17	26.66	26.415		mapkkk3-2/5-2 yda-∆42 22 min	1	0.0021645	0.177489	0.004329	0.0151515	0.0021645
		mapkkk3-2/5-2	26.01	25.73	25.87	25.61	26.07	25.84	30.41	33.33	31.87	24.86	24.83	24.845	27.16	27.3	27.23	25.29	25.53	25.41	29.15	29.06	29.105	34.05	32.49	33.27	27.43	27.24	27.335		mapkkk3-2/5-2 yda-∆42 0 min	0.0021645	1	0.004329	0.0151515	0.0021645	0.309524
		mapkkk3-2/5-2 yda-∆42	25.21	25.33	25.27	26.11	25.91	26.01	29.98	30.92	30.45	25.03	25.24	25.135	27.49	27.8	27.645	25.7	25.55	25.625	29.42	29.84	29.63	33.85	33.71	33.78	27.91	28.19	28.05		mapkkk3-2/5-2 22 min	0.177489	0.004329	1	0.004329	0.329004	0.004329
	6	WT	24.77	24.89	24.83	24.78	24.82	24.8	31.11	30.24	30.675	24.29	24.19	24.24	24.91	24.65	24.78	23.26	23.33	23.295	26.88	26.36	26.62	31.63	30.56	31.095	25.31	25.45	25.38		mapkkk3-2/5-2 0 min	0.004329	0.0151515	0.004329	1	0.0021645	0.179654
		mapkkk3-2/5-2	25.46	25.84	25.65	25.87	25.88	25.875	32.28	30.67	31.475	25.23	25.32	25.275	25.71	25.83	25.77	25.65	25.81	25.73	29.14	28.82	28.98	33.74	33.96	33.85	27.96	27.56	27.76		WT 22 min	0.0151515	0.0021645	0.329004	0.0021645	1	0.0021645
		mapkkk3-2/5-2 yda-∆42	25.31	25.45	25.38	25.38	25.43	25.405	31.52	30.13	30.825	25.06	25.09	25.075	26.53	26.29	26.41	25.46	25.47	25.465	30.11	30.13	30.12	33.12	32.67	32.895	28.17	28.21	28.19		WT 0 min	0.0021645	0.309524	0.004329	0.179654	0.0021645	1
			House keeping gene			Gene of interest																									PP2A5
	Rep	Genotype	UBC			CML40			TCH3			SARD1																			P values from Wilcoxon rank sum tests
			Cq (rep 1)	Cq (rep 2)	Cq average	Cq (rep 1)	Cq (rep 2)	Cq average	Cq (rep 1)	Cq (rep 2)	Cq average	Cq (rep 1)	Cq (rep 2)	Cq average																		mapkkk3-2/5-2 yda-∆42 22 min	mapkkk3-2/5-2 yda-∆42 0 min	mapkkk3-2/5-2 22 min	mapkkk3-2/5-2 0 min	WT 22 min	WT 0 min
0 min	1	WT	24.53	24.19	24.36	28.76	28.52	28.64	23.21	23.34	23.275	28.33	28	28.165																	mapkkk3-2/5-2 yda-∆42 22 min	1	0.0021645	0.24026	0.0021645	0.0021645	0.0021645
		mapkkk3-2/5-2	24.79	24.58	24.685	27.25	27.18	27.215	23.32	23.19	23.255	26.91	26.83	26.87																	mapkkk3-2/5-2 yda-∆42 0 min	0.0021645	1	0.0021645	0.588745	0.0021645	0.0411255
		mapkkk3-2/5-2 yda-∆42	24.74	24.68	24.71	30.89	30.2	30.545	24.52	24.61	24.565	30.22	30.63	30.425																	mapkkk3-2/5-2 22 min	0.24026	0.0021645	1	0.0021645	0.0411255	0.0021645
	2	WT	24.3	24.21	24.255	28.88	28.56	28.72	23.08	22.78	22.93	27.07	27.22	27.145																	mapkkk3-2/5-2 0 min	0.0021645	0.588745	0.0021645	1	0.0021645	0.0151515
		mapkkk3-2/5-2	24.53	24.43	24.48	29.77	29.33	29.55	23.24	23.72	23.48	29.39	29.38	29.385																	WT 22 min	0.0021645	0.0021645	0.0411255	0.0021645	1	0.0021645
		mapkkk3-2/5-2 yda-∆42	24.38	24.19	24.285	29.76	29.12	29.44	24.88	25.02	24.95	30.35	30.75	30.55																	WT 0 min	0.0021645	0.0411255	0.0021645	0.0151515	0.0021645	1
	3	WT	24.15	24.24	24.195	29.89	29.97	29.93	24.16	24.1	24.13	29.05	29.1	29.075
		mapkkk3-2/5-2	24.18	24.25	24.215	30.3	30.42	30.36	24.4	24.44	24.42	29.53	29.61	29.57																	TCH3
		mapkkk3-2/5-2 yda-∆42	24.47	24.29	24.38	31.48	31.06	31.27	24.56	24.66	24.61	30.72	30.17	30.445																	P values from Wilcoxon rank sum tests
	4	WT	24.01	24.02	24.015	26.53	26.59	26.56	21.94	22.13	22.035	25.47	25.89	25.68																		mapkkk3-2/5-2 yda-∆42 22 min	mapkkk3-2/5-2 yda-∆42 0 min	mapkkk3-2/5-2 22 min	mapkkk3-2/5-2 0 min	WT 22 min	WT 0 min
		mapkkk3-2/5-2	24.21	24.12	24.165	26.95	26.85	26.9	22.82	22.53	22.675	26.51	26.51	26.51																	mapkkk3-2/5-2 yda-∆42 22 min	1	0.0021645	0.004329	0.0021645	0.025974	0.0021645
		mapkkk3-2/5-2 yda-∆42	24.62	24.9	24.76	29.63	29.24	29.435	24.18	24.44	24.31	29.36	29.51	29.435																	mapkkk3-2/5-2 yda-∆42 0 min	0.0021645	1	0.004329	0.025974	0.0021645	0.0151515
	5	WT	24.46	24.52	24.49	28.52	28.35	28.435	23.35	23.17	23.26	27.9	27.26	27.58																	mapkkk3-2/5-2 22 min	0.004329	0.004329	1	0.004329	0.125541	0.004329
		mapkkk3-2/5-2	24.86	24.58	24.72	30.09	28.5	29.295	23.66	23.6	23.63	27.44	27.78	27.61																	mapkkk3-2/5-2 0 min	0.0021645	0.025974	0.004329	1	0.0021645	0.699134
		mapkkk3-2/5-2 yda-∆42	24.29	24.26	24.275	26.63	26.46	26.545	23.33	23.18	23.255	26.69	27	26.845																	WT 22 min	0.025974	0.0021645	0.125541	0.0021645	1	0.0021645
	6	WT	23.88	23.97	23.925	27.69	27.19	27.44	22.86	22.65	22.755	26.81	26.91	26.86																	WT 0 min	0.0021645	0.0151515	0.004329	0.699134	0.0021645	1
		mapkkk3-2/5-2	24.81	24.91	24.86	28.17	27.86	28.015	23.72	23.75	23.735	27.89	27.57	27.73
		mapkkk3-2/5-2 yda-∆42	24.66	24.76	24.71	30.6	29.39	29.995	25.11	25.36	25.235	30.41	31.09	30.75																	JAZ8
22 min	1	WT	24.87	24.29	24.58	23.31	23.1	23.205	20.07	19.74	19.905	24.61	24.56	24.585																	P values from Wilcoxon rank sum tests
		mapkkk3-2/5-2	26.16	26.25	26.205	23.82	24.06	23.94	19.72	19.59	19.655	25.75	25.79	25.77																		mapkkk3-2/5-2 yda-∆42 22 min	mapkkk3-2/5-2 yda-∆42 0 min	mapkkk3-2/5-2 22 min	mapkkk3-2/5-2 0 min	WT 22 min	WT 0 min
		mapkkk3-2/5-2 yda-∆42	24.29	24.12	24.205	23.85	23.83	23.84	20.14	20.16	20.15	25.74	25.95	25.845																	mapkkk3-2/5-2 yda-∆42 22 min	1	0.0021645	0.179654	0.0021645	0.818182	0.0021645
	2	WT	23.93	24.04	23.985	23.82	23.85	23.835	19.72	19.81	19.765	24.63	24.94	24.785																	mapkkk3-2/5-2 yda-∆42 0 min	0.0021645	1	0.0021645	0.132035	0.0021645	0.699134
		mapkkk3-2/5-2	24.36	24.14	24.25	24.79	24.81	24.8	19.34	19.46	19.4	24.9	25.16	25.03																	mapkkk3-2/5-2 22 min	0.179654	0.0021645	1	0.0021645	0.484848	0.0021645
		mapkkk3-2/5-2 yda-∆42	23.96	23.98	23.97	25.53	25.43	25.48	20.44	20.57	20.505	25.7	26.06	25.88																	mapkkk3-2/5-2 0 min	0.0021645	0.132035	0.0021645	1	0.0021645	0.00865801
	3	WT	23.91	23.94	23.925	23.71	23.49	23.6	19.43	19.38	19.405	24.44	24.58	24.51																	WT 22 min	0.818182	0.0021645	0.484848	0.0021645	1	0.0021645
		mapkkk3-2/5-2	24.66	24.51	24.585	24.2	24.49	24.345	19.34	19.62	19.48	25.26	25.44	25.35																	WT 0 min	0.0021645	0.699134	0.0021645	0.00865801	0.0021645	1
		mapkkk3-2/5-2 yda-∆42	24.6	24.76	24.68	26.03	26.09	26.06	20.76	20.76	20.76	26.2	26.14	26.17
	4	WT	24.35	24.22	24.285	23.82	23.84	23.83	19.66	19.65	19.655	24.54	24.59	24.565																	ERF019
		mapkkk3-2/5-2	24.48	24.37	24.425	25.13	25.22	25.175	19.9	19.9	19.9	25.14	25.28	25.21																	P values from Wilcoxon rank sum tests
		mapkkk3-2/5-2 yda-∆42	24.33	24.36	24.345	24.49	24.54	24.515	20.08	20.25	20.165	25.87	26.11	25.99																		mapkkk3-2/5-2 yda-∆42 22 min	mapkkk3-2/5-2 yda-∆42 0 min	mapkkk3-2/5-2 22 min	mapkkk3-2/5-2 0 min	WT 22 min	WT 0 min
	5	WT	24	24.03	24.015	25.08	24.82	24.95	20.41	20.34	20.375	25	25.06	25.03																	mapkkk3-2/5-2 yda-∆42 22 min	1	0.0021645	0.025974	0.0021645	0.0021645	0.0021645
		mapkkk3-2/5-2	24.62	24.8	24.71	25.37	25.5	25.435	20.26	20.38	20.32	25.23	24.93	25.08																	mapkkk3-2/5-2 yda-∆42 0 min	0.0021645	1	0.0021645	0.699134	0.0021645	0.937229
		mapkkk3-2/5-2 yda-∆42	24.53	24.4	24.465	26.1	26.1	26.1	20.9	21	20.95	26.83	26.8	26.815																	mapkkk3-2/5-2 22 min	0.025974	0.0021645	1	0.0021645	0.132035	0.0021645
	6	WT	24.06	24.06	24.06	24.25	24.73	24.49	19.77	19.85	19.81	24.68	24.86	24.77																	mapkkk3-2/5-2 0 min	0.0021645	0.699134	0.0021645	1	0.0021645	0.588745
		mapkkk3-2/5-2	25.07	24.56	24.815	25.1	25.01	25.055	20.13	20.18	20.155	25.04	25.16	25.1																	WT 22 min	0.0021645	0.0021645	0.132035	0.0021645	1	0.0021645
		mapkkk3-2/5-2 yda-∆42	24.53	24.64	24.585	25.22	25.11	25.165	20.35	21.35	20.85	26.08	27.32	26.7																	WT 0 min	0.0021645	0.937229	0.0021645	0.588745	0.0021645	1
																															ERF098
																															P values from Wilcoxon rank sum tests
																																mapkkk3-2/5-2 yda-∆42 22 min	mapkkk3-2/5-2 yda-∆42 0 min	mapkkk3-2/5-2 22 min	mapkkk3-2/5-2 0 min	WT 22 min	WT 0 min
																															mapkkk3-2/5-2 yda-∆42 22 min	1	0.132035	0.0151515	0.0649351	0.00865801	0.0151515
																															mapkkk3-2/5-2 yda-∆42 0 min	0.132035	1	0.004329	0.937229	0.0021645	0.937229
																															mapkkk3-2/5-2 22 min	0.0151515	0.004329	1	0.0021645	0.699134	0.0021645
																															mapkkk3-2/5-2 0 min	0.0649351	0.937229	0.0021645	1	0.0021645	0.818182
																															WT 22 min	0.00865801	0.0021645	0.699134	0.0021645	1	0.0021645
																															WT 0 min	0.0151515	0.937229	0.0021645	0.818182	0.0021645	1
																															WRKY30
																															P values from Wilcoxon rank sum tests
																																mapkkk3-2/5-2 yda-∆42 22 min	mapkkk3-2/5-2 yda-∆42 0 min	mapkkk3-2/5-2 22 min	mapkkk3-2/5-2 0 min	WT 22 min	WT 0 min
																															mapkkk3-2/5-2 yda-∆42 22 min	1	0.0930736	0.0151515	0.937229	0.0021645	0.588745
																															mapkkk3-2/5-2 yda-∆42 0 min	0.0930736	1	0.004329	0.0649351	0.0021645	0.179654
																															mapkkk3-2/5-2 22 min	0.0151515	0.004329	1	0.00865801	0.00865801	0.00865801
																															mapkkk3-2/5-2 0 min	0.937229	0.0649351	0.00865801	1	0.0021645	0.588745
																															WT 22 min	0.0021645	0.0021645	0.00865801	0.0021645	1	0.0021645
																															WT 0 min	0.588745	0.179654	0.00865801	0.588745	0.0021645	1
																															SARD1
																															P values from Wilcoxon rank sum tests
																																mapkkk3-2/5-2 yda-∆42 22 min	mapkkk3-2/5-2 yda-∆42 0 min	mapkkk3-2/5-2 22 min	mapkkk3-2/5-2 0 min	WT 22 min	WT 0 min
																															mapkkk3-2/5-2 yda-∆42 22 min	1	0.0021645	0.004329	0.004329	0.0021645	0.0151515
																															mapkkk3-2/5-2 yda-∆42 0 min	0.0021645	1	0.004329	0.0649351	0.0021645	0.0649351
																															mapkkk3-2/5-2 22 min	0.004329	0.004329	1	0.004329	1	0.004329
																															mapkkk3-2/5-2 0 min	0.004329	0.0649351	0.004329	1	0.0021645	0.818182
																															WT 22 min	0.0021645	0.0021645	1	0.0021645	1	0.0021645
																															WT 0 min	0.0151515	0.0649351	0.004329	0.818182	0.0021645	1

## Sheet: Figure 7b
Figure 7b

## Sheet: Figure 8a
Figure 8a
	WT		mapkkk3-2/5-2 yda-∆42		mkk4/5
	UT	T	UT	T	UT	T
	0.99611	0.788047	0.531272	0.393131	0.913285	0.606194
	1.18288	0.964795	0.69347	0.520123	0.69675	0.555403
	1.20156	0.680063	0.695649	0.60512	0.79677	0.646741
	1.20467	0.792997	0.748039	0.619454	0.588917	0.565301
	0.940016	0.834802	0.785759	0.62616	0.354149	0.438801
	0.893635	0.767067	0.789699	0.685255	0.549499	0.606802
	1.18848	0.674491	0.79674	0.685255	0.95114	0.732955		Comparison	p values
	0.916141	0.882678	0.831695	0.699841	0.767424	0.662542		WT UT vs T	2.08192e-18
	1.2551	1.06662	0.870002	0.707049	0.847474	0.716112		mapkkk3-2/5-2 yda-∆42 UT vs T	8.42267e-07
	1.36806	0.554242	0.898334	0.737393	0.778624	0.749278		mkk4/5 UT vs T	2.14821e-10
	1.11384	0.706989	0.898837	0.738483	0.917279	1.01634		WT T vs mapkkk3-2/5-2 yda-∆42 T	7.42714e-09
	0.862258	0.506086	0.907219	0.752733	1.17835	0.96399		WT T vs mkk4/5 T	0.00185958
	1.16607	0.654102	0.957681	0.757846	1.29565	0.817607
	1.08492	0.624592	0.959776	0.760193	1.13234	1.03796
	1.0443	0.593277	0.974194	0.765474	1.16247	0.799374
	1.06873	0.705619	1.01787	0.793806	1.05915	0.860237
	0.963799	0.64937	1.02952	0.796237	1.10377	0.712465
	0.799067	0.535751	1.03002	0.815852	1.30633	0.624514
	0.897121	0.511783	1.03564	0.8213	1.21621	0.936988
	1.13952	0.485106	1.04511	0.832365	1.35747	0.928914
	1.45513	0.573541	1.05383	0.835047	1.3942	1.21656
	0.921713	0.610148	1.06036	0.852315	1.04109	0.774717
	1.14114	0.524825	1.06145	0.854494	1.06644	0.75058
	0.612888	0.722864	1.09029	0.859691	1.39593	0.563304
	0.674553	0.744281	1.09725	0.860446	0.774717	0.978489
	0.899083	0.293479	1.10236	0.902441	0.94567	0.554101
	0.870849	0.62151	1.11334	0.908393	1.12322	0.809619
	0.992499	0.476514	1.11862	0.913338	1.10794	0.928479
	0.867985	0.395082	1.13455	0.922643	1.43092	0.769681
	0.738086	0.730149	1.17897	0.923062	1.24799	0.615137
	1.09675	0.669884	1.19314	0.923816	1.13711	0.93091
	0.805293	0.739082	1.21552	0.93924	1.0759	0.690412
	0.637759	0.67253	1.22457	0.945527	1.04361	0.714549
	0.784715	0.248463	1.25299	0.948544	0.880119	0.774456
	0.787598	0.280426	1.28057	0.994479	0.985435	0.609754
	0.794408	0.428032	1.32567	1.02801	0.500705	0.734171
	0.813365	0.455209	0.844244	0.703937	0.875952	0.143101
	0.817843	0.455823	0.747419	0.751464	0.492787	0.160824
	0.850113	0.458093	1.6847	1.27642	0.497152	0.292022
	0.871155	0.462755	1.1442	1.01805	0.551112	0.292816
	0.874652	0.463614	1.43214	0.854988	0.585764	0.350083
	0.894652	0.532325	1.80693	0.638081	0.725691	0.353125
	0.92594	0.543368	1.07556	1.29752	0.805177	0.361457
	0.948823	0.555515	0.912375	0.821491	0.882679	0.376666
	0.956799	0.584594	1.59824	0.774849	0.912437	0.384073
	0.999497	0.586067	0.642505	1.00149	0.943385	0.413037
	1.02195	0.587416	0.966602	0.769666	0.999858	0.415417
	1.03508	0.59711	0.726942	0.85562	1.02486	0.420046
	1.05772	0.605821	1.25164	0.808093	1.03438	0.421237
	1.08624	0.60987	1.48953	0.407775	1.04919	0.447556
	1.09557	0.616864	1.00073	0.940563	1.05422	0.51289
	1.11391	0.620606	0.64339	0.569697	1.07921	0.521487
	1.12551	0.626618	0.796843	0.896574	1.07974	0.528232
	1.12569	0.628336	0.81909	0.699892	1.09865	0.537225
	1.13128	0.641281	1.01577	0.667786	1.15447	0.556006
	1.16416	0.653121	0.709625	0.603067	1.15896	0.572273
	1.19851	0.690115	0.846772	0.605469	1.16505	0.596609
	1.24324	0.703243	0.707729	0.790649	1.16584	0.600047
	1.28158	0.713059	0.520147	0.913892	1.16941	0.607189
	1.164	0.821892	0.875212	0.822502	1.17735	0.611157
	1.07831	0.643601	0.884187	0.423702	1.18409	0.680724
	2.02841	0.743886	0.769161	0.918948	1.22205	0.69752
	1.19481	0.430971	1.08833	0.650468	1.22615	0.710878
	0.871393	0.522723			1.25392	0.774493
	0.502412	1.00631			1.30643	0.801341
	1.48255	1.02563			0.713498	0.803722
	0.64755	0.882677			0.716905	0.924869
	1.74349	0.233787			0.634296	1.01498
	1.22965	0.490846			0.622033	1.31577
	0.39987	0.38372			1.07391	1.56734
	1.22486	0.560312			0.736662	0.852825
	1.60604	0.615744			0.645708	0.660016
	0.931902	0.862013			0.704471	1.07204
	1.35265	0.658693			0.95979	1.11717
	0.314748	0.777808			1.80853	1.20728
	1.19679	0.424977			0.462607	0.611132
	0.891633	0.668355			0.776519	1.05909
	0.5412	0.632599			0.602275	0.730871
	1.06406	0.919631			0.785206	1.00203
	1.81683	0.203461			0.995389	0.678922
	0.358966	0.377514			1.16997	0.845331
	0.675195	1.047			1.65813	1.15243
	0.227722	0.530128			1.12756	0.812117
	0.454949	0.420463			0.596824	1.22925
		0.727101			0.479299	0.763063
		0.493385			1.53515	0.949741
					1.7496	0.887572
					1.49036	0.797128
					1.28239	0.989597
					0.990619	0.694251
					1.13352	0.601423
					1.54878	0.74075
						0.676878
n = number of plants	84	86	63	63	92	93

## Sheet: Figure 8d
Figure 8d
	WT		mapkkk3-2/5-2 yda-∆42		mkk4/5
	UT	T	UT	T	UT	T
	0.94697	1.07323	1.05	1.11	0.996012	1.07677
	0.94697	1.04167	0.93	1.11	0.888335	1.07677
	0.915404	1.23106	0.93	1.11	1.02293	1.07677
	0.94697	1.1048	0.9	0.99	1.02293	1.10369
	1.04167	1.19949	0.96	1.05	0.888335	1.07677
	0.978535	1.23106	1.02	1.23	0.888335	1.04985
	1.07323	1.07323	0.99	1.08	1.13061	1.10369		Comparison	p values
	1.1048	0.978535	1.05	1.08	1.04985	0.996012		WT UT vs T	1.24542e-12
	1.1048	1.16793	0.93	1.14	1.02293	0.942173		mapkkk3-2/5-2 yda-∆42 UT vs T	8.00506e-11
	0.915404	1.0101	1.02	1.05	0.888335	0.996012		mkk4/5 UT vs T	9.29182e-13
	1.1048	1.04167	0.9	1.2	1.02293	1.02293		WT T vs mapkkk3-2/5-2 yda-∆42 T	0.0897955
	0.978535	1.16793	1.11	1.11	1.02293	1.21137		WT T vs mkk4/5 T	0.754443
	1.0101	1.04167	1.05	1.14	0.834497	1.07677
	0.978535	1.0101	1.05	1.17	0.969093	0.915254
	0.94697	1.19949	0.9	0.99	1.13061	1.04985
	0.94697	1.16793	0.99	0.96	1.07677	1.07677
	1.16793	1.1048	0.99	1.05	1.10369	1.07677
	0.978535	0.978535	1.05	1.05	0.996012	1.02293
	1.16793	1.04167	0.93	1.11	1.02293	1.10369
	0.820707	1.16793	1.11	1.11	0.915254	1.04985
	1.1048	1.07323	0.93	1.02	0.888335	0.996012
	0.94697	1.04167	0.93	0.99	1.07677	1.04985
	0.94697	1.07323	1.02	1.14	1.15753	1.07677
	0.852273	1.1048	1.05	1.11	1.02293	1.13061
	1.07323	1.32576	1.08	1.17	0.915254	1.10369
	0.925373	1.1048	1.08	0.99	1.10369	1.07677
	0.955224	1.07463	1.05	1.17	0.942173	1.04257
	0.955224	1.07463	0.937858	0.968111	0.938315	1.04257
	0.955224	1.07463	0.937858	0.998365	0.938315	1.06864
	0.955224	1.07463	0.937858	0.998365	0.938315	1.06864
	0.955224	1.07463	0.968111	0.998365	0.938315	1.06864
	0.985075	1.07463	0.968111	0.998365	0.964379	1.06864
	0.985075	1.07463	0.968111	0.998365	0.964379	1.06864
	0.985075	1.07463	0.968111	1.02862	0.964379	1.06864
	0.985075	1.07463	0.968111	1.02862	0.964379	1.06864
	0.985075	1.07463	0.968111	1.02862	0.964379	1.0947
	0.985075	1.07463	0.968111	1.02862	0.964379	1.0947
	0.985075	1.07463	0.968111	1.02862	0.964379	1.0947
	0.985075	1.10448	0.968111	1.02862	0.964379	1.12077
	0.985075	1.10448	0.998365	1.02862	0.964379	1.12077
	0.985075	1.10448	0.998365	1.02862	0.964379	1.12077
	0.985075	1.10448	0.998365	1.02862	0.964379	1.14683
	1.01493	1.13433	0.998365	1.02862	0.990443	1.14683
	1.04478	1.13433	0.998365	1.02862	0.990443	1.22502
	1.04478	1.13433	0.998365	1.05887	1.01651	1.25109
	1.04478	1.13433	0.998365	1.05887	1.01651	1.25109
	1.04478	1.16418	0.998365	1.05887	1.04257	1.27715
	1.04478	0.879445	0.998365	1.05887	1.04257	1.30322
	1.07463	0.879445	0.998365	1.05887	1.04257	0.876623
	1.07463	0.91327	0.998365	1.05887	1.04257	0.876623
	1.07463	0.91327	0.998365	1.05887	1.04257	0.905844
	0.811795	0.947095	0.998365	1.05887	1.04257	0.935065
	0.811795	0.947095	0.998365	1.08912	1.04257	0.964286
	0.84562	0.947095	1.02862	1.08912	1.04257	0.993506
	0.84562	0.980919	1.02862	1.08912	1.06864	1.02273
	0.84562	0.980919	1.02862	1.08912	1.0947	1.02273
	0.84562	1.01474	1.02862	1.11938	1.12077	1.05195
	0.91327	1.01474	1.02862	1.11938	0.788961	1.08117
	0.91327	1.04857	1.02862	1.14963	0.818182	1.08117
	0.947095	1.04857	1.02862	1.14963	0.905844	1.08117
	0.980919	1.08239	1.02862	1.14963	0.905844	1.08117
	0.980919	1.08239	1.05887	1.14963	0.905844	1.08117
	0.980919	1.08239	1.08912	1.17989	0.935065	1.08117
	0.980919	1.08239	1.11938		0.935065	1.08117
	0.980919	1.08239			0.964286	1.08117
	0.980919	1.08239			0.964286	1.08117
	0.980919	1.11622			0.964286	1.11039
	1.01474	1.11622			0.993506	1.11039
	1.01474	1.11622			0.993506	1.11039
	1.01474	1.11622			0.993506	1.11039
	1.01474	1.11622			0.993506	1.11039
	1.04857	1.11622			0.993506	1.11039
	1.04857	1.15004			0.993506	1.11039
	1.04857	1.15004			0.993506	1.11039
	1.04857	1.15004			0.993506	1.11039
	1.04857	1.15004			0.993506	1.13961
	1.04857	1.15004			1.02273	1.13961
	1.04857	1.18387			1.02273	1.13961
	1.04857	1.18387			1.02273	1.19805
	1.04857	1.18387			1.02273	1.19805
	1.04857	1.18387			1.02273	1.19805
	1.04857	1.21769			1.02273	1.19805
	1.04857	1.21769			1.05195	1.19805
	1.04857	1.21769			1.05195	1.22727
	1.08239	1.21769			1.05195	1.25649
	1.08239	1.21769			1.05195
	1.11622				1.05195
	1.11622				1.05195
	1.11622				1.08117
	1.15004				1.08117
					1.08117
					1.11039
					1.16883
n = number of plants	90	86	64	63	93	85

[truncated: 12 more sheets: Supplementary figure 1, Supplementary figure 2b, Supplementary figure 3a, Supplementary figure 3b, Supplementary figure 4, Supplementary figure 6a, Supplementary figure 6b, Supplementary figure 7c, Supplementary figure 8a, Supplementary figure 8b, Supplementary figure 9a, Supplementary figure 9d]
